# Supplementary material for: Neuronal differentiation and cell-cycle programs mediate response to BET-bromodomain inhibition in MYC-driven medulloblastoma
Source: Nat Commun. 2019 Jun 3;10:2400. doi: 10.1038/s41467-019-10307-9 (PMC6546744; doi:10.1038/s41467-019-10307-9)
Supplement: Supplementary file 3 — Supplementary Data 1 [file 41467_2019_10307_MOESM3_ESM.xlsx]

## Sheet: D283
Upregulated In	Feature	Description	Q Value	Fold Change	DMSO Mean	DMSO Std	JQ1 Mean	JQ1 Std
DMSO	SEMA6D	sema domain, transmembrane domain (TM), and cytoplasmic domain, (semaphorin) 6D	0.101145	2.04486	1601.95	6.42367	783.401	7.20848
DMSO	DCT	dopachrome tautomerase (dopachrome delta-isomerase, tyrosine-related protein 2)	0.101145	14.4749	1956.46	25.1408	135.163	3.10079
DMSO	GSG1	germ cell associated 1	0.101145	9.26863	1409.46	16.1272	152.068	13.5566
DMSO	MFAP4	microfibrillar-associated protein 4	0.101145	8.00556	1142.91	16.9941	142.765	1.34472
DMSO	GTF3C6	general transcription factor IIIC, polypeptide 6, alpha 35kDa	0.101145	3.36336	533.506	2.40324	158.623	6.6124
DMSO	CRX	cone-rod homeobox	0.101145	7.45494	728.265	11.2874	97.689	5.96682
DMSO	RPGRIP1	retinitis pigmentosa GTPase regulator interacting protein 1	0.101145	10.3837	761.142	13.6407	73.3015	2.81625
DMSO	ST8SIA3	ST8 alpha-N-acetyl-neuraminide alpha-2,8-sialyltransferase 3	0.101145	3.09599	207.717	1.8923	67.0921	2.35638
DMSO	ZNF507	zinc finger protein 507	0.101145	1.51406	434.322	3.03381	286.86	1.80397
DMSO	GABRA5	gamma-aminobutyric acid (GABA) A receptor, alpha 5	0.101145	4.71107	2202.27	40.6593	467.466	9.67155
DMSO	PALMD	palmdelphin	0.101145	9.51051	2912.87	64.9061	306.279	9.74811
DMSO	SEMA3A	sema domain, immunoglobulin domain (Ig), short basic domain, secreted, (semaphorin) 3A	0.101145	2.043	1574.97	13.6697	770.911	15.093
DMSO	SCARA3	scavenger receptor class A, member 3	0.101145	3.51835	812.498	11.2457	230.932	9.89163
DMSO	BOLA3	bolA homolog 3 (E. coli)	0.101145	1.79509	1204.16	10.8308	670.805	9.28086
DMSO	DHX15	DEAH (Asp-Glu-Ala-His) box polypeptide 15	0.101145	1.24697	1773.43	4.51255	1422.19	8.51818
DMSO	FAM125B	family with sequence similarity 125, member B	0.101145	2.56084	324.159	5.55298	126.583	1.24806
DMSO	CDKAL1	CDK5 regulatory subunit associated protein 1-like 1	0.101145	2.21454	1547.84	24.5358	698.947	6.38378
DMSO	NPS	neuropeptide S	0.101145	9.05572	3789.23	95.6644	418.435	36.1048
DMSO	SLC38A5	solute carrier family 38, member 5	0.101145	12.0681	1122.01	31.3853	92.9736	7.15988
DMSO	THBS1	thrombospondin 1	0.101145	3.32296	460.463	9.22	138.57	4.12014
DMSO	OR2W3	olfactory receptor, family 2, subfamily W, member 3	0.101145	1.80039	492.404	5.80747	273.499	3.85779
DMSO	TXNDC15	thioredoxin domain containing 15	0.101145	2.396	307.767	2.63129	128.45	5.32258
DMSO	RABEPK	Rab9 effector protein with kelch motifs	0.101145	1.34508	423.711	2.64812	315.009	2.55245
DMSO	GLRA4	glycine receptor, alpha 4	0.101145	8.01812	379.156	9.86751	47.2874	5.39968
DMSO	C3orf64	chromosome 3 open reading frame 64	0.101145	2.5084	2263.92	38.0244	902.534	28.049
DMSO	FAM174B	family with sequence similarity 174, member B	0.101145	1.67498	349.724	3.03234	208.793	3.9021
DMSO	TMEM97	transmembrane protein 97	0.101145	1.50961	2822.12	7.52975	1869.44	32.9694
DMSO	GAL	galanin prepropeptide	0.101145	3.41218	872.516	14.221	255.706	17.0724
DMSO	WDR43	WD repeat domain 43	0.101145	1.45816	1209.16	8.08276	829.237	11.3487
DMSO	IMPG2	interphotoreceptor matrix proteoglycan 2	0.101145	4.78564	3013.89	88.353	629.777	23.9653
DMSO	SLC8A1	solute carrier family 8 (sodium/calcium exchanger), member 1	0.101145	2.06621	166.189	1.55952	80.4316	2.97081
DMSO	METAP1D	methionyl aminopeptidase type 1D (mitochondrial)	0.101145	3.20901	93.2879	2.46091	29.0706	0.665119
DMSO	PLP2	proteolipid protein 2 (colonic epithelium-enriched)	0.101145	2.07847	1464.91	20.8663	704.799	21.9132
DMSO	BCMO1	beta-carotene 15,15'-monooxygenase 1	0.101145	3.93107	924.846	27.3397	235.266	2.47493
DMSO	RAMP2	receptor (G protein-coupled) activity modifying protein 2	0.101145	7.95669	1057.28	33.1794	132.88	16.5791
DMSO	PHF19	PHD finger protein 19	0.101145	2.7263	428.126	1.81378	157.036	10.7797
DMSO	CA14	carbonic anhydrase XIV	0.101145	5.79869	106.382	0.701022	18.3458	3.58607
DMSO	FAIM	Fas apoptotic inhibitory molecule	0.101145	1.91061	97.3361	1.47378	50.945	1.28924
DMSO	MAPK3	mitogen-activated protein kinase 3	0.101145	2.59485	700.806	11.2784	270.076	14.2972
DMSO	BICD1	bicaudal D homolog 1 (Drosophila)	0.101145	1.70684	664.567	8.86253	389.356	7.69427
DMSO	TBL1XR1	transducin (beta)-like 1 X-linked receptor 1	0.101145	2.10877	1537.56	23.2037	729.127	25.7121
DMSO	SPATS2L	spermatogenesis associated, serine-rich 2-like	0.101145	1.9179	1500.19	19.402	782.205	23.979
DMSO	TEAD2	TEA domain family member 2	0.101145	1.96927	760.042	14.9626	385.951	6.14841
DMSO	PLCB1	phospholipase C, beta 1 (phosphoinositide-specific)	0.101145	3.07363	196.584	1.08939	63.9582	5.65746
DMSO	SPON1	spondin 1, extracellular matrix protein	0.101145	2.02015	1383.13	9.47784	684.667	28.8689
DMSO	FKBP10	FK506 binding protein 10, 65 kDa	0.101145	1.86196	679.349	8.77597	364.857	11.4671
DMSO	ZMYND8	zinc finger, MYND-type containing 8	0.101145	3.00071	336.044	8.87075	111.988	5.2178
DMSO	FGF2	fibroblast growth factor 2 (basic)	0.101145	1.87727	757.896	10.3707	403.723	12.5634
DMSO	TRIM14	tripartite motif containing 14	0.101145	1.87671	168.002	2.91156	89.5195	2.28447
DMSO	ARL6IP5	ADP-ribosylation-like factor 6 interacting protein 5	0.101145	1.47134	2391.85	28.4485	1625.63	23.2944
DMSO	CORO1A	coronin, actin binding protein, 1A	0.101145	2.59114	1699.11	35.5972	655.737	36.1348
DMSO	SFXN4	sideroflexin 4	0.101145	2.50581	489.389	13.6271	195.302	4.45544
DMSO	PRTFDC1	phosphoribosyl transferase domain containing 1	0.101145	2.35307	1438.31	25.5547	611.247	32.2029
DMSO	FAM196A	family with sequence similarity 196, member A	0.101145	3.22695	498.791	12.4687	154.57	11.8549
DMSO	ZNF532	zinc finger protein 532	0.101145	4.16439	1361.69	50.6602	326.984	11.6187
DMSO	MANEA	mannosidase, endo-alpha	0.101145	2.00408	969.928	17.5647	483.976	16.967
DMSO	PVRL2	poliovirus receptor-related 2 (herpesvirus entry mediator B)	0.101145	1.33782	198.843	1.42858	148.633	2.08644
DMSO	IFITM2	interferon induced transmembrane protein 2 (1-8D)	0.101145	5.42076	621.684	23.4777	114.686	10.4289
DMSO	KRIT1	KRIT1, ankyrin repeat containing	0.101145	1.4503	673.151	8.60226	464.147	6.24097
DMSO	ERI1	exoribonuclease 1	0.101145	1.39104	220.049	2.05708	158.19	2.39027
DMSO	NOG	noggin	0.101145	2.2734	1004.89	18.7783	442.021	21.7656
DMSO	TMEM98	transmembrane protein 98	0.101145	1.8083	671.942	2.35053	371.587	15.1661
DMSO	LRRC16A	leucine rich repeat containing 16A	0.101145	1.38988	528.31	3.60326	380.112	6.67984
DMSO	STEAP3	STEAP family member 3, metalloreductase	0.101145	2.24625	166.138	2.8486	73.9625	3.78818
DMSO	GUCA1A	guanylate cyclase activator 1A (retina)	0.101145	6.00057	340.365	8.81185	56.7221	11.6445
DMSO	STRA6	stimulated by retinoic acid gene 6 homolog (mouse)	0.101145	2.41904	173.541	3.14746	71.7393	4.2025
DMSO	CADPS	Ca++-dependent secretion activator	0.101145	1.99115	601.264	11.5408	301.967	10.2589
DMSO	ST8SIA2	ST8 alpha-N-acetyl-neuraminide alpha-2,8-sialyltransferase 2	0.101145	2.00572	544.87	5.58802	271.658	12.9432
DMSO	MINA	MYC induced nuclear antigen	0.101145	1.52959	534.856	4.70676	349.673	8.41087
DMSO	NEUROG1	neurogenin 1	0.101145	1.4929	2576.59	39.6971	1725.89	20.0192
DMSO	ECH1	enoyl CoA hydratase 1, peroxisomal	0.101145	1.3646	3058.84	40.4309	2241.57	14.7915
DMSO	CABP2	calcium binding protein 2	0.101145	3.07365	201.2	3.98253	65.4597	6.04339
DMSO	PDE6H	phosphodiesterase 6H, cGMP-specific, cone, gamma	0.101145	4.22992	974.81	15.7233	230.456	36.5628
DMSO	EMILIN3	elastin microfibril interfacer 3	0.101145	2.07389	162.112	4.31194	78.1679	1.30183
DMSO	SYT4	synaptotagmin IV	0.101145	2.25608	343.572	6.7334	152.287	7.83717
DMSO	TRIB3	tribbles homolog 3 (Drosophila)	0.101145	1.9102	234.043	5.3127	122.522	2.87322
DMSO	PLIN2	perilipin 2	0.101145	2.06371	146.863	2.87096	71.1642	2.9324
DMSO	PAK1IP1	PAK1 interacting protein 1	0.101145	1.84614	1604.52	26.9478	869.122	29.4675
DMSO	C1orf31	chromosome 1 open reading frame 31	0.101145	2.21696	335.156	6.30902	151.178	7.8079
DMSO	BAIAP2L1	BAI1-associated protein 2-like 1	0.101145	2.04191	264.717	6.66646	129.642	3.14583
DMSO	POLR3G	polymerase (RNA) III (DNA directed) polypeptide G (32kD)	0.101145	2.39497	1055.61	21.0161	440.761	26.2382
DMSO	MCM4	minichromosome maintenance complex component 4	0.101145	1.4595	2285.27	38.2157	1565.78	10.1594
DMSO	FAM105A	family with sequence similarity 105, member A	0.101145	1.93208	1039.57	27.4596	538.059	3.82226
DMSO	TBC1D23	TBC1 domain family, member 23	0.101145	1.45339	1263.98	16.117	869.676	14.6942
DMSO	RAB7L1	RAB7, member RAS oncogene family-like 1	0.101145	2.29029	399.55	6.75009	174.454	10.5705
DMSO	GNB3	guanine nucleotide binding protein (G protein), beta polypeptide 3	0.101145	2.07915	770.565	18.07	370.615	13.7124
DMSO	TRAV20	T cell receptor alpha variable 20	0.101145	16.5719	1503.16	78.9666	90.7049	15.5379
DMSO	C16orf73	chromosome 16 open reading frame 73	0.101145	2.25447	183.192	5.42234	81.257	2.10631
DMSO	PRND	prion protein 2 (dublet)	0.101145	5.66134	312.934	12.3877	55.2757	8.03887
DMSO	EMP3	epithelial membrane protein 3	0.101145	3.85303	1410.98	57.7683	366.2	16.0809
DMSO	GABRA1	gamma-aminobutyric acid (GABA) A receptor, alpha 1	0.101145	2.28989	132.165	2.41121	57.7166	3.56261
DMSO	SLC1A7	solute carrier family 1 (glutamate transporter), member 7	0.101145	12.2443	687.529	37.4009	56.151	0.692522
DMSO	SKP2	S-phase kinase-associated protein 2 (p45)	0.101145	1.54388	4528.23	16.8252	2933.01	93.0749
DMSO	BCAT1	branched chain amino-acid transaminase 1, cytosolic	0.101145	3.63653	2583.99	104.935	710.566	37.0323
DMSO	DIEXF	digestive organ expansion factor homolog (zebrafish)	0.101145	1.54458	582.767	3.32437	377.298	11.8263
DMSO	NEFM	neurofilament, medium polypeptide	0.101145	1.86215	2654.56	29.8518	1425.53	67.828
DMSO	ATF7IP	activating transcription factor 7 interacting protein	0.101145	2.17856	1018.52	33.1194	467.519	3.54635
DMSO	SLC13A4	solute carrier family 13 (sodium/sulfate symporters), member 4	0.101145	2.17225	3031.5	94.2765	1395.56	30.2109
DMSO	CDH19	cadherin 19, type 2	0.101145	3.43364	198.596	8.5551	57.8381	0.74087
DMSO	GPR158	G protein-coupled receptor 158	0.101145	1.45939	175.174	1.34244	120.032	3.08521
DMSO	ALG8	asparagine-linked glycosylation 8, alpha-1,3-glucosyltransferase homolog (S. cerevisiae)	0.101145	1.58295	1111.38	21.8011	702.095	12.1973
DMSO	PORCN	porcupine homolog (Drosophila)	0.101145	1.53679	761.005	10.5577	495.192	12.4033
DMSO	TCEA3	transcription elongation factor A (SII), 3	0.101145	2.41421	1757.67	61.2251	728.052	15.4402
DMSO	MRPL3	mitochondrial ribosomal protein L3	0.101145	1.81524	2586.9	39.1116	1425.1	59.9923
DMSO	LRRCC1	leucine rich repeat and coiled-coil domain containing 1	0.101145	1.78829	715.689	12.6997	400.208	14.767
DMSO	BPIFB4	BPI fold containing family B, member 4	0.101145	10.2588	577.687	30.8517	56.3113	9.19047
DMSO	DUS3L	dihydrouridine synthase 3-like (S. cerevisiae)	0.101145	1.51725	528.343	6.67855	348.224	8.98566
DMSO	LDLR	low density lipoprotein receptor	0.101145	2.32284	980.898	28.2884	422.284	20.605
DMSO	SRM	spermidine synthase	0.101145	1.43244	8100.33	144.203	5654.9	53.3093
DMSO	FLT3LG	fms-related tyrosine kinase 3 ligand	0.101145	2.15227	137.641	2.87464	63.9517	3.64406
DMSO	TMEM109	transmembrane protein 109	0.101145	1.62105	1725.23	32.0067	1064.27	26.6833
DMSO	DNAJC2	DnaJ (Hsp40) homolog, subfamily C, member 2	0.101145	1.55693	703.352	8.7097	451.754	13.2713
DMSO	CACNB3	calcium channel, voltage-dependent, beta 3 subunit	0.101145	1.20172	129.997	0.678994	108.176	1.19855
DMSO	CBS	cystathionine-beta-synthase	0.101145	1.67148	492.777	8.73809	294.814	8.99388
DMSO	RAC3	ras-related C3 botulinum toxin substrate 3 (rho family, small GTP binding protein Rac3)	0.101145	2.42634	480.11	6.82879	197.874	16.531
DMSO	ZNF618	zinc finger protein 618	0.101145	3.67103	276.874	12.7843	75.4215	0.218357
DMSO	ELOVL2	ELOVL fatty acid elongase 2	0.101145	2.28926	1126.77	25.9853	492.199	30.9671
DMSO	INHBB	inhibin, beta B	0.101145	3.67925	202.078	8.86938	54.9238	3.22234
DMSO	MARS	methionyl-tRNA synthetase	0.101145	1.49781	1511.43	28.1649	1009.09	15.7215
DMSO	MANSC1	MANSC domain containing 1	0.101145	2.59914	259.508	7.07042	99.8435	7.474
DMSO	GUCY1A2	guanylate cyclase 1, soluble, alpha 2	0.101145	1.86729	492.103	4.83882	263.539	13.946
DMSO	UNG	uracil-DNA glycosylase	0.101145	1.73595	858.272	22.3982	494.411	7.74442
DMSO	CFLAR	CASP8 and FADD-like apoptosis regulator	0.101145	2.00822	284.294	6.69195	141.566	6.50902
DMSO	KIAA0195	KIAA0195	0.101145	2.07342	465.324	12.3052	224.424	9.98805
DMSO	AADAT	aminoadipate aminotransferase	0.101145	2.72261	1014.88	19.8549	372.76	37.7138
DMSO	LCLAT1	lysocardiolipin acyltransferase 1	0.101145	1.51809	289.585	4.26472	190.756	5.01927
DMSO	MSI1	musashi homolog 1 (Drosophila)	0.101145	3.20294	723.874	32.8656	226.003	5.99642
DMSO	RFC4	replication factor C (activator 1) 4, 37kDa	0.101145	1.52731	1282.26	22.1968	839.553	19.85
DMSO	PGGT1B	protein geranylgeranyltransferase type I, beta subunit	0.101145	1.24946	785.437	8.39737	628.621	6.62738
DMSO	NARG2	NMDA receptor regulated 2	0.101145	1.34582	1171.5	10.7149	870.47	17.5485
DMSO	KIAA0391	KIAA0391	0.101145	2.13372	597.467	8.10584	280.011	20.1829
DMSO	FOXF2	forkhead box F2	0.101145	3.09567	419.261	18.8013	135.435	5.09274
DMSO	PXDN	peroxidasin homolog (Drosophila)	0.101145	1.19819	322.068	3.2571	268.794	1.66779
DMSO	MTMR2	myotubularin related protein 2	0.101145	2.32796	621.531	20.3967	266.985	13.3335
DMSO	SOLH	small optic lobes homolog (Drosophila)	0.101145	1.68092	212.834	4.21313	126.618	4.20444
DMSO	PHF2	PHD finger protein 2	0.101145	1.98372	608.29	19.9853	306.641	5.93976
DMSO	PRDM10	PR domain containing 10	0.101145	1.81354	264.017	7.66743	145.581	2.87883
DMSO	TDRD3	tudor domain containing 3	0.101145	1.65377	188.612	4.69168	114.05	2.17734
DMSO	SV2B	synaptic vesicle glycoprotein 2B	0.101145	2.11156	186.031	3.09273	88.1014	6.05197
DMSO	IFITM1	interferon induced transmembrane protein 1 (9-27)	0.101145	3.00938	912.369	41.591	303.175	8.42035
DMSO	SLC27A2	solute carrier family 27 (fatty acid transporter), member 2	0.101145	2.39787	784.677	26.399	327.239	17.9227
DMSO	TCF7L1	transcription factor 7-like 1 (T-cell specific, HMG-box)	0.101145	1.55488	145.227	3.48587	93.4008	0.997156
DMSO	MYD88	myeloid differentiation primary response gene (88)	0.101145	2.24877	157.876	3.17155	70.2056	5.27751
DMSO	C1orf201	chromosome 1 open reading frame 201	0.101145	1.5803	49.2693	0.91538	31.1772	0.882564
DMSO	TRBV27	T cell receptor beta variable 27	0.101145	10.3269	409.502	25.7229	39.654	4.3761
DMSO	TLCD1	TLC domain containing 1	0.101145	2.70045	1218.28	50.3738	451.141	20.0117
DMSO	CNN2	calponin 2	0.101145	1.71667	2076.38	59.1499	1209.54	16.9087
DMSO	RANBP1	RAN binding protein 1	0.101145	1.56301	281.017	4.99453	179.792	5.18192
DMSO	COL4A1	collagen, type IV, alpha 1	0.101145	1.82252	244.71	3.74219	134.271	6.90389
DMSO	IMPDH1	IMP (inosine 5'-monophosphate) dehydrogenase 1	0.101145	2.32972	454.685	17.262	195.167	6.54492
DMSO	IPO8	importin 8	0.101145	1.82389	248.375	4.18205	136.178	6.8122
DMSO	GINS3	GINS complex subunit 3 (Psf3 homolog)	0.101145	1.80812	556.59	8.85454	307.828	15.4301
DMSO	JPH1	junctophilin 1	0.101145	1.59932	365.025	7.70103	228.238	6.1668
DMSO	CPSF2	cleavage and polyadenylation specific factor 2, 100kDa	0.101145	1.3637	1583.7	20.4496	1161.32	22.7806
DMSO	PPT1	palmitoyl-protein thioesterase 1	0.101145	1.77453	2108.39	59.7112	1188.15	29.7317
DMSO	ATF1	activating transcription factor 1	0.101145	1.63457	1172.65	17.027	717.406	28.2749
DMSO	SNAI2	snail homolog 2 (Drosophila)	0.101145	1.40136	2250.18	41.0705	1605.71	22.8692
DMSO	SLC7A6	solute carrier family 7 (amino acid transporter light chain, y+L system), member 6	0.101145	1.32895	324.377	5.162	244.085	2.77257
DMSO	OGFOD1	2-oxoglutarate and iron-dependent oxygenase domain containing 1	0.101145	1.18276	942.022	8.3712	796.464	6.54984
DMSO	RAB31	RAB31, member RAS oncogene family	0.101145	1.92384	559.077	17.5901	290.605	8.67686
DMSO	LOC100506978	uncharacterized LOC100506978	0.101145	2.56045	325.941	4.0921	127.299	13.9257
DMSO	MRPS23	mitochondrial ribosomal protein S23	0.101145	1.45109	1870.25	24.4336	1288.86	34.7934
DMSO	ACCN2	amiloride-sensitive cation channel 2, neuronal	0.101145	2.33301	186.55	2.96872	79.961	7.22958
DMSO	DPP7	dipeptidyl-peptidase 7	0.101145	2.70881	1135.14	38.2822	419.053	36.0126
DMSO	URB2	URB2 ribosome biogenesis 2 homolog (S. cerevisiae)	0.101145	1.80681	485.411	15.5559	268.657	3.72894
DMSO	SMARCAL1	SWI/SNF related, matrix associated, actin dependent regulator of chromatin, subfamily a-like 1	0.101145	1.96751	205.241	5.36988	104.315	5.16628
DMSO	SENP1	SUMO1/sentrin specific peptidase 1	0.101145	2.03153	1561.05	36.4535	768.411	46.0463
DMSO	UFC1	ubiquitin-fold modifier conjugating enzyme 1	0.101145	1.93821	852.301	27.0052	439.736	14.3853
DMSO	MDM2	Mdm2 p53 binding protein homolog (mouse)	0.101145	1.2776	1170.34	16.5314	916.041	9.09022
DMSO	ATP5G1	ATP synthase, H+ transporting, mitochondrial Fo complex, subunit C1 (subunit 9)	0.101145	1.69987	740.644	15.3829	435.707	16.654
DMSO	LIN28B	lin-28 homolog B (C. elegans)	0.101145	1.97866	206.694	7.46477	104.462	1.68002
DMSO	ROR2	receptor tyrosine kinase-like orphan receptor 2	0.101145	1.2856	73.2861	1.00019	57.0056	0.699613
DMSO	FOXN2	forkhead box N2	0.101145	1.57229	979.575	24.0083	623.022	11.7724
DMSO	ZNF629	zinc finger protein 629	0.101145	1.3191	258.204	4.66041	195.743	0.575547
DMSO	FANCD2	Fanconi anemia, complementation group D2	0.101145	2.0782	1144.53	36.0113	550.733	26.5656
DMSO	KIAA1430	KIAA1430	0.101145	1.30882	465.026	8.19846	355.3	1.18274
DMSO	MFSD4	major facilitator superfamily domain containing 4	0.101145	4.27637	345.385	18.801	80.766	7.07861
DMSO	CIRH1A	cirrhosis, autosomal recessive 1A (cirhin)	0.101145	1.43302	2476.92	24.7259	1728.45	51.2176
DMSO	MCOLN3	mucolipin 3	0.101145	2.01524	159.58	2.79477	79.187	5.45535
DMSO	DIAPH3	diaphanous homolog 3 (Drosophila)	0.101145	1.21844	717.616	5.08839	588.962	8.41417
DMSO	F2R	coagulation factor II (thrombin) receptor	0.101145	1.37802	490.257	8.17546	355.768	6.25975
DMSO	MGP	matrix Gla protein	0.101145	2.13426	2146.36	42.5838	1005.67	76.4556
DMSO	CACNB4	calcium channel, voltage-dependent, beta 4 subunit	0.101145	2.26967	84.2476	3.45057	37.1189	1.12387
DMSO	LRP3	low density lipoprotein receptor-related protein 3	0.101145	1.418	203.395	4.27514	143.438	1.79732
DMSO	CUL4A	cullin 4A	0.101145	1.32614	1589.41	15.4448	1198.52	26.0287
DMSO	VASH1	vasohibin 1	0.101145	1.8245	561.015	16.0202	307.489	11.4213
DMSO	RNF214	ring finger protein 214	0.101145	2.13572	549.172	22.4118	257.136	4.02901
DMSO	SLC20A1	solute carrier family 20 (phosphate transporter), member 1	0.101145	1.91679	941.811	20.3256	491.348	28.6874
DMSO	MDK	midkine (neurite growth-promoting factor 2)	0.101145	2.11906	353.129	7.50609	166.644	12.5704
DMSO	OPCML	opioid binding protein/cell adhesion molecule-like	0.101145	1.63242	61.7288	1.28372	37.8143	1.37756
DMSO	CLMP	CXADR-like membrane protein	0.101145	3.50827	165.591	7.88327	47.2001	4.98794
DMSO	KDELR3	KDEL (Lys-Asp-Glu-Leu) endoplasmic reticulum protein retention receptor 3	0.101145	2.41353	126.689	5.49971	52.4912	1.9854
DMSO	PDSS1	prenyl (decaprenyl) diphosphate synthase, subunit 1	0.101145	1.56894	372.754	8.23221	237.583	6.76951
DMSO	CTCFL	CCCTC-binding factor (zinc finger protein)-like	0.101145	2.66891	92.3065	2.9241	34.5859	3.49174
DMSO	MAP3K5	mitogen-activated protein kinase kinase kinase 5	0.101145	2.5035	145.743	6.56912	58.2159	2.14421
DMSO	KIAA1614	KIAA1614	0.101145	3.46606	209.768	11.228	60.5206	3.58683
DMSO	CELF2	CUGBP, Elav-like family member 2	0.101145	2.17956	219.407	7.87268	100.666	5.11947
DMSO	TFAP4	transcription factor AP-4 (activating enhancer binding protein 4)	0.101145	1.70121	331.771	8.65336	195.021	6.54974
DMSO	DHX35	DEAH (Asp-Glu-Ala-His) box polypeptide 35	0.101145	1.58771	409.208	5.50387	257.735	10.7023
DMSO	ESD	esterase D	0.101145	1.35933	681.403	11.0293	501.279	9.12075
DMSO	ZCCHC10	zinc finger, CCHC domain containing 10	0.101145	1.33226	320.173	6.16629	240.323	1.56269
DMSO	SLC44A2	solute carrier family 44, member 2	0.101145	1.35228	1633.97	23.9324	1208.31	24.0484
DMSO	PEX5L	peroxisomal biogenesis factor 5-like	0.101145	1.732	794.585	25.2125	458.766	9.15808
DMSO	PON2	paraoxonase 2	0.101145	3.48271	601.407	29.5249	172.683	17.617
DMSO	CDC25A	cell division cycle 25 homolog A (S. pombe)	0.101145	1.88959	601.748	15.0814	318.454	17.0502
DMSO	KCNMA1	potassium large conductance calcium-activated channel, subfamily M, alpha member 1	0.101145	3.78029	173.026	10.2207	45.7705	0.806698
DMSO	DUSP9	dual specificity phosphatase 9	0.101145	1.40915	83.8355	0.974791	59.4936	1.70419
DMSO	GINS1	GINS complex subunit 1 (Psf1 homolog)	0.101145	1.77458	1490.25	42.8656	839.773	30.3426
DMSO	KIAA1217	KIAA1217	0.101145	1.72488	119.322	1.79099	69.1768	3.64436
DMSO	COL6A4P2	collagen, type VI, alpha 4 pseudogene 2	0.101145	4.34249	139.677	7.63354	32.1652	4.18977
DMSO	MRPL50	mitochondrial ribosomal protein L50	0.101145	1.41506	770.585	9.05743	544.56	15.9317
DMSO	RFTN1	raftlin, lipid raft linker 1	0.101145	1.84334	82.7178	2.33608	44.8738	1.99063
DMSO	ADAT2	adenosine deaminase, tRNA-specific 2	0.101145	2.83468	402.951	14.6243	142.15	15.3011
DMSO	KIAA1644	KIAA1644	0.101145	2.64885	161.367	6.16458	60.9195	5.4106
DMSO	EFEMP2	EGF containing fibulin-like extracellular matrix protein 2	0.101145	2.28029	251.853	11.1611	110.448	2.99436
DMSO	RASL10B	RAS-like, family 10, member B	0.101145	2.42991	486.182	16.3456	200.082	16.7919
DMSO	PTCHD1	patched domain containing 1	0.101145	3.80883	649.709	39.2063	170.58	1.94436
DMSO	EMP1	epithelial membrane protein 1	0.101145	1.23599	36.4716	0.349844	29.5079	0.450729
DMSO	GLIPR2	GLI pathogenesis-related 2	0.101145	1.73229	2331.49	77.0692	1345.89	24.1669
DMSO	LGR5	leucine-rich repeat containing G protein-coupled receptor 5	0.101145	3.20242	824.329	38.6913	257.408	25.7327
DMSO	HSD17B2	hydroxysteroid (17-beta) dehydrogenase 2	0.101145	12.2418	373.652	27.9369	30.5227	3.77373
DMSO	KIAA0101	KIAA0101	0.101145	1.54449	954.967	20.6244	618.306	18.4961
DMSO	MTPAP	mitochondrial poly(A) polymerase	0.101145	1.61204	1315.42	39.6827	815.998	10.8753
DMSO	NCS1	neuronal calcium sensor 1	0.101145	2.06591	940.09	36.3469	455.049	16.821
DMSO	FAM171A1	family with sequence similarity 171, member A1	0.101145	2.12791	847.285	19.366	398.176	31.6615
DMSO	ASS1	argininosuccinate synthase 1	0.101145	2.03651	1455.31	19.579	714.609	58.233
DMSO	GPR156	G protein-coupled receptor 156	0.101145	2.04763	697.253	18.8691	340.517	22.8903
DMSO	TMTC4	transmembrane and tetratricopeptide repeat containing 4	0.101145	1.56277	769.858	9.36862	492.626	21.091
DMSO	FGFR2	fibroblast growth factor receptor 2	0.101145	1.59467	732.906	16.2145	459.597	16.1715
DMSO	RAB39	RAB39, member RAS oncogene family	0.101145	2.06503	556.062	20.441	269.276	12.676
DMSO	C2orf47	chromosome 2 open reading frame 47	0.101145	1.89181	616.714	23.1667	325.992	7.69048
DMSO	LTV1	LTV1 homolog (S. cerevisiae)	0.101145	1.79112	998.664	13.2651	557.563	34.6839
DMSO	BID	BH3 interacting domain death agonist	0.101145	2.22642	306.816	7.18419	137.807	12.2994
DMSO	CDC6	cell division cycle 6 homolog (S. cerevisiae)	0.101145	1.48531	1021.74	23.2109	687.899	15.9049
DMSO	C5orf43	chromosome 5 open reading frame 43	0.101145	1.32649	703.022	7.35672	529.985	12.6138
DMSO	MPP7	membrane protein, palmitoylated 7 (MAGUK p55 subfamily member 7)	0.101145	1.29637	875.146	2.60419	675.072	16.6872
DMSO	RFC1	replication factor C (activator 1) 1, 145kDa	0.101145	1.54853	3174.81	83.2454	2050.2	46.6792
DMSO	ALKBH8	alkB, alkylation repair homolog 8 (E. coli)	0.101145	1.83396	157.1	3.9707	85.6612	4.59666
DMSO	UTP15	UTP15, U3 small nucleolar ribonucleoprotein, homolog (S. cerevisiae)	0.101145	1.62211	802.084	13.8039	494.469	22.3299
DMSO	GPNMB	glycoprotein (transmembrane) nmb	0.101145	2.35621	98.8615	2.02352	41.9578	4.41661
DMSO	NEUROD2	neurogenic differentiation 2	0.101145	2.10299	136.414	2.11782	64.8664	5.7442
DMSO	MCM10	minichromosome maintenance complex component 10	0.101145	1.66129	1225.56	36.7261	737.716	20.0311
DMSO	ERCC8	excision repair cross-complementing rodent repair deficiency, complementation group 8	0.101145	1.52807	313.848	7.54501	205.389	5.49874
DMSO	TMEM48	transmembrane protein 48	0.101145	1.27402	2290.32	42.2143	1797.71	6.65209
DMSO	LRRC41	leucine rich repeat containing 41	0.101145	1.25945	898.231	15.2253	713.192	5.16414
DMSO	TMEM62	transmembrane protein 62	0.101145	1.79502	288.041	8.72054	160.466	6.86086
DMSO	MBOAT1	membrane bound O-acyltransferase domain containing 1	0.101145	3.22121	617.451	21.5202	191.683	30.2811
DMSO	GLT25D2	glycosyltransferase 25 domain containing 2	0.101145	2.0531	58.0429	2.46154	28.2709	0.833005
DMSO	PPIL1	peptidylprolyl isomerase (cyclophilin)-like 1	0.101145	1.68531	1591.36	56.364	944.256	5.00088
DMSO	OSGIN2	oxidative stress induced growth inhibitor family member 2	0.101145	1.35856	217.851	4.97086	160.354	0.76706
DMSO	GNG11	guanine nucleotide binding protein (G protein), gamma 11	0.101145	4.35318	137.106	7.84034	31.4956	4.9161
DMSO	TOM1L1	target of myb1 (chicken)-like 1	0.101145	1.6597	1253.25	41.358	755.106	14.3087
DMSO	MBNL3	muscleblind-like 3 (Drosophila)	0.101145	3.77983	155.873	8.31829	41.238	5.80522
DMSO	TRIP10	thyroid hormone receptor interactor 10	0.101145	1.94704	756.09	28.9112	388.328	15.3886
DMSO	WDR76	WD repeat domain 76	0.101145	2.31543	1528.8	60.0886	660.267	48.9268
DMSO	NSMAF	neutral sphingomyelinase (N-SMase) activation associated factor	0.101145	2.04491	369.979	8.16616	180.927	14.759
DMSO	IQGAP2	IQ motif containing GTPase activating protein 2	0.101145	2.14868	299.563	7.53494	139.417	12.1851
DMSO	MRPL34	mitochondrial ribosomal protein L34	0.101145	1.56487	821.017	18.2491	524.656	19.2631
DMSO	LIN9	lin-9 homolog (C. elegans)	0.101145	2.22472	773.072	35.7271	347.492	13.4053
DMSO	SFXN2	sideroflexin 2	0.101145	1.92083	677.235	11.3239	352.575	26.8531
DMSO	DSC2	desmocollin 2	0.101145	2.98893	413.963	20.2561	138.499	14.2427
DMSO	NCOA7	nuclear receptor coactivator 7	0.101145	1.67854	568.077	14.0072	338.436	15.1708
DMSO	NFIC	nuclear factor I/C (CCAAT-binding transcription factor)	0.101145	3.09794	2339.88	142.413	755.302	6.37511
DMSO	ARSF	arylsulfatase F	0.101145	4.78538	182.271	11.7126	38.0892	5.61137
DMSO	SHCBP1	SHC SH2-domain binding protein 1	0.101145	1.36536	602.605	4.28794	441.352	13.914
DMSO	ATE1	arginyltransferase 1	0.101145	1.39558	666.436	10.407	477.532	13.5195
DMSO	POLE2	polymerase (DNA directed), epsilon 2 (p59 subunit)	0.101145	3.09508	697.085	35.504	225.224	23.595
DMSO	KLHDC8A	kelch domain containing 8A	0.101145	9.30576	384.629	30.9085	41.3323	2.93869
DMSO	SASS6	spindle assembly 6 homolog (C. elegans)	0.101145	1.81828	1039.33	38.482	571.603	17.8276
DMSO	TRIP13	thyroid hormone receptor interactor 13	0.101145	1.52515	548.276	9.69099	359.49	14.1362
DMSO	EPB41L3	erythrocyte membrane protein band 4.1-like 3	0.101145	1.79079	585.03	14.0394	326.689	18.8076
DMSO	EMB	embigin	0.101145	2.27704	550.83	27.4026	241.907	6.09032
DMSO	SCRN1	secernin 1	0.101145	1.54895	228.595	6.19714	147.581	3.99999
DMSO	ARID3B	AT rich interactive domain 3B (BRIGHT-like)	0.101145	1.71971	491.905	6.73795	286.039	17.5959
DMSO	GPR180	G protein-coupled receptor 180	0.101145	1.44908	1104.58	8.29716	762.263	30.2319
DMSO	KNTC1	kinetochore associated 1	0.101145	1.51606	1306.19	35.8509	861.57	19.3798
DMSO	SH3D19	SH3 domain containing 19	0.101145	2.45023	789.589	15.425	322.251	39.9927
DMSO	VANGL2	vang-like 2 (van gogh, Drosophila)	0.101145	3.08935	479.976	19.3662	155.365	22.6853
DMSO	SLC5A6	solute carrier family 5 (sodium-dependent vitamin transporter), member 6	0.101145	1.50011	358.012	10.4757	238.657	3.28744
DMSO	SEMA6B	sema domain, transmembrane domain (TM), and cytoplasmic domain, (semaphorin) 6B	0.101145	3.42518	632.717	39.6687	184.725	11.4647
DMSO	THOC7	THO complex 7 homolog (Drosophila)	0.101145	1.40378	816.802	15.8895	581.859	14.7326
DMSO	ZBTB2	zinc finger and BTB domain containing 2	0.101145	2.33885	689.971	34.7604	295.005	10.9659
DMSO	RASSF2	Ras association (RalGDS/AF-6) domain family member 2	0.101145	2.39212	626.057	33.0342	261.716	6.6683
DMSO	TLE2	transducin-like enhancer of split 2 (E(sp1) homolog, Drosophila)	0.101145	2.12773	432.761	20.8813	203.391	3.98659
DMSO	LOC284600	uncharacterized LOC284600	0.101145	2.63809	341.874	10.001	129.591	16.9769
DMSO	WSB2	WD repeat and SOCS box containing 2	0.101145	1.92484	879.214	34.6315	456.773	18.4063
DMSO	CACNB2	calcium channel, voltage-dependent, beta 2 subunit	0.101145	1.60702	132.197	4.1534	82.2622	2.08991
DMSO	RD3	retinal degeneration 3	0.101145	4.38138	541.495	38.0461	123.59	8.20108
DMSO	PDLIM1	PDZ and LIM domain 1	0.101145	1.60687	588.451	19.7093	366.209	6.37549
DMSO	TOMM40L	translocase of outer mitochondrial membrane 40 homolog (yeast)-like	0.101145	2.62837	180.153	8.45565	68.5416	6.07769
DMSO	AARSD1	alanyl-tRNA synthetase domain containing 1	0.101145	1.3167	232.517	4.83915	176.591	1.96691
DMSO	LOC100190938	uncharacterized LOC100190938	0.101145	1.36229	742.621	14.374	545.128	11.5674
DMSO	LAMB1	laminin, beta 1	0.101145	1.40307	358.041	8.87407	255.184	3.68968
DMSO	TADA1	transcriptional adaptor 1	0.101145	1.48392	484.164	14.3338	326.274	3.51878
DMSO	DNAJC15	DnaJ (Hsp40) homolog, subfamily C, member 15	0.101145	1.5253	2975.06	80.2328	1950.48	52.4605
DMSO	EXOSC8	exosome component 8	0.101145	1.59034	1201.75	15.7444	755.661	38.7019
DMSO	ATP5F1	ATP synthase, H+ transporting, mitochondrial Fo complex, subunit B1	0.101145	1.19356	652.049	6.93342	546.305	7.09688
DMSO	NOTCH3	notch 3	0.101145	1.66118	221.938	2.65949	133.602	7.88134
DMSO	PIGW	phosphatidylinositol glycan anchor biosynthesis, class W	0.101145	1.44008	400.972	10.442	278.438	4.96154
DMSO	PSTPIP2	proline-serine-threonine phosphatase interacting protein 2	0.101145	2.55842	405.261	19.6249	158.403	12.6078
DMSO	STX10	syntaxin 10	0.101145	1.41744	500.895	13.7728	353.38	2.14578
DMSO	TPM4	tropomyosin 4	0.101145	1.76658	934.764	36.1642	529.139	12.7696
DMSO	VPS33A	vacuolar protein sorting 33 homolog A (S. cerevisiae)	0.101145	1.43427	184.595	4.23397	128.703	3.17544
DMSO	ARHGAP4	Rho GTPase activating protein 4	0.101145	1.37624	179.768	2.92419	130.622	3.65978
DMSO	RAI14	retinoic acid induced 14	0.101145	2.05943	169.643	6.14817	82.3738	5.6335
DMSO	HSBP1L1	heat shock factor binding protein 1-like 1	0.101145	4.20288	976.263	70.3377	232.284	12.1573
DMSO	YBX2	Y box binding protein 2	0.101145	1.65772	308.774	9.99393	186.264	6.20821
DMSO	MRAP2	melanocortin 2 receptor accessory protein 2	0.101145	3.34572	92.0562	5.48439	27.5146	2.89326
DMSO	MRPL24	mitochondrial ribosomal protein L24	0.101145	1.48691	612.058	14.0241	411.63	13.2736
DMSO	ENOPH1	enolase-phosphatase 1	0.101145	1.41377	1107.51	28.2848	783.372	13.2578
DMSO	ZWILCH	Zwilch, kinetochore associated, homolog (Drosophila)	0.101145	1.37458	1098.44	18.3321	799.115	22.2773
DMSO	C17orf53	chromosome 17 open reading frame 53	0.101145	1.58285	213.512	6.0256	134.891	4.59743
DMSO	PARP2	poly (ADP-ribose) polymerase 2	0.101145	1.77905	492.44	9.36101	276.8	18.5961
DMSO	AES	amino-terminal enhancer of split	0.101145	1.72773	2139.7	35.7139	1238.45	79.5027
DMSO	C14orf144	chromosome 14 open reading frame 144	0.101145	1.98185	229.064	8.56209	115.581	6.87297
DMSO	SLC3A2	solute carrier family 3 (activators of dibasic and neutral amino acid transport), member 2	0.101145	1.2926	1460.9	16.3349	1130.2	27.5946
DMSO	MRPS15	mitochondrial ribosomal protein S15	0.101145	1.72425	1881.64	66.3806	1091.28	38.5604
DMSO	CBFB	core-binding factor, beta subunit	0.101145	1.19621	1139.49	10.4796	952.584	14.8448
DMSO	VAT1L	vesicle amine transport protein 1 homolog (T. californica)-like	0.101145	1.57107	1703.45	55.705	1084.26	22.8465
DMSO	SSTR2	somatostatin receptor 2	0.101145	1.80222	1344.54	47.6566	746.049	33.5072
DMSO	SULF2	sulfatase 2	0.101145	1.90233	342.476	13.5827	180.03	8.10042
DMSO	LPPR5	lipid phosphate phosphatase-related protein type 5	0.101145	6.19164	422.952	33.8063	68.3101	7.07719
DMSO	MOV10	Mov10, Moloney leukemia virus 10, homolog (mouse)	0.101145	1.62145	602.928	8.36358	371.845	20.9183
DMSO	RNF157	ring finger protein 157	0.101145	1.44764	778.381	7.53475	537.689	22.2429
DMSO	HOXC8	homeobox C8	0.101145	2.18467	267.388	11.4549	122.393	8.30895
DMSO	SMAD9	SMAD family member 9	0.101145	1.38154	2137.19	55.1892	1546.96	17.1151
DMSO	SLC7A11	solute carrier family 7 (anionic amino acid transporter light chain, xc- system), member 11	0.101145	1.91871	487.087	17.5205	253.861	14.664
DMSO	FOXM1	forkhead box M1	0.101145	1.71679	944.678	35.4487	550.26	15.4209
DMSO	ZNF438	zinc finger protein 438	0.101145	1.33375	146.327	2.98464	109.712	2.0082
DMSO	FAM59B	family with sequence similarity 59, member B	0.101145	1.91214	177.657	6.61067	92.91	5.09523
DMSO	COCH	coagulation factor C homolog, cochlin (Limulus polyphemus)	0.101145	2.23752	412.781	13.8202	184.481	17.7495
DMSO	DOCK8	dedicator of cytokinesis 8	0.101145	2.42459	365.759	8.11342	150.854	19.5935
DMSO	GRIK3	glutamate receptor, ionotropic, kainate 3	0.101145	3.46185	277.728	17.1298	80.2252	9.34349
DMSO	DEDD	death effector domain containing	0.101145	1.17156	841.144	10.2323	717.971	6.63292
DMSO	TMEM133	transmembrane protein 133	0.101145	2.12471	988.109	44.6959	465.056	26.1483
DMSO	CDK2AP1	cyclin-dependent kinase 2 associated protein 1	0.101145	1.69261	233.614	6.68037	138.02	6.73151
DMSO	MARK1	MAP/microtubule affinity-regulating kinase 1	0.101145	1.20617	458.178	6.0194	379.862	4.92451
DMSO	HUNK	hormonally up-regulated Neu-associated kinase	0.101145	1.53589	745.698	14.7327	485.516	21.2567
DMSO	FANCA	Fanconi anemia, complementation group A	0.101145	1.59892	401.169	7.62383	250.9	12.9052
DMSO	ANO2	anoctamin 2	0.101145	3.31282	182.778	12.3236	55.1729	3.23632
DMSO	TPM2	tropomyosin 2 (beta)	0.101145	1.39779	445.792	9.26176	318.925	8.75795
DMSO	HPDL	4-hydroxyphenylpyruvate dioxygenase-like	0.101145	2.36271	419.624	20.9053	177.603	12.4649
DMSO	HEATR2	HEAT repeat containing 2	0.101145	1.66932	356.364	13.3949	213.479	5.24851
DMSO	CUL1	cullin 1	0.101145	1.15164	890.246	4.23813	773.023	11.0191
DMSO	HES1	hairy and enhancer of split 1, (Drosophila)	0.101145	1.485	111.51	3.36893	75.0915	1.45308
DMSO	DSCC1	defective in sister chromatid cohesion 1 homolog (S. cerevisiae)	0.101145	1.59846	842.027	11.5961	526.774	29.5906
DMSO	E2F8	E2F transcription factor 8	0.101145	2.19765	529.936	24.0055	241.137	16.5172
DMSO	CWC22	CWC22 spliceosome-associated protein homolog (S. cerevisiae)	0.101145	1.45804	1004.08	31.1742	688.653	6.5684
DMSO	GDPD3	glycerophosphodiester phosphodiesterase domain containing 3	0.101145	2.34994	130.992	7.12985	55.7426	2.65221
DMSO	IQCK	IQ motif containing K	0.101145	2.12374	2096	111.859	986.939	8.17595
DMSO	QTRT1	queuine tRNA-ribosyltransferase 1	0.101145	1.87866	449.213	15.9429	239.114	14.0754
DMSO	C6orf108	chromosome 6 open reading frame 108	0.101145	2.22893	1313.61	11.9227	589.343	72.3763
DMSO	BCL9	B-cell CLL/lymphoma 9	0.101145	1.32294	2115.24	52.3956	1598.89	1.36008
DMSO	CHD3	chromodomain helicase DNA binding protein 3	0.101145	2.8823	845.858	55.0013	293.466	10.9799
DMSO	UGDH	UDP-glucose 6-dehydrogenase	0.101145	1.23623	1309.11	17.3098	1058.95	18.5911
DMSO	MTX1	metaxin 1	0.101145	1.47983	294.37	5.6321	198.922	7.88798
DMSO	SLC34A2	solute carrier family 34 (sodium phosphate), member 2	0.101145	3.17464	179.032	10.4089	56.3944	6.85127
DMSO	TRMT11	tRNA methyltransferase 11 homolog (S. cerevisiae)	0.101145	1.88682	545.999	20.9843	289.374	15.5533
DMSO	LARS	leucyl-tRNA synthetase	0.101145	1.35397	2262.83	40.812	1671.25	44.3468
DMSO	CAPN2	calpain 2, (m/II) large subunit	0.101145	2.49279	587.842	32.9163	235.817	14.2995
DMSO	CDH11	cadherin 11, type 2, OB-cadherin (osteoblast)	0.101145	2.16674	576.403	26.3796	266.023	17.575
DMSO	CCND2	cyclin D2	0.101145	1.67951	1382.75	53.7868	823.306	19.5154
DMSO	EYA2	eyes absent homolog 2 (Drosophila)	0.101145	1.31729	806.053	7.63771	611.903	18.33
DMSO	C12orf73	chromosome 12 open reading frame 73	0.101145	2.05826	333.951	15.1304	162.249	9.04579
DMSO	CCNE1	cyclin E1	0.101145	1.61004	953.175	33.8244	592.02	15.2441
DMSO	UROD	uroporphyrinogen decarboxylase	0.101145	1.71249	448.229	3.31911	261.741	18.8706
DMSO	SPARCL1	SPARC-like 1 (hevin)	0.101145	6.10754	176.823	15.2016	28.9517	1.73529
DMSO	UTP11L	UTP11-like, U3 small nucleolar ribonucleoprotein, (yeast)	0.101145	1.31286	1398.94	29.4742	1065.57	18.0235
DMSO	ERLIN1	ER lipid raft associated 1	0.101145	1.38787	2135.8	54.4286	1538.9	29.4373
DMSO	NDST1	N-deacetylase/N-sulfotransferase (heparan glucosaminyl) 1	0.101145	1.98855	267.181	10.4961	134.359	8.92423
DMSO	LRP12	low density lipoprotein receptor-related protein 12	0.101145	1.13987	563.638	4.81378	494.477	5.31914
DMSO	ANP32B	acidic (leucine-rich) nuclear phosphoprotein 32 family, member B	0.101145	1.43248	439.075	7.41022	306.514	11.5888
DMSO	BRIX1	BRX1, biogenesis of ribosomes, homolog (S. cerevisiae)	0.101145	1.81681	778.899	34.0346	428.718	12.7981
DMSO	GAR1	GAR1 ribonucleoprotein homolog (yeast)	0.101145	1.68738	253.841	9.76	150.435	4.4868
DMSO	NIF3L1	NIF3 NGG1 interacting factor 3-like 1 (S. pombe)	0.101145	1.23021	888.02	15.8682	721.843	6.87315
DMSO	SLC13A2	solute carrier family 13 (sodium-dependent dicarboxylate transporter), member 2	0.101145	2.02102	85.3118	4.34134	42.2122	1.13513
DMSO	PPRC1	peroxisome proliferator-activated receptor gamma, coactivator-related 1	0.101145	1.77684	900.031	36.3549	506.534	18.9201
DMSO	WFDC1	WAP four-disulfide core domain 1	0.101145	1.77876	2252.33	31.7992	1266.24	97.7003
DMSO	EPHB4	EPH receptor B4	0.101145	1.62665	196.693	7.74796	120.919	1.53726
DMSO	MORN4	MORN repeat containing 4	0.101145	1.89484	95.23	4.20029	50.2575	2.0844
DMSO	CHODL	chondrolectin	0.101145	2.88946	97.0791	5.76328	33.5977	3.26014
DMSO	STARD13	StAR-related lipid transfer (START) domain containing 13	0.101145	1.2248	32.4642	0.153372	26.5058	0.603119
DMSO	SELRC1	Sel1 repeat containing 1	0.101145	1.77863	641.663	24.8377	360.763	15.6845
DMSO	PLXNA2	plexin A2	0.101145	2.42809	134.798	6.94862	55.516	4.52759
DMSO	RRP15	ribosomal RNA processing 15 homolog (S. cerevisiae)	0.101145	1.47148	736.752	22.5508	500.687	10.1037
DMSO	MPPED2	metallophosphoesterase domain containing 2	0.101145	2.67543	82.3245	4.66833	30.7706	2.71593
DMSO	LPPR4	lipid phosphate phosphatase-related protein type 4	0.101145	3.11144	4161.59	270.968	1337.51	118.854
DMSO	COL27A1	collagen, type XXVII, alpha 1	0.101145	1.69593	124.768	3.97472	73.5691	3.62357
DMSO	KRR1	KRR1, small subunit (SSU) processome component, homolog (yeast)	0.101145	1.54214	888.522	16.4901	576.16	28.3977
DMSO	PKMYT1	protein kinase, membrane associated tyrosine/threonine 1	0.101145	1.53038	139.324	4.34283	91.0391	2.64301
DMSO	TCERG1	transcription elongation regulator 1	0.101145	1.64651	803.782	31.8328	488.172	9.75644
DMSO	MTBP	Mdm2, transformed 3T3 cell double minute 2, p53 binding protein (mouse) binding protein, 104kDa	0.101145	1.92281	794.836	31.1283	413.371	25.5714
DMSO	FLAD1	FAD1 flavin adenine dinucleotide synthetase homolog (S. cerevisiae)	0.101145	1.28528	383.467	6.96664	298.353	5.70407
DMSO	BDH1	3-hydroxybutyrate dehydrogenase, type 1	0.101145	2.11129	131.038	7.2031	62.0653	1.24609
DMSO	CXCL11	chemokine (C-X-C motif) ligand 11	0.101145	3.89049	119.393	8.16905	30.6885	4.65654
DMSO	SCMH1	sex comb on midleg homolog 1 (Drosophila)	0.101145	1.66652	1314.89	35.171	789.006	43.2606
DMSO	E2F3	E2F transcription factor 3	0.101145	1.66508	416.642	14.4492	250.224	10.1486
DMSO	GABBR2	gamma-aminobutyric acid (GABA) B receptor, 2	0.101145	2.42922	456.222	28.3453	187.806	2.81801
DMSO	ERAP1	endoplasmic reticulum aminopeptidase 1	0.101145	1.6583	137.142	5.23881	82.7005	2.45827
DMSO	ATP8B4	ATPase, class I, type 8B, member 4	0.101145	1.40618	25.4401	0.585959	18.0917	0.517579
DMSO	QPRT	quinolinate phosphoribosyltransferase	0.101145	1.65879	2355.24	66.9207	1419.85	73.7521
DMSO	TRNAU1AP	tRNA selenocysteine 1 associated protein 1	0.101145	1.79038	348.727	10.6199	194.778	12.4873
DMSO	GPM6B	glycoprotein M6B	0.101145	1.5522	78.2253	1.05365	50.3963	2.77374
DMSO	PARP3	poly (ADP-ribose) polymerase family, member 3	0.101145	2.6505	422.939	25.1699	159.57	12.4937
DMSO	SYK	spleen tyrosine kinase	0.101145	3.9084	215.023	16.6936	55.0156	3.58246
DMSO	RASGEF1B	RasGEF domain family, member 1B	0.101145	1.86405	469.731	14.8009	251.995	17.9139
DMSO	UBA3	ubiquitin-like modifier activating enzyme 3	0.101145	1.18199	2443.75	12.3564	2067.49	38.2131
DMSO	MYO19	myosin XIX	0.101145	1.83291	995.24	33.2982	542.984	35.0827
DMSO	MRM1	mitochondrial rRNA methyltransferase 1 homolog (S. cerevisiae)	0.101145	1.55482	268.035	5.66946	172.39	8.52558
DMSO	TMEM99	transmembrane protein 99	0.101145	1.76456	217.051	6.52891	123.006	7.67644
DMSO	TOMM5	translocase of outer mitochondrial membrane 5 homolog (yeast)	0.101145	1.39217	795.968	18.3171	571.746	15.5961
DMSO	PSAT1	phosphoserine aminotransferase 1	0.101145	1.40643	3890.21	120.425	2766.02	10.2746
DMSO	SLC26A7	solute carrier family 26, member 7	0.101145	2.1774	84.3734	4.75458	38.7497	1.21019
DMSO	C3	complement component 3	0.101145	2.33507	166.777	7.74871	71.4228	6.72564
DMSO	RFT1	RFT1 homolog (S. cerevisiae)	0.101145	1.37437	686.674	19.327	499.629	5.70829
DMSO	DENND1B	DENN/MADD domain containing 1B	0.101145	2.40332	124.725	7.01415	51.8968	3.5381
DMSO	SLC1A3	solute carrier family 1 (glial high affinity glutamate transporter), member 3	0.101145	2.38855	175.524	7.96245	73.4855	7.61428
DMSO	NOC3L	nucleolar complex associated 3 homolog (S. cerevisiae)	0.101145	1.36109	613.145	17.0445	450.481	4.24784
DMSO	BCL2	B-cell CLL/lymphoma 2	0.101145	2.31802	194.345	11.865	83.8411	1.55051
DMSO	HNF4G	hepatocyte nuclear factor 4, gamma	0.101145	5.20332	155.075	13.0766	29.8032	3.729
DMSO	BTG3	BTG family, member 3	0.101145	1.47761	291.032	8.34764	196.962	5.90466
DMSO	C6orf125	chromosome 6 open reading frame 125	0.101145	1.23539	1173.33	21.9355	949.766	10.4949
DMSO	NUP85	nucleoporin 85kDa	0.101145	1.54189	567.57	18.2602	368.101	11.7359
DMSO	TNS3	tensin 3	0.101145	1.3729	37.8529	0.880709	27.5714	0.693923
DMSO	LOXL4	lysyl oxidase-like 4	0.101145	2.29094	82.5003	1.49319	36.0116	4.8509
DMSO	NSMCE1	non-SMC element 1 homolog (S. cerevisiae)	0.101145	1.66949	1006.13	38.3001	602.658	21.7832
DMSO	ST6GALNAC6	ST6 (alpha-N-acetyl-neuraminyl-2,3-beta-galactosyl-1,3)-N-acetylgalactosaminide alpha-2,6-sialyltransferase 6	0.101145	1.46319	204.058	6.15301	139.46	3.45454
DMSO	MMD	monocyte to macrophage differentiation-associated	0.101145	1.59068	2683.01	76.5852	1686.7	77.4516
DMSO	MCM5	minichromosome maintenance complex component 5	0.101145	2.04176	1028.07	38.3972	503.521	42.7633
DMSO	RBPMS2	RNA binding protein with multiple splicing 2	0.101145	2.14792	213.414	12.1476	99.3582	2.969
DMSO	SEZ6	seizure related 6 homolog (mouse)	0.101145	2.28802	489.505	24.9321	213.943	17.0692
DMSO	DGKB	diacylglycerol kinase, beta 90kDa	0.101145	1.89744	187.862	9.72594	99.0078	0.590148
DMSO	NUP107	nucleoporin 107kDa	0.101145	1.35316	1070.18	18.87	790.875	24.2328
DMSO	MTX3	metaxin 3	0.101145	1.82689	623.077	26.6053	341.058	16.002
DMSO	SLC29A1	solute carrier family 29 (nucleoside transporters), member 1	0.101145	1.87811	1083.1	44.9262	576.696	33.0281
DMSO	LOC80054	uncharacterized LOC80054	0.101145	1.44094	65.99	0.747425	45.7963	2.09986
DMSO	NDUFA9	NADH dehydrogenase (ubiquinone) 1 alpha subcomplex, 9, 39kDa	0.101145	1.43755	1251.15	22.1066	870.333	35.8723
DMSO	C10orf25	chromosome 10 open reading frame 25	0.101145	2.56635	254.564	11.0821	99.1929	13.2203
DMSO	CAP2	CAP, adenylate cyclase-associated protein, 2 (yeast)	0.101145	1.98908	995.972	48.9552	500.72	25.2431
DMSO	EFCAB10	EF-hand calcium binding domain 10	0.101145	1.6897	568.35	16.8815	336.361	19.5428
DMSO	PSMG1	proteasome (prosome, macropain) assembly chaperone 1	0.101145	1.29304	797.781	19.9247	616.979	2.88433
DMSO	VLDLR	very low density lipoprotein receptor	0.101145	1.57731	703.484	20.8162	446.002	19.7256
DMSO	ARHGAP42	Rho GTPase activating protein 42	0.101145	1.68063	2503.81	94.1628	1489.8	62.6967
DMSO	CCNE2	cyclin E2	0.101145	1.41243	1011.12	27.175	715.874	18.6277
DMSO	NOP16	NOP16 nucleolar protein homolog (yeast)	0.101145	1.80417	542.057	25.8775	300.446	7.72091
DMSO	DLG4	discs, large homolog 4 (Drosophila)	0.101145	2.20417	117.904	6.52246	53.4913	3.08775
DMSO	ZFP36L2	zinc finger protein 36, C3H type-like 2	0.101145	1.81302	248.639	10.1026	137.141	7.35342
DMSO	NPW	neuropeptide W	0.101145	1.64886	791.842	28.8416	480.235	19.8509
DMSO	GABRR3	gamma-aminobutyric acid (GABA) receptor, rho 3	0.101145	2.70232	53.8677	3.15024	19.9339	2.16589
DMSO	MELK	maternal embryonic leucine zipper kinase	0.101145	1.38078	1276.33	26.3345	924.356	29.7599
DMSO	MYL1	myosin, light chain 1, alkali; skeletal, fast	0.101145	1.77657	101.925	4.61756	57.3715	2.01256
DMSO	ARHGDIG	Rho GDP dissociation inhibitor (GDI) gamma	0.101145	2.49292	173.149	7.59407	69.4565	8.93188
DMSO	ETF1	eukaryotic translation termination factor 1	0.101145	1.16824	1328.33	14.9393	1137.03	15.6462
DMSO	RGAG1	retrotransposon gag domain containing 1	0.101145	3.39453	144.431	9.98937	42.5482	5.75896
DMSO	HPCA	hippocalcin	0.101145	1.79546	390.465	10.664	217.473	16.4263
DMSO	BBOX1	butyrobetaine (gamma), 2-oxoglutarate dioxygenase (gamma-butyrobetaine hydroxylase) 1	0.101145	1.86612	17.4898	0.792812	9.3723	0.469491
DMSO	SERPINH1	serpin peptidase inhibitor, clade H (heat shock protein 47), member 1, (collagen binding protein 1)	0.101145	2.28174	1356.43	49.7179	594.471	70.8516
DMSO	ABCE1	ATP-binding cassette, sub-family E (OABP), member 1	0.101145	1.28906	2870.14	62.6558	2226.54	37.8341
DMSO	PNPT1	polyribonucleotide nucleotidyltransferase 1	0.101145	1.59108	1181.78	36.0804	742.753	34.5337
DMSO	EIF2AK2	eukaryotic translation initiation factor 2-alpha kinase 2	0.101145	1.44134	1363.52	35.7468	946.006	31.311
DMSO	FOLR1	folate receptor 1 (adult)	0.101145	1.78148	624.777	0.618569	350.707	31.2008
DMSO	CHN2	chimerin (chimaerin) 2	0.101145	1.23235	220.887	3.14036	179.24	3.55395
DMSO	STC2	stanniocalcin 2	0.101145	1.79092	214.793	7.43886	119.934	7.84303
DMSO	MIXL1	Mix paired-like homeobox	0.101145	2.8994	819.249	60.9923	282.558	4.56026
DMSO	RAPGEF5	Rap guanine nucleotide exchange factor (GEF) 5	0.101145	1.26374	56.8462	1.19904	44.9824	0.628938
DMSO	CCNJ	cyclin J	0.101145	1.31245	319.695	6.59371	243.586	5.67226
DMSO	C3orf80	chromosome 3 open reading frame 80	0.101145	2.13658	167.851	6.55608	78.5605	7.84571
DMSO	CTPS2	CTP synthase II	0.101145	1.87493	538.186	20.0299	287.043	20.6766
DMSO	TP73	tumor protein p73	0.101145	2.48994	274.147	17.5748	110.102	6.69371
DMSO	ENPP2	ectonucleotide pyrophosphatase/phosphodiesterase 2	0.101145	2.67963	394.657	24.708	147.28	13.9309
DMSO	IARS	isoleucyl-tRNA synthetase	0.101145	1.54351	3370.03	90.5836	2183.35	101.644
DMSO	HIP1	huntingtin interacting protein 1	0.101145	1.89807	273.995	9.01576	144.355	11.8408
DMSO	RILPL1	Rab interacting lysosomal protein-like 1	0.101145	1.32412	201.619	1.2707	152.266	5.53202
DMSO	SREBF2	sterol regulatory element binding transcription factor 2	0.101145	1.10692	508.753	4.01347	459.612	3.9844
DMSO	SETMAR	SET domain and mariner transposase fusion gene	0.101145	1.26489	220.164	4.98432	174.057	1.8878
DMSO	TRMT6	tRNA methyltransferase 6 homolog (S. cerevisiae)	0.101145	1.54015	421.733	10.2042	273.825	13.731
DMSO	STAT6	signal transducer and activator of transcription 6, interleukin-4 induced	0.101145	2.13046	105.356	6.36547	49.4521	1.15745
DMSO	MAP3K4	mitogen-activated protein kinase kinase kinase 4	0.101145	1.29609	259.124	1.66879	199.927	6.6709
DMSO	USP1	ubiquitin specific peptidase 1	0.101145	1.26735	2277.8	52.3761	1797.29	19.4013
DMSO	TGDS	TDP-glucose 4,6-dehydratase	0.101145	1.42325	570.137	7.5433	400.589	18.237
DMSO	CAPN1	calpain 1, (mu/I) large subunit	0.101145	1.58697	253.358	10.534	159.649	2.84117
DMSO	CLN6	ceroid-lipofuscinosis, neuronal 6, late infantile, variant	0.101145	1.34186	1135.36	23.6414	846.108	24.1145
DMSO	TM4SF18	transmembrane 4 L six family member 18	0.101145	2.61844	156.22	10.1961	59.6614	4.81123
DMSO	KCNK2	potassium channel, subfamily K, member 2	0.101145	2.61858	98.6065	6.95089	37.6564	1.55555
DMSO	IFI44	interferon-induced protein 44	0.101145	2.95475	76.825	5.77456	26.0005	1.39301
DMSO	MRTO4	mRNA turnover 4 homolog (S. cerevisiae)	0.101145	1.59772	884.685	37.6595	553.715	8.83865
DMSO	TMEM171	transmembrane protein 171	0.101145	2.16498	230.257	8.98418	106.355	11.4055
DMSO	DIS3L	DIS3 mitotic control homolog (S. cerevisiae)-like	0.101145	1.47633	835.534	27.2553	565.952	15.9733
DMSO	EPB41L1	erythrocyte membrane protein band 4.1-like 1	0.101145	1.49974	149.603	4.59573	99.7528	3.63132
DMSO	PLA2G7	phospholipase A2, group VII (platelet-activating factor acetylhydrolase, plasma)	0.101145	1.6458	79.8953	3.05619	48.5449	2.05771
DMSO	SUV39H1	suppressor of variegation 3-9 homolog 1 (Drosophila)	0.101145	1.48378	388.407	7.35945	261.769	12.9445
DMSO	GRIN2A	glutamate receptor, ionotropic, N-methyl D-aspartate 2A	0.101145	3.11056	87.157	6.38407	28.0197	2.75782
DMSO	GAB2	GRB2-associated binding protein 2	0.101145	2.73926	198.497	14.0228	72.4639	4.85138
DMSO	GPR3	G protein-coupled receptor 3	0.101145	2.03429	96.7922	5.66668	47.5802	1.24445
DMSO	ACOT2	acyl-CoA thioesterase 2	0.101145	2.07485	942.707	16.7444	454.35	55.0974
DMSO	DCLRE1A	DNA cross-link repair 1A	0.101145	2.5342	298.574	20.0759	117.818	7.21058
DMSO	RGS6	regulator of G-protein signaling 6	0.101145	2.13319	133.763	7.9049	62.7055	2.84526
DMSO	PLK4	polo-like kinase 4	0.101145	1.35356	456.102	8.33458	336.964	11.3747
DMSO	GABPB2	GA binding protein transcription factor, beta subunit 2	0.101145	1.54887	199.92	4.39095	129.075	7.14756
DMSO	LRFN1	leucine rich repeat and fibronectin type III domain containing 1	0.101145	2.91236	152.505	11.746	52.3648	1.76484
DMSO	KCNH1	potassium voltage-gated channel, subfamily H (eag-related), member 1	0.101145	2.45841	504.886	35.2211	205.371	4.72382
DMSO	SH3BP5	SH3-domain binding protein 5 (BTK-associated)	0.101145	1.63264	513.591	16.2952	314.577	17.0974
DMSO	FASN	fatty acid synthase	0.101145	1.54315	742.444	14.8194	481.122	27.2537
DMSO	THOC4	THO complex 4	0.101145	1.30177	803.252	6.15388	617.047	21.2551
DMSO	CASKIN1	CASK interacting protein 1	0.101145	1.60394	158.167	4.2539	98.6115	5.65861
DMSO	DNAJC7	DnaJ (Hsp40) homolog, subfamily C, member 7	0.101145	1.46832	1551.15	26.6785	1056.41	52.4805
DMSO	IFRD2	interferon-related developmental regulator 2	0.101145	1.94307	222.703	6.36715	114.614	11.1774
DMSO	PA2G4	proliferation-associated 2G4, 38kDa	0.101145	1.72842	259.427	3.01445	150.095	12.6628
DMSO	GTF3C2	general transcription factor IIIC, polypeptide 2, beta 110kDa	0.101145	1.17844	1668.66	21.2092	1415.99	21.3418
DMSO	SCFD2	sec1 family domain containing 2	0.101145	1.68344	930.34	26.0088	552.642	36.8321
DMSO	SBK2	SH3-binding domain kinase family, member 2	0.101145	4.36785	366.571	29.8253	83.9248	15.8822
DMSO	UTP20	UTP20, small subunit (SSU) processome component, homolog (yeast)	0.101145	1.7405	578.011	14.6853	332.095	25.4895
DMSO	MMP24	matrix metallopeptidase 24 (membrane-inserted)	0.101145	2.04588	149.748	7.5413	73.195	5.22743
DMSO	PAPSS2	3'-phosphoadenosine 5'-phosphosulfate synthase 2	0.101145	1.32696	541.96	13.3014	408.423	8.92229
DMSO	PRSS12	protease, serine, 12 (neurotrypsin, motopsin)	0.101145	2.38775	94.4721	4.73193	39.5654	4.58362
DMSO	LIN7A	lin-7 homolog A (C. elegans)	0.101145	1.33347	104.781	1.63894	78.5776	2.68454
DMSO	RREB1	ras responsive element binding protein 1	0.101145	2.23454	833.048	51.1606	372.806	20.9006
DMSO	FAM96A	family with sequence similarity 96, member A	0.101145	1.55921	394.545	16.2051	253.042	5.1101
DMSO	HAUS1	HAUS augmin-like complex, subunit 1	0.101145	1.46704	335.685	5.41858	228.817	11.6356
DMSO	SYN2	synapsin II	0.101145	1.36274	2558.11	73.6408	1877.18	35.6727
DMSO	EIF2D	eukaryotic translation initiation factor 2D	0.101145	1.45925	1538.03	41.44	1053.99	40.9678
DMSO	ANK2	ankyrin 2, neuronal	0.101145	2.06835	82.6308	3.60908	39.9501	3.66323
DMSO	OLFM1	olfactomedin 1	0.101145	1.18128	137.111	1.57972	116.07	1.99699
DMSO	NCKAP5	NCK-associated protein 5	0.101145	1.63803	790.636	24.5975	482.676	28.0084
DMSO	IER3IP1	immediate early response 3 interacting protein 1	0.101145	1.2504	1175.93	23.1245	940.44	16.6654
DMSO	DIAPH2	diaphanous homolog 2 (Drosophila)	0.101145	2.35922	332.177	22.6321	140.8	4.9591
DMSO	FAM155A	family with sequence similarity 155, member A	0.101145	2.10813	449.975	27.4552	213.448	8.18552
DMSO	ZBTB8A	zinc finger and BTB domain containing 8A	0.101145	1.90751	286.791	13.1671	150.348	10.0505
DMSO	C18orf55	chromosome 18 open reading frame 55	0.101145	1.78361	726.04	33.9711	407.063	18.7003
DMSO	MCM7	minichromosome maintenance complex component 7	0.101145	1.40439	1180.67	8.9816	840.702	40.3533
DMSO	C11orf24	chromosome 11 open reading frame 24	0.101145	1.25748	406.568	9.13038	323.32	4.39606
DMSO	RARA	retinoic acid receptor, alpha	0.101145	1.41108	161.542	1.37088	114.481	5.56833
DMSO	WNT2B	wingless-type MMTV integration site family, member 2B	0.101145	1.69559	113.621	2.23274	67.0101	5.22522
DMSO	TOE1	target of EGR1, member 1 (nuclear)	0.101145	1.75841	751.032	35.5648	427.108	17.1821
DMSO	KDELC2	KDEL (Lys-Asp-Glu-Leu) containing 2	0.101145	1.27324	1328.67	10.9834	1043.54	33.0096
DMSO	LRCH1	leucine-rich repeats and calponin homology (CH) domain containing 1	0.101145	1.4785	732.131	23.668	495.186	16.7474
DMSO	KAT2A	K(lysine) acetyltransferase 2A	0.101145	1.5346	1292.43	48.4482	842.197	26.3983
DMSO	LMO3	LIM domain only 3 (rhombotin-like 2)	0.101145	1.68516	821.831	21.928	487.688	34.5905
DMSO	HDAC7	histone deacetylase 7	0.101145	1.38909	147.026	4.067	105.844	2.99596
DMSO	SETD5	SET domain containing 5	0.101145	1.3542	726.037	16.1902	536.138	16.7791
DMSO	GJA1	gap junction protein, alpha 1, 43kDa	0.101145	1.73734	493.773	18.9612	284.212	17.4075
DMSO	DMD	dystrophin	0.101145	2.95077	648.59	44.4166	219.804	28.3188
DMSO	ST5	suppression of tumorigenicity 5	0.101145	1.96169	196.162	9.14243	99.9967	7.51885
DMSO	CNGB3	cyclic nucleotide gated channel beta 3	0.101145	2.62642	96.9308	5.95013	36.906	4.3811
DMSO	RCOR2	REST corepressor 2	0.101145	1.58798	522.022	17.618	328.734	15.9928
DMSO	NIP7	nuclear import 7 homolog (S. cerevisiae)	0.101145	1.61341	956.129	44.366	592.615	5.93018
DMSO	PUS1	pseudouridylate synthase 1	0.101145	1.49783	285.772	9.03542	190.791	7.45287
DMSO	PALB2	partner and localizer of BRCA2	0.101145	1.57794	365.326	3.49914	231.521	16.1661
DMSO	NAE1	NEDD8 activating enzyme E1 subunit 1	0.101145	1.29275	1268.88	32.0937	981.536	15.2781
DMSO	IGF1	insulin-like growth factor 1 (somatomedin C)	0.101145	2.70861	93.6059	7.2377	34.5587	1.04691
DMSO	RPF2	ribosome production factor 2 homolog (S. cerevisiae)	0.101145	1.62234	2371.81	95.1341	1461.97	60.5912
DMSO	AMD1	adenosylmethionine decarboxylase 1	0.101145	1.23128	2281.09	30.2029	1852.61	43.8572
DMSO	SNUPN	snurportin 1	0.101145	1.73031	1215.25	33.9463	702.33	54.0135
DMSO	SLC47A1	solute carrier family 47, member 1	0.101145	1.99248	257.303	14.5967	129.138	6.4205
DMSO	STC1	stanniocalcin 1	0.101145	1.52932	283.954	7.73529	185.673	9.4827
DMSO	CD83	CD83 molecule	0.101145	3.02784	222.471	17.5205	73.4752	6.11349
DMSO	COMMD4	COMM domain containing 4	0.101145	1.65527	304.954	13.598	184.232	6.41916
DMSO	ACAD9	acyl-CoA dehydrogenase family, member 9	0.101145	1.24297	681.818	10.8297	548.54	12.5869
DMSO	AGBL1	ATP/GTP binding protein-like 1	0.101145	2.70305	149.287	11.574	55.2291	1.92834
DMSO	CACNG2	calcium channel, voltage-dependent, gamma subunit 2	0.101145	1.96959	835.081	45.1253	423.988	24.418
DMSO	MGAT5B	mannosyl (alpha-1,6-)-glycoprotein beta-1,6-N-acetyl-glucosaminyltransferase, isozyme B	0.101145	1.608	87.7084	1.04293	54.5449	4.00907
DMSO	GYG2	glycogenin 2	0.101145	1.41718	160.12	4.04766	112.985	4.28231
DMSO	MOB3B	MOB kinase activator 3B	0.101145	1.73821	107.349	5.1287	61.7583	2.49545
DMSO	OBFC2B	oligonucleotide/oligosaccharide-binding fold containing 2B	0.101145	1.4272	612.58	19.8405	429.219	11.5522
DMSO	ZMPSTE24	zinc metallopeptidase (STE24 homolog, S. cerevisiae)	0.101145	1.33594	1640.39	42.8305	1227.89	28.8661
DMSO	VRK1	vaccinia related kinase 1	0.101145	1.45621	823.413	27.7733	565.448	16.6622
DMSO	SPRYD4	SPRY domain containing 4	0.101145	1.88532	212.321	9.24593	112.618	8.44684
DMSO	MYBBP1A	MYB binding protein (P160) 1a	0.101145	1.78856	405.851	21.6989	226.915	5.97665
DMSO	C8orf33	chromosome 8 open reading frame 33	0.101145	1.47007	1042.17	28.0479	708.928	31.2077
DMSO	SCN3A	sodium channel, voltage-gated, type III, alpha subunit	0.101145	1.98462	25.0758	1.10077	12.6351	1.11808
DMSO	NOL10	nucleolar protein 10	0.101145	1.3897	1861.51	53.6823	1339.51	38.3087
DMSO	HECW2	HECT, C2 and WW domain containing E3 ubiquitin protein ligase 2	0.101145	2.38696	439.27	30.3878	184.029	10.9139
DMSO	SORCS2	sortilin-related VPS10 domain containing receptor 2	0.101145	1.86222	190.928	10.3695	102.527	4.25537
DMSO	METTL5	methyltransferase like 5	0.101145	1.65002	541.35	20.3454	328.088	17.8257
DMSO	HINT3	histidine triad nucleotide binding protein 3	0.101145	2.13681	537.429	35.2349	251.51	8.62309
DMSO	DHCR24	24-dehydrocholesterol reductase	0.101145	1.37335	3050.8	90.1094	2221.42	54.4847
DMSO	VDAC1	voltage-dependent anion channel 1	0.101145	1.2094	1451.99	10.4079	1200.59	30.1764
DMSO	PTPMT1	protein tyrosine phosphatase, mitochondrial 1	0.101145	1.38796	861.583	21.9815	620.754	21.2661
DMSO	NTRK1	neurotrophic tyrosine kinase, receptor, type 1	0.101145	1.72531	132.803	2.13355	76.9732	6.77789
DMSO	DOT1L	DOT1-like, histone H3 methyltransferase (S. cerevisiae)	0.101145	1.46382	559.472	21.2154	382.201	7.78258
DMSO	RQCD1	RCD1 required for cell differentiation1 homolog (S. pombe)	0.101145	1.50466	649.179	15.6232	431.446	22.9549
DMSO	TSR1	TSR1, 20S rRNA accumulation, homolog (S. cerevisiae)	0.101145	1.32973	798.34	20.4392	600.379	14.8224
DMSO	EFNA2	ephrin-A2	0.101145	1.86643	274.947	11.1828	147.312	11.8304
DMSO	SLC43A3	solute carrier family 43, member 3	0.101145	2.57403	2327.1	166.449	904.069	72.8255
DMSO	SIGMAR1	sigma non-opioid intracellular receptor 1	0.101145	1.28198	3645.77	20.8351	2843.86	100.392
DMSO	ANP32E	acidic (leucine-rich) nuclear phosphoprotein 32 family, member E	0.101145	1.30505	1594.42	3.80546	1221.74	47.5893
DMSO	UBAP1L	ubiquitin associated protein 1-like	0.101145	2.27677	103.869	2.58831	45.621	6.99936
DMSO	CLIP4	CAP-GLY domain containing linker protein family, member 4	0.101145	2.03189	349.251	21.0614	171.885	8.67538
DMSO	LEMD1	LEM domain containing 1	0.101145	2.71826	151.126	9.62777	55.5967	7.61901
DMSO	NOL11	nucleolar protein 11	0.101145	1.29558	3724.91	101.022	2875.1	41.9911
DMSO	TCP1	t-complex 1	0.101145	1.11767	2564.06	20.812	2294.1	27.8498
DMSO	CABP5	calcium binding protein 5	0.101145	2.36249	118.957	8.66186	50.3523	1.78381
DMSO	NHLRC2	NHL repeat containing 2	0.101145	1.47574	1256.66	45.6021	851.546	25.4909
DMSO	DNA2	DNA replication helicase 2 homolog (yeast)	0.101145	1.35948	581.085	14.3989	427.43	13.6345
DMSO	SLC4A1AP	solute carrier family 4 (anion exchanger), member 1, adaptor protein	0.101145	1.35891	594.085	19.1251	437.179	6.75517
DMSO	GPR19	G protein-coupled receptor 19	0.101145	1.91464	93.3443	4.79573	48.7529	3.20518
DMSO	LINC00478	long intergenic non-protein coding RNA 478	0.101145	2.20262	324.777	14.8456	147.451	17.4882
DMSO	DAZAP1	DAZ associated protein 1	0.101145	1.39834	1678.78	48.7488	1200.55	38.3202
DMSO	HAUS6	HAUS augmin-like complex, subunit 6	0.101145	1.29836	973.884	27.5953	750.088	9.07198
DMSO	SPCS2	signal peptidase complex subunit 2 homolog (S. cerevisiae)	0.101145	1.57058	112.321	2.26003	71.5155	4.79434
DMSO	MRPL37	mitochondrial ribosomal protein L37	0.101145	1.21264	2458.79	17.1896	2027.64	53.3157
DMSO	GTPBP4	GTP binding protein 4	0.101145	1.36835	1304.1	34.5366	953.046	29.8311
DMSO	MAST1	microtubule associated serine/threonine kinase 1	0.101145	1.74441	206.38	9.22832	118.309	6.78153
DMSO	PSMA3	proteasome (prosome, macropain) subunit, alpha type, 3	0.101145	1.227	834.573	16.9439	680.173	10.7761
DMSO	JAM2	junctional adhesion molecule 2	0.101145	2.22555	60.5044	2.7294	27.1863	3.36737
DMSO	RPL22L1	ribosomal protein L22-like 1	0.101145	1.4609	257.804	6.48143	176.47	8.37583
DMSO	SLC7A5	solute carrier family 7 (amino acid transporter light chain, L system), member 5	0.101145	1.39643	3804.25	91.386	2724.28	106.925
DMSO	IVNS1ABP	influenza virus NS1A binding protein	0.101145	1.49318	1294.48	27.6341	866.932	48.3586
DMSO	DNASE2	deoxyribonuclease II, lysosomal	0.101145	1.36834	942.535	25.7014	688.815	20.922
DMSO	FBXO4	F-box protein 4	0.101145	1.30209	81.0702	2.30705	62.2617	0.844526
DMSO	C2orf28	chromosome 2 open reading frame 28	0.101145	1.15956	775.166	9.52823	668.501	10.1852
DMSO	GAS2	growth arrest-specific 2	0.101145	1.23728	36.826	0.683322	29.7637	0.621689
DMSO	SCO1	SCO cytochrome oxidase deficient homolog 1 (yeast)	0.101145	1.28191	412.409	8.47356	321.714	8.31758
DMSO	SOX7	SRY (sex determining region Y)-box 7	0.101145	1.77152	809.8	30.836	457.121	34.3712
DMSO	CARD8	caspase recruitment domain family, member 8	0.101145	1.29773	180.85	4.40305	139.359	3.1858
DMSO	LMO2	LIM domain only 2 (rhombotin-like 1)	0.101145	2.36918	215.334	15.7778	90.8897	4.11592
DMSO	RUNDC3A	RUN domain containing 3A	0.101145	1.38839	264.303	5.45877	190.366	8.00559
DMSO	GCNT4	glucosaminyl (N-acetyl) transferase 4, core 2	0.101145	2.07151	375.374	24.6591	181.207	6.37659
DMSO	EHD2	EH-domain containing 2	0.101145	1.91279	883.264	44.0446	461.767	33.6195
DMSO	SLC6A15	solute carrier family 6 (neutral amino acid transporter), member 15	0.101145	1.72228	1430.52	51.7428	830.596	59.5512
DMSO	FAM113A	family with sequence similarity 113, member A	0.101145	1.33501	986.93	9.32638	739.266	31.2061
DMSO	MEX3A	mex-3 homolog A (C. elegans)	0.101145	1.58671	762.296	31.2293	480.425	19.9773
DMSO	LITAF	lipopolysaccharide-induced TNF factor	0.101145	2.33963	205.439	14.2232	87.8085	6.10856
DMSO	COMT	catechol-O-methyltransferase	0.101145	1.55104	247.811	10.8225	159.771	4.13594
DMSO	NPTX1	neuronal pentraxin I	0.101145	2.85805	216.126	10.8079	75.6202	15.0188
DMSO	NAA50	N(alpha)-acetyltransferase 50, NatE catalytic subunit	0.101145	1.38979	2576.98	69.3815	1854.22	65.1631
DMSO	TTC27	tetratricopeptide repeat domain 27	0.101145	1.71608	442.663	19.0918	257.95	15.084
DMSO	MTMR1	myotubularin related protein 1	0.101145	1.45076	614.577	18.6671	423.623	16.867
DMSO	TMEM91	transmembrane protein 91	0.101145	1.89065	489.661	15.8931	258.991	25.9119
DMSO	FRMPD2	FERM and PDZ domain containing 2	0.101145	2.47739	187.537	13.2545	75.6992	6.47527
DMSO	PNO1	partner of NOB1 homolog (S. cerevisiae)	0.101145	1.6033	849.337	39.6564	529.744	14.3825
DMSO	NEUROD1	neurogenic differentiation 1	0.101145	1.63346	111.633	2.52102	68.3416	5.12865
DMSO	TOMM7	translocase of outer mitochondrial membrane 7 homolog (yeast)	0.101145	1.42633	274.28	10.4798	192.297	2.71247
DMSO	ILDR2	immunoglobulin-like domain containing receptor 2	0.101145	2.02476	310.587	20.1467	153.394	5.06451
DMSO	DENND1C	DENN/MADD domain containing 1C	0.101145	1.82482	122.352	4.3212	67.049	5.91269
DMSO	L3MBTL3	l(3)mbt-like 3 (Drosophila)	0.101145	2.15557	137.867	9.42391	63.9583	2.64592
DMSO	RBP7	retinol binding protein 7, cellular	0.101145	2.62809	512.241	40.2018	194.911	12.3953
DMSO	CTSC	cathepsin C	0.101145	1.52137	418.536	14.6963	275.104	12.0926
DMSO	FJX1	four jointed box 1 (Drosophila)	0.101145	2.51842	132.397	8.51393	52.5714	6.3443
DMSO	UHRF1	ubiquitin-like with PHD and ring finger domains 1	0.101145	1.80714	722.355	38.3106	399.722	19.3757
DMSO	CCNA2	cyclin A2	0.101145	1.18592	2380.13	17.9422	2006.98	46.3439
DMSO	RGS10	regulator of G-protein signaling 10	0.101145	1.82066	111.85	3.06895	61.4337	5.97277
DMSO	C16orf62	chromosome 16 open reading frame 62	0.101145	2.03505	875.337	48.2461	430.131	34.4895
DMSO	UBE2T	ubiquitin-conjugating enzyme E2T (putative)	0.101145	1.22336	2006.44	15.7139	1640.11	46.2349
DMSO	FLJ39080	uncharacterized LOC441355	0.101145	1.30179	14.7945	0.385784	11.3647	0.245936
DMSO	TH1L	TH1-like (Drosophila)	0.101145	1.62707	1377.8	43.7303	846.804	55.7673
DMSO	MTHFD1	methylenetetrahydrofolate dehydrogenase (NADP+ dependent) 1, methenyltetrahydrofolate cyclohydrolase, formyltetrahydrofolate synthetase	0.101145	1.54294	1870.26	81.0988	1212.15	33.7359
DMSO	EML5	echinoderm microtubule associated protein like 5	0.101145	1.44311	53.8212	1.74417	37.2954	1.35029
DMSO	COL2A1	collagen, type II, alpha 1	0.101145	1.77359	175.942	4.56201	99.2016	9.18761
DMSO	ISG20L2	interferon stimulated exonuclease gene 20kDa-like 2	0.101145	1.19975	1447.27	27.5084	1206.31	16.7558
DMSO	SRP72	signal recognition particle 72kDa	0.101145	1.15881	3869.02	51.2048	3338.77	49.086
DMSO	WFIKKN2	WAP, follistatin/kazal, immunoglobulin, kunitz and netrin domain containing 2	0.101145	2.207	825.78	51.8854	374.164	31.0122
DMSO	MUC16	mucin 16, cell surface associated	0.101145	4.64939	670.113	69.8305	144.129	9.26833
DMSO	FHL3	four and a half LIM domains 3	0.101145	1.31533	528.435	16.6256	401.75	3.45172
DMSO	SLC11A2	solute carrier family 11 (proton-coupled divalent metal ion transporters), member 2	0.101145	1.50017	284.839	4.67021	189.871	11.8426
DMSO	C7orf44	chromosome 7 open reading frame 44	0.101145	1.20188	233.486	4.26602	194.268	3.07445
DMSO	VSX2	visual system homeobox 2	0.101145	1.98433	146.787	6.433	73.9732	7.35707
DMSO	NTPCR	nucleoside-triphosphatase, cancer-related	0.101145	1.21569	176.491	3.192	145.178	2.73867
DMSO	NT5C2	5'-nucleotidase, cytosolic II	0.101145	1.46762	3193.43	111.056	2175.93	79.8052
DMSO	CA4	carbonic anhydrase IV	0.101145	1.64713	1355.85	57.2686	823.163	43.0018
DMSO	RCHY1	ring finger and CHY zinc finger domain containing 1	0.101145	2.06225	270.206	10.6899	131.024	15.3636
DMSO	DDX21	DEAD (Asp-Glu-Ala-Asp) box polypeptide 21	0.101145	1.4153	3022.66	97.5326	2135.7	68.7463
DMSO	DTL	denticleless homolog (Drosophila)	0.101145	1.34298	2918.66	74.8879	2173.28	66.7355
DMSO	DNMBP	dynamin binding protein	0.101145	1.62552	1291.51	56.3534	794.522	36.0278
DMSO	NAGPA	N-acetylglucosamine-1-phosphodiester alpha-N-acetylglucosaminidase	0.101145	2.72211	202.532	8.9139	74.4025	14.7767
DMSO	SLC29A2	solute carrier family 29 (nucleoside transporters), member 2	0.101145	2.44575	606.085	42.3642	247.812	23.241
DMSO	RIN2	Ras and Rab interactor 2	0.101145	1.67344	99.4111	0.991562	59.4052	5.30739
DMSO	FOXO6	forkhead box O6	0.101145	1.50119	138.252	2.46902	92.0954	5.72011
DMSO	SGCD	sarcoglycan, delta (35kDa dystrophin-associated glycoprotein)	0.101145	2.41825	79.1918	4.63732	32.7476	4.22499
DMSO	ZNF219	zinc finger protein 219	0.101145	1.99932	123.959	7.30946	62.0004	4.09008
DMSO	B4GALT2	UDP-Gal:betaGlcNAc beta 1,4- galactosyltransferase, polypeptide 2	0.101145	1.55859	872.02	26.3712	559.494	33.0507
DMSO	ZNF358	zinc finger protein 358	0.101145	2.09474	1364.06	90.765	651.185	32.7964
DMSO	PYCR1	pyrroline-5-carboxylate reductase 1	0.101145	1.57024	971.57	15.2109	618.741	45.2792
DMSO	BLM	Bloom syndrome, RecQ helicase-like	0.101145	1.41278	926.782	27.9387	656	23.7663
DMSO	PKN3	protein kinase N3	0.101145	2.14148	437.315	31.4176	204.211	3.38686
DMSO	NPY6R	neuropeptide Y receptor Y6 (pseudogene)	0.101145	7.25505	130.291	15.1905	17.9586	1.1158
DMSO	NOL6	nucleolar protein family 6 (RNA-associated)	0.101145	1.28981	444.401	6.74026	344.549	11.7546
DMSO	RAD51AP1	RAD51 associated protein 1	0.101145	1.79113	393.544	15.2651	219.719	17.9932
DMSO	PCDH8	protocadherin 8	0.101145	1.57811	704.159	22.3657	446.203	26.9893
DMSO	WDHD1	WD repeat and HMG-box DNA binding protein 1	0.101145	1.44332	933.232	22.8235	646.587	31.5649
DMSO	SMOC1	SPARC related modular calcium binding 1	0.101145	1.75892	559.302	18.3275	317.98	27.2296
DMSO	RND2	Rho family GTPase 2	0.101145	2.09306	329.964	21.6969	157.646	8.9892
DMSO	SETD7	SET domain containing (lysine methyltransferase) 7	0.101145	1.5425	1687.9	77.961	1094.26	21.8356
DMSO	MEX3D	mex-3 homolog D (C. elegans)	0.101145	1.20717	229.61	3.57778	190.205	4.01619
DMSO	GPX8	glutathione peroxidase 8 (putative)	0.101145	2.61061	129.757	8.75034	49.7036	6.56337
DMSO	PSMA6	proteasome (prosome, macropain) subunit, alpha type, 6	0.101145	1.16577	227.148	2.0272	194.849	3.92379
DMSO	ZP3	zona pellucida glycoprotein 3 (sperm receptor)	0.101145	1.65126	174.124	8.61496	105.45	3.77028
DMSO	SLC35B4	solute carrier family 35, member B4	0.101145	1.28707	488.074	13.9909	379.215	5.1605
DMSO	FEN1	flap structure-specific endonuclease 1	0.101145	1.37674	564.721	12.5491	410.187	17.07
DMSO	CITED1	Cbp/p300-interacting transactivator, with Glu/Asp-rich carboxy-terminal domain, 1	0.101145	1.79726	397.003	19.4026	220.893	14.4117
DMSO	CACNA1F	calcium channel, voltage-dependent, L type, alpha 1F subunit	0.101145	3.63008	155.144	15.1986	42.7385	2.65136
DMSO	ACTR3	ARP3 actin-related protein 3 homolog (yeast)	0.101145	1.35539	3709.52	81.7754	2736.85	105.644
DMSO	KCNJ8	potassium inwardly-rectifying channel, subfamily J, member 8	0.101145	1.32823	130.691	4.01497	98.3947	1.89496
DMSO	TSKU	tsukushi small leucine rich proteoglycan homolog (Xenopus laevis)	0.101145	1.91392	594.624	39.003	310.683	1.76382
DMSO	CPNE7	copine VII	0.101145	3.93143	448.952	43.0411	114.196	16.4135
DMSO	ID3	inhibitor of DNA binding 3, dominant negative helix-loop-helix protein	0.101145	1.69141	592.111	20.6561	350.07	26.1494
DMSO	USP36	ubiquitin specific peptidase 36	0.101145	1.33857	1072.7	30.4593	801.378	21.6469
DMSO	LOC150381	uncharacterized LOC150381	0.101145	1.85955	111.275	3.46428	59.8396	6.1796
DMSO	LRP8	low density lipoprotein receptor-related protein 8, apolipoprotein e receptor	0.101145	1.39505	443.457	12.8762	317.878	11.5676
DMSO	TDG	thymine-DNA glycosylase	0.101145	1.338	1023.63	14.6488	765.041	32.5542
DMSO	HK2	hexokinase 2	0.101145	1.6655	366.138	8.52061	219.836	18.3645
DMSO	RUNX1T1	runt-related transcription factor 1; translocated to, 1 (cyclin D-related)	0.101145	1.53883	160.73	5.03933	104.45	5.93797
DMSO	COG7	component of oligomeric golgi complex 7	0.101145	1.44395	840.578	17.0986	582.137	31.4433
DMSO	ZBTB6	zinc finger and BTB domain containing 6	0.101145	1.12771	415.136	2.37345	368.121	6.06411
DMSO	FTSJ1	FtsJ homolog 1 (E. coli)	0.101145	1.66262	1242.38	65.1553	747.242	21.4777
DMSO	MRPL42	mitochondrial ribosomal protein L42	0.101145	1.62051	1292.08	58.7088	797.33	35.6702
DMSO	PCGF2	polycomb group ring finger 2	0.101145	1.79303	1036.09	59.7794	577.845	21.7944
DMSO	KCNB2	potassium voltage-gated channel, Shab-related subfamily, member 2	0.101145	1.57916	951.435	30.06	602.493	38.029
DMSO	NACC1	nucleus accumbens associated 1, BEN and BTB (POZ) domain containing	0.101145	1.37845	1106.59	27.7232	802.781	31.8386
DMSO	TMPO	thymopoietin	0.101145	1.3853	2171.99	57.6816	1567.88	61.0837
DMSO	HIF1A	hypoxia inducible factor 1, alpha subunit (basic helix-loop-helix transcription factor)	0.101145	1.29658	2842.31	77.9023	2192.16	46.0722
DMSO	SLC6A9	solute carrier family 6 (neurotransmitter transporter, glycine), member 9	0.101145	2.08489	459.382	31.743	220.339	9.99891
DMSO	PIP4K2A	phosphatidylinositol-5-phosphate 4-kinase, type II, alpha	0.101145	1.2224	1281.63	10.0575	1048.46	30.8764
DMSO	APBB1IP	amyloid beta (A4) precursor protein-binding, family B, member 1 interacting protein	0.101145	3.34026	54.7626	5.13488	16.3947	1.53801
DMSO	C1QL3	complement component 1, q subcomponent-like 3	0.101145	3.92447	328.479	34.0641	83.7001	3.12341
DMSO	NDUFB6	NADH dehydrogenase (ubiquinone) 1 beta subcomplex, 6, 17kDa	0.101145	1.33192	830.465	26.9983	623.51	10.4898
DMSO	ITPRIPL1	inositol 1,4,5-trisphosphate receptor interacting protein-like 1	0.101145	2.15466	377.623	28.1403	175.259	3.34422
DMSO	EXOSC10	exosome component 10	0.101145	1.20228	2133.61	12.3127	1774.65	48.7612
DMSO	DLAT	dihydrolipoamide S-acetyltransferase	0.101145	1.42716	1466.64	51.9427	1027.66	32.971
DMSO	HOOK1	hook homolog 1 (Drosophila)	0.101145	1.48086	418.928	18.1868	282.894	5.72306
DMSO	PLAGL2	pleiomorphic adenoma gene-like 2	0.101145	1.35821	631.528	15.3637	464.97	17.5814
DMSO	ANP32A	acidic (leucine-rich) nuclear phosphoprotein 32 family, member A	0.101145	1.75274	112.954	6.68729	64.4445	1.25325
DMSO	HDDC2	HD domain containing 2	0.101145	1.32565	1775.58	30.2017	1339.4	53.286
DMSO	AMPD2	adenosine monophosphate deaminase 2	0.101145	1.47953	288.404	12.5245	194.93	3.99345
DMSO	DDX39A	DEAD (Asp-Glu-Ala-Asp) box polypeptide 39A	0.101145	1.51413	827.694	23.9937	546.647	31.4115
DMSO	KCNS2	potassium voltage-gated channel, delayed-rectifier, subfamily S, member 2	0.101145	3.60319	170.431	15.3846	47.3	7.95297
DMSO	CC2D2A	coiled-coil and C2 domain containing 2A	0.101145	2.3695	220.594	17.365	93.0971	4.49229
DMSO	RTKN2	rhotekin 2	0.101145	1.34094	539.152	18.5939	402.071	5.28581
DMSO	SFTPD	surfactant protein D	0.101145	2.30701	201.38	13.5222	87.2906	8.74187
DMSO	AIMP1	aminoacyl tRNA synthetase complex-interacting multifunctional protein 1	0.101145	1.49599	1538.1	56.8189	1028.15	44.1934
DMSO	RAPGEF1	Rap guanine nucleotide exchange factor (GEF) 1	0.101145	1.12107	412.476	2.59948	367.93	5.7267
DMSO	MED24	mediator complex subunit 24	0.101145	1.90212	1263.84	84.3769	664.439	7.21344
DMSO	MRPL11	mitochondrial ribosomal protein L11	0.101145	1.65905	714.327	9.52965	430.564	38.9423
DMSO	SMAGP	small cell adhesion glycoprotein	0.101145	3.63727	293.777	26.912	80.7685	13.503
DMSO	FREM1	FRAS1 related extracellular matrix 1	0.101145	2.80328	102.288	9.18059	36.4887	1.50804
DMSO	SNTB1	syntrophin, beta 1 (dystrophin-associated protein A1, 59kDa, basic component 1)	0.101145	2.48452	87.3161	6.19218	35.1441	4.07081
DMSO	USE1	unconventional SNARE in the ER 1 homolog (S. cerevisiae)	0.101145	1.28182	916.688	4.52844	715.147	28.2671
DMSO	IGFBP5	insulin-like growth factor binding protein 5	0.101145	1.47496	280.696	11.8268	190.307	5.02022
DMSO	FAM114A1	family with sequence similarity 114, member A1	0.101145	2.48883	155.82	12.7769	62.6077	3.52967
DMSO	NTAN1	N-terminal asparagine amidase	0.101145	1.60466	648.66	33.2203	404.234	10.2963
DMSO	PPARG	peroxisome proliferator-activated receptor gamma	0.101145	1.77412	68.9896	3.56647	38.8866	2.37438
DMSO	ZC3HAV1	zinc finger CCCH-type, antiviral 1	0.101145	2.36885	346.583	27.1693	146.308	8.7508
DMSO	BZRAP1	benzodiazapine receptor (peripheral) associated protein 1	0.101145	1.46984	99.4659	4.02638	67.6713	2.08636
DMSO	CA10	carbonic anhydrase X	0.101145	2.39403	156.488	10.9176	65.3659	7.07841
DMSO	CCDC3	coiled-coil domain containing 3	0.101145	2.10316	91.7701	5.92377	43.6343	3.4877
DMSO	CENPM	centromere protein M	0.101145	1.37	452.627	4.82741	330.384	16.7965
DMSO	HKDC1	hexokinase domain containing 1	0.101145	1.50064	576.942	25.0644	384.464	11.417
DMSO	GUCY1A3	guanylate cyclase 1, soluble, alpha 3	0.101145	2.57921	181.546	15.2553	70.3883	4.57182
DMSO	SCARNA8	small Cajal body-specific RNA 8	0.101145	1.21392	165.798	2.85625	136.581	3.0603
DMSO	ZCCHC4	zinc finger, CCHC domain containing 4	0.101145	1.47877	199.362	9.10248	134.816	1.66387
DMSO	GJC1	gap junction protein, gamma 1, 45kDa	0.101145	1.39044	1267.62	34.7694	911.669	37.4136
DMSO	SLC35F1	solute carrier family 35, member F1	0.101145	1.67694	419.636	23.443	250.24	6.53715
DMSO	RBBP4	retinoblastoma binding protein 4	0.101145	1.13877	3040.65	29.7181	2670.12	44.2511
DMSO	ARSI	arylsulfatase family, member I	0.101145	1.45686	103.809	3.14338	71.2552	3.47874
DMSO	TTYH2	tweety homolog 2 (Drosophila)	0.101145	1.21413	604.505	10.4042	497.893	11.3144
DMSO	SLC6A17	solute carrier family 6, member 17	0.101145	2.37301	188.014	12.94	79.2303	8.86618
DMSO	LOC100506294	uncharacterized LOC100506294	0.101145	1.49205	105.3	4.9539	70.574	0.756505
DMSO	EFS	embryonal Fyn-associated substrate	0.101145	1.66003	224.972	12.8	135.523	1.71431
DMSO	C5orf13	chromosome 5 open reading frame 13	0.101145	1.33779	118.097	2.79428	88.2777	3.28225
DMSO	EGFLAM	EGF-like, fibronectin type III and laminin G domains	0.101145	1.58231	149.68	5.80059	94.596	5.45684
DMSO	TIPIN	TIMELESS interacting protein	0.101145	1.85039	683.569	42.1402	369.419	17.1708
DMSO	TIMM9	translocase of inner mitochondrial membrane 9 homolog (yeast)	0.101145	1.28694	378.581	5.82501	294.171	10.7593
DMSO	CHRM4	cholinergic receptor, muscarinic 4	0.101145	2.6223	115.285	6.5748	43.9633	7.98819
DMSO	PSMD5	proteasome (prosome, macropain) 26S subunit, non-ATPase, 5	0.101145	1.30813	416.664	11.8715	318.519	7.89438
DMSO	EXOSC9	exosome component 9	0.101145	1.60118	836.669	35.9772	522.533	28.1026
DMSO	LOX	lysyl oxidase	0.101145	1.7311	517.169	25.8529	298.751	18.418
DMSO	SKA3	spindle and kinetochore associated complex subunit 3	0.101145	1.21909	1535.42	31.3136	1259.47	25.0659
DMSO	PAM	peptidylglycine alpha-amidating monooxygenase	0.101145	1.26755	300.803	5.46696	237.311	7.44339
DMSO	POLR2K	polymerase (RNA) II (DNA directed) polypeptide K, 7.0kDa	0.101145	1.24654	912.555	12.132	732.069	23.3087
DMSO	LRP4	low density lipoprotein receptor-related protein 4	0.101145	1.30616	61.447	1.53764	47.0441	1.4263
DMSO	CAMK1D	calcium/calmodulin-dependent protein kinase ID	0.101145	1.78375	226.445	9.67646	126.949	10.7943
DMSO	FYCO1	FYVE and coiled-coil domain containing 1	0.101145	1.66433	462.92	3.12687	278.142	26.7653
DMSO	CCDC58	coiled-coil domain containing 58	0.101145	1.79706	471.969	23.5765	262.634	19.3979
DMSO	ATP6V1C1	ATPase, H+ transporting, lysosomal 42kDa, V1 subunit C1	0.101145	1.18375	1634.93	29.9688	1381.14	21.7709
DMSO	MYO3A	myosin IIIA	0.101145	3.904	74.7145	7.86631	19.1379	2.00577
DMSO	HRCT1	histidine rich carboxyl terminus 1	0.101145	1.49048	45.7182	0.506988	30.6735	2.13967
DMSO	CUEDC1	CUE domain containing 1	0.101145	1.63478	383.217	18.8891	234.415	10.8188
DMSO	SYDE1	synapse defective 1, Rho GTPase, homolog 1 (C. elegans)	0.101145	1.80144	102.63	2.60634	56.9711	6.15021
DMSO	TPX2	TPX2, microtubule-associated, homolog (Xenopus laevis)	0.101145	1.18054	3967.8	16.3193	3361	87.2737
DMSO	LMNB1	lamin B1	0.101145	1.5279	2257.94	99.2382	1477.81	56.9028
DMSO	TERT	telomerase reverse transcriptase	0.101145	1.61252	76.5424	1.32836	47.4677	4.05298
DMSO	CRYAB	crystallin, alpha B	0.101145	3.65623	116.252	9.75084	31.7956	7.647
DMSO	RPL7L1	ribosomal protein L7-like 1	0.101145	1.47508	882.141	14.8664	598.028	38.9841
DMSO	DHRS7	dehydrogenase/reductase (SDR family) member 7	0.101145	1.51765	299.928	14.1823	197.627	4.95615
DMSO	RBBP8	retinoblastoma binding protein 8	0.101145	1.66677	620.665	22.7464	372.377	28.533
DMSO	PDIA2	protein disulfide isomerase family A, member 2	0.101145	1.56374	380.526	9.36425	243.344	17.885
DMSO	EXOSC1	exosome component 1	0.101145	1.13578	321.179	4.44738	282.782	3.49414
DMSO	ITPKB	inositol-trisphosphate 3-kinase B	0.101145	3.55732	320.985	32.6566	90.2321	9.4319
DMSO	PHYHIPL	phytanoyl-CoA 2-hydroxylase interacting protein-like	0.101145	1.26248	278.057	7.03398	220.247	4.81991
DMSO	TRMT1	TRM1 tRNA methyltransferase 1 homolog (S. cerevisiae)	0.101145	1.58344	1346.37	27.1116	850.285	67.9768
DMSO	PDGFRB	platelet-derived growth factor receptor, beta polypeptide	0.101145	1.32353	61.1669	0.937987	46.215	2.00081
DMSO	ME1	malic enzyme 1, NADP(+)-dependent, cytosolic	0.101145	1.62816	538.137	30.0241	330.519	6.38691
DMSO	CCDC86	coiled-coil domain containing 86	0.101145	2.01723	822.14	51.3214	407.558	33.5461
DMSO	CCDC33	coiled-coil domain containing 33	0.101145	1.63011	56.128	2.95377	34.4321	1.25892
DMSO	DSTNP2	destrin (actin depolymerizing factor) pseudogene 2	0.101145	1.52578	212.604	9.93955	139.341	4.33227
DMSO	UBTF	upstream binding transcription factor, RNA polymerase I	0.101145	1.43494	1056.15	33.4748	736.025	33.5937
DMSO	CHCHD3	coiled-coil-helix-coiled-coil-helix domain containing 3	0.101145	1.3494	80.1126	1.06335	59.3691	2.8851
DMSO	MRPL15	mitochondrial ribosomal protein L15	0.101145	1.67057	1084.34	8.00144	649.081	64.0534
DMSO	TGFBRAP1	transforming growth factor, beta receptor associated protein 1	0.101145	1.69396	452.829	20.9265	267.32	17.8838
DMSO	GOSR1	golgi SNAP receptor complex member 1	0.101145	1.16963	1562.8	23.8154	1336.15	23.7857
DMSO	RAVER2	ribonucleoprotein, PTB-binding 2	0.101145	1.48677	1235.22	56.3097	830.802	20.9924
DMSO	LOC100287814	hCG2045266-like	0.101145	1.58964	92.8726	4.97936	58.4235	1.20461
DMSO	SLC2A4RG	SLC2A4 regulator	0.101145	1.709	193.837	6.67128	113.422	9.92887
DMSO	LOC284577	uncharacterized LOC284577	0.101145	1.69164	115.738	6.70998	68.4174	2.12926
DMSO	C9orf91	chromosome 9 open reading frame 91	0.101145	1.78157	335.56	13.3717	188.35	17.3439
DMSO	DTX3L	deltex 3-like (Drosophila)	0.101145	2.54636	159.84	4.75905	62.7719	13.6384
DMSO	ITGA9	integrin, alpha 9	0.101145	2.48171	236.454	17.605	95.2785	11.4645
DMSO	SYNGR1	synaptogyrin 1	0.101145	2.1481	249.474	17.4397	116.137	9.47439
DMSO	TFPI2	tissue factor pathway inhibitor 2	0.101145	2.05411	59.9721	3.0233	29.1961	3.44558
DMSO	TJP2	tight junction protein 2 (zona occludens 2)	0.101145	1.43616	107.927	2.41514	75.1499	4.24333
DMSO	L1TD1	LINE-1 type transposase domain containing 1	0.101145	19.0705	536.112	75.4692	28.1122	5.85672
DMSO	EMP2	epithelial membrane protein 2	0.101145	1.27436	871.148	10.2829	683.594	25.9926
DMSO	MRPS5	mitochondrial ribosomal protein S5	0.101145	1.41748	1591.28	57.6612	1122.61	39.4443
DMSO	MAD2L1BP	MAD2L1 binding protein	0.101145	1.29785	411.094	9.73063	316.75	10.1629
DMSO	C12orf53	chromosome 12 open reading frame 53	0.101145	2.22316	92.1787	2.70438	41.4629	7.07713
DMSO	BOD1	biorientation of chromosomes in cell division 1	0.101145	1.22274	158.842	3.76651	129.906	2.12577
DMSO	PHF5A	PHD finger protein 5A	0.101145	1.38201	337.302	12.3892	244.066	6.39617
DMSO	ZNF238	zinc finger protein 238	0.101145	1.44913	587.392	5.1834	405.342	26.7302
DMSO	PIGB	phosphatidylinositol glycan anchor biosynthesis, class B	0.101145	2.5552	154.214	11.6766	60.3532	7.81387
DMSO	MANEAL	mannosidase, endo-alpha-like	0.101145	1.68015	277.117	14.1487	164.936	9.04858
DMSO	COL4A3	collagen, type IV, alpha 3 (Goodpasture antigen)	0.101145	1.9926	74.8044	4.38105	37.5411	3.46654
DMSO	DCTPP1	dCTP pyrophosphatase 1	0.101145	1.50565	1408.13	38.4894	935.231	59.6725
DMSO	NUPR1	nuclear protein, transcriptional regulator, 1	0.101145	4.01441	966.089	103.644	240.655	33.5536
DMSO	TCF3	transcription factor 3 (E2A immunoglobulin enhancer binding factors E12/E47)	0.101145	1.59834	976.951	49.0341	611.229	24.7741
DMSO	ATIC	5-aminoimidazole-4-carboxamide ribonucleotide formyltransferase/IMP cyclohydrolase	0.101145	1.36727	1605.44	58.0271	1174.19	28.9638
DMSO	PTGFRN	prostaglandin F2 receptor negative regulator	0.101145	1.72729	709.983	29.1364	411.038	34.2521
DMSO	SOX4	SRY (sex determining region Y)-box 4	0.101145	1.42823	1806.23	72.9631	1264.66	36.2873
DMSO	SHC3	SHC (Src homology 2 domain containing) transforming protein 3	0.101145	1.72699	128.863	6.44166	74.617	5.02641
DMSO	PDE6A	phosphodiesterase 6A, cGMP-specific, rod, alpha	0.101145	5.88771	174.941	21.7174	29.713	2.87329
DMSO	MRPS18A	mitochondrial ribosomal protein S18A	0.101145	1.2269	965.49	6.76549	786.937	26.0826
DMSO	RTN4IP1	reticulon 4 interacting protein 1	0.101145	1.78048	180.945	5.23075	101.627	10.7694
DMSO	MRPL52	mitochondrial ribosomal protein L52	0.101145	1.31148	149.057	3.00059	113.656	4.4231
DMSO	LZIC	leucine zipper and CTNNBIP1 domain containing	0.101145	1.37444	927.535	36.6188	674.844	10.7232
DMSO	TMEM54	transmembrane protein 54	0.101145	2.67744	270.368	24.439	100.98	7.55171
DMSO	USP21	ubiquitin specific peptidase 21	0.101145	1.59147	850.184	27.094	534.212	39.2839
DMSO	CENPW	centromere protein W	0.101145	1.36701	609.633	17.2376	445.959	17.7374
DMSO	UCK2	uridine-cytidine kinase 2	0.101145	1.25839	363.664	9.64229	288.99	5.86459
DMSO	CALB1	calbindin 1, 28kDa	0.101145	1.58975	1732.45	93.3341	1089.76	26.9366
DMSO	TLK1	tousled-like kinase 1	0.101145	1.18632	973.301	20.4973	820.439	10.6882
DMSO	CSPG5	chondroitin sulfate proteoglycan 5 (neuroglycan C)	0.101145	2.02045	421.355	12.5177	208.545	29.6488
DMSO	IDH3B	isocitrate dehydrogenase 3 (NAD+) beta	0.101145	1.33881	786.612	16.9981	587.547	24.8749
DMSO	ERGIC2	ERGIC and golgi 2	0.101145	1.34871	1245.34	32.3804	923.358	36.4511
DMSO	TTC7B	tetratricopeptide repeat domain 7B	0.101145	1.77162	221.763	11.7934	125.175	8.66453
DMSO	RXRG	retinoid X receptor, gamma	0.101145	4.51668	164.246	18.7137	36.3642	5.03709
DMSO	ETV4	ets variant 4	0.101145	1.91632	73.7936	3.97602	38.508	3.57958
DMSO	UFSP2	UFM1-specific peptidase 2	0.101145	1.90852	373.928	26.3722	195.925	5.79212
DMSO	LRRC38	leucine rich repeat containing 38	0.101145	1.44968	539.078	4.50126	371.861	24.9749
DMSO	GRAMD1B	GRAM domain containing 1B	0.101145	1.21209	932.206	10.8369	769.09	22.2646
DMSO	SNAPC5	small nuclear RNA activating complex, polypeptide 5, 19kDa	0.101145	1.39742	278.859	7.72006	199.552	9.24549
DMSO	PIK3AP1	phosphoinositide-3-kinase adaptor protein 1	0.101145	2.76857	155.462	14.8313	56.1525	2.83591
DMSO	MFSD6	major facilitator superfamily domain containing 6	0.101145	1.25702	66.9162	1.91262	53.2339	0.823975
DMSO	CLPP	ClpP caseinolytic peptidase, ATP-dependent, proteolytic subunit homolog (E. coli)	0.101145	1.65231	967.072	24.0707	585.285	52.932
DMSO	ZHX2	zinc fingers and homeoboxes 2	0.101145	2.12614	103.995	6.50541	48.9125	5.30912
DMSO	ZNF326	zinc finger protein 326	0.101145	1.26418	902.243	27.6337	713.697	7.9345
DMSO	DOHH	deoxyhypusine hydroxylase/monooxygenase	0.101145	1.16928	95.733	1.64684	81.8733	1.32824
DMSO	TNPO2	transportin 2	0.101145	1.43533	1477.96	21.3011	1029.71	65.0288
DMSO	SLC38A1	solute carrier family 38, member 1	0.101145	1.788	853.623	40.8516	477.417	40.376
DMSO	LOC100507486	uncharacterized LOC100507486	0.101145	2.26047	50.5478	3.5563	22.3616	2.45198
DMSO	NID2	nidogen 2 (osteonidogen)	0.101145	1.83523	36.955	2.42247	20.1365	0.883767
DMSO	DLX3	distal-less homeobox 3	0.101145	1.97063	100.575	6.04322	51.0371	4.60121
DMSO	ERAP2	endoplasmic reticulum aminopeptidase 2	0.101145	2.78119	73.8545	5.87867	26.5551	4.24915
DMSO	CCDC125	coiled-coil domain containing 125	0.101145	1.2339	396.132	6.1506	321.041	9.74198
DMSO	MUSK	muscle, skeletal, receptor tyrosine kinase	0.101145	2.82175	41.0212	1.47685	14.5375	3.78862
DMSO	MCMBP	minichromosome maintenance complex binding protein	0.101145	1.27442	1464.35	42.1774	1149.03	23.8248
DMSO	KLHDC5	kelch domain containing 5	0.101145	1.38065	135.161	3.19611	97.8964	4.75016
DMSO	CACNA2D1	calcium channel, voltage-dependent, alpha 2/delta subunit 1	0.101145	1.38164	174.865	6.91812	126.563	2.71755
DMSO	CHIC1	cysteine-rich hydrophobic domain 1	0.101145	1.68716	77.7648	4.82248	46.0922	0.709761
DMSO	EIF4E	eukaryotic translation initiation factor 4E	0.101145	1.28307	118.099	2.52752	92.0441	3.11526
DMSO	GPR126	G protein-coupled receptor 126	0.101145	1.67906	38.8438	1.98245	23.1342	1.3876
DMSO	SEH1L	SEH1-like (S. cerevisiae)	0.101145	1.13635	3600.56	27.8721	3168.53	60.5106
DMSO	BRIP1	BRCA1 interacting protein C-terminal helicase 1	0.101145	1.34461	1291.31	47.4376	960.359	18.9654
DMSO	NDUFB4	NADH dehydrogenase (ubiquinone) 1 beta subcomplex, 4, 15kDa	0.101145	1.15119	182.824	3.07934	158.813	2.06406
DMSO	MRPS35	mitochondrial ribosomal protein S35	0.101145	1.46581	1379.99	64.5915	941.451	20.3599
DMSO	ITPK1	inositol-tetrakisphosphate 1-kinase	0.101145	1.127	331.449	5.45234	294.1	1.90161
DMSO	MIR573	microRNA 573	0.101145	2.36022	183.576	10.9383	77.7794	12.2202
DMSO	TNFRSF10A	tumor necrosis factor receptor superfamily, member 10a	0.101145	1.48758	76.2207	1.54785	51.2381	3.55072
DMSO	LOC100505787	uncharacterized LOC100505787	0.101145	1.73526	232.631	15.1708	134.062	1.85818
DMSO	MAP3K13	mitogen-activated protein kinase kinase kinase 13	0.101145	1.24451	312.439	7.17021	251.053	6.26066
DMSO	DDN	dendrin	0.101145	1.78227	72.308	3.51401	40.5707	3.44728
DMSO	MYO1C	myosin IC	0.101145	1.57434	328.933	12.1832	208.934	14.0721
DMSO	LPAR1	lysophosphatidic acid receptor 1	0.101145	1.86503	450.942	31.2771	241.789	8.63087
DMSO	DKC1	dyskeratosis congenita 1, dyskerin	0.101145	1.31702	1622.46	47.3534	1231.92	37.8409
DMSO	C17orf89	chromosome 17 open reading frame 89	0.101145	1.36623	1159.06	8.78175	848.361	47.4436
DMSO	C10orf128	chromosome 10 open reading frame 128	0.101145	1.09602	34.5533	0.349392	31.526	0.315583
DMSO	KIF14	kinesin family member 14	0.101145	1.58062	778.31	36.6412	492.409	25.1973
DMSO	ANKRD13B	ankyrin repeat domain 13B	0.101145	1.87761	481.841	30.9163	256.625	16.4914
DMSO	C3orf33	chromosome 3 open reading frame 33	0.101145	2.9411	99.5412	9.91265	33.8449	2.50294
DMSO	KCNB1	potassium voltage-gated channel, Shab-related subfamily, member 1	0.101145	1.75925	100.016	4.14386	56.8516	5.28881
DMSO	POLE3	polymerase (DNA directed), epsilon 3 (p17 subunit)	0.101145	1.26867	265.963	7.69366	209.64	4.20426
DMSO	SETD3	SET domain containing 3	0.101145	1.23716	1528.09	25.7472	1235.16	37.6768
DMSO	CPEB1	cytoplasmic polyadenylation element binding protein 1	0.101145	1.64131	296.455	16.6687	180.621	6.94344
DMSO	SH2D2A	SH2 domain containing 2A	0.101145	2.23253	170.568	12.7447	76.4013	7.3134
DMSO	FAM57B	family with sequence similarity 57, member B	0.101145	1.55379	267.721	5.09818	172.302	14.003
DMSO	FADS1	fatty acid desaturase 1	0.101145	1.29636	796.185	18.7252	614.169	21.4536
DMSO	POLR1B	polymerase (RNA) I polypeptide B, 128kDa	0.101145	1.52892	238.526	10.8694	156.01	6.99411
DMSO	RPE65	retinal pigment epithelium-specific protein 65kDa	0.101145	2.80973	160.795	15.531	57.2279	4.70106
DMSO	GLRA1	glycine receptor, alpha 1	0.101145	2.30143	130.387	10.4218	56.6551	4.98997
DMSO	PTBP2	polypyrimidine tract binding protein 2	0.101145	1.96404	978.765	34.4806	498.343	67.0255
DMSO	OCIAD2	OCIA domain containing 2	0.101145	1.47429	192.92	7.31166	130.856	6.43445
DMSO	MLST8	MTOR associated protein, LST8 homolog (S. cerevisiae)	0.101145	1.17573	1396.85	30.1353	1188.07	12.8739
DMSO	IRS1	insulin receptor substrate 1	0.101145	1.51675	139.456	5.00072	91.9442	5.53714
DMSO	ZNF260	zinc finger protein 260	0.101145	1.19855	399.422	9.71732	333.256	3.68189
DMSO	SFMBT1	Scm-like with four mbt domains 1	0.101145	1.61714	260.33	14.3675	160.981	6.10573
DMSO	YARS2	tyrosyl-tRNA synthetase 2, mitochondrial	0.101145	1.38893	297.063	11.6289	213.879	6.00902
DMSO	ANKLE2	ankyrin repeat and LEM domain containing 2	0.101145	1.21509	365.574	4.76725	300.862	8.99838
DMSO	TIMM8B	translocase of inner mitochondrial membrane 8 homolog B (yeast)	0.101145	1.19719	460.146	11.082	384.355	4.40925
DMSO	MRPL2	mitochondrial ribosomal protein L2	0.101145	1.21478	1519.14	29.931	1250.55	29.8909
DMSO	CDCA7	cell division cycle associated 7	0.101145	1.67538	1090.77	18.4226	651.054	66.7729
DMSO	ZNF827	zinc finger protein 827	0.101145	2.19108	785.355	66.3797	358.433	10.9542
DMSO	FAM7A3	unc-51-like kinase 4 (ULK4) pseudogene	0.101145	1.68018	144.572	3.76998	86.0456	8.41856
DMSO	TRABD	TraB domain containing	0.101145	1.42026	457.643	15.2798	322.225	14.9146
DMSO	RRAGD	Ras-related GTP binding D	0.101145	1.36613	1208.99	31.1282	884.974	40.5194
DMSO	KCNQ3	potassium voltage-gated channel, KQT-like subfamily, member 3	0.101145	1.99682	169.127	10.0414	84.6984	8.78922
DMSO	CPNE2	copine II	0.101145	1.72358	242.206	15.9682	140.525	1.88611
DMSO	ZDHHC6	zinc finger, DHHC-type containing 6	0.101145	1.37829	968.523	25.9765	702.7	33.0565
DMSO	CYP27C1	cytochrome P450, family 27, subfamily C, polypeptide 1	0.101145	2.9315	161.589	16.2699	55.1218	4.34314
DMSO	FN1	fibronectin 1	0.101145	2.20136	233.654	19.3368	106.141	5.76808
DMSO	NOL12	nucleolar protein 12	0.101145	1.35097	228.776	4.1005	169.342	8.46556
DMSO	NFIX	nuclear factor I/X (CCAAT-binding transcription factor)	0.101145	1.61791	798.125	45.7811	493.308	15.2759
DMSO	FKBP4	FK506 binding protein 4, 59kDa	0.101145	1.45403	1169.28	46.0076	804.163	35.1071
DMSO	C6orf145	chromosome 6 open reading frame 145	0.101145	1.70171	95.6019	4.10525	56.1799	4.72436
DMSO	DOCK9	dedicator of cytokinesis 9	0.101145	1.45125	1059.11	49.7386	729.793	16.2759
DMSO	POP7	processing of precursor 7, ribonuclease P/MRP subunit (S. cerevisiae)	0.101145	1.33654	241.383	8.29889	180.603	4.98184
DMSO	ZNF704	zinc finger protein 704	0.101145	1.92753	365.878	14.9233	189.817	23.7803
DMSO	VEGFC	vascular endothelial growth factor C	0.101145	1.54904	63.4925	2.68016	40.9882	2.38973
DMSO	QTRTD1	queuine tRNA-ribosyltransferase domain containing 1	0.101145	1.65981	406.473	20.8357	244.891	15.2425
DMSO	PLA2G4A	phospholipase A2, group IVA (cytosolic, calcium-dependent)	0.101145	2.21761	60.7066	5.04894	27.3748	1.69728
DMSO	DUSP7	dual specificity phosphatase 7	0.101145	1.53741	288.664	14.7682	187.76	6.52612
DMSO	RNF8	ring finger protein 8	0.101145	1.52312	432.288	21.5599	283.817	10.0003
DMSO	LOC100329109	glycine cleavage system protein H (aminomethyl carrier) pseudogene	0.101145	1.48652	354.878	17.5834	238.731	6.13436
DMSO	NOP2	NOP2 nucleolar protein homolog (yeast)	0.101145	1.30856	1477.07	38.782	1128.78	40.2041
DMSO	AGPAT3	1-acylglycerol-3-phosphate O-acyltransferase 3	0.101145	1.42248	218.009	9.00589	153.259	5.17463
DMSO	FLVCR1	feline leukemia virus subgroup C cellular receptor 1	0.101145	1.54797	568.26	23.7775	367.1	21.8333
DMSO	C17orf104	chromosome 17 open reading frame 104	0.101145	1.72447	112.909	7.27909	65.4746	2.27745
DMSO	XRCC4	X-ray repair complementing defective repair in Chinese hamster cells 4	0.101145	2.38018	275.51	11.4566	115.751	23.0266
DMSO	VEGFB	vascular endothelial growth factor B	0.101145	1.73759	267.283	2.83108	153.824	18.0513
DMSO	MRPL39	mitochondrial ribosomal protein L39	0.101145	1.53027	448.307	19.4862	292.96	15.7103
DMSO	HSD11B2	hydroxysteroid (11-beta) dehydrogenase 2	0.101145	1.97434	195.181	12.9231	98.8588	8.60022
DMSO	ZBED3	zinc finger, BED-type containing 3	0.101145	1.76095	439.349	30.0273	249.496	5.88786
DMSO	TFDP1	transcription factor Dp-1	0.101145	1.34269	511.587	9.0431	381.018	19.0134
DMSO	LAYN	layilin	0.101145	1.2738	134.953	4.03991	105.946	2.36407
DMSO	CA11	carbonic anhydrase XI	0.101145	2.94607	255.28	25.2453	86.651	10.2488
DMSO	XYLB	xylulokinase homolog (H. influenzae)	0.101145	1.38309	351.273	12.2853	253.977	9.84257
DMSO	TRPM1	transient receptor potential cation channel, subfamily M, member 1	0.101145	1.48738	30.4234	1.26315	20.4544	1.00503
DMSO	GARNL3	GTPase activating Rap/RanGAP domain-like 3	0.101145	1.29869	172.073	5.71032	132.497	2.91157
DMSO	ZAK	sterile alpha motif and leucine zipper containing kinase AZK	0.101145	1.65746	979.097	62.5733	590.722	6.60391
DMSO	TUBGCP3	tubulin, gamma complex associated protein 3	0.101145	1.30986	856.858	4.68932	654.16	32.5293
DMSO	MLLT11	myeloid/lymphoid or mixed-lineage leukemia (trithorax homolog, Drosophila); translocated to, 11	0.101145	1.20789	3139.22	63.8719	2598.94	59.9568
DMSO	TOR1A	torsin family 1, member A (torsin A)	0.101145	1.45653	746.23	18.4162	512.335	33.1852
DMSO	ZNF830	zinc finger protein 830	0.101145	1.29639	1167.52	42.1717	900.596	9.9485
DMSO	XPOT	exportin, tRNA (nuclear export receptor for tRNAs)	0.101145	1.32452	2094.81	27.9928	1581.56	78.6803
DMSO	KIAA1211	KIAA1211	0.101145	1.68397	102.548	5.78055	60.8964	3.54116
DMSO	TNFRSF21	tumor necrosis factor receptor superfamily, member 21	0.101145	1.36756	501.532	16.8492	366.737	14.0603
DMSO	RAB17	RAB17, member RAS oncogene family	0.101145	1.57978	33.8271	1.63405	21.4125	1.18959
DMSO	POU2AF1	POU class 2 associating factor 1	0.101145	1.46131	38.4287	1.71126	26.2974	0.993378
DMSO	LOC388796	uncharacterized LOC388796	0.101145	1.68254	516.079	5.59204	306.726	33.6918
DMSO	PTDSS1	phosphatidylserine synthase 1	0.101145	1.16939	2787.36	63.3187	2383.6	18.2031
DMSO	KIAA0196	KIAA0196	0.101145	1.21009	1377.03	8.21825	1137.95	38.1445
DMSO	SUCLG2	succinate-CoA ligase, GDP-forming, beta subunit	0.101145	1.7154	438.687	15.5318	255.735	25.5023
DMSO	ALKBH3	alkB, alkylation repair homolog 3 (E. coli)	0.101145	1.80857	379.278	10.3884	209.711	25.6696
DMSO	YARS	tyrosyl-tRNA synthetase	0.101145	1.32438	749.227	4.22853	565.719	29.6696
DMSO	KLF11	Kruppel-like factor 11	0.101145	1.37112	405.364	7.70091	295.645	16.1906
DMSO	HSPA9	heat shock 70kDa protein 9 (mortalin)	0.101145	1.25265	3064.59	55.4667	2446.48	84.4202
DMSO	GYLTL1B	glycosyltransferase-like 1B	0.101145	2.37508	163.057	13.2571	68.6533	7.95173
DMSO	KCNIP2	Kv channel interacting protein 2	0.101145	2.06984	168.623	13.4724	81.4665	4.75206
DMSO	ALG14	asparagine-linked glycosylation 14 homolog (S. cerevisiae)	0.101145	2.08997	277.62	18.682	132.835	14.6378
DMSO	ALG10	asparagine-linked glycosylation 10, alpha-1,2-glucosyltransferase homolog (S. pombe)	0.101145	1.18725	184.425	3.25241	155.338	3.48827
DMSO	PUS7L	pseudouridylate synthase 7 homolog (S. cerevisiae)-like	0.101145	1.49228	564.996	26.5821	378.613	15.1718
DMSO	HDAC9	histone deacetylase 9	0.101145	1.74814	53.0178	3.18415	30.3282	1.93613
DMSO	TSPAN18	tetraspanin 18	0.101145	1.37534	875.529	26.9989	636.593	28.525
DMSO	C17orf81	chromosome 17 open reading frame 81	0.101145	1.38883	513.095	22.3733	369.444	7.67308
DMSO	MCPH1	microcephalin 1	0.101145	2.37969	214.242	15.7079	90.0294	13.1144
DMSO	PPIH	peptidylprolyl isomerase H (cyclophilin H)	0.101145	1.40311	450.065	11.3449	320.763	18.0438
DMSO	SLC6A5	solute carrier family 6 (neurotransmitter transporter, glycine), member 5	0.101145	2.82347	41.6019	3.71293	14.7343	2.41923
DMSO	DAND5	DAN domain family, member 5	0.101145	2.72267	276.15	28.5747	101.426	3.91202
DMSO	HNRNPUL1	heterogeneous nuclear ribonucleoprotein U-like 1	0.101145	1.16836	3355.87	58.0896	2872.3	54.7954
DMSO	BAG2	BCL2-associated athanogene 2	0.101145	1.3419	1202.68	33.3801	896.253	38.0554
DMSO	FGF11	fibroblast growth factor 11	0.101145	2.01883	617.439	50.7528	305.841	9.03371
DMSO	NGDN	neuroguidin, EIF4E binding protein	0.101145	1.20362	144.943	3.38876	120.423	2.23221
DMSO	DENND4B	DENN/MADD domain containing 4B	0.101145	1.5686	207.402	7.10708	132.221	10.2145
DMSO	HS6ST2	heparan sulfate 6-O-sulfotransferase 2	0.101145	2.53648	143.028	13.7241	56.3885	4.16922
DMSO	ABCF2	ATP-binding cassette, sub-family F (GCN20), member 2	0.101145	1.28907	582.905	16.4024	452.191	14.1504
DMSO	ARHGAP32	Rho GTPase activating protein 32	0.101145	1.63868	1228.73	71.6333	749.83	34.2119
DMSO	NEIL1	nei endonuclease VIII-like 1 (E. coli)	0.101145	4.78284	175.119	22.5936	36.6141	4.22095
DMSO	EXO1	exonuclease 1	0.101145	1.39126	1355.66	49.2715	974.413	39.7339
DMSO	CAMKV	CaM kinase-like vesicle-associated	0.101145	1.48012	276.628	10.5125	186.896	10.6187
DMSO	LRRC45	leucine rich repeat containing 45	0.101145	1.30218	116.843	4.51032	89.7286	0.231644
DMSO	TATDN3	TatD DNase domain containing 3	0.101145	1.68578	229.05	2.7942	135.872	15.2716
DMSO	KCTD15	potassium channel tetramerisation domain containing 15	0.101145	2.47521	225.973	13.8664	91.2946	17.6653
DMSO	MARCKS	myristoylated alanine-rich protein kinase C substrate	0.101145	1.25787	1874.65	57.3643	1490.33	28.5732
DMSO	TEAD3	TEA domain family member 3	0.101145	1.9494	266.543	20.6082	136.731	6.66187
DMSO	SLC16A9	solute carrier family 16, member 9 (monocarboxylic acid transporter 9)	0.101145	3.52892	88.8321	8.85664	25.1726	5.8879
DMSO	MAPKAP1	mitogen-activated protein kinase associated protein 1	0.101145	1.12563	1897.34	25.7428	1685.58	24.2712
DMSO	TMEM126A	transmembrane protein 126A	0.101145	1.44036	426.14	17.9135	295.857	12.3675
DMSO	INF2	inverted formin, FH2 and WH2 domain containing	0.101145	1.56401	158.304	4.21983	101.217	8.55483
DMSO	BLMH	bleomycin hydrolase	0.101145	1.3025	2054.52	37.1882	1577.37	70.5596
DMSO	NUAK1	NUAK family, SNF1-like kinase, 1	0.101145	2.08013	100.785	1.34128	48.4512	8.65156
DMSO	DMBX1	diencephalon/mesencephalon homeobox 1	0.101145	1.54828	1694.06	52.3392	1094.16	85.6411
DMSO	C14orf159	chromosome 14 open reading frame 159	0.101145	1.84743	257.673	19.5306	139.476	3.14814
DMSO	MCM6	minichromosome maintenance complex component 6	0.101145	1.49521	1321.63	41.654	883.912	60.2768
DMSO	ENOSF1	enolase superfamily member 1	0.101145	1.33236	134.409	3.46371	100.88	4.42407
DMSO	EIF2C4	eukaryotic translation initiation factor 2C, 4	0.101145	1.53773	213.796	8.1771	139.033	9.49498
DMSO	PHF17	PHD finger protein 17	0.101145	1.31398	837.484	25.1697	637.366	22.2565
DMSO	LOC606724	coronin, actin binding protein, 1A pseudogene	0.101145	2.36256	124.216	11.1907	52.5767	4.42841
DMSO	CDC45	cell division cycle 45 homolog (S. cerevisiae)	0.101145	1.63856	401.812	25.5459	245.223	6.28932
DMSO	ITGA8	integrin, alpha 8	0.101145	1.4611	27.5488	0.381689	18.8549	1.41065
DMSO	C11orf63	chromosome 11 open reading frame 63	0.101145	1.40311	24.0066	0.816342	17.1096	0.823396
DMSO	SSX1	synovial sarcoma, X breakpoint 1	0.101145	3.236	75.265	7.42587	23.2586	4.61554
DMSO	NSMCE2	non-SMC element 2, MMS21 homolog (S. cerevisiae)	0.101145	1.82866	165.126	12.2677	90.2989	2.89694
DMSO	TRAF5	TNF receptor-associated factor 5	0.101145	1.6951	485.247	9.18404	286.265	32.2386
DMSO	MFI2	antigen p97 (melanoma associated) identified by monoclonal antibodies 133.2 and 96.5	0.101145	1.61722	158.5	8.84009	98.0077	5.08658
DMSO	HRSP12	heat-responsive protein 12	0.101145	1.53819	1765.27	98.2115	1147.63	34.8451
DMSO	UBXN8	UBX domain protein 8	0.101145	2.59219	320.052	32.8374	123.468	4.83026
DMSO	PASK	PAS domain containing serine/threonine kinase	0.101145	1.27667	141.531	3.32657	110.859	3.97055
DMSO	MRPS27	mitochondrial ribosomal protein S27	0.101145	1.25413	160.167	2.39032	127.711	4.93424
DMSO	AMMECR1	Alport syndrome, mental retardation, midface hypoplasia and elliptocytosis chromosomal region gene 1	0.101145	1.73877	271.426	13.5109	156.102	14.0568
DMSO	RARRES2	retinoic acid receptor responder (tazarotene induced) 2	0.101145	1.81389	216.789	12.4936	119.516	10.7097
DMSO	SYPL1	synaptophysin-like 1	0.101145	1.2437	543.851	14.6072	437.284	10.575
DMSO	ACAT2	acetyl-CoA acetyltransferase 2	0.101145	1.33895	872.525	16.1318	651.65	33.7213
DMSO	STAG2	stromal antigen 2	0.101145	1.40857	1862.26	56.3365	1322.09	72.1299
DMSO	MGST2	microsomal glutathione S-transferase 2	0.101145	1.68719	81.7734	5.501	48.4671	1.27863
DMSO	FBN3	fibrillin 3	0.101145	1.59999	83.462	2.59998	52.1641	4.62775
DMSO	ZWINT	ZW10 interactor	0.101145	1.39882	641.881	21.9855	458.872	21.9199
DMSO	SEMA3F	sema domain, immunoglobulin domain (Ig), short basic domain, secreted, (semaphorin) 3F	0.101145	1.58644	722.938	16.5077	455.699	42.2261
DMSO	CDHR1	cadherin-related family member 1	0.101145	1.94656	1449.24	73.9981	744.514	93.9755
DMSO	GRM1	glutamate receptor, metabotropic 1	0.101145	2.45224	140.49	13.9145	57.2904	2.45278
DMSO	SLC7A1	solute carrier family 7 (cationic amino acid transporter, y+ system), member 1	0.101145	1.2785	984.556	34.873	770.085	10.8216
DMSO	CACNA1G	calcium channel, voltage-dependent, T type, alpha 1G subunit	0.101145	1.91171	103.774	7.97724	54.2833	2.73521
DMSO	KIAA0020	KIAA0020	0.101145	1.43453	731.571	29.5668	509.973	23.542
DMSO	LPPR3	lipid phosphate phosphatase-related protein type 3	0.101145	2.31925	131.149	10.2309	56.5483	7.57053
DMSO	WDR89	WD repeat domain 89	0.101145	1.16319	593.712	12.4661	510.415	6.82798
DMSO	SERPING1	serpin peptidase inhibitor, clade G (C1 inhibitor), member 1	0.101145	1.95613	318.496	26.1987	162.82	4.41308
DMSO	LOC100130776	uncharacterized LOC100130776	0.101145	2.2903	156.693	13.9611	68.4159	5.71028
DMSO	ACOT9	acyl-CoA thioesterase 9	0.101145	1.26299	506.876	13.0826	401.332	12.4136
DMSO	MPDU1	mannose-P-dolichol utilization defect 1	0.101145	1.12129	93.7723	1.19662	83.6288	1.25501
DMSO	BCOR	BCL6 corepressor	0.101145	1.41223	658.682	12.909	466.411	30.2366
DMSO	MAK16	MAK16 homolog (S. cerevisiae)	0.101145	1.43161	950.514	28.0064	663.948	40.2223
DMSO	NCL	nucleolin	0.101145	1.2231	1168.03	28.2784	954.975	22.9971
DMSO	JAG2	jagged 2	0.101145	1.72514	211.064	14.6731	122.346	3.89476
DMSO	PRSS8	protease, serine, 8	0.101145	2.11132	176.308	10.6745	83.506	11.7627
DMSO	ST3GAL1	ST3 beta-galactoside alpha-2,3-sialyltransferase 1	0.101145	2.08063	227.824	19.2335	109.497	6.45451
DMSO	IGSF11	immunoglobulin superfamily, member 11	0.101145	1.36094	358.006	9.82251	263.057	12.9848
DMSO	HSPA5	heat shock 70kDa protein 5 (glucose-regulated protein, 78kDa)	0.101145	1.11445	3194.64	1.84236	2866.57	56.232
DMSO	NTF3	neurotrophin 3	0.101145	1.40791	198.102	5.69095	140.706	8.0325
DMSO	ABR	active BCR-related gene	0.101145	1.55787	147.754	6.23421	94.8438	6.60804
DMSO	PDK2	pyruvate dehydrogenase kinase, isozyme 2	0.101145	2.36004	70.6159	6.76914	29.9215	1.74177
DMSO	DTYMK	deoxythymidylate kinase (thymidylate kinase)	0.101145	1.44708	829.115	38.1815	572.959	21.983
DMSO	GMPS	guanine monphosphate synthetase	0.101145	1.31911	2598.69	98.2952	1970.03	45.3471
DMSO	DSCAML1	Down syndrome cell adhesion molecule like 1	0.101145	2.6607	209.272	22.1564	78.653	3.88104
DMSO	DDX46	DEAD (Asp-Glu-Ala-Asp) box polypeptide 46	0.101145	1.21628	652.302	7.6703	536.308	18.4504
DMSO	RPL13P5	ribosomal protein L13 pseudogene 5	0.101145	1.70925	539.522	34.5294	315.648	17.2558
DMSO	PTRH2	peptidyl-tRNA hydrolase 2	0.101145	1.28725	751.412	24.8112	583.734	14.8446
DMSO	ELMO1	engulfment and cell motility 1	0.101145	2.10171	54.2213	3.85774	25.7987	3.02367
DMSO	FGD4	FYVE, RhoGEF and PH domain containing 4	0.101145	1.55445	175.793	10.296	113.09	3.3043
DMSO	LPCAT1	lysophosphatidylcholine acyltransferase 1	0.101145	1.19083	660.275	5.65834	554.464	17.3552
DMSO	LMO1	LIM domain only 1 (rhombotin 1)	0.101145	1.58831	202.356	2.46283	127.403	12.6996
DMSO	FARSB	phenylalanyl-tRNA synthetase, beta subunit	0.101145	1.11055	3041.88	35.6012	2739.06	38.2708
DMSO	ADAMTS10	ADAM metallopeptidase with thrombospondin type 1 motif, 10	0.101145	1.29032	136.761	2.26987	105.99	4.80218
DMSO	CWC15	CWC15 spliceosome-associated protein homolog (S. cerevisiae)	0.101145	1.18921	570.94	15.0346	480.099	4.51205
DMSO	ZEB2	zinc finger E-box binding homeobox 2	0.101145	1.35785	82.1493	2.18706	60.4997	3.03657
DMSO	SNAR-D	small ILF3/NF90-associated RNA D	0.101145	1.93148	379.848	30.947	196.661	6.80887
DMSO	ZNF343	zinc finger protein 343	0.101145	1.5698	90.6374	3.39153	57.7381	4.57246
DMSO	DBNDD1	dysbindin (dystrobrevin binding protein 1) domain containing 1	0.101145	1.55637	154.27	1.62327	99.1214	9.42232
DMSO	MCM8	minichromosome maintenance complex component 8	0.101145	1.41031	2745.66	128.144	1946.85	52.7685
DMSO	SLC29A4	solute carrier family 29 (nucleoside transporters), member 4	0.101145	1.52801	1673.84	83.1365	1095.44	56.2343
DMSO	MTIF2	mitochondrial translational initiation factor 2	0.101145	1.35232	607.015	22.5743	448.871	15.6254
DMSO	MLLT10	myeloid/lymphoid or mixed-lineage leukemia (trithorax homolog, Drosophila); translocated to, 10	0.101145	1.26588	231.347	1.05626	182.756	8.37255
DMSO	MEX3C	mex-3 homolog C (C. elegans)	0.101145	1.17684	1502.21	14.8077	1276.48	36.3415
DMSO	HEY1	hairy/enhancer-of-split related with YRPW motif 1	0.101145	1.77145	311.719	21.2125	175.968	10.349
DMSO	NSUN7	NOP2/Sun domain family, member 7	0.101145	1.40601	66.1271	2.27658	47.0318	2.41774
DMSO	SLITRK3	SLIT and NTRK-like family, member 3	0.101145	1.51013	1119.73	33.7356	741.479	56.4844
DMSO	PRDX3	peroxiredoxin 3	0.101145	1.15031	2932.75	55.4217	2549.53	37.0816
DMSO	ZNF826P	zinc finger protein 826, pseudogene	0.101145	1.51125	381.448	18.7589	252.405	12.3424
DMSO	COBLL1	COBL-like 1	0.101145	1.78964	89.0929	4.58896	49.7826	5.08329
DMSO	TIMM10	translocase of inner mitochondrial membrane 10 homolog (yeast)	0.101145	1.57213	571.062	25.9856	363.241	25.2274
DMSO	OTX2OS1	Otx2 opposite strand transcript 1	0.101145	1.95075	538.651	26.7696	276.125	37.1074
DMSO	NT5C	5', 3'-nucleotidase, cytosolic	0.101145	1.24762	346.415	4.74307	277.659	11.0205
DMSO	ACBD5	acyl-CoA binding domain containing 5	0.101145	1.44513	545.614	20.0441	377.553	21.4387
DMSO	PFAS	phosphoribosylformylglycinamidine synthase	0.101145	1.59495	471.452	19.6336	295.591	23.6616
DMSO	MPHOSPH6	M-phase phosphoprotein 6	0.101145	1.58685	764.983	39.3975	482.075	29.9184
DMSO	KIF17	kinesin family member 17	0.101145	1.6148	93.8022	3.69469	58.0889	5.03889
DMSO	METTL4	methyltransferase like 4	0.101145	1.5063	362.918	11.9994	240.933	17.6506
DMSO	PRRG4	proline rich Gla (G-carboxyglutamic acid) 4 (transmembrane)	0.101145	4.67935	139.485	17.1049	29.8086	8.73903
DMSO	USP35	ubiquitin specific peptidase 35	0.101145	1.3788	155.695	6.35488	112.921	3.98374
DMSO	SALL1	sal-like 1 (Drosophila)	0.101145	1.84174	626.891	48.5686	340.379	12.9985
DMSO	TNFRSF10B	tumor necrosis factor receptor superfamily, member 10b	0.101145	1.28042	255.11	7.38608	199.239	6.47743
DMSO	RAD18	RAD18 homolog (S. cerevisiae)	0.101145	1.25961	856.546	21.4569	680.008	22.4875
DMSO	KLHL5	kelch-like 5 (Drosophila)	0.101145	1.41497	507.992	16.9523	359.013	20.0685
DMSO	CUX2	cut-like homeobox 2	0.101145	1.62591	189.371	9.34462	116.47	8.82802
DMSO	SSX2IP	synovial sarcoma, X breakpoint 2 interacting protein	0.101145	1.42939	254.246	4.42404	177.87	12.7465
DMSO	IGDCC3	immunoglobulin superfamily, DCC subclass, member 3	0.101145	1.50472	194.673	10.7646	129.375	4.16017
DMSO	RAB27A	RAB27A, member RAS oncogene family	0.101145	1.64972	125.531	4.10281	76.092	7.71802
DMSO	FKBP8	FK506 binding protein 8, 38kDa	0.101145	1.74727	1160.45	59.2754	664.151	64.703
DMSO	MASTL	microtubule associated serine/threonine kinase-like	0.101145	1.1858	1656.28	19.4505	1396.77	41.564
DMSO	MIMT1	MER1 repeat containing imprinted transcript 1 (non-protein coding)	0.101145	2.3331	31.2724	2.77369	13.4038	1.51629
DMSO	DTX3	deltex homolog 3 (Drosophila)	0.101145	2.81324	174.304	19.7566	61.9582	2.25153
DMSO	BRSK2	BR serine/threonine kinase 2	0.101145	1.26311	186.825	4.79766	147.91	4.94256
DMSO	E2F1	E2F transcription factor 1	0.101145	1.59085	542.732	26.0178	341.159	24.4162
DMSO	GIP	gastric inhibitory polypeptide	0.101145	1.48717	194.374	11.0761	130.7	2.08937
DMSO	LYSMD1	LysM, putative peptidoglycan-binding, domain containing 1	0.101145	1.56979	316.431	15.42	201.575	13.2531
DMSO	TYRO3	TYRO3 protein tyrosine kinase	0.101145	1.69954	210.099	10.418	123.621	11.2211
DMSO	MRPL35	mitochondrial ribosomal protein L35	0.101145	1.45359	637.956	35.0128	438.883	4.2278
DMSO	MAPKAPK5	mitogen-activated protein kinase-activated protein kinase 5	0.101145	1.30568	1181.95	20.7979	905.235	44.3993
DMSO	EPB49	erythrocyte membrane protein band 4.9 (dematin)	0.101145	1.62492	78.463	4.0523	48.2873	3.49841
DMSO	TRAF3	TNF receptor-associated factor 3	0.101145	1.39738	428.789	13.883	306.853	16.6032
DMSO	FRMD4A	FERM domain containing 4A	0.101145	3.43474	142.496	16.5466	41.4867	6.90522
DMSO	RNMTL1	RNA methyltransferase like 1	0.101145	1.09744	356.102	5.46305	324.484	1.29416
DMSO	HES6	hairy and enhancer of split 6 (Drosophila)	0.101145	1.58025	1740.85	94.5475	1101.63	62.8706
DMSO	ROBO3	roundabout, axon guidance receptor, homolog 3 (Drosophila)	0.101145	1.17817	67.0208	1.48233	56.8853	1.02423
DMSO	SENP6	SUMO1/sentrin specific peptidase 6	0.101145	1.36327	1019.92	41.1319	748.14	25.4902
DMSO	TRIM10	tripartite motif containing 10	0.101145	2.88407	561.451	64.7504	194.673	8.57807
DMSO	EYS	eyes shut homolog (Drosophila)	0.101145	2.06398	81.9356	7.29075	39.6979	1.84976
DMSO	SNRNP40	small nuclear ribonucleoprotein 40kDa (U5)	0.101145	1.3617	559.098	15.6816	410.587	21.3412
DMSO	NAT10	N-acetyltransferase 10 (GCN5-related)	0.101145	1.36341	1676.19	49.4672	1229.41	62.7243
DMSO	DSP	desmoplakin	0.101145	1.73871	891.977	52.6542	513.012	42.7873
DMSO	MEF2D	myocyte enhancer factor 2D	0.101145	1.39041	1476.15	55.208	1061.66	49.6721
DMSO	HOMER2	homer homolog 2 (Drosophila)	0.101145	1.68985	790.562	45.6255	467.83	35.5317
DMSO	LMOD2	leiomodin 2 (cardiac)	0.101145	1.87102	29.4422	2.01936	15.7359	1.4065
DMSO	S1PR1	sphingosine-1-phosphate receptor 1	0.101145	1.46009	463.414	18.6115	317.387	18.4703
DMSO	PKDCC	protein kinase domain containing, cytoplasmic homolog (mouse)	0.101145	1.84519	255.582	19.2671	138.512	8.47675
DMSO	SLC22A5	solute carrier family 22 (organic cation/carnitine transporter), member 5	0.101145	1.68732	139.975	5.98527	82.9567	8.32755
DMSO	LGALSL	lectin, galactoside-binding-like	0.101145	1.83244	304.074	18.7979	165.939	16.2516
DMSO	LOC400043	uncharacterized LOC400043	0.101145	1.58209	727.695	37.3825	459.959	30.4093
DMSO	FGD1	FYVE, RhoGEF and PH domain containing 1	0.101145	1.41805	319.809	12.937	225.527	10.9851
DMSO	WDR53	WD repeat domain 53	0.101145	1.22327	371.754	10.5419	303.903	6.18186
DMSO	CDK2	cyclin-dependent kinase 2	0.101145	1.17374	877.577	18.9922	747.673	13.6695
DMSO	CCDC34	coiled-coil domain containing 34	0.101145	1.26608	156.021	4.91149	123.232	3.29143
DMSO	MKI67IP	MKI67 (FHA domain) interacting nucleolar phosphoprotein	0.101145	1.28811	3604.63	138.396	2798.39	44.8636
DMSO	SLC43A1	solute carrier family 43, member 1	0.101145	1.91133	400.496	31.0132	209.538	15.1355
DMSO	MOSC1	MOCO sulphurase C-terminal domain containing 1	0.101145	1.66915	116.088	7.99198	69.5493	2.62802
DMSO	NEFH	neurofilament, heavy polypeptide	0.101145	1.37571	2607.45	44.0182	1895.34	121.019
DMSO	FBXO46	F-box protein 46	0.101145	1.28388	382.441	2.71876	297.879	15.0501
DMSO	GRIK4	glutamate receptor, ionotropic, kainate 4	0.101145	2.33135	123.703	11.2074	53.0604	6.14091
DMSO	CCDC137	coiled-coil domain containing 137	0.101145	1.31286	385.642	6.23991	293.741	15.4148
DMSO	QRSL1	glutaminyl-tRNA synthase (glutamine-hydrolyzing)-like 1	0.101145	1.46695	817.119	44.5238	557.018	15.3833
DMSO	C3orf26	chromosome 3 open reading frame 26	0.101145	1.3111	389.799	10.3966	297.307	13.1348
DMSO	ATP2B3	ATPase, Ca++ transporting, plasma membrane 3	0.101145	1.57411	128.299	4.19818	81.5057	7.3691
DMSO	TSN	translin	0.101145	1.18381	896.823	22.703	757.572	11.0534
DMSO	MCM3	minichromosome maintenance complex component 3	0.101145	1.41943	2163.86	106.371	1524.45	46.4565
DMSO	FOXP2	forkhead box P2	0.101145	1.51086	91.4919	4.50957	60.5564	3.34872
DMSO	GPC6	glypican 6	0.101145	1.39819	2161.89	86.6772	1546.2	70.7146
DMSO	TMEM168	transmembrane protein 168	0.101145	1.37127	233.315	7.14576	170.145	8.98174
DMSO	ZSCAN12	zinc finger and SCAN domain containing 12	0.101145	1.45453	109.687	4.9873	75.4109	3.72997
DMSO	TIMM50	translocase of inner mitochondrial membrane 50 homolog (S. cerevisiae)	0.101145	1.34466	1897.19	41.6683	1410.9	78.0359
DMSO	DBR1	debranching enzyme homolog 1 (S. cerevisiae)	0.101145	1.37551	693.785	29.4082	504.383	18.0313
DMSO	SLITRK5	SLIT and NTRK-like family, member 5	0.101145	2.87769	120.339	14.1699	41.8179	2.00504
DMSO	CNPY2	canopy 2 homolog (zebrafish)	0.101145	1.29154	988.666	16.8473	765.492	37.0394
DMSO	MYH15	myosin, heavy chain 15	0.101145	1.32833	42.2798	1.29366	31.8293	1.39946
DMSO	PAK1	p21 protein (Cdc42/Rac)-activated kinase 1	0.101145	1.81649	361.813	27.8952	199.183	10.1423
DMSO	MFAP2	microfibrillar-associated protein 2	0.101145	1.57725	448.512	22.7747	284.363	19.4788
DMSO	CCT6A	chaperonin containing TCP1, subunit 6A (zeta 1)	0.101145	1.31288	529.82	8.20291	403.555	21.5553
DMSO	MIR4324	microRNA 4324	0.101145	1.7022	163.723	9.96767	96.1832	7.2926
DMSO	BCL2L1	BCL2-like 1	0.101145	1.44016	1221.63	28.1306	848.258	62.2242
DMSO	ENC1	ectodermal-neural cortex 1 (with BTB-like domain)	0.101145	1.52186	200.853	8.40962	131.979	9.40054
DMSO	MFAP3L	microfibrillar-associated protein 3-like	0.101145	1.42296	291.259	13.1559	204.686	8.87302
DMSO	CRLS1	cardiolipin synthase 1	0.101145	1.18823	337.313	5.83924	283.877	7.86854
DMSO	PCOLCE2	procollagen C-endopeptidase enhancer 2	0.101145	2.02494	103.37	8.56275	51.0487	4.34554
DMSO	DCHS1	dachsous 1 (Drosophila)	0.101145	1.26208	64.9305	2.23591	51.4473	1.0623
DMSO	ZNF114	zinc finger protein 114	0.101145	2.17446	196.78	18.2041	90.4961	7.09954
DMSO	NFX1	nuclear transcription factor, X-box binding 1	0.101145	1.10594	1058.51	16.5413	957.114	8.59842
DMSO	PUS7	pseudouridylate synthase 7 homolog (S. cerevisiae)	0.101145	1.39781	600.722	29.547	429.759	10.8834
DMSO	GRIK5	glutamate receptor, ionotropic, kainate 5	0.101145	1.90643	199.893	4.10571	104.852	17.0167
DMSO	MTAP	methylthioadenosine phosphorylase	0.101145	1.20046	365.293	6.11556	304.293	9.43899
DMSO	CTHRC1	collagen triple helix repeat containing 1	0.101145	1.71901	133.77	1.42618	77.8181	10.2315
DMSO	PCNA	proliferating cell nuclear antigen	0.101145	1.19897	2348.11	32.5839	1958.43	64.2341
DMSO	PTGS2	prostaglandin-endoperoxide synthase 2 (prostaglandin G/H synthase and cyclooxygenase)	0.101145	2.01761	34.4376	1.44119	17.0685	2.87048
DMSO	CHAF1A	chromatin assembly factor 1, subunit A (p150)	0.101145	1.41826	781.181	42.3871	550.801	5.28689
DMSO	CLVS1	clavesin 1	0.101145	1.63893	114.477	3.55599	69.8488	7.47618
DMSO	CPXM1	carboxypeptidase X (M14 family), member 1	0.101145	1.3183	826.299	36.8576	626.791	3.45016
DMSO	PSIMCT-1	malignant T cell amplified sequence 1 pseudogene	0.101145	1.59927	665.383	6.05767	416.053	45.8797
DMSO	MPP1	membrane protein, palmitoylated 1, 55kDa	0.101145	1.24312	402.135	11.9923	323.49	8.32497
DMSO	PER2	period homolog 2 (Drosophila)	0.101145	1.37093	248.608	9.69395	181.343	7.89163
DMSO	TMEM120B	transmembrane protein 120B	0.101145	1.46842	411.804	14.6137	280.44	19.5588
DMSO	TCOF1	Treacher Collins-Franceschetti syndrome 1	0.101145	1.55667	386.26	22.6498	248.132	12.0954
DMSO	PDE8B	phosphodiesterase 8B	0.101145	2.05894	61.3055	5.77527	29.7753	1.00749
DMSO	CASD1	CAS1 domain containing 1	0.101145	1.42927	422.832	19.4954	295.837	13.3478
DMSO	TENC1	tensin like C1 domain containing phosphatase (tensin 2)	0.101145	1.45479	46.1982	1.48596	31.756	2.23879
DMSO	OLFM2	olfactomedin 2	0.101145	2.36229	416.736	42.0834	176.412	15.1484
DMSO	FOXJ2	forkhead box J2	0.101145	1.59416	177.408	10.0124	111.286	7.16423
DMSO	GPATCH4	G patch domain containing 4	0.101145	1.63097	416.989	20.1541	255.669	22.2777
DMSO	VPS36	vacuolar protein sorting 36 homolog (S. cerevisiae)	0.101145	1.42669	499.013	11.0992	349.769	25.4841
DMSO	ABCA8	ATP-binding cassette, sub-family A (ABC1), member 8	0.101145	3.53171	72.2321	9.38611	20.4524	2.21979
DMSO	SRPRB	signal recognition particle receptor, B subunit	0.101145	1.31565	250.798	9.56726	190.627	5.85104
DMSO	C3orf14	chromosome 3 open reading frame 14	0.101145	1.28162	189.094	5.69855	147.544	5.24424
DMSO	LIMCH1	LIM and calponin homology domains 1	0.101145	1.39266	413.471	1.59887	296.893	21.673
DMSO	CCNJL	cyclin J-like	0.101145	1.29452	263.292	8.76807	203.39	6.93074
DMSO	WWP2	WW domain containing E3 ubiquitin protein ligase 2	0.101145	1.19256	115.018	1.22909	96.4464	3.24045
DMSO	PTP4A3	protein tyrosine phosphatase type IVA, member 3	0.101145	1.21286	459.284	7.94849	378.678	12.8006
DMSO	LOC100509671	uncharacterized LOC100509671	0.101145	1.52171	316.564	7.74748	208.032	18.7629
DMSO	NR2C2AP	nuclear receptor 2C2-associated protein	0.101145	1.59739	370.546	16.7943	231.971	19.7677
DMSO	TULP1	tubby like protein 1	0.101145	4.04579	221.661	30.358	54.788	7.36222
DMSO	2017-09-06	septin 6	0.101145	1.5501	274.678	15.8264	177.2	9.0891
DMSO	GTF2IRD1	GTF2I repeat domain containing 1	0.101145	1.22334	366.933	9.70115	299.943	7.95457
DMSO	GRTP1	growth hormone regulated TBC protein 1	0.101145	1.65493	266.051	17.8476	160.763	8.38988
DMSO	KCNQ5	potassium voltage-gated channel, KQT-like subfamily, member 5	0.101145	2.42439	149.517	14.6427	61.672	7.55705
DMSO	IGSF9	immunoglobulin superfamily, member 9	0.101145	1.26258	234.981	7.46344	186.112	5.33765
DMSO	ZDHHC22	zinc finger, DHHC-type containing 22	0.101145	1.69248	144.356	10.4928	85.2928	3.59735
DMSO	MTHFD1L	methylenetetrahydrofolate dehydrogenase (NADP+ dependent) 1-like	0.101145	2.02981	624.093	47.4339	307.464	35.9095
DMSO	TMEM194A	transmembrane protein 194A	0.101145	1.27961	1600.38	52.4784	1250.69	39.5984
DMSO	FMNL3	formin-like 3	0.101145	1.3931	146.823	6.84103	105.393	3.72455
DMSO	CHRDL1	chordin-like 1	0.101145	2.40627	67.8142	6.43547	28.1823	3.76282
DMSO	LOC100271722	uncharacterized LOC100271722	0.101145	1.58826	95.3943	4.52995	60.062	4.88628
DMSO	PET112	PET112 homolog (yeast)	0.101145	1.59042	230.55	9.87638	144.962	12.7697
DMSO	TMEM180	transmembrane protein 180	0.101145	2.00821	155.562	13.8522	77.4627	5.01563
DMSO	ITPA	inosine triphosphatase (nucleoside triphosphate pyrophosphatase)	0.101145	1.38701	461.705	7.7169	332.877	23.0457
DMSO	CD109	CD109 molecule	0.101145	1.95584	231.983	19.1101	118.61	9.66695
DMSO	IFNGR2	interferon gamma receptor 2 (interferon gamma transducer 1)	0.101145	1.44123	227.698	7.08611	157.989	11.1009
DMSO	RNF217	ring finger protein 217	0.101145	1.63612	40.6419	2.59232	24.8403	1.48294
DMSO	CLTA	clathrin, light chain A	0.101145	1.23954	274.911	6.55096	221.784	7.61809
DMSO	MAZ	MYC-associated zinc finger protein (purine-binding transcription factor)	0.101145	1.41988	911.988	48.6751	642.298	15.4262
DMSO	C11orf70	chromosome 11 open reading frame 70	0.101145	1.45901	56.6232	2.12314	38.8092	2.62794
DMSO	FBRSL1	fibrosin-like 1	0.101145	1.19528	172.333	3.88081	144.177	3.6825
DMSO	LOC286467	family with sequence similarity 195, member A pseudogene	0.101145	1.46303	337.269	20.1753	230.528	2.11138
DMSO	DCX	doublecortin	0.101145	2.14149	93.4371	7.50682	43.6318	5.77102
DMSO	LTBP3	latent transforming growth factor beta binding protein 3	0.101145	1.59274	220.456	12.4742	138.413	9.38298
DMSO	DUT	deoxyuridine triphosphatase	0.101145	1.68983	96.9102	5.21077	57.349	5.43892
DMSO	PAICS	phosphoribosylaminoimidazole carboxylase, phosphoribosylaminoimidazole succinocarboxamide synthetase	0.101145	1.30189	4235.47	130.195	3253.32	134.526
DMSO	TBC1D30	TBC1 domain family, member 30	0.101145	1.63684	101.371	4.21598	61.9306	6.23486
DMSO	STAG1	stromal antigen 1	0.101145	1.24081	395.566	3.36579	318.796	14.2765
DMSO	DAPK1	death-associated protein kinase 1	0.101145	1.73074	249.301	2.88788	144.043	19.9117
DMSO	PRIM1	primase, DNA, polypeptide 1 (49kDa)	0.101145	1.40084	853.301	43.4071	609.134	17.1948
DMSO	SRPR	signal recognition particle receptor (docking protein)	0.101145	1.20946	1893.99	44.0584	1565.99	44.6807
DMSO	SHANK3	SH3 and multiple ankyrin repeat domains 3	0.101145	1.22802	41.8872	0.838049	34.1094	1.23402
DMSO	DHX33	DEAH (Asp-Glu-Ala-His) box polypeptide 33	0.101145	1.36483	524.444	19.5699	384.256	18.4391
DMSO	EEF2K	eukaryotic elongation factor-2 kinase	0.101145	1.40946	629.409	16.9353	446.56	30.7246
DMSO	MIR135B	microRNA 135b	0.101145	2.24314	109.232	9.56373	48.6963	6.60068
DMSO	FLJ25917	uncharacterized LOC401585	0.101145	1.62161	81.2754	3.02666	50.1201	5.1617
DMSO	C11orf48	chromosome 11 open reading frame 48	0.101145	1.38969	296.161	8.38776	213.113	13.5683
DMSO	DHODH	dihydroorotate dehydrogenase (quinone)	0.101145	1.52663	376.497	21.1709	246.621	13.2208
DMSO	C1orf85	chromosome 1 open reading frame 85	0.101145	1.23669	317.24	3.46662	256.522	11.1422
DMSO	NUP210	nucleoporin 210kDa	0.101145	1.7421	346.115	26.9233	198.677	8.8394
DMSO	PYGO1	pygopus homolog 1 (Drosophila)	0.101145	1.54087	114.933	7.38448	74.5897	2.37117
DMSO	COX7B	cytochrome c oxidase subunit VIIb	0.101145	1.14603	406.056	7.14751	354.315	6.92416
DMSO	E2F2	E2F transcription factor 2	0.101145	2.27236	441.325	43.9916	194.214	18.029
DMSO	ORC5	origin recognition complex, subunit 5	0.101145	1.15666	424.698	9.25074	367.175	6.077
DMSO	LTBP4	latent transforming growth factor beta binding protein 4	0.101145	1.46055	936.469	35.8205	641.177	44.128
DMSO	LRFN4	leucine rich repeat and fibronectin type III domain containing 4	0.101145	1.56623	92.199	2.33057	58.8668	5.9827
DMSO	KIF21B	kinesin family member 21B	0.101145	1.31573	961.682	43.9065	730.91	7.3109
DMSO	UBQLN4	ubiquilin 4	0.101145	1.24389	840.372	5.73799	675.6	31.2718
DMSO	LSM7	LSM7 homolog, U6 small nuclear RNA associated (S. cerevisiae)	0.101145	1.37064	352.15	10.656	256.923	14.9726
DMSO	TCF12	transcription factor 12	0.101145	1.24402	832.997	15.6	669.6	27.4219
DMSO	AGBL5	ATP/GTP binding protein-like 5	0.101145	1.23562	121.852	2.2881	98.6158	3.87846
DMSO	KIAA0240	KIAA0240	0.101145	1.54336	147.373	7.91151	95.4884	6.2096
DMSO	SLC39A14	solute carrier family 39 (zinc transporter), member 14	0.101145	1.25379	219.932	3.56448	175.413	7.87313
DMSO	HMGA1	high mobility group AT-hook 1	0.101145	1.34398	2126.21	77.6478	1582.02	71.6526
DMSO	PKN1	protein kinase N1	0.101145	1.43115	302.201	8.31788	211.16	15.5992
DMSO	RAB26	RAB26, member RAS oncogene family	0.101145	1.75862	535.16	32.3042	304.306	31.105
DMSO	MMS22L	MMS22-like, DNA repair protein	0.101145	1.51282	326.212	16.1501	215.632	14.1719
DMSO	HSPBAP1	HSPB (heat shock 27kDa) associated protein 1	0.101145	1.556	335.399	20.2884	215.553	11.4864
DMSO	MAOA	monoamine oxidase A	0.101145	1.33639	95.5846	4.05389	71.5244	2.3526
DMSO	C1orf54	chromosome 1 open reading frame 54	0.101145	2.39839	51.1084	5.79927	21.3094	0.27601
DMSO	RBM47	RNA binding motif protein 47	0.101145	1.69043	77.0413	5.96602	45.5749	1.41168
DMSO	BRSK1	BR serine/threonine kinase 1	0.101145	1.8193	116.296	8.58514	63.9238	5.53177
DMSO	NEXN	nexilin (F actin binding protein)	0.101145	1.68935	19.5134	1.35136	11.5508	0.765638
DMSO	ZC3HAV1L	zinc finger CCCH-type, antiviral 1-like	0.101145	1.47189	477.316	28.23	324.288	9.75927
DMSO	CACNA2D4	calcium channel, voltage-dependent, alpha 2/delta subunit 4	0.101145	1.97715	135.647	13.0398	68.6073	1.39648
DMSO	GPR27	G protein-coupled receptor 27	0.101145	2.01666	576.075	44.3862	285.657	35.4647
DMSO	DFFB	DNA fragmentation factor, 40kDa, beta polypeptide (caspase-activated DNase)	0.101145	1.78069	221.424	17.3984	124.347	7.6184
DMSO	MRPL9	mitochondrial ribosomal protein L9	0.101145	1.39503	1430.8	51.93	1025.64	59.9016
DMSO	DPP9	dipeptidyl-peptidase 9	0.101145	1.45224	387.846	22.3614	267.067	7.73473
DMSO	PTPRB	protein tyrosine phosphatase, receptor type, B	0.101145	1.95335	48.9683	3.57634	25.0689	3.02357
DMSO	LOC100131497	uncharacterized LOC100131497	0.101145	1.15098	6.94398	0.114708	6.03308	0.136773
DMSO	HR	hairless homolog (mouse)	0.101145	2.61697	159.382	17.4659	60.9033	8.25543
DMSO	TIMM44	translocase of inner mitochondrial membrane 44 homolog (yeast)	0.101145	1.20869	803.973	13.9115	665.158	23.4127
DMSO	LSM12	LSM12 homolog (S. cerevisiae)	0.101145	1.27598	1172.2	27.7173	918.669	41.3802
DMSO	PCDH18	protocadherin 18	0.101145	1.31838	1012.3	17.117	767.833	44.9137
DMSO	KDM4D	lysine (K)-specific demethylase 4D	0.101145	1.30748	181.847	6.49936	139.082	5.33481
DMSO	UTP18	UTP18, small subunit (SSU) processome component, homolog (yeast)	0.101145	1.27561	655.581	13.2916	513.936	24.5068
DMSO	TMCO7	transmembrane and coiled-coil domains 7	0.101145	1.59124	168.568	10.2948	105.935	6.81503
DMSO	IL15	interleukin 15	0.101145	2.26232	50.0206	3.52334	22.1103	4.22663
DMSO	NHP2L1	NHP2 non-histone chromosome protein 2-like 1 (S. cerevisiae)	0.101145	1.17818	279.074	7.43214	236.868	3.742
DMSO	FBN2	fibrillin 2	0.101145	1.84926	122.737	8.15673	66.3706	7.54923
DMSO	GDNF	glial cell derived neurotrophic factor	0.101145	1.59338	76.7674	3.40024	48.179	4.50408
DMSO	AEN	apoptosis enhancing nuclease	0.101145	1.9312	319.035	28.3212	165.2	10.9752
DMSO	CTPS	CTP synthase	0.101145	1.13862	1201.13	22.354	1054.9	18.2841
DMSO	ATP5G2	ATP synthase, H+ transporting, mitochondrial Fo complex, subunit C2 (subunit 9)	0.101145	1.12909	231.303	2.77043	204.857	4.42883
DMSO	BOC	Boc homolog (mouse)	0.101145	2.10471	79.4538	6.97676	37.7504	4.38835
DMSO	C6orf168	chromosome 6 open reading frame 168	0.101145	1.89502	139.499	10.3688	73.6133	7.88296
DMSO	FAM129B	family with sequence similarity 129, member B	0.101145	1.76104	178.296	12.9075	101.244	8.13255
DMSO	NUDT4P1	nudix (nucleoside diphosphate linked moiety X)-type motif 4 pseudogene 1	0.101145	1.29764	300.17	8.49018	231.32	10.6787
DMSO	HSPH1	heat shock 105kDa/110kDa protein 1	0.101145	1.37277	2722.38	89.2578	1983.13	116.43
DMSO	POU6F1	POU class 6 homeobox 1	0.101145	2.17777	134.675	12.1135	61.8406	7.88691
DMSO	GNB4	guanine nucleotide binding protein (G protein), beta polypeptide 4	0.101145	1.24973	313.095	0.926224	250.531	12.383
DMSO	VPS37B	vacuolar protein sorting 37 homolog B (S. cerevisiae)	0.101145	1.33825	149.011	6.91849	111.348	2.84779
DMSO	CDK4	cyclin-dependent kinase 4	0.101145	1.16378	2801.51	44.618	2407.26	64.5201
DMSO	METTL21B	methyltransferase like 21B	0.101145	1.41472	169.435	9.72891	119.766	1.74367
DMSO	POP1	processing of precursor 1, ribonuclease P/MRP subunit (S. cerevisiae)	0.101145	1.21801	1622.3	49.7638	1331.93	29.4314
DMSO	PACSIN1	protein kinase C and casein kinase substrate in neurons 1	0.101145	1.37723	80.6382	3.6751	58.5511	2.42379
DMSO	C5orf44	chromosome 5 open reading frame 44	0.101145	1.42613	224.526	12.225	157.437	5.42101
DMSO	NLE1	notchless homolog 1 (Drosophila)	0.101145	1.44777	610.712	29.7857	421.83	23.0671
DMSO	GNG4	guanine nucleotide binding protein (G protein), gamma 4	0.101145	1.60026	183.059	12.3364	114.393	5.95278
DMSO	C7orf42	chromosome 7 open reading frame 42	0.101145	1.28886	819.3	8.70876	635.679	35.586
DMSO	ZBTB9	zinc finger and BTB domain containing 9	0.101145	1.39371	629.821	30.2167	451.903	18.65
DMSO	CTSZ	cathepsin Z	0.101145	1.57032	160.137	1.63478	101.978	11.5252
DMSO	SUSD1	sushi domain containing 1	0.101145	1.4966	161.499	4.7673	107.911	9.60843
DMSO	SRRM4	serine/arginine repetitive matrix 4	0.101145	1.60604	391.976	27.6138	244.064	10.6777
DMSO	SAMD10	sterile alpha motif domain containing 10	0.101145	1.74979	187.472	8.22543	107.14	13.8323
DMSO	WDR74	WD repeat domain 74	0.101145	1.34209	241.286	3.16156	179.784	11.9228
DMSO	PCBD1	pterin-4 alpha-carbinolamine dehydratase/dimerization cofactor of hepatocyte nuclear factor 1 alpha	0.101145	1.28058	180.393	3.58062	140.868	7.0728
DMSO	CORO2B	coronin, actin binding protein, 2B	0.101145	1.93389	174.579	16.5707	90.2737	3.51329
DMSO	ZNF367	zinc finger protein 367	0.101145	1.66115	329.734	25.6133	198.498	6.28184
DMSO	PCBP1	poly(rC) binding protein 1	0.101145	1.19265	2826.11	39.5895	2369.61	82.7843
DMSO	MED6	mediator complex subunit 6	0.101145	1.22886	116.116	3.17474	94.4906	2.96998
DMSO	CYGB	cytoglobin	0.101145	3.32448	430.451	58.3252	129.479	16.27
DMSO	TTC33	tetratricopeptide repeat domain 33	0.101145	1.40658	249.127	14.4356	177.115	1.23541
DMSO	MAD2L1	MAD2 mitotic arrest deficient-like 1 (yeast)	0.101145	1.2581	999.045	41.1056	794.09	3.53252
DMSO	ARHGEF1	Rho guanine nucleotide exchange factor (GEF) 1	0.101145	1.38495	123.888	5.85468	89.453	3.71169
DMSO	WEE1	WEE1 homolog (S. pombe)	0.101145	1.38703	1402.62	73.4365	1011.24	28.5989
DMSO	RNASEH1	ribonuclease H1	0.101145	1.16135	143.083	3.57076	123.205	1.81061
DMSO	FNDC4	fibronectin type III domain containing 4	0.101145	1.58355	217.199	15.5172	137.16	4.37198
DMSO	POU5F1B	POU class 5 homeobox 1B	0.101145	2.1494	26.8079	2.27777	12.4723	1.77501
DMSO	KRT222	keratin 222	0.101145	1.39195	21.872	1.22704	15.7132	0.184335
DMSO	PTPRM	protein tyrosine phosphatase, receptor type, M	0.101145	1.197	454.454	13.0236	379.662	7.5827
DMSO	MUDENG	MU-2/AP1M2 domain containing, death-inducing	0.101145	1.39369	394.096	15.7184	282.772	16.0317
DMSO	STX11	syntaxin 11	0.101145	1.52145	479.627	23.1605	315.243	23.7272
DMSO	MTA2	metastasis associated 1 family, member 2	0.101145	1.21949	1206.47	37.1933	989.321	23.1501
DMSO	CCDC43	coiled-coil domain containing 43	0.101145	1.29939	1307.45	47.0639	1006.2	38.4565
DMSO	TIMP1	TIMP metallopeptidase inhibitor 1	0.101145	1.40557	922.404	50.7395	656.25	17.5834
DMSO	ADH5	alcohol dehydrogenase 5 (class III), chi polypeptide	0.101145	1.30337	181.18	6.64569	139.008	5.32376
DMSO	CMPK1	cytidine monophosphate (UMP-CMP) kinase 1, cytosolic	0.101145	1.29625	1110.77	36.0922	856.913	36.4351
DMSO	ATOH8	atonal homolog 8 (Drosophila)	0.101145	1.56839	121.083	4.50446	77.2018	7.64298
DMSO	DGKA	diacylglycerol kinase, alpha 80kDa	0.101145	1.38284	139.502	7.44473	100.881	2.36371
DMSO	HDGF	hepatoma-derived growth factor	0.101145	1.32445	233.455	8.85317	176.266	7.45742
DMSO	FLJ39061	uncharacterized protein FLJ39061	0.101145	1.55595	69.1175	1.98431	44.4215	4.59059
DMSO	PLP1	proteolipid protein 1	0.101145	2.59342	65.6925	7.42114	25.3305	3.44102
DMSO	LPHN1	latrophilin 1	0.101145	1.51386	888.254	56.4441	586.748	23.4386
DMSO	TTPA	tocopherol (alpha) transfer protein	0.101145	2.95329	78.4736	10.4345	26.5716	1.35589
DMSO	SLC25A32	solute carrier family 25, member 32	0.101145	1.28748	2067.87	81.1521	1606.13	46.755
DMSO	MPV17L	MPV17 mitochondrial membrane protein-like	0.101145	1.26999	571.492	14.164	449.997	20.1892
DMSO	DNAJC12	DnaJ (Hsp40) homolog, subfamily C, member 12	0.101145	1.67357	122.778	9.92115	73.3628	1.62694
DMSO	GPI	glucose-6-phosphate isomerase	0.101145	1.14107	2962.68	60.0493	2596.4	44.1371
DMSO	SLC25A12	solute carrier family 25 (mitochondrial carrier, Aralar), member 12	0.101145	1.49522	270.04	17.9171	180.603	3.21709
DMSO	CACYBP	calcyclin binding protein	0.101145	1.35564	398.771	7.35232	294.157	20.0036
DMSO	CD58	CD58 molecule	0.101145	1.33948	98.36	1.48572	73.4315	4.85773
DMSO	PIGK	phosphatidylinositol glycan anchor biosynthesis, class K	0.101145	1.30502	804.961	27.3275	616.819	26.8922
DMSO	ELOVL6	ELOVL fatty acid elongase 6	0.101145	1.43698	273.759	10.8834	190.51	13.0403
DMSO	TRPS1	trichorhinophalangeal syndrome I	0.101145	1.19157	296.615	9.02183	248.928	3.66331
DMSO	GUF1	GUF1 GTPase homolog (S. cerevisiae)	0.101145	1.12823	1340.49	14.9525	1188.13	27.3033
DMSO	NOP58	NOP58 ribonucleoprotein homolog (yeast)	0.101145	1.23495	4478.97	79.0955	3626.83	155.129
DMSO	SMPDL3A	sphingomyelin phosphodiesterase, acid-like 3A	0.101145	1.32727	94.2822	3.31131	71.0344	3.40774
DMSO	ZEB1	zinc finger E-box binding homeobox 1	0.101145	1.34013	179.963	7.91826	134.288	4.94786
DMSO	RRS1	RRS1 ribosome biogenesis regulator homolog (S. cerevisiae)	0.101145	1.7045	508.608	41.7228	298.392	10.3108
DMSO	LAS1L	LAS1-like (S. cerevisiae)	0.101145	1.14638	918.249	21.0649	801.003	11.4499
DMSO	GRPEL2	GrpE-like 2, mitochondrial (E. coli)	0.101145	1.31787	748.129	33.5598	567.682	15.3626
DMSO	NUP155	nucleoporin 155kDa	0.101145	1.33685	2332.13	91.4206	1744.5	78.0623
DMSO	SREBF1	sterol regulatory element binding transcription factor 1	0.101145	1.35794	70.4708	3.46616	51.8954	1.55776
DMSO	NGFRAP1	nerve growth factor receptor (TNFRSF16) associated protein 1	0.101145	1.38927	160.501	3.00294	115.529	8.71996
DMSO	UBE2R2	ubiquitin-conjugating enzyme E2R 2	0.101145	1.17553	905.484	10.7416	770.279	25.5776
DMSO	C9orf64	chromosome 9 open reading frame 64	0.101145	1.42726	718.859	20.5229	503.664	39.0982
DMSO	CHN1	chimerin (chimaerin) 1	0.101145	1.25686	73.9977	1.19646	58.8752	2.86332
DMSO	SH3BP2	SH3-domain binding protein 2	0.101145	1.68115	56.2597	2.72792	33.4651	3.8006
DMSO	PLOD3	procollagen-lysine, 2-oxoglutarate 5-dioxygenase 3	0.101145	1.3466	154.97	7.112	115.082	4.06902
DMSO	DIS3L2	DIS3 mitotic control homolog (S. cerevisiae)-like 2	0.101145	1.09689	207.817	2.9729	189.459	2.32011
DMSO	LPPR1	lipid phosphate phosphatase-related protein type 1	0.101145	1.44029	1097.05	21.5953	761.687	65.4527
DMSO	SLC6A16	solute carrier family 6, member 16	0.101145	2.09295	82.538	8.45153	39.4362	2.65701
DMSO	NUP153	nucleoporin 153kDa	0.101145	1.29726	2205.45	73.8496	1700.08	73.0882
DMSO	DCLRE1B	DNA cross-link repair 1B	0.101145	1.33989	838.019	30.1144	625.439	31.7002
DMSO	PPP1R35	protein phosphatase 1, regulatory subunit 35	0.101145	1.33247	236.076	10.343	177.172	6.32778
DMSO	TWSG1	twisted gastrulation homolog 1 (Drosophila)	0.101145	1.11666	709.144	9.75159	635.059	11.7262
DMSO	MSI2	musashi homolog 2 (Drosophila)	0.101145	1.29329	1260.75	46.5415	974.84	36.0811
DMSO	PLEKHA7	pleckstrin homology domain containing, family A member 7	0.101145	1.70803	96.6074	7.66557	56.5607	3.05391
DMSO	EBPL	emopamil binding protein-like	0.101145	1.2914	1411.56	64.0369	1093.05	14.5256
DMSO	METTL21A	methyltransferase like 21A	0.101145	1.665	108.443	7.56039	65.1311	4.75411
DMSO	NKAIN1	Na+/K+ transporting ATPase interacting 1	0.101145	1.89558	51.0733	2.60445	26.9434	4.23992
DMSO	SLC1A1	solute carrier family 1 (neuronal/epithelial high affinity glutamate transporter, system Xag), member 1	0.101145	1.70441	215.316	13.2401	126.329	12.7118
DMSO	NRSN1	neurensin 1	0.101145	1.8558	42.1147	3.31646	22.6936	2.24954
DMSO	TCN2	transcobalamin II	0.101145	1.59985	109.68	7.83866	68.5563	3.25749
DMSO	IGDCC4	immunoglobulin superfamily, DCC subclass, member 4	0.101145	2.11904	145.69	9.1567	68.7531	12.9798
DMSO	NDUFS5	NADH dehydrogenase (ubiquinone) Fe-S protein 5, 15kDa (NADH-coenzyme Q reductase)	0.101145	1.29093	472.24	10.7925	365.814	19.1446
DMSO	TMEM41A	transmembrane protein 41A	0.101145	1.13882	177.405	1.67934	155.779	4.13915
DMSO	TUBB	tubulin, beta class I	0.101145	1.11762	9159.02	122.418	8195.14	157.041
DMSO	ATP10A	ATPase, class V, type 10A	0.101145	2.35651	89.0257	6.95624	37.7786	7.98861
DMSO	RSL1D1	ribosomal L1 domain containing 1	0.101145	1.11261	6428.37	93.9574	5777.72	96.2912
DMSO	NFASC	neurofascin	0.101145	1.27791	84.4513	3.61736	66.0853	1.15863
DMSO	POPDC3	popeye domain containing 3	0.101145	1.60284	215.235	13.8345	134.284	9.43758
DMSO	AMOTL2	angiomotin like 2	0.101145	1.35494	386.98	10.4813	285.607	18.1788
DMSO	CEP41	centrosomal protein 41kDa	0.101145	1.97189	115.849	10.7599	58.7503	4.91048
DMSO	C9orf142	chromosome 9 open reading frame 142	0.101145	1.30712	384.767	6.34076	294.362	17.6727
DMSO	TRIM46	tripartite motif containing 46	0.101145	1.22112	41.855	1.33613	34.276	0.832703
DMSO	LIPH	lipase, member H	0.101145	1.26527	33.2009	1.24719	26.2402	0.733124
DMSO	THRSP	thyroid hormone responsive	0.101145	6.10223	180.236	29.8829	29.536	9.53851
DMSO	FDX1L	ferredoxin 1-like	0.101145	1.21899	112.774	3.1785	92.5141	2.77713
DMSO	RRP9	ribosomal RNA processing 9, small subunit (SSU) processome component, homolog (yeast)	0.101145	1.43697	408.613	23.948	284.357	9.83408
DMSO	C12orf24	chromosome 12 open reading frame 24	0.101145	1.2302	293.182	10.7902	238.321	3.78258
DMSO	SLC35F5	solute carrier family 35, member F5	0.101145	1.16152	2045	35.6925	1760.62	47.4481
DMSO	PWWP2B	PWWP domain containing 2B	0.101145	1.74318	100.446	8.37327	57.6225	3.14934
DMSO	ZNF883	zinc finger protein 883	0.101145	2.18528	210.121	23.2944	96.1533	4.99383
DMSO	LOC100128077	uncharacterized LOC100128077	0.101145	2.00346	248.432	20.8963	124.002	15.4916
DMSO	MCOLN2	mucolipin 2	0.101145	1.5126	93.8439	3.30858	62.0416	5.76815
DMSO	CEBPG	CCAAT/enhancer binding protein (C/EBP), gamma	0.101145	1.26905	487.77	11.8486	384.359	18.0921
DMSO	RNF145	ring finger protein 145	0.101145	1.21204	412.994	14.3178	340.743	4.84322
DMSO	FAM155B	family with sequence similarity 155, member B	0.101145	1.76144	193.334	16.2228	109.76	6.54817
DMSO	PPA1	pyrophosphatase (inorganic) 1	0.101145	1.14829	1464.21	35.4774	1275.12	17.5821
DMSO	KCND2	potassium voltage-gated channel, Shal-related subfamily, member 2	0.101145	1.61938	45.3639	2.64312	28.0132	2.49376
DMSO	LOC100289396	uncharacterized LOC100289396	0.101145	1.32738	505.191	14.0186	380.593	22.0317
DMSO	GCLM	glutamate-cysteine ligase, modifier subunit	0.101145	1.14472	466.502	7.05085	407.526	10.167
DMSO	RWDD4	RWD domain containing 4	0.101145	1.16039	444.786	6.85375	383.308	10.9377
DMSO	CAV1	caveolin 1, caveolae protein, 22kDa	0.101145	1.27707	66.062	1.19667	51.7293	2.7629
DMSO	LOC441204	uncharacterized LOC441204	0.101145	1.89032	182.544	15.9739	96.5678	8.43412
DMSO	HIST1H2AB	histone cluster 1, H2ab	0.101145	1.61954	550.798	26.6953	340.095	35.3308
DMSO	CLEC2B	C-type lectin domain family 2, member B	0.101145	1.90628	23.5584	2.23585	12.3583	0.746072
DMSO	SLC35A4	solute carrier family 35, member A4	0.101145	1.24217	2092.48	77.7875	1684.54	36.4138
DMSO	ASPHD1	aspartate beta-hydroxylase domain containing 1	0.101145	1.41113	165.648	8.63624	117.387	5.36722
DMSO	MYLK	myosin light chain kinase	0.101145	1.78194	68.1689	6.07027	38.2554	1.70328
DMSO	LOC100131089	uncharacterized LOC100131089	0.101145	1.10959	68.3488	0.450248	61.5985	1.34979
DMSO	PRR5L	proline rich 5 like	0.101145	1.77013	123.943	8.88286	70.0194	7.09876
DMSO	GALP	galanin-like peptide	0.101145	3.28046	123.15	15.9966	37.5405	8.41524
DMSO	NME4	non-metastatic cells 4, protein expressed in	0.101145	1.71027	253.931	11.848	148.474	18.8571
DMSO	SSR3	signal sequence receptor, gamma (translocon-associated protein gamma)	0.101145	1.21382	151.338	3.23656	124.678	4.61166
DMSO	TSPAN8	tetraspanin 8	0.101145	1.96196	28.3003	2.08872	14.4245	2.05856
DMSO	EGLN1	egl nine homolog 1 (C. elegans)	0.101145	1.29615	847.842	29.9643	654.125	27.9056
DMSO	SUPV3L1	suppressor of var1, 3-like 1 (S. cerevisiae)	0.101145	1.22333	1342.18	46.7424	1097.15	22.3262
DMSO	MCHR1	melanin-concentrating hormone receptor 1	0.101145	1.68102	72.2004	5.08845	42.9505	3.51443
DMSO	TMC7	transmembrane channel-like 7	0.101145	1.44063	223.593	10.2873	155.205	10.1652
DMSO	GEMIN7	gem (nuclear organelle) associated protein 7	0.101145	1.19254	252.944	7.9627	212.104	3.3491
DMSO	ZNF689	zinc finger protein 689	0.101145	1.92662	214.281	20.7271	111.221	6.78815
DMSO	SLC35F3	solute carrier family 35, member F3	0.101145	1.66967	139.99	2.9476	83.8431	11.512
DMSO	WDR36	WD repeat domain 36	0.101145	1.23631	2164.97	52.3	1751.16	70.3078
DMSO	BST2	bone marrow stromal cell antigen 2	0.101145	2.20306	59.5092	1.87808	27.0121	6.62218
DMSO	C21orf63	chromosome 21 open reading frame 63	0.101145	1.61898	27.6654	0.348988	17.0882	2.21432
DMSO	EXD2	exonuclease 3'-5' domain containing 2	0.101145	1.41624	219.626	11.7079	155.077	7.09077
DMSO	CUEDC2	CUE domain containing 2	0.101145	1.28591	436.168	8.06356	339.189	18.9274
DMSO	PCBP4	poly(rC) binding protein 4	0.101145	1.14666	4002.15	84.041	3490.27	68.8527
DMSO	DIRAS2	DIRAS family, GTP-binding RAS-like 2	0.101145	1.51723	99.458	6.14766	65.5523	3.7473
DMSO	ADRBK1	adrenergic, beta, receptor kinase 1	0.101145	1.28963	305.215	14.5451	236.669	0.706625
DMSO	RBMX	RNA binding motif protein, X-linked	0.101145	1.19009	2242.24	18.6565	1884.1	73.7863
DMSO	FAM57A	family with sequence similarity 57, member A	0.101145	2.2464	263.86	31.0913	117.459	1.17446
DMSO	LOC84856	uncharacterized LOC84856	0.101145	1.37143	134.165	3.75244	97.829	6.75198
DMSO	OXCT1	3-oxoacid CoA transferase 1	0.101145	1.35839	852.106	29.4531	627.292	37.6691
DMSO	CSTF2	cleavage stimulation factor, 3' pre-RNA, subunit 2, 64kDa	0.101145	1.47913	705.791	27.2748	477.168	40.2736
DMSO	METTL8	methyltransferase like 8	0.101145	1.46324	294.383	19.1962	201.185	4.9912
DMSO	LRRC42	leucine rich repeat containing 42	0.101145	1.33134	160.967	7.19525	120.906	4.57421
DMSO	PDIK1L	PDLIM1 interacting kinase 1 like	0.101145	1.15216	165.318	0.940294	143.485	4.55189
DMSO	SMARCAD1	SWI/SNF-related, matrix-associated actin-dependent regulator of chromatin, subfamily a, containing DEAD/H box 1	0.101145	1.26029	1027.29	17.264	815.125	41.7472
DMSO	SH3BP4	SH3-domain binding protein 4	0.101145	1.31681	197.436	2.89808	149.935	9.69558
DMSO	HIGD1A	HIG1 hypoxia inducible domain family, member 1A	0.101145	1.16337	2076.74	36.5247	1785.11	50.3143
DMSO	PROSC	proline synthetase co-transcribed homolog (bacterial)	0.101145	1.24145	1364.41	42.4536	1099.05	37.4256
DMSO	PRR12	proline rich 12	0.101145	1.56277	316.151	23.6301	202.302	5.68398
DMSO	LRRK1	leucine-rich repeat kinase 1	0.101145	2.6418	103.341	12.5782	39.1175	5.46557
DMSO	NDRG4	NDRG family member 4	0.101145	1.5778	117.634	9.16478	74.5558	0.794403
DMSO	SLMO1	slowmo homolog 1 (Drosophila)	0.101145	1.70679	139.679	9.11913	81.8372	8.34894
DMSO	DNAJC17	DnaJ (Hsp40) homolog, subfamily C, member 17	0.101145	1.58697	49.693	1.79726	31.3132	3.49451
DMSO	GRSF1	G-rich RNA sequence binding factor 1	0.101145	1.10455	2058.47	38.6526	1863.63	15.5894
DMSO	NDUFAB1	NADH dehydrogenase (ubiquinone) 1, alpha/beta subcomplex, 1, 8kDa	0.101145	1.26754	1621.7	34.5074	1279.41	64.5848
DMSO	LYAR	Ly1 antibody reactive homolog (mouse)	0.101145	1.41582	400.799	20.0058	283.087	15.3058
DMSO	MREG	melanoregulin	0.101145	1.6641	75.7785	4.14174	45.5372	4.98327
DMSO	PRC1	protein regulator of cytokinesis 1	0.101145	1.26265	1023.66	34.3502	810.726	30.0753
DMSO	PGAM5	phosphoglycerate mutase family member 5	0.101145	1.27509	732.294	15.7442	574.307	29.9947
DMSO	FMNL1	formin-like 1	0.101145	1.79377	97.3109	7.87898	54.2495	4.82299
DMSO	C20orf27	chromosome 20 open reading frame 27	0.101145	1.20577	70.5586	1.95043	58.5174	1.69757
DMSO	S100PBP	S100P binding protein	0.101145	1.33854	114.124	1.50296	85.2597	6.0187
DMSO	SLC7A8	solute carrier family 7 (amino acid transporter light chain, L system), member 8	0.101145	1.73442	58.7002	5.23092	33.8443	1.10501
DMSO	PPARGC1B	peroxisome proliferator-activated receptor gamma, coactivator 1 beta	0.101145	2.08062	49.2348	5.36933	23.6635	1.19443
DMSO	HOXA7	homeobox A7	0.101145	1.78507	341.166	26.5698	191.122	18.334
DMSO	ZNF354C	zinc finger protein 354C	0.101145	1.35619	291.783	15.078	215.149	6.69181
DMSO	FHIT	fragile histidine triad gene	0.101145	1.59107	62.0088	3.77445	38.9729	3.21971
DMSO	NUP205	nucleoporin 205kDa	0.101145	1.36373	673.324	22.1735	493.738	31.6972
DMSO	RPL22	ribosomal protein L22	0.101145	1.94137	302.3	30.7756	155.715	7.19564
DMSO	PSMD7	proteasome (prosome, macropain) 26S subunit, non-ATPase, 7	0.101145	1.1947	1635.81	55.5777	1369.22	14.6754
DMSO	CYP51A1	cytochrome P450, family 51, subfamily A, polypeptide 1	0.101145	1.33772	940.238	49.5495	702.866	12.8314
DMSO	DDX18	DEAD (Asp-Glu-Ala-Asp) box polypeptide 18	0.101145	1.27451	1363.03	61.248	1069.45	16.0249
DMSO	OTUB2	OTU domain, ubiquitin aldehyde binding 2	0.101145	1.8895	241.028	20.7894	127.562	12.9059
DMSO	DEPDC1	DEP domain containing 1	0.101145	1.22727	670.779	17.9129	546.561	19.9832
DMSO	HHEX	hematopoietically expressed homeobox	0.101145	1.37964	83.5538	3.89698	60.5623	3.08057
DMSO	FAM98C	family with sequence similarity 98, member C	0.101145	1.57726	169.379	12.5382	107.388	4.72841
DMSO	SRSF8	serine/arginine-rich splicing factor 8	0.101145	1.34692	786.206	27.6066	583.705	34.0719
DMSO	MCM2	minichromosome maintenance complex component 2	0.101145	1.50862	1173.49	52.2773	777.86	67.9289
DMSO	ALG5	asparagine-linked glycosylation 5, dolichyl-phosphate beta-glucosyltransferase homolog (S. cerevisiae)	0.101145	1.55924	138.954	7.49237	89.1166	7.77778
DMSO	CMPK2	cytidine monophosphate (UMP-CMP) kinase 2, mitochondrial	0.101145	1.44732	35.5639	1.42139	24.5722	1.91175
DMSO	KCNG3	potassium voltage-gated channel, subfamily G, member 3	0.101145	1.32049	51.2289	2.59022	38.7954	0.748598
DMSO	C1QBP	complement component 1, q subcomponent binding protein	0.101145	1.28333	1821.53	54.5307	1419.38	68.0698
DMSO	PLXNA4	plexin A4	0.101145	1.53645	55.0868	3.98478	35.8534	1.25686
DMSO	MURC	muscle-related coiled-coil protein	0.101145	1.57499	95.9086	7.30763	60.8949	2.12511
DMSO	WHSC1	Wolf-Hirschhorn syndrome candidate 1	0.101145	1.18433	436.926	10.8358	368.921	10.0565
DMSO	SMPDL3B	sphingomyelin phosphodiesterase, acid-like 3B	0.101145	1.46856	77.4044	3.32565	52.7076	4.21592
DMSO	FASTKD1	FAST kinase domains 1	0.101145	1.39613	334.58	15.194	239.648	14.0167
DMSO	NPAS1	neuronal PAS domain protein 1	0.101145	1.31172	86.9068	1.18359	66.2541	4.34209
DMSO	CCDC59	coiled-coil domain containing 59	0.101145	1.60785	249.152	14.8164	154.96	14.2056
DMSO	PLAUR	plasminogen activator, urokinase receptor	0.101145	1.46782	177.126	11.8102	120.672	3.45807
DMSO	TLE6	transducin-like enhancer of split 6 (E(sp1) homolog, Drosophila)	0.101145	1.63681	145.188	10.998	88.7016	5.54285
DMSO	GATAD2A	GATA zinc finger domain containing 2A	0.101145	1.35286	315.269	13.303	233.039	12.0227
DMSO	PNPO	pyridoxamine 5'-phosphate oxidase	0.101145	1.20451	822.502	27.1379	682.854	13.8237
DMSO	CABLES1	Cdk5 and Abl enzyme substrate 1	0.101145	1.36643	38.0302	0.179199	27.8318	2.21703
DMSO	ANKS3	ankyrin repeat and sterile alpha motif domain containing 3	0.101145	1.19862	170.062	5.52209	141.881	2.7014
DMSO	SCAMP1	secretory carrier membrane protein 1	0.101145	1.14835	2461.99	23.7424	2143.93	65.213
DMSO	KRAS	v-Ki-ras2 Kirsten rat sarcoma viral oncogene homolog	0.101145	1.23418	493.507	18.5808	399.865	8.51211
DMSO	ADSS	adenylosuccinate synthase	0.101145	1.25564	937.394	38.0125	746.548	17.125
DMSO	PPAPDC1A	phosphatidic acid phosphatase type 2 domain containing 1A	0.101145	1.86611	173.601	13.9039	93.0284	10.7964
DMSO	TYW3	tRNA-yW synthesizing protein 3 homolog (S. cerevisiae)	0.101145	1.27949	326.995	11.0297	255.567	11.0467
DMSO	ERO1L	ERO1-like (S. cerevisiae)	0.101145	1.30174	599.217	15.9968	460.32	25.8044
DMSO	GNL3	guanine nucleotide binding protein-like 3 (nucleolar)	0.101145	1.23544	1799.34	30.7799	1456.44	68.3681
DMSO	SNHG8	small nucleolar RNA host gene 8 (non-protein coding)	0.101145	1.24966	1219.43	24.2382	975.813	47.4387
DMSO	C4orf46	chromosome 4 open reading frame 46	0.101145	1.28663	580	25.6507	450.789	11.8792
DMSO	CDT1	chromatin licensing and DNA replication factor 1	0.101145	1.47034	462.192	29.9173	314.343	12.3447
DMSO	PRTG	protogenin	0.101145	1.36933	488.308	15.4668	356.603	24.3411
DMSO	TIMM8A	translocase of inner mitochondrial membrane 8 homolog A (yeast)	0.101145	1.39196	503.721	12.2478	361.88	28.5422
DMSO	IRAK1	interleukin-1 receptor-associated kinase 1	0.101145	2.07272	207.742	23.5405	100.227	0.37502
DMSO	RG9MTD1	RNA (guanine-9-) methyltransferase domain containing 1	0.101145	1.24226	265.076	5.52244	213.383	9.88333
DMSO	MED4	mediator complex subunit 4	0.101145	1.18996	1015.29	25.9883	853.211	24.2266
DMSO	DEPTOR	DEP domain containing MTOR-interacting protein	0.101145	1.23642	652.23	22.7956	527.517	15.1029
DMSO	FOXN4	forkhead box N4	0.101145	1.52263	88.7026	3.09916	58.2563	5.91279
DMSO	FOXD4	forkhead box D4	0.101145	1.71558	456.153	24.8557	265.889	33.5065
DMSO	TWISTNB	TWIST neighbor	0.101145	1.29637	208.809	7.20511	161.072	7.60598
DMSO	FBXO28	F-box protein 28	0.101145	1.25204	1179.27	46.9833	941.882	22.5407
DMSO	TRUB1	TruB pseudouridine (psi) synthase homolog 1 (E. coli)	0.101145	1.27566	280.313	5.40642	219.74	12.1504
DMSO	ZNF32	zinc finger protein 32	0.101145	1.52277	195.06	14.2283	128.096	3.71281
DMSO	KCNF1	potassium voltage-gated channel, subfamily F, member 1	0.101145	2.20696	215.175	25.0028	97.4983	6.54296
DMSO	NHLH1	nescient helix loop helix 1	0.101145	2.15096	113.854	4.54376	52.9317	12.5912
DMSO	ZSCAN5B	zinc finger and SCAN domain containing 5B	0.101145	2.56459	45.5979	5.52247	17.7798	2.62005
DMSO	SMC2	structural maintenance of chromosomes 2	0.101145	1.40957	964.506	24.4473	684.256	56.5586
DMSO	FAM69B	family with sequence similarity 69, member B	0.101145	1.7375	575.106	46.5179	330.996	26.8024
DMSO	MAEL	maelstrom homolog (Drosophila)	0.101145	1.87048	40.6224	3.39851	21.7176	2.3956
DMSO	RCN1	reticulocalbin 1, EF-hand calcium binding domain	0.101145	1.26106	575.816	19.0024	456.614	18.072
DMSO	REPIN1	replication initiator 1	0.101145	1.13756	301.751	1.39512	265.262	7.90781
DMSO	C8orf37	chromosome 8 open reading frame 37	0.101145	1.40107	439.664	22.8311	313.806	15.7198
DMSO	LOC646241	uncharacterized LOC646241	0.101145	1.4837	44.8194	1.061	30.208	3.03869
DMSO	MRPS12	mitochondrial ribosomal protein S12	0.101145	1.4539	207.302	8.42777	142.583	11.5022
DMSO	SLC17A7	solute carrier family 17 (sodium-dependent inorganic phosphate cotransporter), member 7	0.101145	1.86039	517.132	46.2368	277.97	25.2979
DMSO	FXN	frataxin	0.101145	1.17615	526.749	16.9312	447.859	4.00045
DMSO	SERPINF1	serpin peptidase inhibitor, clade F (alpha-2 antiplasmin, pigment epithelium derived factor), member 1	0.101145	1.22452	2271.84	28.8524	1855.29	87.2259
DMSO	JAZF1	JAZF zinc finger 1	0.101145	1.50306	28.538	0.971872	18.9865	1.87007
DMSO	SNRPF	small nuclear ribonucleoprotein polypeptide F	0.101145	1.32588	119.154	6.14242	89.8679	2.0089
DMSO	RNF165	ring finger protein 165	0.101145	1.64085	189.299	14.2246	115.367	8.02599
DMSO	LOC100506583	uncharacterized LOC100506583	0.101145	1.44814	1906.82	38.387	1316.73	124.61
DMSO	C14orf166	chromosome 14 open reading frame 166	0.101145	1.12291	1988.57	37.547	1770.91	30.1022
DMSO	SMO	smoothened, frizzled family receptor	0.101145	1.41796	221.821	10.0946	156.437	10.3613
DMSO	FHL2	four and a half LIM domains 2	0.101145	1.53599	116.81	5.37482	76.0484	7.2504
DMSO	FAM19A3	family with sequence similarity 19 (chemokine (C-C motif)-like), member A3	0.101145	3.45363	110.875	13.6743	32.1039	10.8341
DMSO	STMN2	stathmin-like 2	0.101145	1.40452	466.382	28.7086	332.058	7.81422
DMSO	NNAT	neuronatin	0.101145	1.11978	12858.5	250.352	11483.1	174.137
DMSO	WWC1	WW and C2 domain containing 1	0.101145	1.56888	161.458	3.85232	102.913	12.4064
DMSO	CASP8AP2	caspase 8 associated protein 2	0.101145	1.22609	755.232	23.2185	615.965	20.4177
DMSO	MSL1	male-specific lethal 1 homolog (Drosophila)	0.101145	1.56738	1336.43	64.3164	852.65	86.0517
DMSO	PPP1R1B	protein phosphatase 1, regulatory (inhibitor) subunit 1B	0.101145	1.14207	49.3612	1.2503	43.2206	0.546373
DMSO	PSME2	proteasome (prosome, macropain) activator subunit 2 (PA28 beta)	0.101145	1.19435	274.549	6.60169	229.874	7.41526
DMSO	IL4R	interleukin 4 receptor	0.101145	2.00259	206.905	20.9352	103.319	9.58298
DMSO	LOC100130890	uncharacterized LOC100130890	0.101145	2.19735	224.61	21.2181	102.218	17.0265
DMSO	UGT8	UDP glycosyltransferase 8	0.101145	1.49384	138.324	8.17694	92.5966	6.04013
DMSO	SREK1IP1	SREK1-interacting protein 1	0.101145	1.46016	121.73	6.23339	83.3678	5.82772
DMSO	PRKG2	protein kinase, cGMP-dependent, type II	0.101145	1.89099	109.172	11.0935	57.7327	2.8334
DMSO	FAM204A	family with sequence similarity 204, member A	0.101145	1.195	172.228	4.93228	144.124	3.85115
DMSO	PAQR5	progestin and adipoQ receptor family member V	0.101145	1.32573	73.6618	2.69191	55.5633	3.0014
DMSO	BCCIP	BRCA2 and CDKN1A interacting protein	0.101145	1.44155	520.142	18.7699	360.821	30.1622
DMSO	TSFM	Ts translation elongation factor, mitochondrial	0.101145	1.19012	220.897	7.86323	185.609	0.291925
DMSO	LSM4	LSM4 homolog, U6 small nuclear RNA associated (S. cerevisiae)	0.101145	1.2334	2428.57	22.4541	1969	100.059
DMSO	POP4	processing of precursor 4, ribonuclease P/MRP subunit (S. cerevisiae)	0.101145	1.19313	967.394	16.4623	810.802	30.8366
DMSO	INADL	InaD-like (Drosophila)	0.101145	2.26836	95.8173	11.4227	42.2407	3.55628
DMSO	ACER3	alkaline ceramidase 3	0.101145	1.39856	232.377	12.9951	166.154	7.08489
DMSO	RFC3	replication factor C (activator 1) 3, 38kDa	0.101145	1.36059	2290.87	102.098	1683.74	89.7121
DMSO	MRPL1	mitochondrial ribosomal protein L1	0.101145	1.33699	217.036	10.6459	162.332	6.07065
DMSO	TMEM238	transmembrane protein 238	0.101145	2.16775	205.12	16.8453	94.6234	18.1473
DMSO	SSBP4	single stranded DNA binding protein 4	0.101145	1.1571	598.548	13.2294	517.283	12.5197
DMSO	PLEKHG2	pleckstrin homology domain containing, family G (with RhoGef domain) member 2	0.101145	1.65672	127.621	6.47217	77.0323	9.31165
DMSO	ICT1	immature colon carcinoma transcript 1	0.101145	1.21516	2165.55	44.0541	1782.11	73.8042
DMSO	GALNT14	UDP-N-acetyl-alpha-D-galactosamine:polypeptide N-acetylgalactosaminyltransferase 14 (GalNAc-T14)	0.101145	1.43999	196.308	11.6176	136.326	6.77779
DMSO	LOC401480	uncharacterized LOC401480	0.101145	1.59187	75.6875	1.97416	47.5462	5.99632
DMSO	MIR507	microRNA 507	0.101145	1.14923	6.42638	0.0350898	5.59189	0.183884
DMSO	GPM6A	glycoprotein M6A	0.101145	1.12122	45.1226	0.688621	40.2441	0.851703
DMSO	MED12	mediator complex subunit 12	0.101145	1.31808	428.011	23.0208	324.724	2.82545
DMSO	PHAX	phosphorylated adaptor for RNA export	0.101145	1.17424	1656.1	48.4282	1410.36	26.4754
DMSO	ARID2	AT rich interactive domain 2 (ARID, RFX-like)	0.101145	1.2771	1214.95	47.0138	951.331	35.9916
DMSO	TBC1D9	TBC1 domain family, member 9 (with GRAM domain)	0.101145	1.24208	727.489	23.7097	585.704	21.2662
DMSO	CNNM1	cyclin M1	0.101145	1.76034	141.059	13.1424	80.1314	3.82463
DMSO	PPFIA2	protein tyrosine phosphatase, receptor type, f polypeptide (PTPRF), interacting protein (liprin), alpha 2	0.101145	1.33558	42.4968	1.06284	31.819	2.15144
DMSO	MUS81	MUS81 endonuclease homolog (S. cerevisiae)	0.101145	1.23617	243.029	6.99908	196.599	7.74217
DMSO	GEMIN4	gem (nuclear organelle) associated protein 4	0.101145	1.28851	306.898	11.3039	238.18	10.5302
DMSO	NPM3	nucleophosmin/nucleoplasmin 3	0.101145	1.46662	537.249	22.7427	366.318	30.978
DMSO	PALM	paralemmin	0.101145	1.42802	243.255	9.28523	170.345	13.5122
DMSO	MYADM	myeloid-associated differentiation marker	0.101145	1.84181	84.2756	7.29053	45.757	4.69794
DMSO	NFKBIB	nuclear factor of kappa light polypeptide gene enhancer in B-cells inhibitor, beta	0.101145	1.4726	334.488	21.4242	227.14	11.2115
DMSO	CLCN2	chloride channel 2	0.101145	1.40212	229.105	10.4298	163.399	10.5235
DMSO	FNDC5	fibronectin type III domain containing 5	0.101145	2.10766	151.386	16.6394	71.8264	6.71097
DMSO	ESF1	ESF1, nucleolar pre-rRNA processing protein, homolog (S. cerevisiae)	0.101145	1.20404	1112.55	40.3563	924.013	13.3885
DMSO	PTPRR	protein tyrosine phosphatase, receptor type, R	0.101145	1.9002	30.3149	2.439	15.9535	2.13204
DMSO	TOX	thymocyte selection-associated high mobility group box	0.101145	1.39423	45.8994	2.43313	32.9209	1.62886
DMSO	GNPAT	glyceronephosphate O-acyltransferase	0.101145	1.16862	1803.57	3.72334	1543.34	58.6259
DMSO	CUL5	cullin 5	0.101145	1.22209	670.151	5.74956	548.365	26.8866
DMSO	C9orf148	chromosome 9 open reading frame 148	0.101145	1.10023	27.859	0.327323	25.321	0.47035
DMSO	NUDT4	nudix (nucleoside diphosphate linked moiety X)-type motif 4	0.101145	1.76904	182.166	11.9109	102.974	13.3379
DMSO	PIGU	phosphatidylinositol glycan anchor biosynthesis, class U	0.101145	1.26756	770.157	32.3156	607.593	17.4305
DMSO	CWF19L1	CWF19-like 1, cell cycle control (S. pombe)	0.101145	1.40696	404.325	12.386	287.376	23.3421
DMSO	EZH2	enhancer of zeste homolog 2 (Drosophila)	0.101145	1.21642	711.944	26.6078	585.278	10.5879
DMSO	NAA25	N(alpha)-acetyltransferase 25, NatB auxiliary subunit	0.101145	1.34092	1354.48	70.4192	1010.11	33.2177
DMSO	AATK	apoptosis-associated tyrosine kinase	0.101145	1.55451	129.738	5.1712	83.4594	9.09716
DMSO	FAM120A	family with sequence similarity 120A	0.101145	1.32892	361.975	16.6627	272.383	11.5371
DMSO	DPH2	DPH2 homolog (S. cerevisiae)	0.101145	1.49526	477.803	29.5483	319.544	20.2649
DMSO	HLF	hepatic leukemia factor	0.101145	1.39679	206.421	7.15576	147.782	11.1885
DMSO	DCUN1D5	DCN1, defective in cullin neddylation 1, domain containing 5 (S. cerevisiae)	0.101145	1.4529	360.708	10.5973	248.268	23.1692
DMSO	LGI2	leucine-rich repeat LGI family, member 2	0.101145	2.21275	99.7783	12.0206	45.0924	3.05677
DMSO	NES	nestin	0.101145	2.14537	221.851	23.963	103.409	12.2267
DMSO	NEK6	NIMA (never in mitosis gene a)-related kinase 6	0.101145	1.42426	200.941	9.87778	141.085	9.34646
DMSO	FASTKD2	FAST kinase domains 2	0.101145	1.35173	371.891	17.1953	275.123	13.7304
DMSO	MOK	MOK protein kinase	0.101145	1.39239	87.3381	3.13993	62.7253	4.6426
DMSO	USPL1	ubiquitin specific peptidase like 1	0.101145	1.29384	821.034	23.6385	634.571	35.2854
DMSO	SLC4A2	solute carrier family 4, anion exchanger, member 2 (erythrocyte membrane protein band 3-like 1)	0.101145	1.42758	102.254	6.90464	71.6277	1.02333
DMSO	RPP30	ribonuclease P/MRP 30kDa subunit	0.101145	1.30053	595.443	19.2909	457.846	24.7382
DMSO	DARS2	aspartyl-tRNA synthetase 2, mitochondrial	0.101145	1.2431	1717.47	56.7564	1381.6	51.5028
DMSO	VKORC1L1	vitamin K epoxide reductase complex, subunit 1-like 1	0.101145	1.17439	749.917	6.75355	638.562	24.573
DMSO	DLG3	discs, large homolog 3 (Drosophila)	0.101145	2.85593	146.106	20.5983	51.1587	6.95129
DMSO	ZYX	zyxin	0.101145	1.50543	273.512	20.9524	181.684	1.80206
DMSO	PGAP2	post-GPI attachment to proteins 2	0.101145	1.46187	172.847	9.73029	118.237	7.88288
DMSO	CLOCK	clock homolog (mouse)	0.101145	1.34129	615.636	17.0296	458.987	31.6477
DMSO	TMEM209	transmembrane protein 209	0.101145	1.05578	454.01	1.72999	430.024	5.22504
DMSO	PHYH	phytanoyl-CoA 2-hydroxylase	0.101145	1.23484	90.0537	2.71411	72.9274	2.84322
DMSO	SLC9B2	solute carrier family 9, subfamily B (cation proton antiporter 2), member 2	0.101145	2.05101	392.4	41.9468	191.321	19.2879
DMSO	CAND2	cullin-associated and neddylation-dissociated 2 (putative)	0.101145	1.73901	164.618	15.5092	94.6623	4.20405
DMSO	PRKY	protein kinase, Y-linked, pseudogene	0.101145	1.70772	261.95	4.44819	153.391	24.5427
DMSO	PPIG	peptidylprolyl isomerase G (cyclophilin G)	0.101145	1.27321	849.499	37.3503	667.212	19.0147
DMSO	C4orf19	chromosome 4 open reading frame 19	0.101145	1.60517	64.1513	3.78743	39.9654	4.07584
DMSO	TOPBP1	topoisomerase (DNA) II binding protein 1	0.101145	1.29342	793.015	7.42585	613.114	40.7516
DMSO	ZNF436	zinc finger protein 436	0.101145	1.21822	705.031	14.7341	578.74	25.0721
DMSO	CERKL	ceramide kinase-like	0.101145	2.05575	37.8879	4.39454	18.4302	0.878729
DMSO	QSER1	glutamine and serine rich 1	0.101145	1.41914	720.251	39.0555	507.526	29.6377
DMSO	DIXDC1	DIX domain containing 1	0.101145	1.42543	339.821	20.655	238.399	10.9854
DMSO	MAT2B	methionine adenosyltransferase II, beta	0.101145	1.32838	421.38	14.7323	317.213	18.9867
DMSO	TBX2	T-box 2	0.101145	1.65264	114.117	6.49052	69.0511	8.12832
DMSO	KCNQ4	potassium voltage-gated channel, KQT-like subfamily, member 4	0.101145	1.58385	73.2868	1.89873	46.2713	5.94128
DMSO	TIMM17A	translocase of inner mitochondrial membrane 17 homolog A (yeast)	0.101145	1.21191	352.232	12.8936	290.641	6.00075
DMSO	PMM2	phosphomannomutase 2	0.101145	1.30709	656.169	4.56374	502.008	35.352
DMSO	MRPL13	mitochondrial ribosomal protein L13	0.101145	1.38819	255.77	13.4112	184.248	9.68814
DMSO	CDH12	cadherin 12, type 2 (N-cadherin 2)	0.101145	1.43957	34.7455	1.34899	24.136	2.05139
DMSO	TMEM79	transmembrane protein 79	0.101145	1.2685	189.826	2.03503	149.646	9.07745
DMSO	NHSL1	NHS-like 1	0.101145	1.81808	131.676	12.3981	72.426	5.87235
DMSO	SULF1	sulfatase 1	0.101145	1.59728	62.4466	4.95874	39.0956	2.15661
DMSO	SPG20	spastic paraplegia 20 (Troyer syndrome)	0.101145	1.30219	200.105	8.70581	153.668	6.32668
DMSO	HIVEP1	human immunodeficiency virus type I enhancer binding protein 1	0.101145	1.44743	226.88	10.581	156.747	12.3627
DMSO	ZMYM3	zinc finger, MYM-type 3	0.101145	1.47791	547.273	38.7622	370.301	13.7204
DMSO	EPHB6	EPH receptor B6	0.101145	1.61082	102.991	7.39184	63.9371	5.26876
DMSO	GMNN	geminin, DNA replication inhibitor	0.101145	1.2759	532.642	22.1764	417.465	15.0296
DMSO	MAGOH2	mago-nashi homolog 2, proliferation-associated (Drosophila)	0.101145	1.36608	47.2259	2.33462	34.5702	1.79457
DMSO	CSNK1G1	casein kinase 1, gamma 1	0.101145	1.54942	1011.04	75.0882	652.526	36.3566
DMSO	ZNF815	zinc finger protein 815	0.101145	1.82214	28.5745	2.74804	15.6819	1.20559
DMSO	SLC35B1	solute carrier family 35, member B1	0.101145	1.25819	549.041	20.737	436.373	16.0781
DMSO	KCNH2	potassium voltage-gated channel, subfamily H (eag-related), member 2	0.101145	1.57391	103.898	7.03542	66.0126	5.32636
DMSO	HIST1H2BM	histone cluster 1, H2bm	0.101145	1.42486	9705.98	123.959	6811.88	662.646
DMSO	MRPL12	mitochondrial ribosomal protein L12	0.101145	1.45958	988.43	36.8032	677.2	62.467
DMSO	ESCO2	establishment of cohesion 1 homolog 2 (S. cerevisiae)	0.101145	1.13695	545.701	12.3643	479.971	9.0352
DMSO	ZYG11A	zyg-11 homolog A (C. elegans)	0.101145	1.26028	178.005	4.67079	141.243	7.18148
DMSO	GMPPA	GDP-mannose pyrophosphorylase A	0.101145	1.379	353.378	20.242	256.257	10.1481
DMSO	MKS1	Meckel syndrome, type 1	0.101145	1.43708	256.206	13.6952	178.282	11.9625
DMSO	SH2B2	SH2B adaptor protein 2	0.101145	1.45183	199.914	13.9464	137.698	4.04715
DMSO	HELLS	helicase, lymphoid-specific	0.101145	1.37909	450.107	28.4999	326.379	4.67004
DMSO	PPP4R1	protein phosphatase 4, regulatory subunit 1	0.101145	1.31447	612.74	13.3246	466.15	31.5324
DMSO	RBM22	RNA binding motif protein 22	0.101145	1.19971	873.578	24.2512	728.159	23.7881
DMSO	UBA7	ubiquitin-like modifier activating enzyme 7	0.101145	1.42172	62.9548	2.62069	44.2809	3.48738
DMSO	C9orf3	chromosome 9 open reading frame 3	0.101145	1.2159	96.4156	3.58997	79.2955	1.77057
DMSO	SPEG	SPEG complex locus	0.101145	1.62553	75.5308	3.42198	46.4652	5.87466
DMSO	MTO1	mitochondrial translation optimization 1 homolog (S. cerevisiae)	0.101145	1.31628	429.983	17.6845	326.665	16.4812
DMSO	NRL	neural retina leucine zipper	0.101145	1.5249	97.9012	5.82232	64.2019	5.3202
DMSO	MRPL18	mitochondrial ribosomal protein L18	0.101145	1.3592	865.493	43.3693	636.764	31.3891
DMSO	KIRREL	kin of IRRE like (Drosophila)	0.101145	1.25574	919.404	18.3246	732.164	39.8122
DMSO	CARM1	coactivator-associated arginine methyltransferase 1	0.101145	1.57813	1480.7	102.736	938.26	74.6486
DMSO	KPNB1	karyopherin (importin) beta 1	0.101145	1.21258	5279.64	183.808	4354.05	115.115
DMSO	SHISA3	shisa homolog 3 (Xenopus laevis)	0.101145	1.49485	129.026	3.98699	86.3133	9.18676
DMSO	APH1A	anterior pharynx defective 1 homolog A (C. elegans)	0.101145	1.22668	368.081	11.2042	300.062	11.3841
DMSO	VSIG10L	V-set and immunoglobulin domain containing 10 like	0.101145	1.21994	83.8434	2.58406	68.7272	2.43419
DMSO	SLC25A43	solute carrier family 25, member 43	0.101145	1.97288	460.186	52.7428	233.256	7.89202
DMSO	GK5	glycerol kinase 5 (putative)	0.101145	1.50727	259.498	11.1036	172.163	17.2894
DMSO	ISOC1	isochorismatase domain containing 1	0.101145	1.19259	4072.11	149.091	3414.5	41.7622
DMSO	ACSL6	acyl-CoA synthetase long-chain family member 6	0.101145	1.35035	32.4388	1.82329	24.0225	0.776572
DMSO	SNRPB2	small nuclear ribonucleoprotein polypeptide B	0.101145	1.21732	2044.97	72.6011	1679.89	46.0557
DMSO	HIAT1	hippocampus abundant transcript 1	0.101145	1.13268	1714.64	40.0374	1513.79	25.2121
DMSO	PNMA3	paraneoplastic antigen MA3	0.101145	1.53238	169.095	13.6562	110.348	2.32616
DMSO	OMG	oligodendrocyte myelin glycoprotein	0.101145	1.10146	10.6496	0.146801	9.66863	0.178864
DMSO	KCND3	potassium voltage-gated channel, Shal-related subfamily, member 3	0.101145	1.7262	149.788	14.4968	86.7732	3.28777
DMSO	DNAJC11	DnaJ (Hsp40) homolog, subfamily C, member 11	0.101145	1.20067	969.195	35.7491	807.209	13.6756
DMSO	NEMF	nuclear export mediator factor	0.101145	1.12055	719.651	13.0121	642.23	12.8777
DMSO	C1GALT1	core 1 synthase, glycoprotein-N-acetylgalactosamine 3-beta-galactosyltransferase, 1	0.101145	1.39753	632.689	22.6946	452.721	36.022
DMSO	L3MBTL2	l(3)mbt-like 2 (Drosophila)	0.101145	1.30029	193.352	7.31235	148.699	7.62733
DMSO	CLIP1	CAP-GLY domain containing linker protein 1	0.101145	1.17983	146.472	4.83573	124.147	2.14087
DMSO	KEAP1	kelch-like ECH-associated protein 1	0.101145	1.31088	1225.06	61.7997	934.536	30.3432
DMSO	FAM189B	family with sequence similarity 189, member B	0.101145	1.42731	529.946	28.9377	371.291	24.0472
DMSO	STOML2	stomatin (EPB72)-like 2	0.101145	1.27807	2188.86	74.6171	1712.63	84.8693
DMSO	EPHA2	EPH receptor A2	0.101145	1.62944	134.096	7.78104	82.2953	9.51796
DMSO	AKT2	v-akt murine thymoma viral oncogene homolog 2	0.101145	1.35495	244.185	3.34037	180.217	14.8099
DMSO	SYT6	synaptotagmin VI	0.101145	3.34055	138.167	21.4192	41.3606	8.32633
DMSO	CTSL1P2	cathepsin L1 pseudogene 2	0.101145	1.32896	79.3737	1.40685	59.7264	4.44847
DMSO	WDR12	WD repeat domain 12	0.101145	1.45151	697.922	27.7828	480.825	43.4332
DMSO	HSD17B14	hydroxysteroid (17-beta) dehydrogenase 14	0.101145	1.71002	64.5328	2.48872	37.738	5.8675
DMSO	MND1	meiotic nuclear divisions 1 homolog (S. cerevisiae)	0.101145	1.47351	162.28	10.1677	110.132	7.10948
DMSO	IL11RA	interleukin 11 receptor, alpha	0.101145	1.71343	574.401	39.8463	335.235	40.6252
DMSO	PSMG3	proteasome (prosome, macropain) assembly chaperone 3	0.101145	1.32047	312.056	17.9319	236.322	1.88798
DMSO	DDX47	DEAD (Asp-Glu-Ala-Asp) box polypeptide 47	0.101145	1.19277	974.778	22.1677	817.239	30.2779
DMSO	CHRAC1	chromatin accessibility complex 1	0.101145	1.43304	242.516	7.85536	169.231	15.5989
DMSO	LPAR2	lysophosphatidic acid receptor 2	0.101145	1.51859	134.847	4.79528	88.7974	9.88063
DMSO	AQP1	aquaporin 1 (Colton blood group)	0.101145	4.10318	334.58	60.2837	81.5417	2.9591
DMSO	SNORA84	small nucleolar RNA, H/ACA box 84	0.101145	1.42905	566.718	28.2375	396.57	29.1725
DMSO	FAM35A	family with sequence similarity 35, member A	0.101145	1.45389	337.424	18.151	232.083	17.4015
DMSO	CAD	carbamoyl-phosphate synthetase 2, aspartate transcarbamylase, and dihydroorotase	0.101145	1.3801	605.715	33.623	438.893	21.3644
DMSO	MAGOHB	mago-nashi homolog B (Drosophila)	0.101145	1.9185	95.7313	7.46219	49.899	8.02066
DMSO	PRELP	proline/arginine-rich end leucine-rich repeat protein	0.101145	2.36208	105.544	10.9355	44.6824	9.59676
DMSO	DYRK2	dual-specificity tyrosine-(Y)-phosphorylation regulated kinase 2	0.101145	1.19578	155.864	1.80673	130.345	5.82841
DMSO	PRKD3	protein kinase D3	0.101145	1.45163	823.722	33.635	567.446	51.2507
DMSO	LOC100507199	uncharacterized LOC100507199	0.101145	1.29434	24.8252	0.905478	19.1798	1.00206
DMSO	GPSM2	G-protein signaling modulator 2	0.101145	1.19545	1336.65	35.0057	1118.11	38.8397
DMSO	RTCD1	RNA terminal phosphate cyclase domain 1	0.101145	1.37135	529.119	15.8651	385.838	30.4045
DMSO	FADS2	fatty acid desaturase 2	0.101145	1.29785	289.974	8.01645	223.426	13.7659
DMSO	DDX52	DEAD (Asp-Glu-Ala-Asp) box polypeptide 52	0.101145	1.09161	1814.54	35.3778	1662.25	8.79323
DMSO	SNORA74A	small nucleolar RNA, H/ACA box 74A	0.101145	2.24011	348.406	38.9684	155.531	24.9239
DMSO	C11orf80	chromosome 11 open reading frame 80	0.101145	1.26189	224.836	8.9833	178.175	6.67663
DMSO	MYB	v-myb myeloblastosis viral oncogene homolog (avian)	0.101145	2.08876	88.4213	7.91448	42.3321	7.72153
DMSO	CALB2	calbindin 2	0.101145	2.42142	100.776	13.0156	41.6185	5.67686
DMSO	RGS16	regulator of G-protein signaling 16	0.101145	1.20206	305.847	2.69971	254.435	12.043
DMSO	NSUN2	NOP2/Sun domain family, member 2	0.101145	1.23132	1116	21.003	906.346	45.7417
DMSO	TOMM40	translocase of outer mitochondrial membrane 40 homolog (yeast)	0.101145	1.31112	2273.72	7.94926	1734.18	129.341
DMSO	FAM111B	family with sequence similarity 111, member B	0.101145	1.27289	430.329	18.1274	338.073	12.7557
DMSO	WDR3	WD repeat domain 3	0.101145	1.19736	1169.87	36.904	977.036	28.0301
DMSO	TRIM65	tripartite motif containing 65	0.101145	1.42025	417.581	23.5624	294.018	18.0739
DMSO	PPWD1	peptidylprolyl isomerase domain and WD repeat containing 1	0.101145	1.17335	416.188	13.0347	354.699	6.98923
DMSO	ZNF576	zinc finger protein 576	0.101145	1.31356	159.662	7.09492	121.549	5.8071
DMSO	ADA	adenosine deaminase	0.101145	1.43485	196.379	9.87702	136.863	10.3668
DMSO	GTF3A	general transcription factor IIIA	0.101145	1.28251	1164.04	40.342	907.626	46.7085
DMSO	LACTBL1	lactamase, beta-like 1	0.101145	1.82761	116.197	2.6724	63.5786	12.3923
DMSO	SLC10A4	solute carrier family 10 (sodium/bile acid cotransporter family), member 4	0.101145	1.71133	213.09	19.5862	124.518	8.4834
DMSO	SALL2	sal-like 2 (Drosophila)	0.101145	1.246	226.059	9.57951	181.427	4.89415
DMSO	SEC11C	SEC11 homolog C (S. cerevisiae)	0.101145	1.26288	421.665	20.7996	333.892	3.95776
DMSO	CHRNB2	cholinergic receptor, nicotinic, beta 2 (neuronal)	0.101145	1.34474	124.809	1.6044	92.8131	7.55048
DMSO	EXPH5	exophilin 5	0.101145	1.59538	339.03	24.1981	212.507	18.6296
DMSO	RNH1	ribonuclease/angiogenin inhibitor 1	0.101145	1.30872	503.238	19.1752	384.528	21.2954
DMSO	SYT17	synaptotagmin XVII	0.101145	1.32756	192.858	10.1132	145.273	5.46726
DMSO	GNGT2	guanine nucleotide binding protein (G protein), gamma transducing activity polypeptide 2	0.101145	1.65284	20.103	1.48496	12.1627	1.21485
DMSO	ITGB3BP	integrin beta 3 binding protein (beta3-endonexin)	0.101145	1.26936	175.525	0.639646	138.278	9.00026
DMSO	LOC727896	cysteine and histidine-rich domain (CHORD) containing 1 pseudogene	0.101145	1.14739	2612.34	69.0069	2276.76	43.0853
DMSO	SUSD2	sushi domain containing 2	0.101145	1.32839	141.518	5.30864	106.534	6.615
DMSO	SDAD1	SDA1 domain containing 1	0.101145	1.10612	1873.22	31.9259	1693.5	29.6655
DMSO	MRPS10	mitochondrial ribosomal protein S10	0.101145	1.22338	1413.99	45.4063	1155.81	43.1158
DMSO	GLT25D1	glycosyltransferase 25 domain containing 1	0.101145	1.33145	1006.72	56.8867	756.105	21.4193
DMSO	ACOX2	acyl-CoA oxidase 2, branched chain	0.101145	1.74741	48.1808	3.15494	27.5727	3.8778
DMSO	UBXN11	UBX domain protein 11	0.101145	1.60088	95.7231	8.50967	59.7939	1.89993
DMSO	COPS6	COP9 constitutive photomorphogenic homolog subunit 6 (Arabidopsis)	0.101145	1.41584	783.107	39.698	553.103	39.2548
DMSO	GABRG3	gamma-aminobutyric acid (GABA) A receptor, gamma 3	0.101145	1.31089	25.9042	0.994434	19.7608	1.1118
DMSO	NFATC4	nuclear factor of activated T-cells, cytoplasmic, calcineurin-dependent 4	0.101145	1.71777	134.245	9.97077	78.1508	9.30094
DMSO	RAB11FIP4	RAB11 family interacting protein 4 (class II)	0.101145	1.38647	133.877	5.61462	96.5596	7.14784
DMSO	SGOL1	shugoshin-like 1 (S. pombe)	0.101145	1.42732	899.261	62.1822	630.035	20.8975
DMSO	ABCA4	ATP-binding cassette, sub-family A (ABC1), member 4	0.101145	1.87262	67.4335	7.64313	36.0103	0.4607
DMSO	MXRA8	matrix-remodelling associated 8	0.101145	1.29859	934.435	26.6993	719.574	45.0442
DMSO	ZNF296	zinc finger protein 296	0.101145	1.70798	133.87	12.2261	78.3793	5.81969
DMSO	FAM161A	family with sequence similarity 161, member A	0.101145	1.3144	424.424	3.52869	322.903	24.5303
DMSO	INSM1	insulinoma-associated 1	0.101145	1.54059	224.617	15.3283	145.799	11.6851
DMSO	LOC144481	uncharacterized LOC144481	0.101145	1.41143	98.7575	5.91958	69.9697	3.81224
DMSO	PHF10	PHD finger protein 10	0.101145	1.12219	1328.12	20.5651	1183.52	28.8247
DMSO	ABHD15	abhydrolase domain containing 15	0.101145	1.46954	264.605	20.6434	180.059	1.6054
DMSO	TNPO3	transportin 3	0.101145	1.26271	1482.5	25.1229	1174.06	71.3847
DMSO	IGF2BP1	insulin-like growth factor 2 mRNA binding protein 1	0.101145	1.26887	3695.15	160.603	2912.16	105.452
DMSO	C4orf43	chromosome 4 open reading frame 43	0.101145	1.49715	274.363	14.001	183.257	17.4349
DMSO	SKIV2L2	superkiller viralicidic activity 2-like 2 (S. cerevisiae)	0.101145	1.19103	2522.67	87.0229	2118.06	47.8627
DMSO	UNK	unkempt homolog (Drosophila)	0.101145	1.1603	570.253	19.0349	491.471	3.43569
DMSO	TMEM237	transmembrane protein 237	0.101145	1.58201	363.866	32.515	230.002	4.91908
DMSO	KLHL4	kelch-like 4 (Drosophila)	0.101145	2.9648	70.078	11.3746	23.6367	0.954568
DMSO	WDR4	WD repeat domain 4	0.101145	1.57253	203.953	17.9559	129.698	3.34708
DMSO	MMP2	matrix metallopeptidase 2 (gelatinase A, 72kDa gelatinase, 72kDa type IV collagenase)	0.101145	1.6353	223.692	19.905	136.789	7.83272
DMSO	GMEB1	glucocorticoid modulatory element binding protein 1	0.101145	1.27555	310.826	13.08	243.68	10.1232
DMSO	C12orf39	chromosome 12 open reading frame 39	0.101145	1.583	119.849	4.24629	75.7102	10.0265
DMSO	ORC1	origin recognition complex, subunit 1	0.101145	1.33569	543.013	24.9968	406.541	22.5714
DMSO	MSMO1	methylsterol monooxygenase 1	0.101145	1.53177	981.814	46.8351	640.967	69.8893
DMSO	CTDSPL	CTD (carboxy-terminal domain, RNA polymerase II, polypeptide A) small phosphatase-like	0.101145	1.87228	107.811	7.0434	57.5831	10.2118
DMSO	C1orf216	chromosome 1 open reading frame 216	0.101145	1.30174	93.1939	2.48831	71.5915	4.72398
DMSO	IBTK	inhibitor of Bruton agammaglobulinemia tyrosine kinase	0.101145	1.20784	513.436	5.13609	425.087	21.237
DMSO	DCDC1	doublecortin domain containing 1	0.101145	1.16305	365.095	6.38694	313.911	10.9321
DMSO	FAM136A	family with sequence similarity 136, member A	0.101145	1.34541	190.189	5.22915	141.361	10.8882
DMSO	SCRN2	secernin 2	0.101145	1.29396	161.814	4.68129	125.053	7.80767
DMSO	CBX2	chromobox homolog 2	0.101145	1.32107	347.59	5.62865	263.113	20.1698
DMSO	COMTD1	catechol-O-methyltransferase domain containing 1	0.101145	1.45887	73.9808	2.43405	50.711	5.23028
DMSO	FDPS	farnesyl diphosphate synthase	0.101145	1.3221	426.267	17.2416	322.417	19.1275
DMSO	XRCC3	X-ray repair complementing defective repair in Chinese hamster cells 3	0.101145	1.26925	235.646	7.74917	185.658	9.67824
DMSO	SVOP	SV2 related protein homolog (rat)	0.101145	1.41842	184.151	12.0314	129.828	6.08977
DMSO	DLL3	delta-like 3 (Drosophila)	0.101145	2.05959	216.001	23.8615	104.876	13.8966
DMSO	PLEKHA2	pleckstrin homology domain containing, family A (phosphoinositide binding specific) member 2	0.101145	1.55667	22.2588	1.93065	14.299	0.430191
DMSO	ZNF649	zinc finger protein 649	0.101145	1.57603	147.793	5.36375	93.7759	12.3129
DMSO	TSHZ3	teashirt zinc finger homeobox 3	0.101145	1.88483	99.9421	6.07409	53.0245	9.96706
DMSO	ACVR2B	activin A receptor, type IIB	0.101145	1.61258	174.239	9.99879	108.05	13.1
DMSO	RAPGEF4	Rap guanine nucleotide exchange factor (GEF) 4	0.101145	1.48976	71.7407	5.02496	48.156	3.05068
DMSO	TRAP1	TNF receptor-associated protein 1	0.101145	1.14192	3984.1	121.421	3488.95	22.597
DMSO	ARMC6	armadillo repeat containing 6	0.101145	1.19319	409.609	4.35218	343.288	15.9632
DMSO	MRPL17	mitochondrial ribosomal protein L17	0.101145	1.16856	132.402	3.91868	113.304	2.71081
DMSO	EDN2	endothelin 2	0.101145	1.60846	130.521	6.7388	81.1466	10.3128
DMSO	FBLIM1	filamin binding LIM protein 1	0.101145	1.16345	20.6073	0.693427	17.7122	0.204112
DMSO	ADRA1D	adrenergic, alpha-1D-, receptor	0.101145	1.46039	87.7487	6.51474	60.0859	2.30101
DMSO	HSD3B7	hydroxy-delta-5-steroid dehydrogenase, 3 beta- and steroid delta-isomerase 7	0.101145	1.33459	108.327	4.18187	81.1692	5.34528
DMSO	NETO2	neuropilin (NRP) and tolloid (TLL)-like 2	0.101145	1.15653	2865.69	78.1322	2477.83	57.4787
DMSO	EMG1	EMG1 nucleolar protein homolog (S. cerevisiae)	0.101145	1.4219	281.296	12.9852	197.831	16.3446
DMSO	HAND1	heart and neural crest derivatives expressed 1	0.101145	1.3844	47.3967	2.41388	34.2364	2.24372
DMSO	SRP9	signal recognition particle 9kDa	0.101145	1.08403	4774.87	69.9552	4404.74	60.8225
DMSO	PRDX4	peroxiredoxin 4	0.101145	1.26574	156.271	3.28377	123.462	7.53596
DMSO	NECAB2	N-terminal EF-hand calcium binding protein 2	0.101145	1.72383	191.641	17.6197	111.171	9.84304
DMSO	CDCA4	cell division cycle associated 4	0.101145	1.3721	344.635	18.5447	251.173	14.3396
DMSO	EBNA1BP2	EBNA1 binding protein 2	0.101145	1.17986	1001.71	34.8051	849.008	15.9931
DMSO	UBE2L6	ubiquitin-conjugating enzyme E2L 6	0.101145	1.38706	129.387	6.96847	93.2817	5.78895
DMSO	SCARB1	scavenger receptor class B, member 1	0.101145	1.16306	303.467	7.57144	260.922	7.53135
DMSO	TMX1	thioredoxin-related transmembrane protein 1	0.101145	1.32677	1910.55	49.3959	1440	107.298
DMSO	CCDC88C	coiled-coil domain containing 88C	0.101145	1.30613	242.839	12.6815	185.923	6.59223
DMSO	IL21R	interleukin 21 receptor	0.101145	1.5544	51.7117	3.91423	33.2679	2.49737
DMSO	SLC18A2	solute carrier family 18 (vesicular monoamine), member 2	0.101145	1.12212	38.5273	0.824458	34.3343	0.65936
DMSO	ZNF423	zinc finger protein 423	0.101145	1.46515	76.5203	5.39985	52.2271	2.87418
DMSO	PIAS1	protein inhibitor of activated STAT, 1	0.101145	1.12782	2932.73	57.8167	2600.35	60.6097
DMSO	DDX56	DEAD (Asp-Glu-Ala-Asp) box polypeptide 56	0.101145	1.19419	1056.76	28.7367	884.924	32.4564
DMSO	CXCL16	chemokine (C-X-C motif) ligand 16	0.101145	1.92043	49.465	5.61049	25.7572	2.0862
DMSO	MRPL47	mitochondrial ribosomal protein L47	0.101145	1.23186	752.947	22.9376	611.227	27.466
DMSO	SFSWAP	splicing factor, suppressor of white-apricot homolog (Drosophila)	0.101145	1.11482	641.538	3.82932	575.461	16.245
DMSO	EXOSC2	exosome component 2	0.101145	1.14939	1203.13	20.1939	1046.75	33.9704
DMSO	STRC	stereocilin	0.101145	1.36134	43.7369	2.26541	32.128	1.87012
DMSO	ACSS1	acyl-CoA synthetase short-chain family member 1	0.101145	1.46369	56.0084	3.32862	38.2653	3.01459
DMSO	OLAH	oleoyl-ACP hydrolase	0.101145	1.81148	29.1824	2.30827	16.1097	2.37241
DMSO	CLN3	ceroid-lipofuscinosis, neuronal 3	0.101145	1.6407	453.281	42.0363	276.273	15.6668
DMSO	EDA2R	ectodysplasin A2 receptor	0.101145	1.82435	103.553	10.7959	56.7618	4.91673
DMSO	KIAA1804	mixed lineage kinase 4	0.101145	1.47765	315.873	23.3067	213.766	11.2745
DMSO	PEX14	peroxisomal biogenesis factor 14	0.101145	1.18902	329.231	13.106	276.892	2.10281
DMSO	CRAMP1L	Crm, cramped-like (Drosophila)	0.101145	1.18523	152.105	2.84214	128.334	5.31823
DMSO	RASSF9	Ras association (RalGDS/AF-6) domain family (N-terminal) member 9	0.101145	2.02727	58.2688	6.68309	28.7424	3.38611
DMSO	LZTS2	leucine zipper, putative tumor suppressor 2	0.101145	1.39711	275.883	11.5778	197.466	16.1962
DMSO	DRAM1	DNA-damage regulated autophagy modulator 1	0.101145	2.12513	35.3972	4.34641	16.6565	1.9369
DMSO	EIF3E	eukaryotic translation initiation factor 3, subunit E	0.101145	1.10737	1209.72	29.0888	1092.43	6.44082
DMSO	SH3YL1	SH3 domain containing, Ysc84-like 1 (S. cerevisiae)	0.101145	1.71821	178.705	15.518	104.007	10.9298
DMSO	SLC39A8	solute carrier family 39 (zinc transporter), member 8	0.101145	1.71872	75.2539	6.62918	43.7849	4.4728
DMSO	SP1	Sp1 transcription factor	0.101145	1.18221	904.392	33.8762	765.003	10.3633
DMSO	ATG5	ATG5 autophagy related 5 homolog (S. cerevisiae)	0.101145	1.15417	546.828	12.1492	473.784	14.0476
DMSO	LRR1	leucine rich repeat protein 1	0.101145	1.28468	239.249	3.04055	186.233	13.1514
DMSO	2017-09-15	15 kDa selenoprotein	0.101145	1.07564	4178.76	63.9642	3884.9	38.8339
DMSO	PPP2R4	protein phosphatase 2A activator, regulatory subunit 4	0.101145	1.71032	147.068	4.93693	85.9883	14.7618
DMSO	P4HA3	prolyl 4-hydroxylase, alpha polypeptide III	0.101145	1.28332	23.7479	0.994013	18.5051	0.893218
DMSO	FUZ	fuzzy homolog (Drosophila)	0.101145	1.21814	366.822	16.1397	301.133	4.46959
DMSO	CNTNAP3B	contactin associated protein-like 3B	0.101145	1.50784	53.8979	2.51172	35.7451	3.8882
DMSO	ANKRD6	ankyrin repeat domain 6	0.101145	1.30198	90.3957	0.871385	69.4294	5.27567
DMSO	CPLX2	complexin 2	0.101145	1.40189	85.608	3.94396	61.0661	4.86713
DMSO	KIF16B	kinesin family member 16B	0.101145	1.51765	224.68	9.5843	148.045	17.0891
DMSO	TC2N	tandem C2 domains, nuclear	0.101145	1.51182	273.26	19.755	180.749	13.0129
DMSO	C7orf23	chromosome 7 open reading frame 23	0.101145	1.58441	155.785	14.6686	98.3237	0.919858
DMSO	GALC	galactosylceramidase	0.101145	1.68881	94.0299	9.67422	55.6781	1.6512
DMSO	D4S234E	DNA segment on chromosome 4 (unique) 234 expressed sequence	0.101145	1.20358	77.4578	0.703975	64.3561	3.27803
DMSO	FHOD1	formin homology 2 domain containing 1	0.101145	1.28543	67.3834	1.96391	52.4211	3.2874
DMSO	BFAR	bifunctional apoptosis regulator	0.101145	1.17403	1351.19	27.4338	1150.9	43.3046
DMSO	AFF2	AF4/FMR2 family, member 2	0.101145	1.67385	448.17	40.1077	267.748	22.9617
DMSO	E2F7	E2F transcription factor 7	0.101145	1.18469	442.988	16.7304	373.926	5.75581
DMSO	CDH24	cadherin 24, type 2	0.101145	1.59495	1442.83	23.3261	904.626	136.004
DMSO	MBTPS2	membrane-bound transcription factor peptidase, site 2	0.101145	1.17653	1703.51	51.2655	1447.9	40.8344
DMSO	CISH	cytokine inducible SH2-containing protein	0.101145	1.41637	86.1583	4.19951	60.8302	4.96156
DMSO	INTU	inturned planar cell polarity effector homolog (Drosophila)	0.101145	1.41902	84.7425	4.53512	59.7189	4.54783
DMSO	HMGA2	high mobility group AT-hook 2	0.101145	2.14635	200.632	27.0899	93.4758	4.83461
DMSO	USF2	upstream transcription factor 2, c-fos interacting	0.101145	1.38127	314.434	20.4489	227.642	8.87807
DMSO	CCDC106	coiled-coil domain containing 106	0.101145	1.75846	192.198	19.9409	109.299	7.47089
DMSO	CAMK2B	calcium/calmodulin-dependent protein kinase II beta	0.101145	1.29677	55.382	2.52967	42.7077	2.05644
DMSO	ANXA11	annexin A11	0.101145	1.21649	314.127	9.74678	258.224	10.5722
DMSO	SLC39A11	solute carrier family 39 (metal ion transporter), member 11	0.101145	1.25501	474.63	21.6236	378.189	12.1801
DMSO	ATL3	atlastin GTPase 3	0.101145	1.21248	817.512	36.1736	674.247	7.13376
DMSO	LOC647946	uncharacterized LOC647946	0.101145	1.67712	87.4103	6.87554	52.1193	5.93671
DMSO	ZC3H7B	zinc finger CCCH-type containing 7B	0.101145	1.32126	762.332	45.9982	576.972	12.6883
DMSO	BNIP1	BCL2/adenovirus E1B 19kDa interacting protein 1	0.101145	1.40509	109.643	5.80515	78.0329	5.70383
DMSO	LSM6	LSM6 homolog, U6 small nuclear RNA associated (S. cerevisiae)	0.101145	1.39337	128.388	6.88957	92.1418	6.2946
DMSO	NUFIP1	nuclear fragile X mental retardation protein interacting protein 1	0.101145	1.39166	487.25	23.9148	350.121	26.0013
DMSO	MSN	moesin	0.101145	2.00631	82.7057	5.14139	41.2227	9.38678
DMSO	FAM81A	family with sequence similarity 81, member A	0.101145	1.6075	114.352	10.9096	71.1368	2.37173
DMSO	ZNF232	zinc finger protein 232	0.101145	1.60352	253.416	15.95	158.037	18.8209
DMSO	EFCAB2	EF-hand calcium binding domain 2	0.101145	1.19297	243.589	9.12184	204.188	4.54666
DMSO	LACE1	lactation elevated 1	0.101145	1.99914	80.6606	9.78649	40.3477	3.60141
DMSO	HORMAD1	HORMA domain containing 1	0.101145	2.03533	57.4946	6.02626	28.2483	4.57744
DMSO	FAM86A	family with sequence similarity 86, member A	0.101145	1.3757	468.565	5.63981	340.601	32.63
DMSO	SYT14	synaptotagmin XIV	0.101145	1.62836	167.563	12.2223	102.903	11.4371
DMSO	ZBTB7A	zinc finger and BTB domain containing 7A	0.101145	1.40913	305.816	15.6949	217.025	16.8068
DMSO	SLC7A7	solute carrier family 7 (amino acid transporter light chain, y+L system), member 7	0.101145	1.207	30.7512	0.184544	25.4773	1.35545
DMSO	MMP14	matrix metallopeptidase 14 (membrane-inserted)	0.101145	1.77645	241.998	17.4149	136.226	21.2186
DMSO	SRPX2	sushi-repeat containing protein, X-linked 2	0.101145	1.94725	70.8241	7.02644	36.3713	5.54239
DMSO	SLC35F2	solute carrier family 35, member F2	0.101145	1.64579	170.217	17.2924	103.426	1.57473
DMSO	SNX27	sorting nexin family member 27	0.101145	1.27874	1318.51	47.892	1031.11	57.4013
DMSO	HERC3	hect domain and RLD 3	0.101145	1.20714	122.417	5.18568	101.41	1.73013
DMSO	PHB2	prohibitin 2	0.101145	1.23507	2112.85	102.727	1710.71	20.4379
DMSO	SLC27A5	solute carrier family 27 (fatty acid transporter), member 5	0.101145	1.37795	92.507	3.64467	67.1337	5.52395
DMSO	DUSP26	dual specificity phosphatase 26 (putative)	0.101145	1.49776	92.2138	6.79826	61.5679	4.20944
DMSO	PRUNE2	prune homolog 2 (Drosophila)	0.101145	1.50481	36.8607	0.462815	24.4953	3.19901
DMSO	RPRML	reprimo-like	0.101145	1.77262	240.002	20.6243	135.394	17.9619
DMSO	EXOSC7	exosome component 7	0.101145	1.34344	272.467	18.0715	202.812	2.26214
DMSO	GTF2H1	general transcription factor IIH, polypeptide 1, 62kDa	0.101145	1.13434	434.563	2.35592	383.097	13.2623
DMSO	RSPO1	R-spondin 1	0.101145	1.26237	145.074	1.4604	114.922	7.75513
DMSO	SIVA1	SIVA1, apoptosis-inducing factor	0.101145	1.22587	176.473	7.35247	143.957	4.30439
DMSO	NXPH4	neurexophilin 4	0.101145	1.29041	440.898	24.3694	341.672	9.10047
DMSO	C15orf44	chromosome 15 open reading frame 44	0.101145	1.3884	818.109	36.8313	589.245	47.369
DMSO	LIG4	ligase IV, DNA, ATP-dependent	0.101145	1.30678	225.32	5.1029	172.424	12.8999
DMSO	AK4	adenylate kinase 4	0.101145	1.74642	213.699	9.83471	122.364	21.8823
DMSO	C1orf35	chromosome 1 open reading frame 35	0.101145	1.17595	221.199	6.86813	188.103	5.33359
DMSO	ERN2	endoplasmic reticulum to nucleus signaling 2	0.101145	1.14258	44.9511	1.25466	39.3418	0.773773
DMSO	LOC390940	uncharacterized protein ENSP00000244321	0.101145	1.44795	230.784	16.9757	159.387	8.02405
DMSO	RBMS2	RNA binding motif, single stranded interacting protein 2	0.101145	1.21632	136.913	6.34263	112.563	0.902993
DMSO	PHB	prohibitin	0.101145	1.13291	231.393	1.42505	204.247	7.00202
DMSO	TMEM31	transmembrane protein 31	0.101145	2.56313	66.2886	6.69767	25.8623	8.27073
DMSO	DUSP16	dual specificity phosphatase 16	0.101145	1.56018	218.411	18.7568	139.99	8.66365
DMSO	CIB2	calcium and integrin binding family member 2	0.101145	1.16633	97.5276	2.71503	83.6194	2.46413
DMSO	GPR124	G protein-coupled receptor 124	0.101145	1.44889	124.631	7.95551	86.0183	6.35637
DMSO	HDGFRP3	hepatoma-derived growth factor, related protein 3	0.101145	1.20806	1222.67	43.32	1012.1	34.7996
DMSO	ANGPTL2	angiopoietin-like 2	0.101145	1.62522	113.43	10.9859	69.7931	3.48196
DMSO	DHRS3	dehydrogenase/reductase (SDR family) member 3	0.101145	1.60286	77.9757	3.58409	48.6479	6.87159
DMSO	DCK	deoxycytidine kinase	0.101145	1.27359	400.356	15.0747	314.353	17.0094
DMSO	TCF4	transcription factor 4	0.101145	1.38266	623.623	34.0453	451.031	30.3664
DMSO	SNRPC	small nuclear ribonucleoprotein polypeptide C	0.101145	1.39173	325.491	16.6891	233.875	17.5487
DMSO	PABPC4L	poly(A) binding protein, cytoplasmic 4-like	0.101145	1.3246	277.323	17.4717	209.363	4.20275
DMSO	RBM19	RNA binding motif protein 19	0.101145	1.40694	224.257	12.93	159.394	11.2832
DMSO	LETM1	leucine zipper-EF-hand containing transmembrane protein 1	0.101145	1.32271	263.024	15.4874	198.853	6.95951
DMSO	NHS	Nance-Horan syndrome (congenital cataracts and dental anomalies)	0.101145	1.16955	224.333	8.12144	191.812	2.84886
DMSO	RPS23	ribosomal protein S23	0.101145	1.1768	1252.31	30.8423	1064.17	39.1607
DMSO	ARHGEF25	Rho guanine nucleotide exchange factor (GEF) 25	0.101145	1.51735	334.203	17.6457	220.255	24.5312
DMSO	C5orf51	chromosome 5 open reading frame 51	0.101145	1.08858	453.497	6.98	416.596	6.86025
DMSO	C15orf41	chromosome 15 open reading frame 41	0.101145	1.60552	282.276	27.9847	175.816	3.79733
DMSO	KCNC4	potassium voltage-gated channel, Shaw-related subfamily, member 4	0.101145	1.91833	103.587	13.0306	53.9986	1.83832
DMSO	FUNDC1	FUN14 domain containing 1	0.101145	1.75265	244.412	27.6046	139.453	3.75501
DMSO	APBA2	amyloid beta (A4) precursor protein-binding, family A, member 2	0.101145	1.8838	107.006	12.9026	56.8036	3.3365
DMSO	KIAA0182	KIAA0182	0.101145	1.63481	307.364	29.5218	188.012	11.6563
DMSO	NCOR2	nuclear receptor corepressor 2	0.101145	1.23902	872.7	42.8925	704.345	12.9138
DMSO	ALG3	asparagine-linked glycosylation 3, alpha-1,3- mannosyltransferase homolog (S. cerevisiae)	0.101145	1.5879	942.763	63.223	593.718	68.0483
DMSO	ARHGAP9	Rho GTPase activating protein 9	0.101145	2.00323	124.825	15.6277	62.3115	5.70869
DMSO	NFKBIA	nuclear factor of kappa light polypeptide gene enhancer in B-cells inhibitor, alpha	0.101145	1.25774	582.027	24.8794	462.756	19.7359
DMSO	ARRB2	arrestin, beta 2	0.101145	1.15967	718.256	15.0369	619.361	21.6278
DMSO	LOC100128281	uncharacterized LOC100128281	0.101145	1.91902	66.6771	8.41826	34.7453	1.23312
DMSO	PDCD2L	programmed cell death 2-like	0.101145	1.18685	523.625	15.434	441.189	15.6376
DMSO	IL2RG	interleukin 2 receptor, gamma	0.101145	1.68772	56.9206	5.16058	33.7263	3.41542
DMSO	DPF3	D4, zinc and double PHD fingers, family 3	0.101145	1.21337	68.6206	2.74159	56.5536	1.68837
DMSO	WIBG	within bgcn homolog (Drosophila)	0.101145	1.19525	84.3302	2.431	70.5543	2.7624
DMSO	HSD17B11	hydroxysteroid (17-beta) dehydrogenase 11	0.101145	1.1929	1885.2	57.8106	1580.35	57.3891
DMSO	DDX55	DEAD (Asp-Glu-Ala-Asp) box polypeptide 55	0.101145	1.35021	702.284	41.0621	520.13	26.1495
DMSO	LRRC40	leucine rich repeat containing 40	0.101145	1.07198	854.48	13.1297	797.106	7.93996
DMSO	RBBP9	retinoblastoma binding protein 9	0.101145	1.48951	874.949	52.7958	587.406	55.9335
DMSO	NAV2	neuron navigator 2	0.101145	1.62914	96.7913	8.0791	59.4125	5.89223
DMSO	NFIA	nuclear factor I/A	0.101145	1.23696	242.775	9.84297	196.267	7.62133
DMSO	LOC652493	---	0.101145	1.23428	67.4613	2.22074	54.6566	2.61403
DMSO	LOC100129034	uncharacterized LOC100129034	0.101145	1.3495	201.498	13.8882	149.313	1.66081
DMSO	SAMD1	sterile alpha motif domain containing 1	0.101145	1.5448	388.691	36.4161	251.613	4.92995
DMSO	SIX5	SIX homeobox 5	0.101145	1.30462	134.507	6.70605	103.1	5.09312
DMSO	OR7E14P	olfactory receptor, family 7, subfamily E, member 14 pseudogene	0.101145	2.49268	130.459	17.0993	52.3368	12.102
DMSO	EIF4EBP1	eukaryotic translation initiation factor 4E binding protein 1	0.101145	1.42751	1348.19	65.8882	944.434	85.966
DMSO	MAMLD1	mastermind-like domain containing 1	0.101145	1.90576	291.879	37.1339	153.156	2.72987
DMSO	ZNF613	zinc finger protein 613	0.101145	1.32082	147.252	6.4247	111.485	7.1436
DMSO	FLJ30838	uncharacterized LOC400955	0.101145	1.41446	29.7319	1.92718	21.02	1.3296
DMSO	DHX37	DEAH (Asp-Glu-Ala-His) box polypeptide 37	0.101145	1.2554	174.198	6.51138	138.759	6.95457
DMSO	NDRG2	NDRG family member 2	0.101145	1.43149	86.2973	6.71984	60.2851	1.93787
DMSO	S1PR5	sphingosine-1-phosphate receptor 5	0.101145	1.57389	168.974	15.1579	107.36	6.69463
DMSO	DSC3	desmocollin 3	0.101145	1.75642	23.6216	2.3084	13.4487	1.47226
DMSO	SSRP1	structure specific recognition protein 1	0.101145	1.3291	2019.6	94.1265	1519.53	96.216
DMSO	ZMAT4	zinc finger, matrin-type 4	0.101145	1.26371	285.257	4.58936	225.729	15.3835
DMSO	EHBP1L1	EH domain binding protein 1-like 1	0.101145	1.47817	74.3632	4.55936	50.3077	4.61951
DMSO	KCMF1	potassium channel modulatory factor 1	0.101145	1.11086	1515.59	18.0067	1364.34	36.6236
DMSO	ATHL1	ATH1, acid trehalase-like 1 (yeast)	0.101145	1.48552	52.8915	3.81597	35.6047	2.68502
DMSO	PHF23	PHD finger protein 23	0.101145	1.29687	254.532	10.6082	196.266	11.6109
DMSO	ZNF462	zinc finger protein 462	0.101145	1.73896	514.355	57.8166	295.783	11.8068
DMSO	GADD45GIP1	growth arrest and DNA-damage-inducible, gamma interacting protein 1	0.101145	1.35264	783.157	27.6858	578.985	47.6895
DMSO	LYRM4	LYR motif containing 4	0.101145	1.20299	75.4048	2.91954	62.6813	1.81473
DMSO	TMEM37	transmembrane protein 37	0.101145	1.2474	35.1979	1.59253	28.2169	1.01081
DMSO	SLC39A10	solute carrier family 39 (zinc transporter), member 10	0.101145	1.12639	490.899	13.1895	435.817	6.92716
DMSO	PFN1	profilin 1	0.101145	1.10802	3236.71	78.7321	2921.16	33.0023
DMSO	XPO5	exportin 5	0.101145	1.18801	1205.16	46.0426	1014.44	23.3126
DMSO	NMU	neuromedin U	0.101145	1.36766	225.534	15.0755	164.904	6.50312
DMSO	SIM1	single-minded homolog 1 (Drosophila)	0.101145	1.87648	130.732	15.7323	69.6687	5.10326
DMSO	PPIF	peptidylprolyl isomerase F	0.101145	1.30178	1109.25	28.4765	852.099	63.5683
DMSO	PARP9	poly (ADP-ribose) polymerase family, member 9	0.101145	1.91975	43.0016	3.74877	22.3996	4.1349
DMSO	DSG2	desmoglein 2	0.101145	1.35784	1074.67	57.5601	791.458	50.7442
DMSO	MYL6B	myosin, light chain 6B, alkali, smooth muscle and non-muscle	0.101145	1.39788	104.604	7.95205	74.8305	1.3613
DMSO	POLR3D	polymerase (RNA) III (DNA directed) polypeptide D, 44kDa	0.101145	1.30023	550.983	10.7117	423.76	32.8096
DMSO	XKR7	XK, Kell blood group complex subunit-related family, member 7	0.101145	1.29607	78.3043	3.97784	60.4166	2.78634
DMSO	SNAI1	snail homolog 1 (Drosophila)	0.101145	1.63905	312.221	28.3285	190.489	17.0689
DMSO	PEMT	phosphatidylethanolamine N-methyltransferase	0.101145	2.16784	150.631	18.2629	69.4846	12.3568
DMSO	ZNF346	zinc finger protein 346	0.101145	1.15525	373.667	1.05155	323.451	13.6052
DMSO	GTPBP8	GTP-binding protein 8 (putative)	0.101145	1.14506	281.855	8.14835	246.149	5.27184
DMSO	PRDM1	PR domain containing 1, with ZNF domain	0.101145	2.03911	43.1081	5.7138	21.1406	1.74783
DMSO	TMEM117	transmembrane protein 117	0.101145	2.33083	146.919	22.6031	63.033	3.12505
DMSO	AGPS	alkylglycerone phosphate synthase	0.101145	1.20369	761.803	27.2034	632.891	22.1469
DMSO	MAP4K2	mitogen-activated protein kinase kinase kinase kinase 2	0.101145	1.37524	161.802	11.481	117.654	3.53709
DMSO	SPSB1	splA/ryanodine receptor domain and SOCS box containing 1	0.101145	1.22059	110.201	3.84219	90.285	3.82491
DMSO	KLF6	Kruppel-like factor 6	0.101145	1.40438	716.224	47.6318	509.992	29.7324
DMSO	LOC439949	uncharacterized LOC439949	0.101145	1.71774	76.1552	8.44082	44.3345	1.96918
DMSO	PSPH	phosphoserine phosphatase	0.101145	1.29961	351.384	15.6268	270.377	15.5968
DMSO	TRERF1	transcriptional regulating factor 1	0.101145	1.44031	165.195	6.06949	114.694	12.3609
DMSO	TYMS	thymidylate synthetase	0.101145	1.39494	2220.22	100.901	1591.63	138.617
DMSO	ASTE1	asteroid homolog 1 (Drosophila)	0.101145	1.20629	155.568	6.57703	128.964	3.07334
DMSO	RPL3	ribosomal protein L3	0.101145	1.4252	211.711	7.94133	148.548	15.3193
DMSO	KIAA1274	KIAA1274	0.101145	1.57536	113.908	8.1938	72.3059	7.87895
DMSO	C1orf174	chromosome 1 open reading frame 174	0.101145	1.28023	658.285	33.5891	514.192	20.5618
DMSO	GABRA2	gamma-aminobutyric acid (GABA) A receptor, alpha 2	0.101145	1.33445	69.2629	3.74218	51.9038	2.92141
DMSO	KRT10	keratin 10	0.101145	1.23734	29.0017	1.50712	23.4387	0.211082
DMSO	CD276	CD276 molecule	0.101145	1.42844	196.075	12.4147	137.265	10.2449
DMSO	KLHL14	kelch-like 14 (Drosophila)	0.101145	1.07915	18.8237	0.260086	17.4432	0.274149
DMSO	TMBIM4	transmembrane BAX inhibitor motif containing 4	0.101145	1.16719	276.482	5.89968	236.879	9.09863
DMSO	LDHA	lactate dehydrogenase A	0.101145	1.23275	374.868	12.3671	304.09	14.9377
DMSO	TBKBP1	TBK1 binding protein 1	0.101145	1.42317	510.708	17.0367	358.852	38.0203
DMSO	NUP88	nucleoporin 88kDa	0.101145	1.26961	607.232	23.5804	478.284	26.3777
DMSO	RNF207	ring finger protein 207	0.101145	1.77758	429.285	39.942	241.5	32.5533
DMSO	GLI1	GLI family zinc finger 1	0.101145	1.49226	48.847	3.50304	32.7337	2.70042
DMSO	MRO	maestro	0.101145	1.88829	59.8085	4.79582	31.6733	6.05447
DMSO	CHEK1	CHK1 checkpoint homolog (S. pombe)	0.101145	1.29851	848.652	43.4067	653.561	31.429
DMSO	PERP	PERP, TP53 apoptosis effector	0.101145	1.26911	159.53	6.02362	125.702	7.09508
DMSO	PAQR4	progestin and adipoQ receptor family member IV	0.101145	1.39021	363.135	2.02337	261.209	27.9888
DMSO	SULT2B1	sulfotransferase family, cytosolic, 2B, member 1	0.101145	1.43297	52.3036	3.00996	36.5003	3.14308
DMSO	ADAP2	ArfGAP with dual PH domains 2	0.101145	1.30412	86.3212	4.12841	66.1911	3.70051
DMSO	SH3BP1	SH3-domain binding protein 1	0.101145	1.49646	84.7887	6.56294	56.6594	4.12057
DMSO	NAF1	nuclear assembly factor 1 homolog (S. cerevisiae)	0.101145	1.31309	532.814	29.8396	405.77	18.3098
DMSO	GJD2	gap junction protein, delta 2, 36kDa	0.101145	1.80512	230.092	21.365	127.466	18.5315
DMSO	PSMG2	proteasome (prosome, macropain) assembly chaperone 2	0.101145	1.17106	2273.87	78.0538	1941.72	47.8211
DMSO	SNRPD1	small nuclear ribonucleoprotein D1 polypeptide 16kDa	0.101145	1.42323	2856.33	203.214	2006.94	117.323
DMSO	RIPPLY2	ripply2 homolog (zebrafish)	0.101145	1.40521	72.6181	3.45195	51.6779	4.65031
DMSO	IQSEC1	IQ motif and Sec7 domain 1	0.101145	1.21668	439.399	19.5003	361.145	9.40279
DMSO	ZFPM2	zinc finger protein, multitype 2	0.101145	1.19827	36.422	0.334838	30.3956	1.63389
DMSO	BMP7	bone morphogenetic protein 7	0.101145	1.55947	191.145	13.8486	122.57	12.9797
DMSO	ZNF584	zinc finger protein 584	0.101145	1.25628	294.353	9.23407	234.305	13.8252
DMSO	TIMM23	translocase of inner mitochondrial membrane 23 homolog (yeast)	0.101145	1.21606	3138.49	81.0131	2580.86	131.462
[truncated: 2,763 more rows]

## Sheet: D458
Upregulated In	Feature	Description	Q Value	Fold Change	SensDMSO Mean	SensDMSO Std	SensitiveJQ1 Mean	SensitiveJQ1 Std
SensDMSO	GNAT2	guanine nucleotide binding protein (G protein), alpha transducing activity polypeptide 2	0.0176224	1.54494	7.9608	0.0964478	5.15282	0.0805814
SensDMSO	GUCA1C	guanylate cyclase activator 1C	0.0176224	1.95917	5.95403	0.110887	3.03905	0.0763336
SensDMSO	TRBV27	T cell receptor beta variable 27	0.0176224	1.54607	10.0029	0.121379	6.46989	0.137073
SensDMSO	DOCK8	dedicator of cytokinesis 8	0.0176224	1.3627	6.89019	0.0374596	5.05629	0.0875378
SensDMSO	LPHN1	latrophilin 1	0.0176224	1.27766	8.12978	0.0859381	6.36301	0.0329325
SensDMSO	LEF1	lymphoid enhancer-binding factor 1	0.0176224	1.29294	6.14594	0.0428842	4.75347	0.0610292
SensDMSO	STAP1	signal transducing adaptor family member 1	0.0176224	1.66361	10.4068	0.0764419	6.25554	0.209738
SensDMSO	CASQ1	calsequestrin 1 (fast-twitch, skeletal muscle)	0.0176224	1.55017	8.67965	0.084272	5.59917	0.153544
SensDMSO	TPM4	tropomyosin 4	0.0176224	1.18295	9.09308	0.0657221	7.68678	0.0471131
SensDMSO	BHLHE41	basic helix-loop-helix family, member e41	0.0176224	1.18053	8.67376	0.0488689	7.34738	0.0640804
SensDMSO	PPEF1	protein phosphatase, EF-hand calcium binding domain 1	0.0176224	1.44451	8.98487	0.163204	6.22001	0.0538671
SensDMSO	ITGA4	integrin, alpha 4 (antigen CD49D, alpha 4 subunit of VLA-4 receptor)	0.0176224	1.32792	8.16783	0.0303816	6.15085	0.126005
SensDMSO	HIP1	huntingtin interacting protein 1	0.0176224	1.35428	8.76451	0.0575161	6.47169	0.136326
SensDMSO	ZNF532	zinc finger protein 532	0.0176224	1.15085	9.12084	0.0626399	7.92532	0.0450465
SensDMSO	FAM125B	family with sequence similarity 125, member B	0.0176224	1.37975	8.14674	0.0967397	5.90449	0.108094
SensDMSO	SMYD1	SET and MYND domain containing 1	0.0176224	1.24112	9.01915	0.0535822	7.26693	0.100525
SensDMSO	SLC38A5	solute carrier family 38, member 5	0.0176224	1.20055	10.6814	0.0940481	8.89708	0.0699707
SensDMSO	CHRNA1	cholinergic receptor, nicotinic, alpha 1 (muscle)	0.0176224	1.29109	8.68493	0.0712079	6.72684	0.115591
SensDMSO	GINS2	GINS complex subunit 2 (Psf2 homolog)	0.0176224	1.13466	8.83212	0.0616196	7.78396	0.0403514
SensDMSO	MYO7A	myosin VIIA	0.0176224	1.34109	7.46766	0.0141475	5.56836	0.140238
SensDMSO	EMP3	epithelial membrane protein 3	0.0176224	1.21428	8.64181	0.0672079	7.1168	0.0915898
SensDMSO	ASS1	argininosuccinate synthase 1	0.0176224	1.18065	10.1068	0.0565853	8.56035	0.100862
SensDMSO	ACAT2	acetyl-CoA acetyltransferase 2	0.0176224	1.18191	9.07133	0.0831186	7.67515	0.0637224
SensDMSO	TMEM126A	transmembrane protein 126A	0.0176224	1.19346	8.62108	0.0654229	7.22359	0.084806
SensDMSO	LGI2	leucine-rich repeat LGI family, member 2	0.0176224	1.41005	7.71934	0.14755	5.47452	0.0891611
SensDMSO	LIN28B	lin-28 homolog B (C. elegans)	0.0176224	1.12559	10.3837	0.0637486	9.2251	0.0650847
SensDMSO	RBP3	retinol binding protein 3, interstitial	0.0176224	1.19889	10.8352	0.075517	9.03772	0.120993
SensDMSO	NEFM	neurofilament, medium polypeptide	0.0176224	1.12225	9.50628	0.0627929	8.47076	0.053877
SensDMSO	CCND2	cyclin D2	0.0176224	1.30657	8.11296	0.114035	6.20936	0.100689
SensDMSO	C1QL3	complement component 1, q subcomponent-like 3	0.0176224	1.39381	9.14179	0.112267	6.55884	0.173378
SensDMSO	COQ3	coenzyme Q3 homolog, methyltransferase (S. cerevisiae)	0.0176224	1.14195	8.29133	0.0732297	7.26067	0.038901
SensDMSO	MYL4	myosin, light chain 4, alkali; atrial, embryonic	0.0176224	1.22874	7.79214	0.0827973	6.34156	0.0845514
SensDMSO	FKBP4	FK506 binding protein 4, 59kDa	0.0176224	1.07274	9.5992	0.0384076	8.94826	0.0373635
SensDMSO	LOX	lysyl oxidase	0.0176224	1.2745	7.53711	0.125581	5.91376	0.0475372
SensDMSO	EIF2AK2	eukaryotic translation initiation factor 2-alpha kinase 2	0.0176224	1.2235	8.83493	0.0659933	7.22105	0.116064
SensDMSO	JTB	jumping translocation breakpoint	0.0176224	1.08304	9.37914	0.0544037	8.66002	0.0246297
SensDMSO	RAVER2	ribonucleoprotein, PTB-binding 2	0.0176224	1.1232	9.63684	0.0452163	8.5798	0.0754957
SensDMSO	RBP7	retinol binding protein 7, cellular	0.0176224	1.13821	7.37888	0.0607868	6.48286	0.0435424
SensDMSO	PTPRU	protein tyrosine phosphatase, receptor type, U	0.0176224	1.25547	7.53721	0.0818674	6.00348	0.0985498
SensDMSO	CNGA1	cyclic nucleotide gated channel alpha 1	0.0176224	1.93245	5.26229	0.118119	2.72312	0.177146
SensDMSO	HMGCS1	3-hydroxy-3-methylglutaryl-CoA synthase 1 (soluble)	0.0176224	1.14339	10.0949	0.0308834	8.82894	0.102253
SensDMSO	STC2	stanniocalcin 2	0.0176224	1.2906	7.68103	0.0672679	5.95153	0.129946
SensDMSO	SPG20	spastic paraplegia 20 (Troyer syndrome)	0.0176224	1.16889	6.96305	0.0556423	5.95695	0.0653458
SensDMSO	MTMR2	myotubularin related protein 2	0.0176224	1.15149	8.35125	0.0665895	7.25255	0.0661556
SensDMSO	SLC1A7	solute carrier family 1 (glutamate transporter), member 7	0.0176224	1.30085	7.92321	0.0555051	6.0908	0.147862
SensDMSO	GNGT1	guanine nucleotide binding protein (G protein), gamma transducing activity polypeptide 1	0.0176224	1.45581	7.70207	0.106097	5.29056	0.179631
SensDMSO	SLC27A2	solute carrier family 27 (fatty acid transporter), member 2	0.0176224	1.17665	9.66323	0.0876188	8.2125	0.0909513
SensDMSO	DCLRE1A	DNA cross-link repair 1A	0.0176224	1.23675	7.49264	0.111153	6.05834	0.0581093
SensDMSO	NSMCE1	non-SMC element 1 homolog (S. cerevisiae)	0.0176224	1.13314	8.67177	0.035281	7.65284	0.0827745
SensDMSO	CTSC	cathepsin C	0.0176224	1.06073	9.18254	0.0307294	8.65681	0.0353516
SensDMSO	PDK1	pyruvate dehydrogenase kinase, isozyme 1	0.0176224	1.10716	8.69085	0.0540895	7.8497	0.0531873
SensDMSO	WDR76	WD repeat domain 76	0.0176224	1.09904	9.29471	0.0225113	8.45713	0.0721638
SensDMSO	IL2RG	interleukin 2 receptor, gamma	0.0176224	1.23762	9.07319	0.101432	7.33115	0.120734
SensDMSO	RS1	retinoschisin 1	0.0176224	1.24045	8.14103	0.117704	6.56297	0.0815462
SensDMSO	TSPAN11	tetraspanin 11	0.0176224	1.31397	7.65846	0.136147	5.82849	0.0966752
SensDMSO	MTHFD1L	methylenetetrahydrofolate dehydrogenase (NADP+ dependent) 1-like	0.0176224	1.13228	8.75544	0.0681337	7.73256	0.0638501
SensDMSO	BMP7	bone morphogenetic protein 7	0.0176224	1.21318	7.51324	0.0850724	6.19299	0.0860957
SensDMSO	IARS	isoleucyl-tRNA synthetase	0.0176224	1.0434	11.059	0.0169653	10.599	0.0387558
SensDMSO	ECH1	enoyl CoA hydratase 1, peroxisomal	0.0176224	1.15447	9.6145	0.111309	8.32808	0.0418867
SensDMSO	MYOM1	myomesin 1, 185kDa	0.0176224	1.30026	7.03536	0.0867882	5.41074	0.123568
SensDMSO	ELMO1	engulfment and cell motility 1	0.0176224	1.2017	7.97813	0.0674395	6.63904	0.10749
SensDMSO	RAPSN	receptor-associated protein of the synapse	0.0176224	1.43939	9.01729	0.177924	6.26465	0.19171
SensDMSO	CHD3	chromodomain helicase DNA binding protein 3	0.0176224	1.2299	8.38504	0.0901069	6.81764	0.119079
SensDMSO	C14orf101	chromosome 14 open reading frame 101	0.0176224	1.21808	9.6614	0.161809	7.93167	0.0325
SensDMSO	CHRNA9	cholinergic receptor, nicotinic, alpha 9	0.0176224	1.24999	8.78898	0.0747539	7.03121	0.151565
SensDMSO	CLPP	ClpP caseinolytic peptidase, ATP-dependent, proteolytic subunit homolog (E. coli)	0.0176224	1.13905	9.73344	0.0982401	8.54521	0.0597859
SensDMSO	SLC44A2	solute carrier family 44, member 2	0.0176224	1.17288	10.5183	0.054452	8.96789	0.141189
SensDMSO	CDC14A	CDC14 cell division cycle 14 homolog A (S. cerevisiae)	0.0176224	1.12371	8.74239	0.0299954	7.77992	0.0891364
SensDMSO	LAP3	leucine aminopeptidase 3	0.0176224	1.03411	8.41755	0.0213983	8.13991	0.0168054
SensDMSO	MRPS15	mitochondrial ribosomal protein S15	0.0176224	1.09371	10.6702	0.0519802	9.75597	0.073007
SensDMSO	NECAB2	N-terminal EF-hand calcium binding protein 2	0.0176224	1.30605	9.45373	0.153598	7.23841	0.154175
SensDMSO	GTF3C6	general transcription factor IIIC, polypeptide 6, alpha 35kDa	0.0176224	1.30189	8.86307	0.0866041	6.80783	0.182387
SensDMSO	ZBTB8A	zinc finger and BTB domain containing 8A	0.0176224	1.22784	6.61548	0.0425474	5.38791	0.11331
SensDMSO	RAB7L1	RAB7, member RAS oncogene family-like 1	0.0176224	1.35937	7.38746	0.0749385	5.43446	0.17748
SensDMSO	MRPL15	mitochondrial ribosomal protein L15	0.0176224	1.09108	9.60588	0.0442953	8.80401	0.0663921
SensDMSO	IFNGR2	interferon gamma receptor 2 (interferon gamma transducer 1)	0.0176224	1.3457	7.21519	0.124038	5.36165	0.138079
SensDMSO	CAMKV	CaM kinase-like vesicle-associated	0.0176224	1.28456	8.42474	0.106193	6.55844	0.155802
SensDMSO	FAM69B	family with sequence similarity 69, member B	0.0176224	1.40412	9.50428	0.144055	6.76883	0.237987
SensDMSO	PDE6B	phosphodiesterase 6B, cGMP-specific, rod, beta	0.0176224	1.1683	7.89846	0.0660446	6.76062	0.0950537
SensDMSO	PALMD	palmdelphin	0.0176224	1.37613	7.71328	0.15884	5.60503	0.144925
SensDMSO	PTGFRN	prostaglandin F2 receptor negative regulator	0.0176224	1.2161	8.99053	0.128987	7.3929	0.100853
SensDMSO	LDLR	low density lipoprotein receptor	0.0176224	1.16069	9.25294	0.059328	7.97196	0.11768
SensDMSO	KIAA1804	mixed lineage kinase 4	0.0176224	1.13231	8.73946	0.0798985	7.71825	0.0683454
SensDMSO	MBNL3	muscleblind-like 3 (Drosophila)	0.0176224	1.59701	5.98464	0.221718	3.7474	0.066364
SensDMSO	ATF7IP	activating transcription factor 7 interacting protein	0.0176224	1.16423	9.24967	0.0810147	7.94485	0.108011
SensDMSO	UGT8	UDP glycosyltransferase 8	0.0176224	1.09139	9.41309	0.0712092	8.62487	0.0400117
SensDMSO	PCDHB5	protocadherin beta 5	0.0176224	1.32715	7.93614	0.187527	5.97985	0.0777927
SensDMSO	DLAT	dihydrolipoamide S-acetyltransferase	0.0176224	1.06058	9.52042	0.0494302	8.9766	0.0288973
SensDMSO	UTP20	UTP20, small subunit (SSU) processome component, homolog (yeast)	0.0176224	1.08014	9.67333	0.0340541	8.95559	0.0675453
SensDMSO	JAM2	junctional adhesion molecule 2	0.0176224	1.15058	7.4825	0.0695216	6.50324	0.076642
SensDMSO	ANK2	ankyrin 2, neuronal	0.0176224	1.22025	7.87735	0.0393771	6.45549	0.145129
SensDMSO	PCOLCE2	procollagen C-endopeptidase enhancer 2	0.0176224	1.17857	8.24838	0.0758249	6.99864	0.109062
SensDMSO	GPX8	glutathione peroxidase 8 (putative)	0.0176224	1.49459	7.2815	0.132323	4.87191	0.219637
SensDMSO	DFFB	DNA fragmentation factor, 40kDa, beta polypeptide (caspase-activated DNase)	0.0176224	1.21952	6.56054	0.103469	5.37961	0.0715223
SensDMSO	CCDC141	coiled-coil domain containing 141	0.0176224	1.30019	7.55174	0.157364	5.80818	0.0993537
SensDMSO	RCHY1	ring finger and CHY zinc finger domain containing 1	0.0176224	1.25582	8.09349	0.0836373	6.44478	0.155432
SensDMSO	PTPMT1	protein tyrosine phosphatase, mitochondrial 1	0.0176224	1.10887	8.18529	0.051659	7.38165	0.0689526
SensDMSO	HSBP1L1	heat shock factor binding protein 1-like 1	0.0176224	1.53399	7.21503	0.154207	4.70343	0.221743
SensDMSO	RXRG	retinoid X receptor, gamma	0.0176224	1.20659	7.46654	0.115631	6.18814	0.0748278
SensDMSO	GMPS	guanine monphosphate synthetase	0.0176224	1.07606	9.28037	0.0165866	8.6244	0.069061
SensDMSO	C6orf168	chromosome 6 open reading frame 168	0.0176224	1.25956	6.95734	0.10567	5.52365	0.113889
SensDMSO	PEA15	phosphoprotein enriched in astrocytes 15	0.0176224	1.1056	11.0205	0.110716	9.96788	0.0327397
SensDMSO	LOC100289396	uncharacterized LOC100289396	0.0176224	1.18489	7.42354	0.0753882	6.2652	0.10288
SensDMSO	PTCHD1	patched domain containing 1	0.0176224	1.1879	8.43002	0.0657336	7.09658	0.131924
SensDMSO	PLA2G4A	phospholipase A2, group IVA (cytosolic, calcium-dependent)	0.0176224	1.15558	9.04681	0.101105	7.82878	0.0896359
SensDMSO	RTKN	rhotekin	0.0176224	1.26319	6.8903	0.108613	5.4547	0.117307
SensDMSO	SKP2	S-phase kinase-associated protein 2 (p45)	0.0176224	1.06016	11.9045	0.0221864	11.229	0.0720576
SensDMSO	ANP32E	acidic (leucine-rich) nuclear phosphoprotein 32 family, member E	0.0176224	1.06699	9.83428	0.0428563	9.21689	0.0541179
SensDMSO	PSMC3	proteasome (prosome, macropain) 26S subunit, ATPase, 3	0.0176224	1.07859	8.55272	0.0656183	7.92955	0.0238919
SensDMSO	GJA1	gap junction protein, alpha 1, 43kDa	0.0176224	1.3282	7.24148	0.110186	5.4521	0.16845
SensDMSO	PDE6A	phosphodiesterase 6A, cGMP-specific, rod, alpha	0.0176224	1.14579	9.83134	0.0592564	8.58041	0.127644
SensDMSO	STEAP3	STEAP family member 3, metalloreductase	0.0176224	1.23039	8.4165	0.047606	6.84049	0.170927
SensDMSO	LCLAT1	lysocardiolipin acyltransferase 1	0.0176224	1.08936	7.54243	0.0610815	6.92371	0.0335313
SensDMSO	PPT1	palmitoyl-protein thioesterase 1	0.0176224	1.12195	9.85051	0.085353	8.77977	0.0853475
SensDMSO	MYBPHL	myosin binding protein H-like	0.0176224	1.25268	7.10239	0.0224768	5.66975	0.159967
SensDMSO	KIAA0391	KIAA0391	0.0176224	1.14437	8.20874	0.0648153	7.17314	0.0972575
SensDMSO	NIP7	nuclear import 7 homolog (S. cerevisiae)	0.0176224	1.08027	9.79041	0.043158	9.06293	0.0702128
SensDMSO	MSI2	musashi homolog 2 (Drosophila)	0.0176224	1.09443	9.68116	0.0664971	8.84588	0.0673794
SensDMSO	MKX	mohawk homeobox	0.0176224	1.23311	7.19298	0.122299	5.83319	0.094293
SensDMSO	FANCD2	Fanconi anemia, complementation group D2	0.0176224	1.14084	8.79815	0.0674936	7.71198	0.103256
SensDMSO	PPIF	peptidylprolyl isomerase F	0.0176224	1.14281	9.75013	0.0890507	8.53175	0.106174
SensDMSO	ZNF883	zinc finger protein 883	0.0176224	1.15455	8.26344	0.104835	7.15727	0.072103
SensDMSO	MET	met proto-oncogene (hepatocyte growth factor receptor)	0.0176224	1.08434	8.04899	0.0212574	7.42294	0.0694169
SensDMSO	SLC35B4	solute carrier family 35, member B4	0.0176224	1.10115	9.0967	0.0537757	8.2611	0.0807573
SensDMSO	SPTBN2	spectrin, beta, non-erythrocytic 2	0.0176224	1.2806	6.92341	0.118513	5.40636	0.13067
SensDMSO	TOMM40L	translocase of outer mitochondrial membrane 40 homolog (yeast)-like	0.0176224	1.35336	6.61859	0.116808	4.89049	0.163984
SensDMSO	INPPL1	inositol polyphosphate phosphatase-like 1	0.0176224	1.22035	6.41273	0.0506312	5.25483	0.125847
SensDMSO	NT5C3L	5'-nucleotidase, cytosolic III-like	0.0176224	1.10487	9.01605	0.068243	8.16025	0.0738197
SensDMSO	C6orf138	chromosome 6 open reading frame 138	0.0176224	1.28819	6.93257	0.116683	5.38162	0.140005
SensDMSO	C9orf64	chromosome 9 open reading frame 64	0.0176224	1.09191	8.0679	0.0479579	7.38881	0.0638736
SensDMSO	PHF2	PHD finger protein 2	0.0176224	1.31862	7.97103	0.165604	6.04498	0.155433
SensDMSO	LGALSL	lectin, galactoside-binding-like	0.0176224	1.16446	8.62432	0.112278	7.4063	0.0906235
SensDMSO	PSMB5	proteasome (prosome, macropain) subunit, beta type, 5	0.0176224	1.03232	11.1735	0.0381703	10.8236	0.0168521
SensDMSO	HSPA5	heat shock 70kDa protein 5 (glucose-regulated protein, 78kDa)	0.0176224	1.03726	11.1306	0.0217322	10.7307	0.0425248
SensDMSO	NXNL1	nucleoredoxin-like 1	0.0176224	1.18797	7.08299	0.113572	5.96228	0.0711318
SensDMSO	LRRC34	leucine rich repeat containing 34	0.0176224	1.38858	8.47704	0.0789909	6.10484	0.272486
SensDMSO	ODAM	odontogenic, ameloblast asssociated	0.0176224	1.64484	7.87622	0.175158	4.78843	0.325278
SensDMSO	CCNA2	cyclin A2	0.0176224	1.02839	10.6761	0.0279707	10.3814	0.0215468
SensDMSO	PRPS2	phosphoribosyl pyrophosphate synthetase 2	0.0176224	1.05522	9.51047	0.0343478	9.01278	0.0487699
SensDMSO	PRSS21	protease, serine, 21 (testisin)	0.0176224	1.17035	9.25452	0.0569658	7.90748	0.151137
SensDMSO	KIAA0368	KIAA0368	0.0176224	1.03674	10.2293	0.0275628	9.86675	0.033626
SensDMSO	ANKH	ankylosis, progressive homolog (mouse)	0.0176224	1.10502	9.24509	0.0759422	8.36648	0.073145
SensDMSO	ITPRIPL1	inositol 1,4,5-trisphosphate receptor interacting protein-like 1	0.0176224	1.19253	7.34784	0.106167	6.16156	0.0967847
SensDMSO	PKN1	protein kinase N1	0.0176224	1.27671	7.22429	0.161702	5.65854	0.0997026
SensDMSO	SLC24A5	solute carrier family 24, member 5	0.0176224	1.18278	8.11569	0.130218	6.86151	0.0789302
SensDMSO	CMTM8	CKLF-like MARVEL transmembrane domain containing 8	0.0176224	1.11644	7.41785	0.0721136	6.6442	0.0603826
SensDMSO	NR2F6	nuclear receptor subfamily 2, group F, member 6	0.0176224	1.11922	8.52154	0.0785487	7.61384	0.0775794
SensDMSO	C6orf108	chromosome 6 open reading frame 108	0.0176224	1.15235	9.50101	0.112656	8.24489	0.10321
SensDMSO	CNN2	calponin 2	0.0176224	1.16468	9.39897	0.14666	8.07002	0.0699838
SensDMSO	GABRA5	gamma-aminobutyric acid (GABA) A receptor, alpha 5	0.0176224	1.47472	7.54628	0.177496	5.1171	0.238302
SensDMSO	DIS3L	DIS3 mitotic control homolog (S. cerevisiae)-like	0.0176224	1.19233	7.79078	0.0700673	6.53408	0.137165
SensDMSO	SELRC1	Sel1 repeat containing 1	0.0176224	1.12476	8.18662	0.0441316	7.27858	0.102203
SensDMSO	MSMO1	methylsterol monooxygenase 1	0.0176224	1.10374	10.2204	0.0893477	9.25978	0.0771532
SensDMSO	PPIL1	peptidylprolyl isomerase (cyclophilin)-like 1	0.0176224	1.07671	10.6843	0.0597298	9.92311	0.0722677
SensDMSO	NRCAM	neuronal cell adhesion molecule	0.0176224	1.16018	7.9531	0.0688038	6.85505	0.11678
SensDMSO	GALNT14	UDP-N-acetyl-alpha-D-galactosamine:polypeptide N-acetylgalactosaminyltransferase 14 (GalNAc-T14)	0.0176224	1.34726	7.07953	0.204861	5.25477	0.0976162
SensDMSO	C9orf41	chromosome 9 open reading frame 41	0.0176224	1.04558	9.07864	0.0355994	8.68289	0.0341901
SensDMSO	MYOG	myogenin (myogenic factor 4)	0.0176224	1.30117	7.87376	0.203532	6.05127	0.103211
SensDMSO	FAM59B	family with sequence similarity 59, member B	0.0176224	1.27021	6.58371	0.122785	5.18315	0.125391
SensDMSO	RASGEF1A	RasGEF domain family, member 1A	0.0176224	1.19349	7.82703	0.118419	6.55813	0.10642
SensDMSO	EIF2AK4	eukaryotic translation initiation factor 2 alpha kinase 4	0.0176224	1.0635	8.14328	0.0560403	7.65709	0.0245146
SensDMSO	CHRDL1	chordin-like 1	0.0176224	1.25851	7.65236	0.149473	6.08052	0.130284
SensDMSO	IPO8	importin 8	0.0176224	1.13381	7.89499	0.0702897	6.96323	0.094432
SensDMSO	BAIAP2L1	BAI1-associated protein 2-like 1	0.0176224	1.35398	7.06735	0.171058	5.21967	0.159772
SensDMSO	AIPL1	aryl hydrocarbon receptor interacting protein-like 1	0.0176224	1.10415	10.3247	0.0634413	9.35086	0.10608
SensDMSO	PNPLA3	patatin-like phospholipase domain containing 3	0.0176224	1.13032	7.27156	0.076458	6.4332	0.0741731
SensDMSO	CXorf26	chromosome X open reading frame 26	0.0176224	1.09232	9.69694	0.0637525	8.87735	0.0826057
SensDMSO	FRMPD1	FERM and PDZ domain containing 1	0.0176224	1.18898	7.53362	0.088063	6.33618	0.124581
SensDMSO	ZBTB2	zinc finger and BTB domain containing 2	0.0176224	1.18308	8.62609	0.0949308	7.29121	0.141397
SensDMSO	TTC7B	tetratricopeptide repeat domain 7B	0.0176224	1.12518	8.15327	0.0240742	7.24617	0.113247
SensDMSO	WSB2	WD repeat and SOCS box containing 2	0.0176224	1.20149	9.28122	0.163357	7.72473	0.113714
SensDMSO	NDUFS2	NADH dehydrogenase (ubiquinone) Fe-S protein 2, 49kDa (NADH-coenzyme Q reductase)	0.0176224	1.06551	8.81368	0.0209613	8.27182	0.0661966
SensDMSO	ARMCX1	armadillo repeat containing, X-linked 1	0.0176224	1.13283	8.61007	0.0936159	7.60049	0.0895057
SensDMSO	NFE2L3	nuclear factor (erythroid-derived 2)-like 3	0.0176224	1.15062	6.97698	0.0744815	6.06369	0.0908868
SensDMSO	CXorf48	chromosome X open reading frame 48	0.0176224	1.14851	7.70743	0.0818432	6.71082	0.0987937
SensDMSO	THRSP	thyroid hormone responsive	0.0176224	1.25639	7.86219	0.149078	6.25773	0.14364
SensDMSO	UHRF1	ubiquitin-like with PHD and ring finger domains 1	0.0176224	1.07637	8.35001	0.0708724	7.75758	0.0287684
SensDMSO	C16orf73	chromosome 16 open reading frame 73	0.0176224	1.16926	8.21776	0.0424544	7.02818	0.147744
SensDMSO	ZNF142	zinc finger protein 142	0.0176224	1.08762	8.82259	0.0790082	8.11187	0.0471677
SensDMSO	FAM169A	family with sequence similarity 169, member A	0.0176224	1.17826	7.79763	0.0844841	6.61791	0.127302
SensDMSO	SNX27	sorting nexin family member 27	0.0176224	1.04297	9.77516	0.0447747	9.37243	0.0268251
SensDMSO	CELF2	CUGBP, Elav-like family member 2	0.0176224	1.16082	9.13892	0.110632	7.87284	0.121814
SensDMSO	CXorf65	chromosome X open reading frame 65	0.0176224	1.2307	6.35352	0.0852238	5.16251	0.129652
SensDMSO	MED24	mediator complex subunit 24	0.0176224	1.15371	9.39319	0.0702779	8.14169	0.147732
SensDMSO	ZC3HAV1	zinc finger CCCH-type, antiviral 1	0.0176224	1.25842	5.99357	0.143458	4.76276	0.0735492
SensDMSO	ZNF507	zinc finger protein 507	0.0176224	1.07746	8.27	0.0527034	7.67546	0.0574583
SensDMSO	CLN3	ceroid-lipofuscinosis, neuronal 3	0.0176224	1.29201	7.30591	0.0705243	5.65469	0.204841
SensDMSO	NEFL	neurofilament, light polypeptide	0.0176224	1.02631	11.3027	0.0142895	11.013	0.0352782
SensDMSO	ABCA4	ATP-binding cassette, sub-family A (ABC1), member 4	0.0176224	1.17439	7.27341	0.0874913	6.19335	0.111711
SensDMSO	PRIM1	primase, DNA, polypeptide 1 (49kDa)	0.0176224	1.05027	9.10515	0.0223448	8.66937	0.0528334
SensDMSO	FAM65A	family with sequence similarity 65, member A	0.0176224	1.18815	7.82061	0.14891	6.58219	0.0667604
SensDMSO	NAT10	N-acetyltransferase 10 (GCN5-related)	0.0176224	1.05092	10.2271	0.033055	9.73156	0.0563747
SensDMSO	MSI1	musashi homolog 1 (Drosophila)	0.0176224	1.16126	9.31559	0.10947	8.02199	0.131255
SensDMSO	PPEF2	protein phosphatase, EF-hand calcium binding domain 2	0.0176224	1.2856	5.01743	0.119972	3.90278	0.0860789
SensDMSO	XBP1	X-box binding protein 1	0.0176224	1.10908	8.27906	0.0830389	7.46483	0.0698435
SensDMSO	NAV1	neuron navigator 1	0.0176224	1.28023	6.33354	0.142799	4.94719	0.117841
SensDMSO	PAK1	p21 protein (Cdc42/Rac)-activated kinase 1	0.0176224	1.22264	6.78627	0.130273	5.55052	0.101741
SensDMSO	SPRY1	sprouty homolog 1, antagonist of FGF signaling (Drosophila)	0.0176224	1.14894	7.88461	0.0791882	6.86253	0.111568
SensDMSO	VKORC1	vitamin K epoxide reductase complex, subunit 1	0.0176224	1.08653	8.02607	0.0614726	7.38687	0.0595913
SensDMSO	PON2	paraoxonase 2	0.0176224	1.20307	8.92263	0.124084	7.41653	0.159639
SensDMSO	BEND3	BEN domain containing 3	0.0176224	1.20546	6.37722	0.054034	5.29028	0.13606
SensDMSO	NUP160	nucleoporin 160kDa	0.0176224	1.04433	9.19388	0.0423982	8.80358	0.0311045
SensDMSO	MYPN	myopalladin	0.0176224	1.33123	5.11468	0.125189	3.84206	0.117278
SensDMSO	UQCR10	ubiquinol-cytochrome c reductase, complex III subunit X	0.0176224	1.06016	9.97263	0.0593856	9.40675	0.0480592
SensDMSO	SLC29A2	solute carrier family 29 (nucleoside transporters), member 2	0.0176224	1.16322	8.70191	0.0727056	7.48086	0.148352
SensDMSO	CUL1	cullin 1	0.0176224	1.04403	10.4151	0.0353171	9.97582	0.0478441
SensDMSO	C1orf21	chromosome 1 open reading frame 21	0.0176224	1.09488	7.11057	0.0163145	6.49437	0.0818641
SensDMSO	FJX1	four jointed box 1 (Drosophila)	0.0176224	1.25011	8.51576	0.165022	6.81198	0.162341
SensDMSO	LINC00282	long intergenic non-protein coding RNA 282	0.0176224	1.31543	7.79409	0.216953	5.92513	0.13288
SensDMSO	DDX39A	DEAD (Asp-Glu-Ala-Asp) box polypeptide 39A	0.0176224	1.10599	9.30662	0.0820395	8.41473	0.089721
SensDMSO	CUTC	cutC copper transporter homolog (E. coli)	0.0176224	1.10044	8.87301	0.0724317	8.06314	0.0838106
SensDMSO	ST6GALNAC6	ST6 (alpha-N-acetyl-neuraminyl-2,3-beta-galactosyl-1,3)-N-acetylgalactosaminide alpha-2,6-sialyltransferase 6	0.0176224	1.22566	7.10153	0.148566	5.79403	0.0997793
SensDMSO	GJD2	gap junction protein, delta 2, 36kDa	0.0176224	1.16351	7.73726	0.13547	6.64992	0.0619928
SensDMSO	IMPG2	interphotoreceptor matrix proteoglycan 2	0.0176224	1.03845	11.2515	0.0494296	10.8349	0.0287436
SensDMSO	CDKAL1	CDK5 regulatory subunit associated protein 1-like 1	0.0176224	1.04488	10.1782	0.0298511	9.74099	0.0521638
SensDMSO	KEAP1	kelch-like ECH-associated protein 1	0.0176224	1.12403	8.944	0.0666969	7.95706	0.118299
SensDMSO	PSAT1	phosphoserine aminotransferase 1	0.0176224	1.06075	10.9742	0.0155913	10.3458	0.0851052
SensDMSO	SLITRK5	SLIT and NTRK-like family, member 5	0.0176224	1.26323	7.26534	0.161513	5.7514	0.131758
SensDMSO	FAM114A1	family with sequence similarity 114, member A1	0.0176224	1.27581	5.88092	0.101618	4.60955	0.143378
SensDMSO	CDC6	cell division cycle 6 homolog (S. cerevisiae)	0.0176224	1.09091	9.13229	0.0744717	8.37126	0.0746437
SensDMSO	C14orf1	chromosome 14 open reading frame 1	0.0176224	1.10011	10.0731	0.119698	9.15641	0.0429418
SensDMSO	CASKIN1	CASK interacting protein 1	0.0176224	1.13814	6.20411	0.0819206	5.4511	0.0649083
SensDMSO	DIXDC1	DIX domain containing 1	0.0176224	1.07362	8.02368	0.073429	7.47347	0.0209971
SensDMSO	CD3EAP	CD3e molecule, epsilon associated protein	0.0176224	1.12312	8.93866	0.0692348	7.9588	0.117178
SensDMSO	RYR2	ryanodine receptor 2 (cardiac)	0.0176224	1.11031	7.6164	0.097357	6.85968	0.0396542
SensDMSO	EI24	etoposide induced 2.4 mRNA	0.0176224	1.05125	9.47614	0.0497706	9.01416	0.0405225
SensDMSO	ETS2	v-ets erythroblastosis virus E26 oncogene homolog 2 (avian)	0.0176224	1.06844	8.21075	0.0604313	7.6848	0.0410966
SensDMSO	TFAP4	transcription factor AP-4 (activating enhancer binding protein 4)	0.0176224	1.13018	8.37997	0.0767275	7.41471	0.110068
SensDMSO	NFKB1	nuclear factor of kappa light polypeptide gene enhancer in B-cells 1	0.0176224	1.14587	7.19402	0.0215903	6.27822	0.125455
SensDMSO	PLEKHJ1	pleckstrin homology domain containing, family J member 1	0.0176224	1.09275	8.37138	0.0265471	7.66081	0.095193
SensDMSO	EPB41L3	erythrocyte membrane protein band 4.1-like 3	0.0176224	1.06408	9.46477	0.0390281	8.89483	0.06907
SensDMSO	OSBP2	oxysterol binding protein 2	0.0176224	1.31991	7.6665	0.225704	5.80833	0.128292
SensDMSO	RGS16	regulator of G-protein signaling 16	0.0176224	1.1669	9.48947	0.11425	8.13223	0.15197
SensDMSO	TOR1A	torsin family 1, member A (torsin A)	0.0176224	1.11255	8.02181	0.0926787	7.2103	0.0660854
SensDMSO	TNNT1	troponin T type 1 (skeletal, slow)	0.0176224	1.26279	8.60094	0.175833	6.81106	0.179692
SensDMSO	CARM1	coactivator-associated arginine methyltransferase 1	0.0176224	1.137	10.0208	0.095563	8.81338	0.140425
SensDMSO	SLC20A1	solute carrier family 20 (phosphate transporter), member 1	0.0176224	1.08026	8.60638	0.0532827	7.96696	0.0725336
SensDMSO	UFSP2	UFM1-specific peptidase 2	0.0176224	1.14868	8.06726	0.104176	7.02309	0.103977
SensDMSO	SLC19A3	solute carrier family 19, member 3	0.0176224	1.11409	7.68607	0.0501296	6.89897	0.0990495
SensDMSO	TFRC	transferrin receptor (p90, CD71)	0.0176224	1.05332	9.50984	0.038432	9.02844	0.056069
SensDMSO	FLJ39061	uncharacterized protein FLJ39061	0.0176224	1.15057	6.91487	0.0457141	6.00997	0.119429
SensDMSO	UNG	uracil-DNA glycosylase	0.0176224	1.09937	9.06341	0.100112	8.24421	0.0583713
SensDMSO	CRLS1	cardiolipin synthase 1	0.0176224	1.06888	7.89216	0.0585815	7.38359	0.0418045
SensDMSO	DUSP7	dual specificity phosphatase 7	0.0176224	1.19592	7.16926	0.0292729	5.99477	0.163637
SensDMSO	SNX9	sorting nexin 9	0.0176224	1.08375	9.77574	0.0580966	9.02031	0.0897855
SensDMSO	IQGAP2	IQ motif containing GTPase activating protein 2	0.0176224	1.06356	9.47375	0.0497728	8.90761	0.0635546
SensDMSO	SCMH1	sex comb on midleg homolog 1 (Drosophila)	0.0176224	1.07295	10.2205	0.046203	9.5256	0.0876558
SensDMSO	PDIA6	protein disulfide isomerase family A, member 6	0.0176224	1.04127	8.1711	0.0304994	7.84722	0.0347176
SensDMSO	GATA4	GATA binding protein 4	0.0176224	1.13645	5.33387	0.0610918	4.69344	0.0681374
SensDMSO	N4BP2	NEDD4 binding protein 2	0.0176224	1.05982	9.08993	0.037016	8.57684	0.0633645
SensDMSO	RTN4RL1	reticulon 4 receptor-like 1	0.0176224	1.23233	6.44143	0.164075	5.22701	0.0575845
SensDMSO	CYP51A1	cytochrome P450, family 51, subfamily A, polypeptide 1	0.0176224	1.08578	10.1517	0.092988	9.34961	0.067416
SensDMSO	ABCC9	ATP-binding cassette, sub-family C (CFTR/MRP), member 9	0.0176224	1.12167	8.08892	0.0717782	7.21148	0.10344
SensDMSO	TNC	tenascin C	0.0176224	1.44838	5.5442	0.186471	3.82785	0.161318
SensDMSO	SNUPN	snurportin 1	0.0176224	1.12753	8.81998	0.0405812	7.82236	0.137554
SensDMSO	NPM3	nucleophosmin/nucleoplasmin 3	0.0176224	1.10693	8.35697	0.0540236	7.54966	0.102918
SensDMSO	ALDH18A1	aldehyde dehydrogenase 18 family, member A1	0.0176224	1.07223	9.83757	0.0686483	9.17485	0.0663863
SensDMSO	NUP155	nucleoporin 155kDa	0.0176224	1.04077	11.1759	0.0245556	10.7381	0.0581568
SensDMSO	ZDHHC23	zinc finger, DHHC-type containing 23	0.0176224	1.21038	6.80791	0.121794	5.6246	0.119739
SensDMSO	CDK6	cyclin-dependent kinase 6	0.0176224	1.16686	7.81805	0.154829	6.70006	0.046326
SensDMSO	MCM6	minichromosome maintenance complex component 6	0.0176224	1.06514	9.33831	0.0635346	8.7672	0.0527634
SensDMSO	AES	amino-terminal enhancer of split	0.0176224	1.27944	8.61664	0.158953	6.73467	0.221499
SensDMSO	HUNK	hormonally up-regulated Neu-associated kinase	0.0176224	1.22513	6.82389	0.103757	5.56991	0.149369
SensDMSO	NES	nestin	0.0176224	1.21589	7.80268	0.115551	6.41725	0.164396
SensDMSO	MREG	melanoregulin	0.0176224	1.20234	6.19392	0.126342	5.15155	0.0839833
SensDMSO	CNKSR2	connector enhancer of kinase suppressor of Ras 2	0.0176224	1.09576	7.65713	0.0577692	6.98794	0.0787426
SensDMSO	TSR1	TSR1, 20S rRNA accumulation, homolog (S. cerevisiae)	0.0176224	1.06349	9.58022	0.0745967	9.00827	0.0375909
SensDMSO	CSPG5	chondroitin sulfate proteoglycan 5 (neuroglycan C)	0.0176224	1.13295	7.68855	0.0928665	6.78629	0.0935248
SensDMSO	C6orf192	chromosome 6 open reading frame 192	0.0176224	1.22385	7.94111	0.106665	6.4886	0.184428
SensDMSO	EIF4EBP1	eukaryotic translation initiation factor 4E binding protein 1	0.0176224	1.07658	9.24507	0.0553023	8.58743	0.0790497
SensDMSO	CUX1	cut-like homeobox 1	0.0176224	1.08375	8.10639	0.062413	7.47993	0.0678888
SensDMSO	ANGPTL2	angiopoietin-like 2	0.0176224	1.2785	7.16645	0.066573	5.60536	0.219989
SensDMSO	TMEM98	transmembrane protein 98	0.0176224	1.2071	7.84455	0.134163	6.49867	0.146036
SensDMSO	FAM189B	family with sequence similarity 189, member B	0.0176224	1.15671	8.40999	0.109465	7.27062	0.127871
SensDMSO	SGCA	sarcoglycan, alpha (50kDa dystrophin-associated glycoprotein)	0.0176224	1.22622	7.45839	0.137898	6.08245	0.149484
SensDMSO	PLEKHO1	pleckstrin homology domain containing, family O member 1	0.0176224	1.1424	6.03988	0.0609936	5.28698	0.0931138
SensDMSO	TSPAN17	tetraspanin 17	0.0176224	1.09933	6.6433	0.0635947	6.04303	0.0619588
SensDMSO	KIAA0195	KIAA0195	0.0176224	1.14181	8.02743	0.0865431	7.03044	0.119488
SensDMSO	ZNF484	zinc finger protein 484	0.0176224	1.14662	6.98123	0.08444	6.08854	0.102158
SensDMSO	RRP36	ribosomal RNA processing 36 homolog (S. cerevisiae)	0.0176224	1.03722	10.0404	0.0449627	9.68006	0.0292563
SensDMSO	GNPNAT1	glucosamine-phosphate N-acetyltransferase 1	0.0176224	1.04846	9.4206	0.0375198	8.98516	0.0530093
SensDMSO	LOC388553	uncharacterized LOC388553	0.0176224	1.12075	5.26227	0.0659262	4.69532	0.0535877
SensDMSO	NSMAF	neutral sphingomyelinase (N-SMase) activation associated factor	0.0176224	1.13175	7.87069	0.133965	6.95447	0.0302799
SensDMSO	TRIP10	thyroid hormone receptor interactor 10	0.0176224	1.1487	7.7746	0.102963	6.76819	0.111126
SensDMSO	ELF4	E74-like factor 4 (ets domain transcription factor)	0.0176224	1.18896	5.92842	0.0973769	4.98622	0.103167
SensDMSO	UBTF	upstream binding transcription factor, RNA polymerase I	0.0176224	1.0604	9.14119	0.0465173	8.6205	0.0631976
SensDMSO	GUCY1A3	guanylate cyclase 1, soluble, alpha 3	0.0176224	1.19234	7.35001	0.162518	6.16437	0.0748751
SensDMSO	ANO2	anoctamin 2	0.0176224	1.28835	5.88668	0.173555	4.56916	0.0971664
SensDMSO	LARS	leucyl-tRNA synthetase	0.0176224	1.05263	10.6824	0.0447594	10.1484	0.0670644
SensDMSO	UTS2R	urotensin 2 receptor	0.0176224	1.29344	7.41994	0.229678	5.7366	0.109229
SensDMSO	PRTFDC1	phosphoribosyl transferase domain containing 1	0.0176224	1.14159	9.17765	0.106411	8.03936	0.135667
SensDMSO	VCAN	versican	0.0176224	1.2777	5.06869	0.140781	3.96703	0.0897983
SensDMSO	RD3	retinal degeneration 3	0.0176224	1.27946	9.13665	0.151409	7.14103	0.262035
SensDMSO	PPRC1	peroxisome proliferator-activated receptor gamma, coactivator-related 1	0.0176224	1.10569	9.21198	0.0962206	8.33141	0.0935933
SensDMSO	TTN	titin	0.0176224	1.14728	9.16718	0.137877	7.99032	0.115095
SensDMSO	MAPKAPK3	mitogen-activated protein kinase-activated protein kinase 3	0.0176224	1.22064	8.12944	0.22075	6.65998	0.0397668
SensDMSO	GRIP1	glutamate receptor interacting protein 1	0.0176224	1.1037	7.63151	0.0718072	6.91448	0.0831983
SensDMSO	MBOAT1	membrane bound O-acyltransferase domain containing 1	0.0176224	1.19008	7.87255	0.113535	6.61515	0.156347
SensDMSO	ERAP1	endoplasmic reticulum aminopeptidase 1	0.0176224	1.30082	6.47091	0.117771	4.9745	0.198149
SensDMSO	RPP25	ribonuclease P/MRP 25kDa subunit	0.0176224	1.15781	8.0145	0.121104	6.9221	0.117074
SensDMSO	FOXM1	forkhead box M1	0.0176224	1.06067	9.64306	0.0605036	9.09145	0.0599777
SensDMSO	MRPL32	mitochondrial ribosomal protein L32	0.0176224	1.05987	6.76132	0.0317729	6.3794	0.049723
SensDMSO	MTMR1	myotubularin related protein 1	0.0176224	1.09769	8.90765	0.096651	8.11491	0.0758128
SensDMSO	CAPN2	calpain 2, (m/II) large subunit	0.0176224	1.18239	7.56481	0.118396	6.39788	0.136832
SensDMSO	SRPRB	signal recognition particle receptor, B subunit	0.0176224	1.08094	7.8565	0.0361881	7.26821	0.0841379
SensDMSO	PER2	period homolog 2 (Drosophila)	0.0176224	1.12681	7.39237	0.0942812	6.56042	0.0899788
SensDMSO	AKAP1	A kinase (PRKA) anchor protein 1	0.0176224	1.0763	7.82279	0.0512606	7.26821	0.0702959
SensDMSO	MEST	mesoderm specific transcript homolog (mouse)	0.0176224	1.16247	6.92702	0.10009	5.95886	0.114652
SensDMSO	RBBP9	retinoblastoma binding protein 9	0.0176224	1.10537	8.63391	0.0736424	7.81088	0.106409
SensDMSO	WDR35	WD repeat domain 35	0.0176224	1.05515	9.15816	0.0367093	8.67948	0.0657171
SensDMSO	MYOD1	myogenic differentiation 1	0.0176224	1.19181	9.21497	0.161644	7.7319	0.169133
SensDMSO	COX4NB	COX4 neighbor	0.0176224	1.0493	8.72461	0.0508693	8.31467	0.0399827
SensDMSO	C3orf39	chromosome 3 open reading frame 39	0.0176224	1.11628	7.88345	0.0532206	7.06222	0.118303
SensDMSO	TULP1	tubby like protein 1	0.0176224	1.16876	6.4506	0.0453652	5.51919	0.13997
SensDMSO	DHRS11	dehydrogenase/reductase (SDR family) member 11	0.0176224	1.12057	8.84326	0.113281	7.89176	0.0993805
SensDMSO	RAC3	ras-related C3 botulinum toxin substrate 3 (rho family, small GTP binding protein Rac3)	0.0176224	1.23587	7.54335	0.218954	6.10368	0.0657242
SensDMSO	DDX21	DEAD (Asp-Glu-Ala-Asp) box polypeptide 21	0.0176224	1.02983	11.3311	0.0325623	11.0029	0.0407002
SensDMSO	NSDHL	NAD(P) dependent steroid dehydrogenase-like	0.0176224	1.08115	9.60188	0.072447	8.88114	0.0887917
SensDMSO	MTHFD1	methylenetetrahydrofolate dehydrogenase (NADP+ dependent) 1, methenyltetrahydrofolate cyclohydrolase, formyltetrahydrofolate synthetase	0.0176224	1.05244	10.3932	0.0493196	9.87526	0.0660803
SensDMSO	DENND1B	DENN/MADD domain containing 1B	0.0176224	1.25346	6.38311	0.0584367	5.0924	0.197389
SensDMSO	TRIM55	tripartite motif containing 55	0.0176224	1.19959	8.10478	0.184554	6.75631	0.112093
SensDMSO	HSPH1	heat shock 105kDa/110kDa protein 1	0.0176224	1.03791	11.3526	0.0530078	10.9379	0.0402988
SensDMSO	SLC9B2	solute carrier family 9, subfamily B (cation proton antiporter 2), member 2	0.0176224	1.11313	8.63734	0.0863585	7.75947	0.111666
SensDMSO	TMCO7	transmembrane and coiled-coil domains 7	0.0176224	1.19721	7.05714	0.0795706	5.89466	0.170073
SensDMSO	ACPP	acid phosphatase, prostate	0.0176224	1.31458	5.13783	0.150608	3.90835	0.129533
SensDMSO	ZC3HAV1L	zinc finger CCCH-type, antiviral 1-like	0.0176224	1.16338	8.46321	0.0639581	7.27468	0.181125
SensDMSO	SFXN4	sideroflexin 4	0.0176224	1.15411	8.79326	0.0850246	7.6191	0.169817
SensDMSO	GSG1	germ cell associated 1	0.0176224	1.60869	6.9368	0.0780647	4.31209	0.417371
SensDMSO	ALMS1	Alstrom syndrome 1	0.0176224	1.07954	8.73548	0.0671304	8.09187	0.0798055
SensDMSO	LOC440028	uncharacterized LOC440028	0.0176224	1.13024	6.24342	0.0371657	5.52399	0.110547
SensDMSO	CNGB3	cyclic nucleotide gated channel beta 3	0.0176224	1.23805	4.78178	0.142905	3.86235	0.0431487
SensDMSO	RANBP1	RAN binding protein 1	0.0176224	1.06139	6.88871	0.0238555	6.4903	0.0601274
SensDMSO	EIF2C2	eukaryotic translation initiation factor 2C, 2	0.0176224	1.06574	9.51305	0.0227661	8.92627	0.0925165
SensDMSO	WWC1	WW and C2 domain containing 1	0.0176224	1.16597	7.68508	0.137813	6.59115	0.112692
SensDMSO	HMGCR	3-hydroxy-3-methylglutaryl-CoA reductase	0.0176224	1.04391	9.74507	0.058412	9.33515	0.0324185
SensDMSO	C18orf55	chromosome 18 open reading frame 55	0.0176224	1.11242	9.09199	0.0222805	8.17317	0.148077
SensDMSO	LOXL3	lysyl oxidase-like 3	0.0176224	1.18188	6.47494	0.118852	5.4785	0.110902
SensDMSO	PRKDC	protein kinase, DNA-activated, catalytic polypeptide	0.0176224	1.01918	10.602	0.0302997	10.4025	0.0120322
SensDMSO	DAXX	death-domain associated protein	0.0176224	1.09976	6.671	0.0722885	6.06587	0.067637
SensDMSO	RCOR2	REST corepressor 2	0.0176224	1.16842	8.02143	0.0974506	6.86516	0.162222
SensDMSO	IFRD2	interferon-related developmental regulator 2	0.0176224	1.1537	7.36473	0.0724376	6.38359	0.143342
SensDMSO	MCM5	minichromosome maintenance complex component 5	0.0176224	1.13731	8.77102	0.117455	7.71206	0.127609
SensDMSO	CMTM7	CKLF-like MARVEL transmembrane domain containing 7	0.0176224	1.11651	6.78155	0.0596849	6.07387	0.0994435
SensDMSO	GINS1	GINS complex subunit 1 (Psf1 homolog)	0.0176224	1.09625	8.57145	0.105814	7.81886	0.063673
SensDMSO	MRPL3	mitochondrial ribosomal protein L3	0.0176224	1.07271	10.9651	0.0988503	10.2218	0.0714681
SensDMSO	LUM	lumican	0.0176224	1.62253	5.5844	0.26617	3.4418	0.230769
SensDMSO	JPH1	junctophilin 1	0.0176224	1.13499	7.77863	0.0814597	6.85345	0.128885
SensDMSO	MTPAP	mitochondrial poly(A) polymerase	0.0176224	1.05755	9.53401	0.0578583	9.01514	0.0630675
SensDMSO	ALKBH3	alkB, alkylation repair homolog 3 (E. coli)	0.0176224	1.12403	7.88822	0.0992865	7.01779	0.103773
SensDMSO	CDK2AP1	cyclin-dependent kinase 2 associated protein 1	0.0176224	1.15283	7.1628	0.08636	6.21325	0.130733
SensDMSO	PTPRF	protein tyrosine phosphatase, receptor type, F	0.0176224	1.1048	9.03293	0.116053	8.17606	0.0808501
SensDMSO	TTC27	tetratricopeptide repeat domain 27	0.0176224	1.15119	8.52072	0.0773765	7.40166	0.167873
SensDMSO	TMEM38A	transmembrane protein 38A	0.0176224	1.22078	8.28407	0.169181	6.78587	0.180617
SensDMSO	ZNF704	zinc finger protein 704	0.0176224	1.16246	7.1697	0.127061	6.1677	0.106232
SensDMSO	HSPA14	heat shock 70kDa protein 14	0.0176224	1.083	8.48773	0.0800484	7.83724	0.0718008
SensDMSO	NOL12	nucleolar protein 12	0.0176224	1.09447	7.34918	0.0915968	6.71481	0.0513073
SensDMSO	LARS2	leucyl-tRNA synthetase 2, mitochondrial	0.0176224	1.10712	7.88027	0.100331	7.11778	0.076888
SensDMSO	LOC100129034	uncharacterized LOC100129034	0.0176224	1.22314	8.16102	0.206038	6.6722	0.136224
SensDMSO	NEIL2	nei endonuclease VIII-like 2 (E. coli)	0.0176224	1.22207	6.59535	0.0932731	5.39685	0.175698
SensDMSO	SLC35F3	solute carrier family 35, member F3	0.0176224	1.12628	7.33683	0.0939288	6.51422	0.0993061
SensDMSO	MELK	maternal embryonic leucine zipper kinase	0.0176224	1.05466	8.59435	0.069708	8.14897	0.0252924
SensDMSO	LOC100127910	uncharacterized LOC100127910	0.0176224	1.21923	5.22367	0.1498	4.28439	0.044959
SensDMSO	CXCL11	chemokine (C-X-C motif) ligand 11	0.0176224	1.40201	6.73401	0.239994	4.80311	0.213975
SensDMSO	VEGFA	vascular endothelial growth factor A	0.0176224	1.11778	7.3331	0.0949587	6.56042	0.086886
SensDMSO	FAM20B	family with sequence similarity 20, member B	0.0176224	1.06326	8.75388	0.0667314	8.23308	0.055465
SensDMSO	FAM123B	family with sequence similarity 123B	0.0176224	1.10061	7.82302	0.0950993	7.10789	0.071861
SensDMSO	SLC1A2	solute carrier family 1 (glial high affinity glutamate transporter), member 2	0.0176224	1.07577	8.24696	0.0603585	7.66609	0.0758433
SensDMSO	PHKA1	phosphorylase kinase, alpha 1 (muscle)	0.0176224	1.06013	9.13312	0.0286648	8.61506	0.0817077
SensDMSO	PEX5	peroxisomal biogenesis factor 5	0.0176224	1.09653	7.09743	0.0705962	6.4726	0.0770461
SensDMSO	DSG2	desmoglein 2	0.0176224	1.19369	7.03792	0.106769	5.89594	0.158549
SensDMSO	EPT1	ethanolaminephosphotransferase 1 (CDP-ethanolamine-specific)	0.0176224	1.05417	8.76383	0.0483	8.31351	0.057882
SensDMSO	GUCA1A	guanylate cyclase activator 1A (retina)	0.0176224	1.32851	7.76655	0.0815217	5.84604	0.311597
SensDMSO	TDRD3	tudor domain containing 3	0.0176224	1.07935	8.14348	0.052277	7.5448	0.0857541
SensDMSO	SPON1	spondin 1, extracellular matrix protein	0.0176224	1.21027	7.97495	0.131421	6.58938	0.192318
SensDMSO	TET1	tet methylcytosine dioxygenase 1	0.0176224	1.10802	8.77871	0.124484	7.92287	0.0721916
SensDMSO	KIAA1671	KIAA1671	0.0176224	1.10367	6.75972	0.0720428	6.12478	0.0791826
SensDMSO	CCDC56	coiled-coil domain containing 56	0.0176224	1.09077	8.91443	0.0991379	8.17264	0.076492
SensDMSO	TRIM14	tripartite motif containing 14	0.0176224	1.22044	7.21234	0.0903101	5.90963	0.20103
SensDMSO	TOR3A	torsin family 3, member A	0.0176224	1.13598	6.93835	0.0604662	6.10781	0.126923
SensDMSO	DUSP26	dual specificity phosphatase 26 (putative)	0.0176224	1.31635	7.36456	0.0730343	5.5947	0.290789
SensDMSO	CACNA1S	calcium channel, voltage-dependent, L type, alpha 1S subunit	0.0176224	1.30373	5.94104	0.139609	4.55695	0.188618
SensDMSO	THOC4	THO complex 4	0.0176224	1.09337	8.68579	0.0694571	7.94403	0.104992
SensDMSO	RASL10B	RAS-like, family 10, member B	0.0176224	1.22764	9.0674	0.222629	7.38605	0.178543
SensDMSO	MATK	megakaryocyte-associated tyrosine kinase	0.0176224	1.24726	7.22335	0.142159	5.79136	0.19741
SensDMSO	ATF1	activating transcription factor 1	0.0176224	1.08588	9.78888	0.126468	9.01472	0.0369962
SensDMSO	FAM171A1	family with sequence similarity 171, member A1	0.0176224	1.12172	10.0936	0.119079	8.99831	0.143462
SensDMSO	FGF2	fibroblast growth factor 2 (basic)	0.0176224	1.21316	7.77306	0.183481	6.40726	0.14349
SensDMSO	C16orf62	chromosome 16 open reading frame 62	0.0176224	1.10399	7.66827	0.0907866	6.94594	0.0833457
SensDMSO	GNL3L	guanine nucleotide binding protein-like 3 (nucleolar)-like	0.0176224	1.07561	9.2329	0.0469481	8.58389	0.100551
SensDMSO	MSL1	male-specific lethal 1 homolog (Drosophila)	0.0176224	1.06333	9.24114	0.0652214	8.69076	0.0679415
SensDMSO	QPRT	quinolinate phosphoribosyltransferase	0.0176224	1.07242	10.0615	0.0790221	9.38203	0.0855225
SensDMSO	PIK3AP1	phosphoinositide-3-kinase adaptor protein 1	0.0176224	1.21042	7.04656	0.192861	5.82161	0.0831033
SensDMSO	XPOT	exportin, tRNA (nuclear export receptor for tRNAs)	0.0176224	1.04875	10.541	0.0409536	10.051	0.0734169
SensDMSO	UBXN8	UBX domain protein 8	0.0176224	1.13506	7.64599	0.139857	6.73618	0.0696318
SensDMSO	SLC25A19	solute carrier family 25 (mitochondrial thiamine pyrophosphate carrier), member 19	0.0176224	1.09819	8.35545	0.080262	7.60836	0.100106
SensDMSO	ZMYND11	zinc finger, MYND-type containing 11	0.0176224	1.09609	7.8898	0.0698673	7.19811	0.0961216
SensDMSO	B4GALT5	UDP-Gal:betaGlcNAc beta 1,4- galactosyltransferase, polypeptide 5	0.0176224	1.06083	10.2263	0.0807636	9.6399	0.0603677
SensDMSO	CYB5A	cytochrome b5 type A (microsomal)	0.0176224	1.1262	8.9442	0.151454	7.94193	0.0822235
SensDMSO	DLG5	discs, large homolog 5 (Drosophila)	0.0176224	1.12873	7.17933	0.0923319	6.36052	0.106426
SensDMSO	MYH11	myosin, heavy chain 11, smooth muscle	0.0176224	1.2277	6.40986	0.130759	5.22104	0.157632
SensDMSO	RBBP8	retinoblastoma binding protein 8	0.0176224	1.06887	8.73101	0.0455735	8.16848	0.0855914
SensDMSO	SLC1A3	solute carrier family 1 (glial high affinity glutamate transporter), member 3	0.0176224	1.13999	7.69797	0.057332	6.75265	0.152553
SensDMSO	SQLE	squalene epoxidase	0.0176224	1.0338	9.88623	0.0356174	9.563	0.0428648
SensDMSO	ZNF462	zinc finger protein 462	0.0176224	1.07409	9.09663	0.0450826	8.46918	0.0985044
SensDMSO	KIAA1217	KIAA1217	0.0176224	1.11301	8.77257	0.109564	7.88187	0.108216
SensDMSO	ADAT2	adenosine deaminase, tRNA-specific 2	0.0176224	1.22079	7.60309	0.118187	6.22802	0.206513
SensDMSO	IRAK1	interleukin-1 receptor-associated kinase 1	0.0176224	1.22683	8.12921	0.179354	6.62618	0.188373
SensDMSO	GPATCH4	G patch domain containing 4	0.0176224	1.09067	7.59038	0.0847215	6.95935	0.0695135
SensDMSO	ZC3H7B	zinc finger CCCH-type containing 7B	0.0176224	1.15815	8.75113	0.146639	7.55611	0.147069
SensDMSO	GCLM	glutamate-cysteine ligase, modifier subunit	0.0176224	1.07663	7.77124	0.0779097	7.21809	0.0564648
SensDMSO	SMARCAL1	SWI/SNF related, matrix associated, actin dependent regulator of chromatin, subfamily a-like 1	0.0176224	1.18218	6.39428	0.132844	5.4089	0.108517
SensDMSO	ACVR2B	activin A receptor, type IIB	0.0176224	1.10105	7.73347	0.0704552	7.02373	0.101928
SensDMSO	POLE2	polymerase (DNA directed), epsilon 2 (p59 subunit)	0.0176224	1.18843	7.72068	0.138902	6.49652	0.162476
SensDMSO	PAK1IP1	PAK1 interacting protein 1	0.0176224	1.06846	11.0721	0.0573809	10.3627	0.109969
SensDMSO	PSMD11	proteasome (prosome, macropain) 26S subunit, non-ATPase, 11	0.0176224	1.03146	10.2348	0.0476415	9.92264	0.0266415
SensDMSO	RHOBTB1	Rho-related BTB domain containing 1	0.0176224	1.20238	6.06482	0.117877	5.04402	0.134084
SensDMSO	RNF214	ring finger protein 214	0.0176224	1.08561	8.11143	0.0799778	7.47179	0.0783373
SensDMSO	ANXA6	annexin A6	0.0176224	1.06414	10.7317	0.0615877	10.0849	0.0950108
SensDMSO	NCS1	neuronal calcium sensor 1	0.0176224	1.15112	9.43309	0.116699	8.19472	0.182785
SensDMSO	CAPN6	calpain 6	0.0176224	1.21895	5.49327	0.118492	4.50656	0.12577
SensDMSO	MCM10	minichromosome maintenance complex component 10	0.0176224	1.07386	9.77417	0.0901258	9.10192	0.0757718
SensDMSO	PRC1	protein regulator of cytokinesis 1	0.0176224	1.05062	8.96749	0.0469792	8.53542	0.0593593
SensDMSO	APOBEC2	apolipoprotein B mRNA editing enzyme, catalytic polypeptide-like 2	0.0176224	1.25088	6.03737	0.126646	4.8265	0.170206
SensDMSO	PPAPDC1A	phosphatidic acid phosphatase type 2 domain containing 1A	0.0176224	1.25214	7.49789	0.192522	5.98808	0.181601
SensDMSO	RASGRF2	Ras protein-specific guanine nucleotide-releasing factor 2	0.0176224	1.07343	8.96309	0.0237781	8.34997	0.104829
SensDMSO	SENP1	SUMO1/sentrin specific peptidase 1	0.0176224	1.09357	9.61381	0.0816813	8.79118	0.118999
SensDMSO	TPCN2	two pore segment channel 2	0.0176224	1.09633	6.03633	0.0812274	5.50593	0.0455122
SensDMSO	SASS6	spindle assembly 6 homolog (C. elegans)	0.0176224	1.06511	9.59682	0.0446465	9.01016	0.0929121
SensDMSO	LOC572558	uncharacterized LOC572558	0.0176224	1.17257	8.64509	0.0768907	7.3728	0.209946
SensDMSO	TCOF1	Treacher Collins-Franceschetti syndrome 1	0.0176224	1.08278	8.80882	0.0665712	8.1354	0.0978755
SensDMSO	LRRCC1	leucine rich repeat and coiled-coil domain containing 1	0.0176224	1.15482	7.40448	0.0663874	6.41179	0.161426
SensDMSO	C5orf43	chromosome 5 open reading frame 43	0.0176224	1.0511	9.15759	0.0659908	8.71241	0.0421728
SensDMSO	TBC1D30	TBC1 domain family, member 30	0.0176224	1.1858	6.64134	0.0432258	5.60074	0.178103
SensDMSO	NSD1	nuclear receptor binding SET domain protein 1	0.0176224	1.18649	7.04585	0.111659	5.93842	0.160013
SensDMSO	BAZ1B	bromodomain adjacent to zinc finger domain, 1B	0.0176224	1.02505	10.4052	0.0378926	10.1509	0.0241001
SensDMSO	LRP8	low density lipoprotein receptor-related protein 8, apolipoprotein e receptor	0.0176224	1.09198	7.61386	0.0931826	6.97252	0.0645163
SensDMSO	TXNDC15	thioredoxin domain containing 15	0.0176224	1.22349	7.5212	0.119029	6.14735	0.211845
SensDMSO	SLC35F1	solute carrier family 35, member F1	0.0176224	1.11757	9.42195	0.053672	8.43075	0.166965
SensDMSO	CRX	cone-rod homeobox	0.0176224	1.23335	7.57749	0.122437	6.14385	0.222429
SensDMSO	LHFP	lipoma HMGIC fusion partner	0.0176224	1.10596	7.43866	0.0938947	6.72595	0.084579
SensDMSO	USP21	ubiquitin specific peptidase 21	0.0176224	1.11775	7.56218	0.10237	6.76556	0.0973301
SensDMSO	NUFIP1	nuclear fragile X mental retardation protein interacting protein 1	0.0176224	1.07434	8.82713	0.0913606	8.21633	0.0581832
SensDMSO	ACPL2	acid phosphatase-like 2	0.0176224	1.16055	6.47352	0.12268	5.57797	0.100965
SensDMSO	ANXA11	annexin A11	0.0176224	1.15474	7.67785	0.0700607	6.64896	0.168811
SensDMSO	QRSL1	glutaminyl-tRNA synthase (glutamine-hydrolyzing)-like 1	0.0176224	1.06541	9.20077	0.0970584	8.63586	0.0264363
SensDMSO	HAX1	HCLS1 associated protein X-1	0.0176224	1.13444	8.17616	0.12697	7.20722	0.116932
SensDMSO	KDSR	3-ketodihydrosphingosine reductase	0.0176224	1.07175	8.03024	0.0797452	7.49266	0.0530665
SensDMSO	WDFY1	WD repeat and FYVE domain containing 1	0.0176224	1.11384	7.09082	0.0859459	6.36611	0.0964449
SensDMSO	SCFD2	sec1 family domain containing 2	0.0176224	1.06944	9.41064	0.0709183	8.79957	0.0827523
SensDMSO	RPIA	ribose 5-phosphate isomerase A	0.0176224	1.1029	8.22502	0.0902683	7.45764	0.103029
SensDMSO	MKS1	Meckel syndrome, type 1	0.0176224	1.12415	6.68979	0.115452	5.95098	0.064075
SensDMSO	FMNL3	formin-like 3	0.0176224	1.14298	7.58636	0.114856	6.63737	0.125054
SensDMSO	AGPAT3	1-acylglycerol-3-phosphate O-acyltransferase 3	0.0176224	1.22187	6.91392	0.159179	5.65845	0.158546
SensDMSO	TMTC4	transmembrane and tetratricopeptide repeat containing 4	0.0176224	1.06772	8.34163	0.0425165	7.81259	0.0846371
SensDMSO	USP24	ubiquitin specific peptidase 24	0.0176224	1.07587	8.46188	0.049589	7.86516	0.0948497
SensDMSO	LYPD2	LY6/PLAUR domain containing 2	0.0176224	1.18686	6.7275	0.146145	5.6683	0.121808
SensDMSO	GNGT2	guanine nucleotide binding protein (G protein), gamma transducing activity polypeptide 2	0.0176224	1.24755	7.42016	0.0931214	5.94778	0.247631
SensDMSO	THAP4	THAP domain containing 4	0.0176224	1.13333	8.62013	0.113643	7.60606	0.142521
SensDMSO	RABEPK	Rab9 effector protein with kelch motifs	0.0176224	1.07464	7.90311	0.0475482	7.35418	0.086591
SensDMSO	BDH1	3-hydroxybutyrate dehydrogenase, type 1	0.0176224	1.1975	6.65239	0.130729	5.55525	0.148311
SensDMSO	ADCYAP1R1	adenylate cyclase activating polypeptide 1 (pituitary) receptor type I	0.0176224	1.22483	8.69426	0.173231	7.09835	0.229565
SensDMSO	ARMCX6	armadillo repeat containing, X-linked 6	0.0176224	1.10015	7.59459	0.0376592	6.90326	0.118988
SensDMSO	NEB	nebulin	0.0176224	1.06196	10.7888	0.0406305	10.1593	0.106184
SensDMSO	DCPS	decapping enzyme, scavenger	0.0176224	1.11177	8.09071	0.086303	7.2773	0.119012
SensDMSO	BLMH	bleomycin hydrolase	0.0176224	1.04615	10.9031	0.0601179	10.4221	0.0628214
SensDMSO	TOMM7	translocase of outer mitochondrial membrane 7 homolog (yeast)	0.0176224	1.05552	7.08949	0.0392181	6.71658	0.0549363
SensDMSO	MANEAL	mannosidase, endo-alpha-like	0.0176224	1.20878	6.49072	0.108481	5.36964	0.171521
SensDMSO	PLCXD1	phosphatidylinositol-specific phospholipase C, X domain containing 1	0.0176224	1.10011	6.29429	0.101472	5.7215	0.0219251
SensDMSO	TMEM48	transmembrane protein 48	0.0176224	1.04561	10.6452	0.0659799	10.1809	0.0523055
SensDMSO	TOM1L1	target of myb1 (chicken)-like 1	0.0176224	1.14602	8.10674	0.0405385	7.07385	0.182998
SensDMSO	SGCD	sarcoglycan, delta (35kDa dystrophin-associated glycoprotein)	0.0176224	1.28603	6.48979	0.193972	5.04639	0.176857
SensDMSO	TACO1	translational activator of mitochondrially encoded cytochrome c oxidase I	0.0176224	1.107	9.44058	0.110155	8.52804	0.124224
SensDMSO	CENPV	centromere protein V	0.0176224	1.08657	9.82521	0.0903744	9.04239	0.110088
SensDMSO	KPNB1	karyopherin (importin) beta 1	0.0176224	1.01826	12.3521	0.0367044	12.1306	0.0167658
SensDMSO	LIN9	lin-9 homolog (C. elegans)	0.0176224	1.10952	7.78057	0.0219483	7.01255	0.1384
SensDMSO	FABP6	fatty acid binding protein 6, ileal	0.0176224	1.07036	8.54057	0.0403174	7.97915	0.0942906
SensDMSO	BBS5	Bardet-Biedl syndrome 5	0.0176224	1.05754	7.22679	0.0304751	6.83355	0.065214
SensDMSO	PKP2	plakophilin 2	0.0176224	1.07951	7.97264	0.047471	7.38539	0.0964865
SensDMSO	LRFN1	leucine rich repeat and fibronectin type III domain containing 1	0.0176224	1.18807	7.5166	0.144829	6.32674	0.162882
SensDMSO	ZAK	sterile alpha motif and leucine zipper containing kinase AZK	0.0176224	1.05663	8.37815	0.0464499	7.9291	0.0679577
SensDMSO	RAB39	RAB39, member RAS oncogene family	0.0176224	1.14118	7.19492	0.143986	6.30483	0.0767668
SensDMSO	SLC45A3	solute carrier family 45, member 3	0.0176224	1.1729	6.921	0.110412	5.90075	0.151228
SensDMSO	WT1	Wilms tumor 1	0.0176224	1.13376	6.45825	0.0501025	5.69633	0.130595
SensDMSO	ZBTB12	zinc finger and BTB domain containing 12	0.0176224	1.18871	7.30286	0.13579	6.14351	0.16406
SensDMSO	CHRND	cholinergic receptor, nicotinic, delta	0.0176224	1.24006	6.43214	0.157492	5.18694	0.166452
SensDMSO	NDUFA6	NADH dehydrogenase (ubiquinone) 1 alpha subcomplex, 6, 14kDa	0.0176224	1.02471	10.0999	0.016452	9.85642	0.0416946
SensDMSO	ZNF485	zinc finger protein 485	0.0176224	1.09585	8.07262	0.0957211	7.36655	0.087934
SensDMSO	MRPL34	mitochondrial ribosomal protein L34	0.0176224	1.10618	9.89626	0.12817	8.94637	0.119031
SensDMSO	ST6GALNAC4	ST6 (alpha-N-acetyl-neuraminyl-2,3-beta-galactosyl-1,3)-N-acetylgalactosaminide alpha-2,6-sialyltransferase 4	0.0176224	1.16303	6.88438	0.0828517	5.91936	0.15733
SensDMSO	CABLES1	Cdk5 and Abl enzyme substrate 1	0.0176224	1.11427	7.78193	0.118521	6.98389	0.0870371
SensDMSO	GNB4	guanine nucleotide binding protein (G protein), beta polypeptide 4	0.0176224	1.11648	8.11832	0.0756466	7.27137	0.136537
SensDMSO	GLT25D1	glycosyltransferase 25 domain containing 1	0.0176224	1.10072	9.46117	0.0683965	8.59543	0.144447
SensDMSO	CMTM4	CKLF-like MARVEL transmembrane domain containing 4	0.0176224	1.15444	7.80979	0.105106	6.76502	0.162087
SensDMSO	PAQR5	progestin and adipoQ receptor family member V	0.0176224	1.28373	6.99502	0.0627903	5.449	0.278919
SensDMSO	LOC100294145	uncharacterized LOC100294145	0.0176224	1.14231	7.71536	0.107703	6.75417	0.141785
SensDMSO	NHS	Nance-Horan syndrome (congenital cataracts and dental anomalies)	0.0176224	1.0368	8.17139	0.0481738	7.88133	0.0239191
SensDMSO	TRIP13	thyroid hormone receptor interactor 13	0.0176224	1.07935	8.64	0.0546596	8.00484	0.104345
SensDMSO	LRTM1	leucine-rich repeats and transmembrane domains 1	0.0176224	1.34761	7.49638	0.308172	5.56274	0.184597
SensDMSO	RREB1	ras responsive element binding protein 1	0.0176224	1.15492	7.87885	0.107102	6.82196	0.164938
SensDMSO	DBNDD1	dysbindin (dystrobrevin binding protein 1) domain containing 1	0.0176224	1.15407	6.41198	0.137258	5.55596	0.0809057
SensDMSO	CC2D2A	coiled-coil and C2 domain containing 2A	0.0176224	1.06753	8.44786	0.0553259	7.91349	0.082695
SensDMSO	METAP1D	methionyl aminopeptidase type 1D (mitochondrial)	0.0176224	1.27933	5.86835	0.20701	4.58705	0.118591
SensDMSO	ARHGAP10	Rho GTPase activating protein 10	0.0176224	1.11945	6.08444	0.107756	5.43523	0.0552124
SensDMSO	EXO1	exonuclease 1	0.0176224	1.04793	8.87744	0.0495066	8.47137	0.0574612
SensDMSO	JAG2	jagged 2	0.0176224	1.19012	7.72184	0.166309	6.48826	0.159715
SensDMSO	ACACA	acetyl-CoA carboxylase alpha	0.0176224	1.04183	9.79486	0.0448049	9.40159	0.0583555
SensDMSO	KIAA1211	KIAA1211	0.0176224	1.15738	6.32291	0.100223	5.46314	0.125918
SensDMSO	SLC29A1	solute carrier family 29 (nucleoside transporters), member 1	0.0176224	1.08718	9.77507	0.0875961	8.99123	0.117713
SensDMSO	OBFC2B	oligonucleotide/oligosaccharide-binding fold containing 2B	0.0176224	1.12058	8.79254	0.146253	7.84644	0.100424
SensDMSO	LRRC41	leucine rich repeat containing 41	0.0176224	1.14118	8.35935	0.0955569	7.32521	0.168948
SensDMSO	FADS1	fatty acid desaturase 1	0.0176224	1.05397	8.79008	0.0570886	8.33997	0.0625031
SensDMSO	TBKBP1	TBK1 binding protein 1	0.0176224	1.14534	8.07205	0.0769261	7.04771	0.176738
SensDMSO	HOXD13	homeobox D13	0.0176224	1.22633	6.02512	0.140695	4.91315	0.155129
SensDMSO	TH1L	TH1-like (Drosophila)	0.0176224	1.08781	9.50892	0.105068	8.74131	0.0994552
SensDMSO	B4GALT2	UDP-Gal:betaGlcNAc beta 1,4- galactosyltransferase, polypeptide 2	0.0176224	1.16827	9.56962	0.166354	8.1913	0.20008
SensDMSO	KIF1C	kinesin family member 1C	0.0176224	1.12268	8.19733	0.155389	7.30155	0.0668499
SensDMSO	PPP1R14A	protein phosphatase 1, regulatory (inhibitor) subunit 14A	0.0176224	1.20836	6.61948	0.129623	5.47807	0.172801
SensDMSO	TMEM63C	transmembrane protein 63C	0.0176224	1.12942	7.43262	0.139471	6.58094	0.0809105
SensDMSO	MICAL2	microtubule associated monoxygenase, calponin and LIM domain containing 2	0.0176224	1.14452	6.40385	0.0762602	5.59525	0.132859
SensDMSO	MRPL11	mitochondrial ribosomal protein L11	0.0176224	1.15369	8.66982	0.127901	7.51483	0.177603
SensDMSO	GRB14	growth factor receptor-bound protein 14	0.0176224	1.0757	8.14781	0.0420652	7.5744	0.100324
SensDMSO	TBC1D22B	TBC1 domain family, member 22B	0.0176224	1.06281	8.60588	0.0737759	8.09727	0.0622584
SensDMSO	TTYH2	tweety homolog 2 (Drosophila)	0.0176224	1.12985	8.84782	0.075286	7.83096	0.177865
SensDMSO	ZNF777	zinc finger protein 777	0.0176224	1.08989	6.81359	0.0890139	6.25163	0.0589044
SensDMSO	MYOZ2	myozenin 2	0.0176224	1.36245	4.65603	0.162726	3.41739	0.16993
SensDMSO	RBM47	RNA binding motif protein 47	0.0176224	1.10131	6.88621	0.0498817	6.25277	0.109551
SensDMSO	UTP18	UTP18, small subunit (SSU) processome component, homolog (yeast)	0.0176224	1.08126	9.15073	0.0737624	8.46305	0.108322
SensDMSO	NOS2	nitric oxide synthase 2, inducible	0.0176224	1.20122	6.84299	0.0622835	5.69668	0.209893
SensDMSO	HRASLS	HRAS-like suppressor	0.0176224	1.05967	8.93468	0.0446097	8.43154	0.0851485
SensDMSO	ZNF618	zinc finger protein 618	0.0176224	1.30438	4.7517	0.0700328	3.64288	0.200511
SensDMSO	PCGF2	polycomb group ring finger 2	0.0176224	1.13112	8.44377	0.135606	7.46496	0.129507
SensDMSO	ADCY1	adenylate cyclase 1 (brain)	0.0176224	1.17422	8.96363	0.111598	7.6337	0.229705
SensDMSO	CEP41	centrosomal protein 41kDa	0.0176224	1.16982	6.93344	0.107437	5.92694	0.160951
SensDMSO	E2F2	E2F transcription factor 2	0.0176224	1.1981	6.53237	0.15229	5.45229	0.141497
SensDMSO	TIMM10	translocase of inner mitochondrial membrane 10 homolog (yeast)	0.0176224	1.06114	8.8246	0.0831543	8.31612	0.0517895
SensDMSO	C11orf24	chromosome 11 open reading frame 24	0.0176224	1.05141	7.63051	0.051199	7.25741	0.0504582
SensDMSO	PPP4R1	protein phosphatase 4, regulatory subunit 1	0.0176224	1.05478	8.839	0.070061	8.37997	0.0540084
SensDMSO	ST3GAL5	ST3 beta-galactoside alpha-2,3-sialyltransferase 5	0.0176224	1.12986	5.07636	0.060696	4.49292	0.0947723
SensDMSO	LACE1	lactation elevated 1	0.0176224	1.16458	6.63202	0.171928	5.69478	0.0562
SensDMSO	AADAT	aminoadipate aminotransferase	0.0176224	1.1384	7.68851	0.118109	6.7538	0.136427
SensDMSO	MDN1	MDN1, midasin homolog (yeast)	0.0176224	1.03023	9.73465	0.0136238	9.44897	0.0534658
SensDMSO	TIMM44	translocase of inner mitochondrial membrane 44 homolog (yeast)	0.0176224	1.10823	8.32711	0.100554	7.5139	0.120673
SensDMSO	LMO2	LIM domain only 2 (rhombotin-like 1)	0.0176224	1.15439	6.63637	0.109191	5.74879	0.132306
SensDMSO	METTL2A	methyltransferase like 2A	0.0176224	1.04655	9.64326	0.0625275	9.21437	0.054532
SensDMSO	PHF15	PHD finger protein 15	0.0176224	1.36067	6.12156	0.17203	4.49892	0.262661
SensDMSO	GINS3	GINS complex subunit 3 (Psf3 homolog)	0.0176224	1.09585	8.74846	0.119757	7.98323	0.0871019
SensDMSO	MTMR4	myotubularin related protein 4	0.0176224	1.09384	9.06787	0.0668273	8.28994	0.13493
SensDMSO	COMMD1	copper metabolism (Murr1) domain containing 1	0.0176224	1.09602	5.79425	0.0815698	5.28664	0.0547916
SensDMSO	SLC29A4	solute carrier family 29 (nucleoside transporters), member 4	0.0176224	1.18168	8.2544	0.167923	6.98532	0.179401
SensDMSO	P4HA2	prolyl 4-hydroxylase, alpha polypeptide II	0.0176224	1.12626	7.07125	0.0828381	6.27851	0.12928
SensDMSO	GNAQ	guanine nucleotide binding protein (G protein), q polypeptide	0.0176224	1.07728	8.30276	0.0663395	7.70715	0.094786
SensDMSO	PARP2	poly (ADP-ribose) polymerase 2	0.0176224	1.15242	7.34959	0.0925916	6.3775	0.164936
SensDMSO	PACSIN1	protein kinase C and casein kinase substrate in neurons 1	0.0176224	1.20061	7.27192	0.14046	6.05685	0.190772
SensDMSO	ACOT13	acyl-CoA thioesterase 13	0.0176224	1.10364	8.30615	0.116011	7.52615	0.098515
SensDMSO	DUS4L	dihydrouridine synthase 4-like (S. cerevisiae)	0.0176224	1.11973	7.32905	0.129746	6.54536	0.0815237
SensDMSO	INO80	INO80 homolog (S. cerevisiae)	0.0176224	1.07952	7.96917	0.103732	7.38211	0.0493669
SensDMSO	PPARGC1B	peroxisome proliferator-activated receptor gamma, coactivator 1 beta	0.0176224	1.15965	6.69698	0.0552495	5.77499	0.171787
SensDMSO	IL13RA1	interleukin 13 receptor, alpha 1	0.0176224	1.0882	9.27148	0.0769621	8.52	0.125389
SensDMSO	C17orf81	chromosome 17 open reading frame 81	0.0176224	1.10239	7.10707	0.068839	6.44696	0.109527
SensDMSO	PRRX1	paired related homeobox 1	0.0176224	1.16628	5.83005	0.135307	4.99885	0.0907607
SensDMSO	GAR1	GAR1 ribonucleoprotein homolog (yeast)	0.0176224	1.1277	7.2993	0.0478756	6.47272	0.155113
SensDMSO	PSMD5	proteasome (prosome, macropain) 26S subunit, non-ATPase, 5	0.0176224	1.0916	8.59781	0.120818	7.87631	0.0740413
SensDMSO	TXNRD2	thioredoxin reductase 2	0.0176224	1.11186	6.61036	0.0923734	5.94532	0.0923983
SensDMSO	LRRC39	leucine rich repeat containing 39	0.0176224	1.19616	6.62262	0.206928	5.53655	0.0528148
SensDMSO	ZNF827	zinc finger protein 827	0.0176224	1.06966	8.5195	0.027291	7.96469	0.105648
SensDMSO	METTL18	methyltransferase like 18	0.0176224	1.19303	6.25239	0.147936	5.24078	0.133342
SensDMSO	NEFH	neurofilament, heavy polypeptide	0.0176224	1.05735	10.0692	0.0993744	9.52308	0.0415777
SensDMSO	AKAP6	A kinase (PRKA) anchor protein 6	0.0176224	1.07841	8.38065	0.0923342	7.77133	0.0774832
SensDMSO	TRAF5	TNF receptor-associated factor 5	0.0176224	1.10863	7.85897	0.128154	7.08893	0.0826322
SensDMSO	ERBB3	v-erb-b2 erythroblastic leukemia viral oncogene homolog 3 (avian)	0.0176224	1.22801	5.64107	0.130315	4.59368	0.161516
SensDMSO	RPL7L1	ribosomal protein L7-like 1	0.0176224	1.05246	9.55031	0.0243459	9.07428	0.0911773
SensDMSO	SNAR-H	small ILF3/NF90-associated RNA H	0.0176224	1.11897	9.94845	0.172223	8.89074	0.119641
SensDMSO	KCNQ5	potassium voltage-gated channel, KQT-like subfamily, member 5	0.0176224	1.2147	6.96047	0.181595	5.73018	0.162944
SensDMSO	YAP1	Yes-associated protein 1	0.0176224	1.04976	7.38396	0.0540228	7.03394	0.0438772
SensDMSO	GPSM1	G-protein signaling modulator 1	0.0176224	1.15613	6.76558	0.152553	5.85194	0.0993611
SensDMSO	IQCB1	IQ motif containing B1	0.0176224	1.09318	8.44256	0.0785947	7.72292	0.120505
SensDMSO	MRTO4	mRNA turnover 4 homolog (S. cerevisiae)	0.0176224	1.06791	9.36795	0.0417383	8.77222	0.111584
SensDMSO	FXYD3	FXYD domain containing ion transport regulator 3	0.0176224	1.23442	6.4623	0.166241	5.2351	0.181118
SensDMSO	C15orf44	chromosome 15 open reading frame 44	0.0176224	1.0834	8.34111	0.116172	7.69901	0.055956
SensDMSO	HSD11B2	hydroxysteroid (11-beta) dehydrogenase 2	0.0176224	1.31007	6.65105	0.208335	5.07685	0.238058
SensDMSO	DLG4	discs, large homolog 4 (Drosophila)	0.0176224	1.12087	6.57381	0.126427	5.86493	0.0658688
SensDMSO	TAS1R1	taste receptor, type 1, member 1	0.0176224	1.30391	6.29744	0.213599	4.82967	0.203998
SensDMSO	LOC284648	uncharacterized LOC284648	0.0176224	1.21675	5.74727	0.145625	4.72345	0.14578
SensDMSO	ABCC6P1	ATP-binding cassette, sub-family C, member 6 pseudogene 1	0.0176224	1.19629	5.12153	0.155595	4.28119	0.0663581
SensDMSO	PAICS	phosphoribosylaminoimidazole carboxylase, phosphoribosylaminoimidazole succinocarboxamide synthetase	0.0176224	1.01828	11.5446	0.0322428	11.3374	0.0264763
SensDMSO	BMPR1B	bone morphogenetic protein receptor, type IB	0.0176224	1.48477	5.66189	0.27974	3.81332	0.245687
SensDMSO	SLC6A15	solute carrier family 6 (neutral amino acid transporter), member 15	0.0176224	1.07383	9.99013	0.0933625	9.30325	0.10233
SensDMSO	C2orf47	chromosome 2 open reading frame 47	0.0176224	1.0824	8.72493	0.103656	8.06072	0.0849393
SensDMSO	CCDC86	coiled-coil domain containing 86	0.0176224	1.13496	8.17183	0.128164	7.20013	0.148386
SensDMSO	SNAR-E	small ILF3/NF90-associated RNA E	0.0176224	1.06146	12.4954	0.0669462	11.7719	0.129763
SensDMSO	PHF19	PHD finger protein 19	0.0176224	1.23331	6.85652	0.0990594	5.55942	0.242318
SensDMSO	KARS	lysyl-tRNA synthetase	0.0176224	1.02629	10.8502	0.0443083	10.5723	0.0344628
SensDMSO	MRPS7	mitochondrial ribosomal protein S7	0.0176224	1.03987	10.4959	0.0471744	10.0935	0.0662823
SensDMSO	GTF3A	general transcription factor IIIA	0.0176224	1.03384	10.6235	0.0565785	10.2758	0.0417756
SensDMSO	YARS2	tyrosyl-tRNA synthetase 2, mitochondrial	0.0176224	1.10626	6.98367	0.085628	6.31284	0.105501
SensDMSO	EMP2	epithelial membrane protein 2	0.0176224	1.10915	8.61645	0.0949234	7.76849	0.14318
SensDMSO	CPSF2	cleavage and polyadenylation specific factor 2, 100kDa	0.0176224	1.06202	9.40333	0.0553004	8.85422	0.0965453
SensDMSO	RPN1	ribophorin I	0.0176224	1.02621	10.4532	0.0463442	10.1862	0.0279812
SensDMSO	KCTD15	potassium channel tetramerisation domain containing 15	0.0176224	1.14824	7.41471	0.14825	6.45743	0.125309
SensDMSO	POLA1	polymerase (DNA directed), alpha 1, catalytic subunit	0.0176224	1.05162	9.99804	0.0515026	9.5073	0.0851479
SensDMSO	NUP85	nucleoporin 85kDa	0.0176224	1.06855	8.07937	0.0926075	7.56105	0.049712
SensDMSO	NRAS	neuroblastoma RAS viral (v-ras) oncogene homolog	0.0176224	1.04399	10.803	0.0419205	10.3478	0.0823072
SensDMSO	SYT2	synaptotagmin II	0.0176224	1.1765	6.33829	0.138601	5.3874	0.134242
SensDMSO	SLC7A6	solute carrier family 7 (amino acid transporter light chain, y+L system), member 6	0.0176224	1.08937	8.69444	0.0479147	7.98115	0.136655
SensDMSO	PLP2	proteolipid protein 2 (colonic epithelium-enriched)	0.0176224	1.16778	8.48146	0.0900591	7.26291	0.230467
SensDMSO	MMACHC	methylmalonic aciduria (cobalamin deficiency) cblC type, with homocystinuria	0.0176224	1.17363	5.90469	0.120421	5.03113	0.130619
SensDMSO	C6orf228	chromosome 6 open reading frame 228	0.0176224	1.0555	8.9505	0.0861327	8.47985	0.041841
SensDMSO	ATP8B2	ATPase, class I, type 8B, member 2	0.0176224	1.13005	6.9281	0.138059	6.13078	0.0852809
SensDMSO	HIVEP1	human immunodeficiency virus type I enhancer binding protein 1	0.0176224	1.03376	8.10523	0.0426456	7.84057	0.0330112
SensDMSO	FHOD1	formin homology 2 domain containing 1	0.0176224	1.1644	6.31924	0.116931	5.42702	0.139462
SensDMSO	SCN5A	sodium channel, voltage-gated, type V, alpha subunit	0.0176224	1.12157	7.88427	0.0965281	7.02966	0.145194
SensDMSO	NR1D2	nuclear receptor subfamily 1, group D, member 2	0.0176224	1.08084	8.19641	0.0852036	7.58336	0.0916573
SensDMSO	C17orf53	chromosome 17 open reading frame 53	0.0176224	1.10798	6.96725	0.0721026	6.28823	0.11838
SensDMSO	SAFB	scaffold attachment factor B	0.0176224	1.04213	9.51499	0.0526592	9.13031	0.0583354
SensDMSO	ENOSF1	enolase superfamily member 1	0.0176224	1.06978	8.15867	0.0585371	7.62648	0.0916326
SensDMSO	VPS33A	vacuolar protein sorting 33 homolog A (S. cerevisiae)	0.0176224	1.08779	8.09062	0.0783054	7.43764	0.108032
SensDMSO	DDX47	DEAD (Asp-Glu-Ala-Asp) box polypeptide 47	0.0176224	1.04336	8.77675	0.0371756	8.41201	0.0646041
SensDMSO	CCL26	chemokine (C-C motif) ligand 26	0.0176224	1.33074	5.91837	0.18115	4.44743	0.23994
SensDMSO	SEZ6	seizure related 6 homolog (mouse)	0.0176224	1.23464	5.24981	0.188136	4.2521	0.0789325
SensDMSO	SLC25A1	solute carrier family 25 (mitochondrial carrier; citrate transporter), member 1	0.0176224	1.10957	7.43078	0.0692075	6.697	0.133155
SensDMSO	IGF2BP1	insulin-like growth factor 2 mRNA binding protein 1	0.0176224	1.05263	11.5582	0.0393597	10.9803	0.111473
SensDMSO	UFC1	ubiquitin-fold modifier conjugating enzyme 1	0.0176224	1.08844	9.15276	0.113502	8.40909	0.101496
SensDMSO	SH2B2	SH2B adaptor protein 2	0.0176224	1.16705	6.95881	0.169408	5.96274	0.113689
SensDMSO	TBC1D14	TBC1 domain family, member 14	0.0176224	1.02875	9.27246	0.0327659	9.01333	0.0418289
SensDMSO	RARA	retinoic acid receptor, alpha	0.0176224	1.12942	6.99053	0.0733562	6.18948	0.147095
SensDMSO	MUDENG	MU-2/AP1M2 domain containing, death-inducing	0.0176224	1.05459	7.76457	0.0493355	7.36262	0.0662668
SensDMSO	SNAPC5	small nuclear RNA activating complex, polypeptide 5, 19kDa	0.0176224	1.08867	7.87333	0.114524	7.23209	0.0653507
SensDMSO	SCARA3	scavenger receptor class A, member 3	0.0176224	1.22924	8.15759	0.172229	6.63631	0.261889
SensDMSO	UGT3A1	UDP glycosyltransferase 3 family, polypeptide A1	0.0176224	1.21769	7.92888	0.153132	6.51143	0.248872
SensDMSO	2017-09-09	septin 9	0.0176224	1.07679	8.16965	0.108508	7.58701	0.0519271
SensDMSO	ADD2	adducin 2 (beta)	0.0176224	1.10685	7.91553	0.104283	7.15143	0.11844
SensDMSO	MRPS35	mitochondrial ribosomal protein S35	0.0176224	1.0694	10.3274	0.0446417	9.65722	0.131152
SensDMSO	SIX3	SIX homeobox 3	0.0176224	1.20069	7.87048	0.198822	6.55496	0.185585
SensDMSO	UCK2	uridine-cytidine kinase 2	0.0176224	1.04569	7.56427	0.0447958	7.23378	0.0516328
SensDMSO	MARS	methionyl-tRNA synthetase	0.0176224	1.0305	9.82925	0.0335795	9.53833	0.0499471
SensDMSO	TAF9B	TAF9B RNA polymerase II, TATA box binding protein (TBP)-associated factor, 31kDa	0.0176224	1.05958	9.45511	0.0481347	8.92347	0.0989752
SensDMSO	GPRC5A	G protein-coupled receptor, family C, group 5, member A	0.0176224	1.18744	5.43078	0.097219	4.57351	0.149133
SensDMSO	ECHDC3	enoyl CoA hydratase domain containing 3	0.0176224	1.10997	6.91635	0.0505739	6.23112	0.133031
SensDMSO	MCPH1	microcephalin 1	0.0176224	1.22714	5.73096	0.0995272	4.67018	0.196678
SensDMSO	NFASC	neurofascin	0.0176224	1.14678	6.65388	0.0952628	5.80222	0.149194
SensDMSO	MRPS18B	mitochondrial ribosomal protein S18B	0.0176224	1.06169	9.12608	0.0731657	8.59579	0.0824562
SensDMSO	NUDT11	nudix (nucleoside diphosphate linked moiety X)-type motif 11	0.0176224	1.05477	9.24254	0.0482751	8.76259	0.0874076
SensDMSO	KIAA1147	KIAA1147	0.0176224	1.15727	7.47051	0.101019	6.45527	0.185655
SensDMSO	LOC400236	uncharacterized LOC400236	0.0176224	1.15987	4.53098	0.120279	3.90646	0.0496554
SensDMSO	IGDCC4	immunoglobulin superfamily, DCC subclass, member 4	0.0176224	1.21553	6.56177	0.20146	5.39825	0.135787
SensDMSO	TATDN3	TatD DNase domain containing 3	0.0176224	1.07575	7.3877	0.0831693	6.86751	0.070139
SensDMSO	TCEB3	transcription elongation factor B (SIII), polypeptide 3 (110kDa, elongin A)	0.0176224	1.03604	8.0655	0.0368442	7.78489	0.0456876
SensDMSO	E2F8	E2F transcription factor 8	0.0176224	1.13836	7.89162	0.156594	6.93243	0.125455
SensDMSO	LRP5	low density lipoprotein receptor-related protein 5	0.0176224	1.16705	7.67264	0.100132	6.57441	0.206885
SensDMSO	MTX1	metaxin 1	0.0176224	1.10188	6.61486	0.0465505	6.00326	0.119242
SensDMSO	TCEAL7	transcription elongation factor A (SII)-like 7	0.0176224	1.23633	7.84032	0.262166	6.34161	0.172334
SensDMSO	DAZAP1	DAZ associated protein 1	0.0176224	1.05598	10.2899	0.0939757	9.74441	0.0649549
SensDMSO	APBA2	amyloid beta (A4) precursor protein-binding, family A, member 2	0.0176224	1.25094	6.08488	0.21941	4.86427	0.131331
SensDMSO	GRPEL2	GrpE-like 2, mitochondrial (E. coli)	0.0176224	1.07661	7.80323	0.0746161	7.24799	0.0892599
SensDMSO	MMAB	methylmalonic aciduria (cobalamin deficiency) cblB type	0.0176224	1.09928	8.35033	0.105247	7.59615	0.118119
SensDMSO	2017-09-08	septin 8	0.0176224	1.14469	5.56115	0.1417	4.85822	0.0416979
SensDMSO	BCAT1	branched chain amino-acid transaminase 1, cytosolic	0.0176224	1.03075	10.6475	0.0203522	10.3298	0.0637006
SensDMSO	ZNF689	zinc finger protein 689	0.0176224	1.29441	6.65615	0.190538	5.14225	0.255525
SensDMSO	CAP2	CAP, adenylate cyclase-associated protein, 2 (yeast)	0.0176224	1.05632	9.21683	0.0603438	8.72545	0.0841353
SensDMSO	GYLTL1B	glycosyltransferase-like 1B	0.0176224	1.19748	7.02942	0.22593	5.87018	0.0929117
SensDMSO	TRMT1	TRM1 tRNA methyltransferase 1 homolog (S. cerevisiae)	0.0176224	1.09568	9.69813	0.0879893	8.85122	0.155465
SensDMSO	TEX15	testis expressed 15	0.0176224	1.09084	8.2447	0.138944	7.55813	0.0421505
SensDMSO	NAE1	NEDD8 activating enzyme E1 subunit 1	0.0176224	1.0615	9.92155	0.0877988	9.3467	0.0843051
SensDMSO	MRPS34	mitochondrial ribosomal protein S34	0.0176224	1.04577	9.78554	0.0565887	9.3573	0.0709476
SensDMSO	ANKRD13B	ankyrin repeat domain 13B	0.0176224	1.12669	9.01755	0.170199	8.00358	0.131205
SensDMSO	GRPEL1	GrpE-like 1, mitochondrial (E. coli)	0.0176224	1.05488	8.25568	0.0658277	7.82618	0.0628986
SensDMSO	WDR77	WD repeat domain 77	0.0176224	1.04156	9.57252	0.0552722	9.19058	0.0592844
SensDMSO	FEN1	flap structure-specific endonuclease 1	0.0176224	1.06474	8.79578	0.0516628	8.26095	0.101086
SensDMSO	DOM3Z	dom-3 homolog Z (C. elegans)	0.0176224	1.09425	7.07014	0.081471	6.46116	0.100398
SensDMSO	DNAJC7	DnaJ (Hsp40) homolog, subfamily C, member 7	0.0176224	1.05871	10.2503	0.0704304	9.68192	0.0983491
SensDMSO	FYCO1	FYVE and coiled-coil domain containing 1	0.0176224	1.06568	8.7862	0.066909	8.2447	0.0938331
SensDMSO	PRPH2	peripherin 2 (retinal degeneration, slow)	0.0176224	1.28144	6.78473	0.275772	5.2946	0.156662
SensDMSO	TLCD1	TLC domain containing 1	0.0176224	1.09114	9.79309	0.108281	8.97514	0.136333
SensDMSO	POLR3D	polymerase (RNA) III (DNA directed) polypeptide D, 44kDa	0.0176224	1.05175	8.74553	0.081094	8.31522	0.0426582
SensDMSO	ALDH1B1	aldehyde dehydrogenase 1 family, member B1	0.0176224	1.11478	9.22676	0.0918394	8.27674	0.180254
SensDMSO	RAD51	RAD51 homolog (S. cerevisiae)	0.0176224	1.13093	6.90882	0.116244	6.109	0.124486
SensDMSO	PYCR1	pyrroline-5-carboxylate reductase 1	0.0176224	1.13453	9.23181	0.153672	8.1371	0.175531
SensDMSO	ETNK2	ethanolamine kinase 2	0.0176224	1.17514	6.53692	0.182467	5.5627	0.09907
SensDMSO	2017-09-04	septin 4	0.0176224	1.14202	7.62401	0.114891	6.6759	0.166368
SensDMSO	LONRF1	LON peptidase N-terminal domain and ring finger 1	0.0176224	1.0892	7.4933	0.105935	6.87961	0.0772565
SensDMSO	RQCD1	RCD1 required for cell differentiation1 homolog (S. pombe)	0.0176224	1.07223	8.40801	0.0930667	7.8416	0.0773598
SensDMSO	ILDR2	immunoglobulin-like domain containing receptor 2	0.0176224	1.20647	5.57222	0.168942	4.61863	0.113941
SensDMSO	LYAR	Ly1 antibody reactive homolog (mouse)	0.0176224	1.10915	8.996	0.0723133	8.11072	0.175024
SensDMSO	INTU	inturned planar cell polarity effector homolog (Drosophila)	0.0176224	1.21066	6.07002	0.185553	5.01383	0.129309
SensDMSO	ACCN2	amiloride-sensitive cation channel 2, neuronal	0.0176224	1.31269	6.26852	0.137418	4.77533	0.288833
SensDMSO	TGFBRAP1	transforming growth factor, beta receptor associated protein 1	0.0176224	1.09574	8.67224	0.0910728	7.9145	0.134412
SensDMSO	NAGPA	N-acetylglucosamine-1-phosphodiester alpha-N-acetylglucosaminidase	0.0176224	1.25263	6.24824	0.122539	4.9881	0.240668
SensDMSO	LOC100130776	uncharacterized LOC100130776	0.0176224	1.20653	6.68816	0.115496	5.5433	0.216491
SensDMSO	SP1	Sp1 transcription factor	0.0176224	1.05146	8.79157	0.051335	8.3613	0.0767269
SensDMSO	LPGAT1	lysophosphatidylglycerol acyltransferase 1	0.0176224	1.12443	8.0437	0.133808	7.1536	0.136308
SensDMSO	WSCD1	WSC domain containing 1	0.0176224	1.17198	8.26905	0.154135	7.05561	0.210168
SensDMSO	KCNJ8	potassium inwardly-rectifying channel, subfamily J, member 8	0.0176224	1.10569	7.23633	0.063871	6.54464	0.134211
SensDMSO	KRI1	KRI1 homolog (S. cerevisiae)	0.0176224	1.09177	7.50434	0.081575	6.87357	0.108286
SensDMSO	NHSL1	NHS-like 1	0.0176224	1.08617	7.11273	0.0892644	6.54847	0.0821616
SensDMSO	NARS	asparaginyl-tRNA synthetase	0.0176224	1.03925	10.8585	0.0682367	10.4484	0.0558696
SensDMSO	DIEXF	digestive organ expansion factor homolog (zebrafish)	0.0176224	1.06691	8.37378	0.0841392	7.84861	0.0755636
SensDMSO	SSRP1	structure specific recognition protein 1	0.0176224	1.0516	10.9164	0.097432	10.3807	0.0618917
SensDMSO	EBP	emopamil binding protein (sterol isomerase)	0.0176224	1.06307	9.24781	0.0688547	8.69912	0.0965175
SensDMSO	CC2D1A	coiled-coil and C2 domain containing 1A	0.0176224	1.17119	6.68093	0.137396	5.70439	0.160286
SensDMSO	POLR3G	polymerase (RNA) III (DNA directed) polypeptide G (32kD)	0.0176224	1.08454	10.2915	0.125295	9.48935	0.119969
SensDMSO	LPL	lipoprotein lipase	0.0176224	1.16261	7.62939	0.188047	6.56229	0.133781
SensDMSO	NR2C2AP	nuclear receptor 2C2-associated protein	0.0176224	1.15194	7.58043	0.102722	6.58058	0.190288
SensDMSO	NCOA2	nuclear receptor coactivator 2	0.0176224	1.09546	7.69507	0.0704172	7.02452	0.126813
SensDMSO	RORB	RAR-related orphan receptor B	0.0176224	1.22601	6.70177	0.238604	5.46632	0.120833
SensDMSO	USF2	upstream transcription factor 2, c-fos interacting	0.0176224	1.10661	8.06419	0.142122	7.28732	0.0900171
SensDMSO	KLK4	kallikrein-related peptidase 4	0.0176224	1.18097	8.0328	0.122324	6.80188	0.237264
SensDMSO	FAM192A	family with sequence similarity 192, member A	0.0176224	1.02539	8.91811	0.0298384	8.69727	0.0374836
SensDMSO	PPP1R3B	protein phosphatase 1, regulatory subunit 3B	0.0176224	1.16854	5.06849	0.0921698	4.33744	0.129727
SensDMSO	LRFN4	leucine rich repeat and fibronectin type III domain containing 4	0.0176224	1.13367	5.91611	0.146234	5.21854	0.0412437
SensDMSO	GPI	glucose-6-phosphate isomerase	0.0176224	1.05522	11.036	0.100216	10.4585	0.0760367
SensDMSO	RTN4IP1	reticulon 4 interacting protein 1	0.0176224	1.15157	6.69883	0.0596269	5.81715	0.182722
SensDMSO	TTC9	tetratricopeptide repeat domain 9	0.0176224	1.15955	6.45305	0.14749	5.56513	0.125513
SensDMSO	FAM134B	family with sequence similarity 134, member B	0.0176224	1.12977	4.07737	0.0834623	3.60903	0.0593167
SensDMSO	UGDH	UDP-glucose 6-dehydrogenase	0.0176224	1.04963	9.82058	0.0687289	9.35619	0.0748168
SensDMSO	TTC39C	tetratricopeptide repeat domain 39C	0.0176224	1.07614	7.53293	0.100551	6.99997	0.0590251
SensDMSO	NUP88	nucleoporin 88kDa	0.0176224	1.04582	8.91897	0.0572777	8.52825	0.0635077
SensDMSO	DCT	dopachrome tautomerase (dopachrome delta-isomerase, tyrosine-related protein 2)	0.0176224	1.07744	10.2643	0.120606	9.52655	0.107469
SensDMSO	MCM3	minichromosome maintenance complex component 3	0.0176224	1.04071	10.4639	0.0576566	10.0545	0.0687001
SensDMSO	STAC3	SH3 and cysteine rich domain 3	0.0176224	1.21267	7.628	0.274092	6.29024	0.104244
SensDMSO	PACSIN3	protein kinase C and casein kinase substrate in neurons 3	0.0176224	1.18065	7.6089	0.236105	6.44466	0.0969194
SensDMSO	ABCC4	ATP-binding cassette, sub-family C (CFTR/MRP), member 4	0.0176224	1.03104	9.62187	0.0527926	9.33216	0.0355094
SensDMSO	ZNF692	zinc finger protein 692	0.0176224	1.10003	8.53141	0.158348	7.75564	0.0631049
SensDMSO	GNB3	guanine nucleotide binding protein (G protein), beta polypeptide 3	0.0176224	1.05977	9.87491	0.0338246	9.31793	0.117687
SensDMSO	SDCCAG3	serologically defined colon cancer antigen 3	0.0176224	1.0417	8.12147	0.0503084	7.79637	0.0507967
SensDMSO	SLC6A17	solute carrier family 6, member 17	0.0176224	1.29436	6.63296	0.137804	5.12452	0.302043
SensDMSO	FKBP10	FK506 binding protein 10, 65 kDa	0.0176224	1.18808	7.21459	0.202165	6.07245	0.149568
SensDMSO	OSGIN2	oxidative stress induced growth inhibitor family member 2	0.0176224	1.12117	6.90406	0.114699	6.15788	0.118101
SensDMSO	SIPA1L3	signal-induced proliferation-associated 1 like 3	0.0176224	1.05313	8.89432	0.0652706	8.44557	0.0745103
SensDMSO	NIPA2	non imprinted in Prader-Willi/Angelman syndrome 2	0.0176224	1.04307	8.32242	0.0290705	7.97879	0.0700967
SensDMSO	TUB	tubby homolog (mouse)	0.0176224	1.15422	7.83069	0.208485	6.78439	0.0998199
SensDMSO	TMEM109	transmembrane protein 109	0.0176224	1.13628	8.11832	0.10513	7.14463	0.187755
SensDMSO	CCNE1	cyclin E1	0.0176224	1.12916	7.59282	0.103204	6.7243	0.16189
SensDMSO	SRI	sorcin	0.0176224	1.08236	8.65655	0.0848749	7.99784	0.118381
SensDMSO	MAPK3	mitogen-activated protein kinase 3	0.0176224	1.14533	7.16517	0.093033	6.25597	0.178608
SensDMSO	TRERF1	transcriptional regulating factor 1	0.0176224	1.10602	7.70727	0.151022	6.96849	0.0631002
SensDMSO	BEND4	BEN domain containing 4	0.0176224	1.03985	8.68674	0.0522066	8.35385	0.0522237
SensDMSO	LIG3	ligase III, DNA, ATP-dependent	0.0176224	1.08544	8.1105	0.11391	7.47211	0.0842469
SensDMSO	HMGA1	high mobility group AT-hook 1	0.0176224	1.03448	10.7132	0.0518044	10.3561	0.0600332
SensDMSO	BOLA3	bolA homolog 3 (E. coli)	0.0176224	1.05728	10.8582	0.0492559	10.2699	0.121195
SensDMSO	FKBP8	FK506 binding protein 8, 38kDa	0.0176224	1.11789	9.58164	0.134757	8.57116	0.179852
SensDMSO	MAML3	mastermind-like 3 (Drosophila)	0.0176224	1.05344	7.2479	0.0540111	6.88024	0.0614461
SensDMSO	COIL	coilin	0.0176224	1.0989	8.09029	0.0645179	7.36216	0.148671
SensDMSO	HNRNPD	heterogeneous nuclear ribonucleoprotein D (AU-rich element RNA binding protein 1, 37kDa)	0.0176224	1.03836	9.09144	0.0239266	8.75555	0.0708684
SensDMSO	MRPS12	mitochondrial ribosomal protein S12	0.0176224	1.10035	7.16069	0.120089	6.50763	0.082095
SensDMSO	SBDS	Shwachman-Bodian-Diamond syndrome	0.0176224	1.03225	11.43	0.0514699	11.0729	0.0606534
SensDMSO	VANGL2	vang-like 2 (van gogh, Drosophila)	0.0176224	1.19982	7.11163	0.1905	5.92724	0.183379
SensDMSO	FASTKD3	FAST kinase domains 3	0.0176224	1.09099	7.73349	0.0935073	7.08848	0.110085
SensDMSO	CITED1	Cbp/p300-interacting transactivator, with Glu/Asp-rich carboxy-terminal domain, 1	0.0176224	1.20226	7.96007	0.242745	6.6209	0.176374
SensDMSO	VPS52	vacuolar protein sorting 52 homolog (S. cerevisiae)	0.0176224	1.07654	8.63195	0.0952562	8.0182	0.0993312
SensDMSO	IGSF21	immunoglobin superfamily, member 21	0.0176224	1.11775	8.29586	0.132873	7.42196	0.144079
SensDMSO	TADA1	transcriptional adaptor 1	0.0176224	1.05843	7.42547	0.0737514	7.01556	0.0550383
SensDMSO	TRAF3	TNF receptor-associated factor 3	0.0176224	1.08585	8.37098	0.0896463	7.70916	0.118653
SensDMSO	DCTPP1	dCTP pyrophosphatase 1	0.0176224	1.13021	9.72425	0.131601	8.60393	0.214883
SensDMSO	SERPINF1	serpin peptidase inhibitor, clade F (alpha-2 antiplasmin, pigment epithelium derived factor), member 1	0.0176224	1.03272	11.578	0.0271633	11.2111	0.0779385
SensDMSO	C9orf91	chromosome 9 open reading frame 91	0.0176224	1.22071	7.09192	0.100702	5.80968	0.270591
SensDMSO	MFAP4	microfibrillar-associated protein 4	0.0176224	1.16425	6.85594	0.0832483	5.88871	0.201319
SensDMSO	GUCA1B	guanylate cyclase activator 1B (retina)	0.0176224	1.29146	6.31297	0.172335	4.88825	0.270912
SensDMSO	RNF157	ring finger protein 157	0.0176224	1.07934	9.2544	0.119909	8.5741	0.0956587
SensDMSO	KLF11	Kruppel-like factor 11	0.0176224	1.10407	7.00169	0.0878889	6.34169	0.120117
SensDMSO	SH2D2A	SH2 domain containing 2A	0.0176224	1.13846	7.01485	0.162118	6.1617	0.103758
SensDMSO	CDHR1	cadherin-related family member 1	0.0176224	1.09772	8.71115	0.10545	7.93565	0.139783
SensDMSO	SLC17A9	solute carrier family 17, member 9	0.0176224	1.14544	8.02903	0.0713998	7.00953	0.219022
SensDMSO	SCARB1	scavenger receptor class B, member 1	0.0176224	1.07176	8.86342	0.0423116	8.26993	0.12729
SensDMSO	UNC45B	unc-45 homolog B (C. elegans)	0.0176224	1.17691	5.35812	0.145572	4.5527	0.109392
SensDMSO	PDIK1L	PDLIM1 interacting kinase 1 like	0.0176224	1.10288	6.58638	0.0677185	5.97197	0.121328
SensDMSO	TLE3	transducin-like enhancer of split 3 (E(sp1) homolog, Drosophila)	0.0176224	1.22631	6.25632	0.148055	5.10176	0.215196
SensDMSO	PNO1	partner of NOB1 homolog (S. cerevisiae)	0.0176224	1.03952	10.1788	0.0587449	9.79185	0.0649627
SensDMSO	C1orf109	chromosome 1 open reading frame 109	0.0176224	1.06811	7.5322	0.080373	7.0519	0.0733304
SensDMSO	CELSR2	cadherin, EGF LAG seven-pass G-type receptor 2 (flamingo homolog, Drosophila)	0.0176224	1.09847	6.87262	0.0802221	6.25654	0.114256
SensDMSO	SEH1L	SEH1-like (S. cerevisiae)	0.0176224	1.0302	11.0353	0.045238	10.7118	0.0579965
SensDMSO	PDK2	pyruvate dehydrogenase kinase, isozyme 2	0.0176224	1.23006	4.93925	0.183417	4.01546	0.102722
SensDMSO	ZNF649	zinc finger protein 649	0.0176224	1.09205	7.33864	0.0904111	6.72003	0.108082
SensDMSO	CHAF1B	chromatin assembly factor 1, subunit B (p60)	0.0176224	1.05157	8.66232	0.0416207	8.2375	0.0874378
SensDMSO	LSM2	LSM2 homolog, U6 small nuclear RNA associated (S. cerevisiae)	0.0176224	1.09525	8.3194	0.0967381	7.59592	0.133572
SensDMSO	RAPGEF5	Rap guanine nucleotide exchange factor (GEF) 5	0.0176224	1.06686	7.97167	0.0982197	7.47209	0.0576437
SensDMSO	C2orf71	chromosome 2 open reading frame 71	0.0176224	1.11623	7.44012	0.0688541	6.66543	0.162795
SensDMSO	LOC286109	uncharacterized LOC286109	0.0176224	1.09996	9.90065	0.0510403	9.00095	0.198887
SensDMSO	ZMYND8	zinc finger, MYND-type containing 8	0.0176224	1.08461	8.01604	0.096197	7.39069	0.105622
SensDMSO	DLG3	discs, large homolog 3 (Drosophila)	0.0176224	1.06329	8.41404	0.0789203	7.91324	0.0830069
SensDMSO	TYMS	thymidylate synthetase	0.0176224	1.0315	10.3402	0.0421094	10.0245	0.0586699
SensDMSO	RND2	Rho family GTPase 2	0.0176224	1.13427	5.74531	0.135252	5.06518	0.077022
SensDMSO	TACC2	transforming, acidic coiled-coil containing protein 2	0.0176224	1.08388	6.0841	0.0799012	5.61328	0.0722981
SensDMSO	TRIM47	tripartite motif containing 47	0.0176224	1.12468	6.16797	0.100604	5.4842	0.120358
SensDMSO	DCUN1D5	DCN1, defective in cullin neddylation 1, domain containing 5 (S. cerevisiae)	0.0176224	1.07797	8.26499	0.0741221	7.6672	0.115457
SensDMSO	C6orf136	chromosome 6 open reading frame 136	0.0176224	1.0542	7.85337	0.0778831	7.44963	0.0502298
SensDMSO	TFB2M	transcription factor B2, mitochondrial	0.0176224	1.03068	9.9764	0.0641353	9.67942	0.0233302
SensDMSO	FAM129B	family with sequence similarity 129, member B	0.0176224	1.16065	5.48372	0.120588	4.72471	0.126127
SensDMSO	DTX3	deltex homolog 3 (Drosophila)	0.0176224	1.20613	6.84104	0.164825	5.67189	0.212548
SensDMSO	DDX6	DEAD (Asp-Glu-Ala-Asp) box polypeptide 6	0.0176224	1.02765	10.1673	0.0186369	9.8938	0.0601255
SensDMSO	CTRL	chymotrypsin-like	0.0176224	1.20577	6.21589	0.0908483	5.15511	0.226936
SensDMSO	DEDD	death effector domain containing	0.0176224	1.05982	8.26972	0.0845275	7.80291	0.0666336
SensDMSO	UTP15	UTP15, U3 small nucleolar ribonucleoprotein, homolog (S. cerevisiae)	0.0176224	1.05631	9.57687	0.0491923	9.06636	0.107195
SensDMSO	TEF	thyrotrophic embryonic factor	0.0176224	1.12189	6.31464	0.139464	5.62855	0.0754194
SensDMSO	SGK196	protein kinase-like protein SgK196	0.0176224	1.05113	9.16549	0.0715815	8.71966	0.074289
SensDMSO	DUSP2	dual specificity phosphatase 2	0.0176224	1.12104	8.03734	0.138132	7.16953	0.145841
SensDMSO	MFSD4	major facilitator superfamily domain containing 4	0.0176224	1.1252	8.17964	0.0737902	7.2695	0.197544
SensDMSO	DNAJC12	DnaJ (Hsp40) homolog, subfamily C, member 12	0.0176224	1.08664	7.76388	0.116141	7.14483	0.0844175
SensDMSO	FAM57A	family with sequence similarity 57, member A	0.0176224	1.1299	6.17145	0.0820934	5.46193	0.142698
SensDMSO	PES1	pescadillo homolog 1, containing BRCT domain (zebrafish)	0.0176224	1.08212	7.70709	0.122723	7.12222	0.0582192
SensDMSO	TSPAN7	tetraspanin 7	0.0176224	1.05152	7.19074	0.0620206	6.8384	0.0533846
SensDMSO	ABAT	4-aminobutyrate aminotransferase	0.0176224	1.12046	7.22494	0.157258	6.4482	0.0884529
SensDMSO	KBTBD6	kelch repeat and BTB (POZ) domain containing 6	0.0176224	1.04295	8.39194	0.0638596	8.04633	0.0487734
SensDMSO	RPS6KL1	ribosomal protein S6 kinase-like 1	0.0176224	1.14343	5.93956	0.101862	5.19452	0.140111
SensDMSO	TGFB3	transforming growth factor, beta 3	0.0176224	1.15418	5.34612	0.115559	4.63195	0.119469
SensDMSO	DNAJC2	DnaJ (Hsp40) homolog, subfamily C, member 2	0.0176224	1.06339	9.88383	0.0898419	9.29465	0.103643
SensDMSO	ADAMTS1	ADAM metallopeptidase with thrombospondin type 1 motif, 1	0.0176224	1.16408	4.23996	0.0825215	3.64232	0.112038
SensDMSO	ISG20L2	interferon stimulated exonuclease gene 20kDa-like 2	0.0176224	1.05741	9.15897	0.060119	8.66174	0.0990182
SensDMSO	C5orf30	chromosome 5 open reading frame 30	0.0176224	1.07501	8.26497	0.101565	7.68826	0.0881263
SensDMSO	SETD7	SET domain containing (lysine methyltransferase) 7	0.0176224	1.10063	7.73752	0.133254	7.03009	0.0973084
SensDMSO	ATP9A	ATPase, class II, type 9A	0.0176224	1.21583	5.94506	0.132296	4.88972	0.207659
SensDMSO	SPR	sepiapterin reductase (7,8-dihydrobiopterin:NADP+ oxidoreductase)	0.0176224	1.22676	6.83223	0.202577	5.56934	0.214507
SensDMSO	ZDHHC22	zinc finger, DHHC-type containing 22	0.0176224	1.14143	7.12577	0.165179	6.24283	0.124337
SensDMSO	GMEB1	glucocorticoid modulatory element binding protein 1	0.0176224	1.05679	7.88843	0.0771459	7.46452	0.0626197
SensDMSO	EPHA2	EPH receptor A2	0.0176224	1.17067	6.585	0.20052	5.62499	0.10251
SensDMSO	C15orf17	chromosome 15 open reading frame 17	0.0176224	1.11197	6.39009	0.0720446	5.74662	0.132666
SensDMSO	CDC25A	cell division cycle 25 homolog A (S. pombe)	0.0176224	1.10713	8.44354	0.162872	7.62652	0.101464
SensDMSO	RNF144B	ring finger protein 144B	0.0176224	1.16677	5.7796	0.155387	4.95349	0.116212
SensDMSO	APOO	apolipoprotein O	0.0176224	1.09413	8.81572	0.0930218	8.05728	0.152229
SensDMSO	ZNF367	zinc finger protein 367	0.0176224	1.06887	6.68891	0.0794822	6.25795	0.0629814
SensDMSO	AKR1B10	aldo-keto reductase family 1, member B10 (aldose reductase)	0.0176224	1.16725	7.88368	0.139102	6.75404	0.226541
SensDMSO	PCGF6	polycomb group ring finger 6	0.0176224	1.12608	6.35196	0.0866899	5.64076	0.143225
SensDMSO	CUL4A	cullin 4A	0.0176224	1.04004	9.39294	0.0599982	9.03135	0.0604548
SensDMSO	NOL10	nucleolar protein 10	0.0176224	1.04788	10.3526	0.0769869	9.87951	0.0805841
SensDMSO	GDF15	growth differentiation factor 15	0.0176224	1.1621	6.92787	0.197933	5.96149	0.112895
SensDMSO	CRABP2	cellular retinoic acid binding protein 2	0.0176224	1.13438	7.3497	0.104223	6.47906	0.176899
SensDMSO	C1orf174	chromosome 1 open reading frame 174	0.0176224	1.06405	8.37806	0.0961882	7.87371	0.07002
SensDMSO	C17orf39	chromosome 17 open reading frame 39	0.0176224	1.06803	6.15709	0.0585152	5.76493	0.0718785
SensDMSO	UHRF1BP1	UHRF1 binding protein 1	0.0176224	1.12199	8.74243	0.123205	7.79192	0.187854
SensDMSO	TMEM117	transmembrane protein 117	0.0176224	1.27261	6.48988	0.263611	5.09967	0.196215
SensDMSO	BCL7A	B-cell CLL/lymphoma 7A	0.0176224	1.0925	7.80275	0.113375	7.14207	0.107603
SensDMSO	SLC25A21	solute carrier family 25 (mitochondrial oxodicarboxylate carrier), member 21	0.0176224	1.09836	7.59348	0.113749	6.91346	0.113786
SensDMSO	GRIK3	glutamate receptor, ionotropic, kainate 3	0.0176224	1.09112	5.52591	0.0645471	5.06445	0.0882917
SensDMSO	MNS1	meiosis-specific nuclear structural 1	0.0176224	1.08523	6.56339	0.0796817	6.04792	0.0927707
SensDMSO	NDST1	N-deacetylase/N-sulfotransferase (heparan glucosaminyl) 1	0.0176224	1.10745	8.20059	0.0927845	7.40491	0.164871
SensDMSO	SACS	spastic ataxia of Charlevoix-Saguenay (sacsin)	0.0176224	1.04018	10.4993	0.0684532	10.0938	0.0679792
SensDMSO	C10orf2	chromosome 10 open reading frame 2	0.0176224	1.06909	8.57171	0.123017	8.01777	0.0474778
SensDMSO	PET112	PET112 homolog (yeast)	0.0176224	1.13057	6.65381	0.0904207	5.88536	0.159327
SensDMSO	TKT	transketolase	0.0176224	1.05476	10.3666	0.0951064	9.82845	0.0861249
SensDMSO	ARG2	arginase, type II	0.0176224	1.10077	7.62653	0.10449	6.92834	0.129582
SensDMSO	IPO5	importin 5	0.0176224	1.0345	6.77254	0.0307183	6.5467	0.0443754
SensDMSO	CHRAC1	chromatin accessibility complex 1	0.0176224	1.06896	7.20037	0.0367139	6.73585	0.104795
SensDMSO	SIX4	SIX homeobox 4	0.0176224	1.11861	6.86905	0.0831535	6.14071	0.152991
SensDMSO	PDE6C	phosphodiesterase 6C, cGMP-specific, cone, alpha prime	0.0176224	1.40326	4.81302	0.28249	3.42988	0.171913
SensDMSO	LOC100507486	uncharacterized LOC100507486	0.0176224	1.3112	4.87813	0.16429	3.72035	0.223276
SensDMSO	ACBD5	acyl-CoA binding domain containing 5	0.0176224	1.05635	7.83432	0.0825874	7.4164	0.0566021
SensDMSO	KIAA0240	KIAA0240	0.0176224	1.09518	7.26621	0.0354966	6.63473	0.147073
SensDMSO	SLC7A11	solute carrier family 7 (anionic amino acid transporter light chain, xc- system), member 11	0.0176224	1.15034	7.10404	0.166127	6.17561	0.148254
SensDMSO	PCDHB3	protocadherin beta 3	0.0176224	1.10622	6.36442	0.103908	5.75329	0.103544
SensDMSO	NUP153	nucleoporin 153kDa	0.0176224	1.02798	11.2656	0.0650651	10.959	0.0344805
SensDMSO	DTL	denticleless homolog (Drosophila)	0.0176224	1.04551	10.2025	0.0892502	9.75839	0.0585235
SensDMSO	TSPAN33	tetraspanin 33	0.0176224	1.19247	7.74007	0.211634	6.49076	0.21302
SensDMSO	ROM1	retinal outer segment membrane protein 1	0.0176224	1.15055	5.14577	0.0976327	4.47245	0.129273
SensDMSO	THYN1	thymocyte nuclear protein 1	0.0176224	1.06384	6.9027	0.0660916	6.48847	0.0746663
SensDMSO	C14orf159	chromosome 14 open reading frame 159	0.0176224	1.12319	6.65666	0.154004	5.92656	0.0853514
SensDMSO	MRPL35	mitochondrial ribosomal protein L35	0.0176224	1.06208	9.10602	0.0855827	8.57375	0.0958097
SensDMSO	SKIV2L2	superkiller viralicidic activity 2-like 2 (S. cerevisiae)	0.0176224	1.03593	10.7525	0.0404805	10.3796	0.0804391
SensDMSO	ACSL4	acyl-CoA synthetase long-chain family member 4	0.0176224	1.04543	8.50517	0.0707764	8.13558	0.0544152
SensDMSO	HAUS2	HAUS augmin-like complex, subunit 2	0.0176224	1.06268	8.42952	0.0880546	7.93236	0.0816685
SensDMSO	PIGU	phosphatidylinositol glycan anchor biosynthesis, class U	0.0176224	1.05042	8.21881	0.0861166	7.82429	0.0408624
SensDMSO	CBS	cystathionine-beta-synthase	0.0176224	1.14343	7.37964	0.13204	6.45397	0.180589
SensDMSO	GADD45G	growth arrest and DNA-damage-inducible, gamma	0.0176224	1.08052	7.68513	0.113303	7.11241	0.0796505
SensDMSO	C1orf51	chromosome 1 open reading frame 51	0.0176224	1.122	7.21139	0.154643	6.42728	0.109798
SensDMSO	CORO2B	coronin, actin binding protein, 2B	0.0176224	1.13632	7.47663	0.156139	6.57966	0.150668
SensDMSO	TRABD	TraB domain containing	0.0176224	1.14661	8.08797	0.164435	7.05383	0.188552
SensDMSO	PRSS12	protease, serine, 12 (neurotrypsin, motopsin)	0.0176224	1.17649	6.07575	0.174595	5.16429	0.134712
SensDMSO	AMD1	adenosylmethionine decarboxylase 1	0.0176224	1.04212	10.3252	0.0370575	9.90787	0.0939628
SensDMSO	DNASE2	deoxyribonuclease II, lysosomal	0.0176224	1.17268	8.05	0.113039	6.86464	0.264013
SensDMSO	CCDC43	coiled-coil domain containing 43	0.0176224	1.05204	9.06164	0.0824365	8.6134	0.0708033
SensDMSO	KAT2A	K(lysine) acetyltransferase 2A	0.0176224	1.06532	9.06701	0.071926	8.51104	0.114074
SensDMSO	UBL4A	ubiquitin-like 4A	0.0176224	1.18357	7.78238	0.205134	6.57537	0.20905
SensDMSO	ERVV-2	endogenous retrovirus group V, member 2	0.0176224	1.23753	6.01186	0.207765	4.85794	0.18774
SensDMSO	URB2	URB2 ribosome biogenesis 2 homolog (S. cerevisiae)	0.0176224	1.05154	8.92013	0.0708468	8.48293	0.0792209
SensDMSO	BRIX1	BRX1, biogenesis of ribosomes, homolog (S. cerevisiae)	0.0176224	1.08228	9.22755	0.133471	8.52604	0.106393
SensDMSO	SLC25A32	solute carrier family 25, member 32	0.0176224	1.0536	9.47757	0.083051	8.99546	0.0829167
SensDMSO	UAP1	UDP-N-acteylglucosamine pyrophosphorylase 1	0.0176224	1.02935	9.47581	0.0359772	9.20563	0.0550729
SensDMSO	NUS1	nuclear undecaprenyl pyrophosphate synthase 1 homolog (S. cerevisiae)	0.0176224	1.03366	10.6895	0.0625941	10.3414	0.0571615
SensDMSO	LY6E	lymphocyte antigen 6 complex, locus E	0.0176224	1.12498	6.49514	0.0741319	5.77356	0.159347
SensDMSO	ZP3	zona pellucida glycoprotein 3 (sperm receptor)	0.0176224	1.11849	6.8312	0.155521	6.10753	0.083063
SensDMSO	CALD1	caldesmon 1	0.0176224	1.11144	6.09403	0.130421	5.48302	0.0719333
SensDMSO	CMPK1	cytidine monophosphate (UMP-CMP) kinase 1, cytosolic	0.0176224	1.03501	9.93714	0.0447045	9.60098	0.0687093
SensDMSO	MCM7	minichromosome maintenance complex component 7	0.0176224	1.05451	10.0625	0.079468	9.54234	0.0991978
SensDMSO	METTL5	methyltransferase like 5	0.0176224	1.06833	8.75313	0.0571967	8.19327	0.124412
SensDMSO	LOC100506649	uncharacterized LOC100506649	0.0176224	1.09589	6.50101	0.123364	5.93215	0.0645692
SensDMSO	CNNM1	cyclin M1	0.0176224	1.21765	6.21455	0.228131	5.10373	0.148147
SensDMSO	KIAA0556	KIAA0556	0.0176224	1.09149	8.04873	0.107952	7.37408	0.125173
SensDMSO	ESR2	estrogen receptor 2 (ER beta)	0.0176224	1.12748	5.49687	0.0921637	4.87535	0.121235
SensDMSO	ENG	endoglin	0.0176224	1.22878	6.61965	0.229032	5.38717	0.196979
SensDMSO	WHSC1	Wolf-Hirschhorn syndrome candidate 1	0.0176224	1.03077	8.36233	0.0311472	8.1127	0.052688
SensDMSO	TEAD4	TEA domain family member 4	0.0176224	1.09373	8.68159	0.0803666	7.93762	0.164257
SensDMSO	BPNT1	3'(2'), 5'-bisphosphate nucleotidase 1	0.0176224	1.05327	7.63982	0.0672187	7.25341	0.0672079
SensDMSO	AHSA1	AHA1, activator of heat shock 90kDa protein ATPase homolog 1 (yeast)	0.0176224	1.03527	7.62183	0.0181307	7.36218	0.0612586
SensDMSO	SCO1	SCO cytochrome oxidase deficient homolog 1 (yeast)	0.0176224	1.05215	8.61336	0.0798325	8.18644	0.0683881
SensDMSO	VPS37B	vacuolar protein sorting 37 homolog B (S. cerevisiae)	0.0176224	1.11422	7.70106	0.0989275	6.91162	0.167377
SensDMSO	RTN2	reticulon 2	0.0176224	1.11009	7.32502	0.134432	6.59857	0.118079
SensDMSO	CHCHD10	coiled-coil-helix-coiled-coil-helix domain containing 10	0.0176224	1.05043	7.13559	0.0451306	6.79304	0.0713057
SensDMSO	NFKBIB	nuclear factor of kappa light polypeptide gene enhancer in B-cells inhibitor, beta	0.0176224	1.10577	7.44052	0.140465	6.72879	0.105087
SensDMSO	CDON	Cdon homolog (mouse)	0.0176224	1.04702	9.19268	0.0723236	8.77984	0.0717096
SensDMSO	C12orf24	chromosome 12 open reading frame 24	0.0176224	1.05443	7.68308	0.0708242	7.28647	0.0676872
SensDMSO	MLLT6	myeloid/lymphoid or mixed-lineage leukemia (trithorax homolog, Drosophila); translocated to, 6	0.0176224	1.10075	6.90181	0.066395	6.27007	0.141224
SensDMSO	GNA13	guanine nucleotide binding protein (G protein), alpha 13	0.0176224	1.04438	8.60861	0.0589907	8.2428	0.0684783
SensDMSO	FDPS	farnesyl diphosphate synthase	0.0176224	1.06183	7.46009	0.0480982	7.02569	0.0961112
SensDMSO	DDX18	DEAD (Asp-Glu-Ala-Asp) box polypeptide 18	0.0176224	1.02192	9.91476	0.0445922	9.70209	0.0279359
SensDMSO	MANSC1	MANSC domain containing 1	0.0176224	1.17749	5.01195	0.138492	4.25646	0.125774
SensDMSO	JSRP1	junctional sarcoplasmic reticulum protein 1	0.0176224	1.12319	7.60831	0.134855	6.77386	0.156688
SensDMSO	MVK	mevalonate kinase	0.0176224	1.15381	6.1204	0.0814278	5.30451	0.185265
SensDMSO	NCOA6	nuclear receptor coactivator 6	0.0176224	1.07659	8.3664	0.0685949	7.77119	0.130767
SensDMSO	DNMT3A	DNA (cytosine-5-)-methyltransferase 3 alpha	0.0176224	1.07669	7.50321	0.0992483	6.96877	0.0879732
SensDMSO	GLTP	glycolipid transfer protein	0.0176224	1.07504	7.80909	0.109399	7.26402	0.0798809
SensDMSO	MCMBP	minichromosome maintenance complex binding protein	0.0176224	1.03802	9.83129	0.0308533	9.47115	0.0840153
SensDMSO	ARHGEF2	Rho/Rac guanine nucleotide exchange factor (GEF) 2	0.0176224	1.09834	7.16162	0.132884	6.52043	0.0880178
SensDMSO	C16orf13	chromosome 16 open reading frame 13	0.0176224	1.07336	7.7329	0.0756596	7.20437	0.107791
SensDMSO	SPG21	spastic paraplegia 21 (autosomal recessive, Mast syndrome)	0.0176224	1.06357	7.20322	0.0814349	6.77268	0.0698638
SensDMSO	KIF1A	kinesin family member 1A	0.0176224	1.20373	7.44014	0.22474	6.18088	0.219039
SensDMSO	ZNF385A	zinc finger protein 385A	0.0176224	1.15682	8.24272	0.191927	7.12532	0.201908
SensDMSO	PFKP	phosphofructokinase, platelet	0.0176224	1.1146	8.23029	0.104998	7.38406	0.183007
SensDMSO	GPR27	G protein-coupled receptor 27	0.0176224	1.27875	5.86916	0.192837	4.58976	0.254213
SensDMSO	SLC44A4	solute carrier family 44, member 4	0.0176224	1.18333	5.18501	0.0550779	4.38173	0.192812
SensDMSO	C10orf125	chromosome 10 open reading frame 125	0.0176224	1.14184	6.85017	0.136122	5.99924	0.163214
SensDMSO	NAT8L	N-acetyltransferase 8-like (GCN5-related, putative)	0.0176224	1.16003	6.27184	0.143163	5.40663	0.161882
SensDMSO	ZNF296	zinc finger protein 296	0.0176224	1.11744	5.84569	0.152608	5.23131	0.0162669
SensDMSO	RAB31	RAB31, member RAS oncogene family	0.0176224	1.09791	9.29849	0.17105	8.46926	0.116997
SensDMSO	NUP205	nucleoporin 205kDa	0.0176224	1.04885	9.39572	0.0718151	8.95814	0.0824746
SensDMSO	ZNRD1	zinc ribbon domain containing 1	0.0176224	1.11348	7.02392	0.120256	6.30809	0.13289
SensDMSO	PDC	phosducin	0.0176224	1.13499	7.77653	0.0914455	6.85165	0.212775
SensDMSO	WDR74	WD repeat domain 74	0.0176224	1.11133	6.55765	0.102756	5.90074	0.128568
SensDMSO	DOCK7	dedicator of cytokinesis 7	0.0176224	1.04613	8.50234	0.0801621	8.12746	0.0490969
SensDMSO	LOC100506294	uncharacterized LOC100506294	0.0176224	1.07986	6.26365	0.0381135	5.80042	0.109744
SensDMSO	TSKU	tsukushi small leucine rich proteoglycan homolog (Xenopus laevis)	0.0176224	1.10072	7.40813	0.105113	6.73025	0.13363
SensDMSO	GLB1L2	galactosidase, beta 1-like 2	0.0176224	1.09676	7.89934	0.143079	7.20245	0.100437
SensDMSO	SDF2L1	stromal cell-derived factor 2-like 1	0.0176224	1.1155	6.61692	0.11425	5.93182	0.128407
SensDMSO	FBL	fibrillarin	0.0176224	1.03189	11.1595	0.0747916	10.8146	0.0436366
SensDMSO	SYNGR1	synaptogyrin 1	0.0176224	1.16112	6.90942	0.160986	5.95064	0.179048
SensDMSO	SNAR-G2	small ILF3/NF90-associated RNA G2	0.0176224	1.10714	9.69754	0.182386	8.75911	0.149291
SensDMSO	ST6GAL1	ST6 beta-galactosamide alpha-2,6-sialyltranferase 1	0.0176224	1.10255	6.68224	0.13595	6.0607	0.0768775
SensDMSO	RGS10	regulator of G-protein signaling 10	0.0176224	1.10482	7.09201	0.100933	6.41915	0.135682
SensDMSO	ELOVL2	ELOVL fatty acid elongase 2	0.0176224	1.03508	11.0303	0.0630389	10.6565	0.0697253
SensDMSO	TMEM180	transmembrane protein 180	0.0176224	1.16529	6.96661	0.113324	5.97843	0.221568
SensDMSO	POLE3	polymerase (DNA directed), epsilon 3 (p17 subunit)	0.0176224	1.06958	8.25485	0.0822032	7.71786	0.107492
SensDMSO	UVRAG	UV radiation resistance associated gene	0.0176224	1.09232	8.26484	0.0712835	7.56632	0.161012
SensDMSO	CXCL14	chemokine (C-X-C motif) ligand 14	0.0176224	1.16968	6.09237	0.195913	5.20857	0.106499
SensDMSO	MRPL12	mitochondrial ribosomal protein L12	0.0176224	1.06306	9.89602	0.0854709	9.30902	0.121119
SensDMSO	ANKRD33	ankyrin repeat domain 33	0.0176224	1.34234	6.11424	0.117766	4.55492	0.375865
SensDMSO	SCN3B	sodium channel, voltage-gated, type III, beta	0.0176224	1.08	7.75994	0.0273201	7.18513	0.142631
SensDMSO	SBNO2	strawberry notch homolog 2 (Drosophila)	0.0176224	1.15131	6.46044	0.0956293	5.61137	0.192118
SensDMSO	NOX4	NADPH oxidase 4	0.0176224	1.25741	4.77189	0.0632068	3.79502	0.238715
SensDMSO	NFATC4	nuclear factor of activated T-cells, cytoplasmic, calcineurin-dependent 4	0.0176224	1.14281	5.7982	0.0944304	5.07361	0.157023
SensDMSO	C2orf88	chromosome 2 open reading frame 88	0.0176224	1.24022	5.05324	0.183985	4.07447	0.165596
SensDMSO	ALKBH2	alkB, alkylation repair homolog 2 (E. coli)	0.0176224	1.10374	7.27978	0.153348	6.59556	0.0804609
SensDMSO	ATP6V1E2	ATPase, H+ transporting, lysosomal 31kDa, V1 subunit E2	0.0176224	1.09698	6.59933	0.0938682	6.0159	0.114009
SensDMSO	RINL	Ras and Rab interactor-like	0.0176224	1.12292	6.19001	0.131569	5.51242	0.110043
SensDMSO	RRP15	ribosomal RNA processing 15 homolog (S. cerevisiae)	0.0176224	1.04531	9.26585	0.0776496	8.86421	0.0656736
SensDMSO	MRPS23	mitochondrial ribosomal protein S23	0.0176224	1.03	10.1445	0.0732702	9.84903	0.0152807
SensDMSO	C11orf48	chromosome 11 open reading frame 48	0.0176224	1.0616	6.82087	0.0813058	6.42507	0.0587357
SensDMSO	JMJD6	jumonji domain containing 6	0.0176224	1.10312	7.55719	0.0769917	6.85076	0.161799
SensDMSO	ITPK1	inositol-tetrakisphosphate 1-kinase	0.0176224	1.09178	7.88892	0.10763	7.22572	0.129335
SensDMSO	DCTD	dCMP deaminase	0.0176224	1.08402	7.64739	0.127337	7.05469	0.0800337
SensDMSO	TRIM8	tripartite motif containing 8	0.0176224	1.09701	7.44731	0.085339	6.78871	0.143699
SensDMSO	TRMT2B	TRM2 tRNA methyltransferase 2 homolog B (S. cerevisiae)	0.0176224	1.10873	7.67821	0.155613	6.92522	0.110903
SensDMSO	PKN3	protein kinase N3	0.0176224	1.17339	7.17709	0.171934	6.11653	0.207224
SensDMSO	DFNB31	deafness, autosomal recessive 31	0.0176224	1.09206	6.60444	0.11383	6.04767	0.0838379
SensDMSO	DDX20	DEAD (Asp-Glu-Ala-Asp) box polypeptide 20	0.0176224	1.07452	7.09648	0.11649	6.60432	0.0455501
SensDMSO	SLC9A7	solute carrier family 9 (sodium/hydrogen exchanger), member 7	0.0176224	1.19321	7.43065	0.264528	6.22745	0.153616
SensDMSO	COX4I1	cytochrome c oxidase subunit IV isoform 1	0.0176224	1.01926	11.3452	0.0465188	11.1308	0.0285052
SensDMSO	EXD2	exonuclease 3'-5' domain containing 2	0.0176224	1.16776	5.90496	0.0833215	5.05666	0.199301
SensDMSO	C9orf140	chromosome 9 open reading frame 140	0.0176224	1.06083	6.70301	0.050749	6.31868	0.0836961
SensDMSO	CLOCK	clock homolog (mouse)	0.0176224	1.06476	9.23667	0.127883	8.67491	0.0641822
SensDMSO	IBTK	inhibitor of Bruton agammaglobulinemia tyrosine kinase	0.0176224	1.04121	8.86916	0.0310031	8.51817	0.0839707
SensDMSO	USP7	ubiquitin specific peptidase 7 (herpes virus-associated)	0.0176224	1.02441	10.1322	0.0313201	9.89078	0.0530382
SensDMSO	SEPHS1	selenophosphate synthetase 1	0.0176224	1.04324	10.7054	0.0706226	10.2617	0.088527
SensDMSO	TEAD2	TEA domain family member 2	0.0176224	1.12389	7.66521	0.140867	6.82028	0.163719
SensDMSO	PFDN1	prefoldin subunit 1	0.0176224	1.01767	8.16058	0.032873	8.01887	0.0152657
SensDMSO	TIMM8A	translocase of inner mitochondrial membrane 8 homolog A (yeast)	0.0176224	1.05312	8.49828	0.0794879	8.06964	0.0755505
SensDMSO	SUPV3L1	suppressor of var1, 3-like 1 (S. cerevisiae)	0.0176224	1.02492	9.83599	0.030451	9.59685	0.0531304
SensDMSO	CCDC106	coiled-coil domain containing 106	0.0176224	1.26563	5.72366	0.275471	4.52239	0.137067
SensDMSO	MRPL24	mitochondrial ribosomal protein L24	0.0176224	1.07328	8.14195	0.0457324	7.58602	0.135042
SensDMSO	TBX18	T-box 18	0.0176224	1.14597	7.07916	0.171433	6.17746	0.155499
SensDMSO	AKAP12	A kinase (PRKA) anchor protein 12	0.0176224	1.07913	7.42089	0.0852866	6.87671	0.110669
SensDMSO	SUV39H1	suppressor of variegation 3-9 homolog 1 (Drosophila)	0.0176224	1.13645	7.5316	0.191653	6.62731	0.131084
SensDMSO	EARS2	glutamyl-tRNA synthetase 2, mitochondrial (putative)	0.0176224	1.09671	7.96588	0.146781	7.26343	0.105083
SensDMSO	TOMM22	translocase of outer mitochondrial membrane 22 homolog (yeast)	0.0176224	1.05167	9.23777	0.0642775	8.78387	0.0975788
SensDMSO	PSMB10	proteasome (prosome, macropain) subunit, beta type, 10	0.0176224	1.11292	7.76802	0.133331	6.97987	0.152957
SensDMSO	MED12	mediator complex subunit 12	0.0176224	1.07462	9.29853	0.0865109	8.65288	0.141991
SensDMSO	WDHD1	WD repeat and HMG-box DNA binding protein 1	0.0176224	1.06199	9.06112	0.0697885	8.53223	0.117051
SensDMSO	ARHGEF10	Rho guanine nucleotide exchange factor (GEF) 10	0.0176224	1.06719	7.49911	0.090497	7.02697	0.081337
SensDMSO	DPP7	dipeptidyl-peptidase 7	0.0176224	1.16376	7.89524	0.17606	6.78425	0.226207
SensDMSO	UROD	uroporphyrinogen decarboxylase	0.0176224	1.15722	6.87813	0.18922	5.94364	0.149448
SensDMSO	DPYSL5	dihydropyrimidinase-like 5	0.0176224	1.13051	7.91293	0.095629	6.99943	0.215616
SensDMSO	FAM96A	family with sequence similarity 96, member A	0.0176224	1.07889	7.92373	0.0904543	7.34434	0.119176
SensDMSO	FUNDC1	FUN14 domain containing 1	0.0176224	1.09473	8.49463	0.137722	7.75957	0.130634
SensDMSO	ESX1	ESX homeobox 1	0.0176224	1.37318	5.50171	0.312593	4.00654	0.227014
SensDMSO	C1orf31	chromosome 1 open reading frame 31	0.0176224	1.11611	9.08612	0.140638	8.14087	0.199943
SensDMSO	SCD	stearoyl-CoA desaturase (delta-9-desaturase)	0.0176224	1.06317	11.0051	0.0904987	10.3512	0.142881
SensDMSO	MOSC2	MOCO sulphurase C-terminal domain containing 2	0.0176224	1.099	7.08644	0.10354	6.44809	0.128665
SensDMSO	NOP16	NOP16 nucleolar protein homolog (yeast)	0.0176224	1.0821	8.91475	0.0767526	8.23835	0.157269
SensDMSO	EZH2	enhancer of zeste homolog 2 (Drosophila)	0.0176224	1.03161	9.67677	0.0575261	9.38026	0.0509201
SensDMSO	UBQLN4	ubiquilin 4	0.0176224	1.1021	8.1854	0.10488	7.42709	0.166173
SensDMSO	RP1	retinitis pigmentosa 1 (autosomal dominant)	0.0176224	1.21833	5.15124	0.206522	4.22812	0.120762
SensDMSO	HES7	hairy and enhancer of split 7 (Drosophila)	0.0176224	1.18907	6.89651	0.207983	5.79994	0.193942
SensDMSO	CHST10	carbohydrate sulfotransferase 10	0.0176224	1.09923	6.78948	0.0732884	6.17657	0.141063
SensDMSO	THBS4	thrombospondin 4	0.0176224	1.08314	7.59909	0.0753173	7.01582	0.13125
SensDMSO	METTL8	methyltransferase like 8	0.0176224	1.06834	7.70871	0.0614847	7.21557	0.112271
SensDMSO	GADD45GIP1	growth arrest and DNA-damage-inducible, gamma interacting protein 1	0.0176224	1.06524	8.69126	0.0785961	8.159	0.113762
SensDMSO	TCERG1	transcription elongation regulator 1	0.0176224	1.05362	9.07352	0.0641216	8.61172	0.101409
SensDMSO	DNPEP	aspartyl aminopeptidase	0.0176224	1.11925	7.12014	0.127556	6.36152	0.150294
SensDMSO	CACNA1F	calcium channel, voltage-dependent, L type, alpha 1F subunit	0.0176224	1.13759	7.37063	0.221167	6.47916	0.0696924
SensDMSO	LOC100289092	uncharacterized LOC100289092	0.0176224	1.09868	6.97359	0.0794757	6.34724	0.14239
SensDMSO	MOSC1	MOCO sulphurase C-terminal domain containing 1	0.0176224	1.15584	6.03067	0.144185	5.21758	0.155646
SensDMSO	ELOVL6	ELOVL fatty acid elongase 6	0.0176224	1.06833	8.55099	0.0711567	8.00404	0.12386
SensDMSO	BEX1	brain expressed, X-linked 1	0.0176224	1.23018	7.03945	0.236366	5.72231	0.250065
SensDMSO	SLC43A1	solute carrier family 43, member 1	0.0176224	1.1144	8.07009	0.0990738	7.24168	0.19265
SensDMSO	NGFRAP1	nerve growth factor receptor (TNFRSF16) associated protein 1	0.0176224	1.14733	6.63483	0.133508	5.78284	0.178463
SensDMSO	SLC5A6	solute carrier family 5 (sodium-dependent vitamin transporter), member 6	0.0176224	1.13362	7.43422	0.161441	6.55797	0.16278
SensDMSO	NENF	neudesin neurotrophic factor	0.0176224	1.10732	8.58183	0.117371	7.7501	0.183293
SensDMSO	PUS7L	pseudouridylate synthase 7 homolog (S. cerevisiae)-like	0.0176224	1.09959	9.3255	0.150646	8.48086	0.161751
SensDMSO	EPRS	glutamyl-prolyl-tRNA synthetase	0.0176224	1.01227	11.1706	0.027299	11.0351	0.0226012
SensDMSO	STAC	SH3 and cysteine rich domain	0.0176224	1.09845	6.46346	0.11724	5.88417	0.0961663
SensDMSO	C1orf43	chromosome 1 open reading frame 43	0.0176224	1.03555	11.4917	0.0630212	11.0972	0.081844
SensDMSO	ZNF593	zinc finger protein 593	0.0176224	1.04154	7.94381	0.0703963	7.62701	0.0438785
SensDMSO	YARS	tyrosyl-tRNA synthetase	0.0176224	1.05812	8.44727	0.038731	7.98331	0.115158
SensDMSO	NFIB	nuclear factor I/B	0.0176224	1.05348	8.79791	0.105892	8.3513	0.0498104
SensDMSO	C1orf201	chromosome 1 open reading frame 201	0.0176224	1.18076	5.41543	0.192758	4.58639	0.100731
SensDMSO	ZBTB39	zinc finger and BTB domain containing 39	0.0176224	1.07171	8.30096	0.106509	7.74556	0.0994767
SensDMSO	ABCA2	ATP-binding cassette, sub-family A (ABC1), member 2	0.0176224	1.11452	6.62961	0.102954	5.94841	0.146159
SensDMSO	MGC12982	uncharacterized protein MGC12982	0.0176224	1.10698	5.77643	0.126468	5.21819	0.0740255
SensDMSO	METTL16	methyltransferase like 16	0.0176224	1.10007	7.68054	0.083437	6.98188	0.163829
SensDMSO	HOMER2	homer homolog 2 (Drosophila)	0.0176224	1.12089	7.13779	0.17428	6.36796	0.103994
SensDMSO	POLR2I	polymerase (RNA) II (DNA directed) polypeptide I, 14.5kDa	0.0176224	1.03559	9.93426	0.0887883	9.59285	0.0150094
SensDMSO	TNPO3	transportin 3	0.0176224	1.03382	10.5267	0.0636418	10.1823	0.0648297
SensDMSO	IL21R	interleukin 21 receptor	0.0176224	1.1437	5.38668	0.167682	4.70988	0.0613289
SensDMSO	NUP188	nucleoporin 188kDa	0.0176224	1.04616	10.2785	0.0639231	9.82496	0.101183
SensDMSO	PLCB3	phospholipase C, beta 3 (phosphatidylinositol-specific)	0.0176224	1.079	7.42366	0.0652993	6.8801	0.127867
SensDMSO	HSD17B2	hydroxysteroid (17-beta) dehydrogenase 2	0.0176224	1.42679	7.32959	0.17891	5.13712	0.551368
SensDMSO	RAB3B	RAB3B, member RAS oncogene family	0.0176224	1.05047	7.10892	0.0529004	6.76735	0.0732678
SensDMSO	LTBP1	latent transforming growth factor beta binding protein 1	0.0176224	1.10351	6.85431	0.0565527	6.21138	0.160433
SensDMSO	UBIAD1	UbiA prenyltransferase domain containing 1	0.0176224	1.04969	8.07107	0.0800406	7.68902	0.0618406
SensDMSO	PMM2	phosphomannomutase 2	0.0176224	1.03849	8.86231	0.0733472	8.53384	0.0469601
SensDMSO	RAI1	retinoic acid induced 1	0.0176224	1.12874	7.32418	0.101209	6.48881	0.197186
SensDMSO	UMPS	uridine monophosphate synthetase	0.0176224	1.03967	8.50023	0.0303779	8.17591	0.0805135
SensDMSO	BRSK2	BR serine/threonine kinase 2	0.0176224	1.10322	6.56641	0.143406	5.95203	0.0776441
SensDMSO	ERCC8	excision repair cross-complementing rodent repair deficiency, complementation group 8	0.0176224	1.07618	7.52286	0.123245	6.99035	0.0693987
SensDMSO	CWF19L1	CWF19-like 1, cell cycle control (S. pombe)	0.0176224	1.08124	7.864	0.0753388	7.27314	0.137688
SensDMSO	NDUFB10	NADH dehydrogenase (ubiquinone) 1 beta subcomplex, 10, 22kDa	0.0176224	1.06319	7.86343	0.118375	7.39604	0.0377417
SensDMSO	NIF3L1	NIF3 NGG1 interacting factor 3-like 1 (S. pombe)	0.0176224	1.0452	8.95663	0.082535	8.56931	0.0615601
SensDMSO	AKNAD1	AKNA domain containing 1	0.0176224	1.26433	3.78569	0.132322	2.99422	0.163599
SensDMSO	BCMO1	beta-carotene 15,15'-monooxygenase 1	0.0176224	1.16964	6.75289	0.152225	5.77348	0.211323
SensDMSO	MED22	mediator complex subunit 22	0.0176224	1.06017	7.40467	0.0984424	6.98439	0.0529594
SensDMSO	MTIF2	mitochondrial translational initiation factor 2	0.0176224	1.04826	9.5086	0.0351528	9.07084	0.111136
SensDMSO	TMEM147	transmembrane protein 147	0.0176224	1.07083	9.00154	0.0859602	8.40614	0.133511
SensDMSO	PDCD2L	programmed cell death 2-like	0.0176224	1.08738	8.10809	0.0699973	7.45653	0.15929
SensDMSO	SNORD126	small nucleolar RNA, C/D box 126	0.0176224	1.12752	6.17594	0.122246	5.47747	0.141006
SensDMSO	DIMT1	DIM1 dimethyladenosine transferase 1 homolog (S. cerevisiae)	0.0176224	1.03761	9.40514	0.078476	9.06421	0.0463086
SensDMSO	INO80D	INO80 complex subunit D	0.0176224	1.08942	8.08602	0.113581	7.4223	0.136456
SensDMSO	NMU	neuromedin U	0.0176224	1.10154	5.74485	0.0457954	5.21528	0.134078
SensDMSO	FTSJ3	FtsJ homolog 3 (E. coli)	0.0176224	1.06311	10.3849	0.0910703	9.76833	0.137535
SensDMSO	BID	BH3 interacting domain death agonist	0.0176224	1.12168	7.85105	0.0922796	6.99935	0.208615
SensDMSO	ATIC	5-aminoimidazole-4-carboxamide ribonucleotide formyltransferase/IMP cyclohydrolase	0.0176224	1.02609	10.6748	0.0583409	10.4034	0.0433925
SensDMSO	WBP5	WW domain binding protein 5	0.0176224	1.05695	9.14392	0.0912741	8.65125	0.0954036
SensDMSO	NLN	neurolysin (metallopeptidase M3 family)	0.0176224	1.02961	9.19586	0.0190282	8.93144	0.0683021
SensDMSO	TRIM65	tripartite motif containing 65	0.0176224	1.07895	7.51938	0.0851287	6.96915	0.120521
SensDMSO	ARMCX2	armadillo repeat containing, X-linked 2	0.0176224	1.20575	5.04326	0.141495	4.18268	0.182378
SensDMSO	DUS2L	dihydrouridine synthase 2-like, SMM1 homolog (S. cerevisiae)	0.0176224	1.0993	7.42494	0.0853952	6.75425	0.15835
SensDMSO	ASNSD1	asparagine synthetase domain containing 1	0.0176224	1.04466	9.72008	0.0730919	9.30458	0.0841429
SensDMSO	ZDHHC20	zinc finger, DHHC-type containing 20	0.0176224	1.04856	7.89032	0.0594628	7.52491	0.077939
SensDMSO	MTO1	mitochondrial translation optimization 1 homolog (S. cerevisiae)	0.0176224	1.06548	7.24552	0.106379	6.80024	0.0550939
SensDMSO	AMPD2	adenosine monophosphate deaminase 2	0.0176224	1.11218	7.66856	0.089107	6.89509	0.188243
SensDMSO	FAM197Y2P	family with sequence similarity 197, Y-linked, member 2, pseudogene	0.0176224	1.1177	6.45147	0.144981	5.77208	0.111575
SensDMSO	C19orf70	chromosome 19 open reading frame 70	0.0176224	1.08486	7.56762	0.0558881	6.97568	0.149335
SensDMSO	LOC100506631	uncharacterized LOC100506631	0.0176224	1.13639	5.92626	0.110829	5.21499	0.156354
SensDMSO	WBSCR16	Williams-Beuren syndrome chromosome region 16	0.0176224	1.10474	7.66127	0.144983	6.9349	0.131651
SensDMSO	PTDSS1	phosphatidylserine synthase 1	0.0176224	1.06604	9.87635	0.0752063	9.26454	0.146817
SensDMSO	SOLH	small optic lobes homolog (Drosophila)	0.0176224	1.08897	7.19924	0.0864437	6.61102	0.133025
SensDMSO	MSH6	mutS homolog 6 (E. coli)	0.0176224	1.03196	8.92434	0.0590529	8.64799	0.0454813
SensDMSO	MYBL2	v-myb myeloblastosis viral oncogene homolog (avian)-like 2	0.0176224	1.10389	9.20692	0.150403	8.34041	0.17891
SensDMSO	PLXND1	plexin D1	0.0176224	1.0944	7.39684	0.0770635	6.75883	0.153907
SensDMSO	PGAP2	post-GPI attachment to proteins 2	0.0176224	1.09196	6.15732	0.134909	5.63877	0.0370468
SensDMSO	LOC100509105	uncharacterized LOC100509105	0.0176224	1.35075	7.83604	0.43907	5.80126	0.329733
SensDMSO	EXOSC7	exosome component 7	0.0176224	1.0814	7.79561	0.0918506	7.20883	0.129013
SensDMSO	COMTD1	catechol-O-methyltransferase domain containing 1	0.0176224	1.15097	5.73359	0.12809	4.98154	0.157454
SensDMSO	SPRYD4	SPRY domain containing 4	0.0176224	1.1524	7.48048	0.173286	6.49121	0.203351
SensDMSO	CNBP	CCHC-type zinc finger, nucleic acid binding protein	0.0176224	1.02274	11.0709	0.0523686	10.8248	0.0409897
SensDMSO	SLC6A6	solute carrier family 6 (neurotransmitter transporter, taurine), member 6	0.0176224	1.05116	8.98556	0.0439443	8.54821	0.109689
SensDMSO	PRDX4	peroxiredoxin 4	0.0176224	1.04342	7.8608	0.0780475	7.5337	0.0414993
SensDMSO	MYOT	myotilin	0.0176224	1.2168	4.78286	0.132498	3.9307	0.188397
SensDMSO	EBF2	early B-cell factor 2	0.0176224	1.09579	6.44471	0.122108	5.88135	0.0910424
SensDMSO	RILPL2	Rab interacting lysosomal protein-like 2	0.0176224	1.09953	6.19158	0.0767484	5.63111	0.130804
SensDMSO	FAM155B	family with sequence similarity 155, member B	0.0176224	1.1222	7.76337	0.098015	6.91798	0.206842
SensDMSO	DERL2	Der1-like domain family, member 2	0.0176224	1.05537	8.49019	0.0780989	8.04473	0.09194
SensDMSO	FASN	fatty acid synthase	0.0176224	1.07826	10.5314	0.0823514	9.76699	0.189925
SensDMSO	ICK	intestinal cell (MAK-like) kinase	0.0176224	1.03879	9.56996	0.0820017	9.21258	0.0514276
SensDMSO	MPPE1	metallophosphoesterase 1	0.0176224	1.11493	5.68925	0.141065	5.10278	0.0736183
SensDMSO	SLC35F4	solute carrier family 35, member F4	0.0176224	1.10931	6.42577	0.148285	5.7926	0.0869775
SensDMSO	BAG1	BCL2-associated athanogene	0.0176224	1.07767	7.06739	0.0893778	6.55803	0.105593
SensDMSO	SAMD4A	sterile alpha motif domain containing 4A	0.0176224	1.09421	5.56728	0.0619315	5.08794	0.114591
SensDMSO	C12orf11	chromosome 12 open reading frame 11	0.0176224	1.02642	10.3988	0.0558186	10.1311	0.0467452
SensDMSO	ICA1L	islet cell autoantigen 1,69kDa-like	0.0176224	1.0699	4.4524	0.0670056	4.16152	0.0422614
SensDMSO	IER3IP1	immediate early response 3 interacting protein 1	0.0176224	1.03189	8.45542	0.0249658	8.1941	0.0666827
SensDMSO	ATN1	atrophin 1	0.0176224	1.09323	8.77799	0.122423	8.02938	0.163248
SensDMSO	PSMA2	proteasome (prosome, macropain) subunit, alpha type, 2	0.0176224	1.03398	9.96132	0.0752743	9.634	0.0479219
SensDMSO	PLD6	phospholipase D family, member 6	0.0176224	1.10158	9.46526	0.153649	8.59241	0.181753
SensDMSO	HDAC1	histone deacetylase 1	0.0176224	1.04199	9.01111	0.0463145	8.64801	0.0875285
SensDMSO	NID1	nidogen 1	0.0176224	1.11778	7.95651	0.166474	7.11813	0.156765
SensDMSO	FGF11	fibroblast growth factor 11	0.0176224	1.25249	7.51852	0.182698	6.00284	0.370952
SensDMSO	SERTAD4	SERTA domain containing 4	0.0176224	1.34277	5.71323	0.309507	4.25483	0.250089
SensDMSO	KCNJ11	potassium inwardly-rectifying channel, subfamily J, member 11	0.0176224	1.21037	5.96753	0.249673	4.93033	0.134243
SensDMSO	HINT3	histidine triad nucleotide binding protein 3	0.0176224	1.07676	7.11827	0.11647	6.61082	0.075394
SensDMSO	GALNTL4	UDP-N-acetyl-alpha-D-galactosamine:polypeptide N-acetylgalactosaminyltransferase-like 4	0.0176224	1.1133	6.71492	0.111245	6.03156	0.150192
SensDMSO	OLFM2	olfactomedin 2	0.0176224	1.18376	7.94905	0.199315	6.71508	0.273337
SensDMSO	NHP2	NHP2 ribonucleoprotein homolog (yeast)	0.0176224	1.03203	9.35654	0.0628056	9.06615	0.0489436
SensDMSO	ANKRD9	ankyrin repeat domain 9	0.0176224	1.08765	6.27257	0.104419	5.76708	0.0913443
SensDMSO	SLC25A33	solute carrier family 25, member 33	0.0176224	1.04813	9.08405	0.0656841	8.66691	0.0937875
SensDMSO	WWP2	WW domain containing E3 ubiquitin protein ligase 2	0.0176224	1.08793	7.3817	0.0979974	6.78506	0.131254
SensDMSO	RHOQ	ras homolog gene family, member Q	0.0176224	1.10267	6.40903	0.135647	5.8123	0.0918995
SensDMSO	MECOM	MDS1 and EVI1 complex locus	0.0176224	1.07423	7.34326	0.0798278	6.83584	0.114214
SensDMSO	SFXN2	sideroflexin 2	0.0176224	1.07414	8.53521	0.108268	7.9461	0.120471
SensDMSO	PSIMCT-1	malignant T cell amplified sequence 1 pseudogene	0.0176224	1.09974	8.70835	0.129359	7.91853	0.174532
SensDMSO	ESD	esterase D	0.0176224	1.03376	9.04955	0.07151	8.75398	0.0387077
SensDMSO	SHPK	sedoheptulokinase	0.0176224	1.10253	7.38057	0.0943306	6.69423	0.163612
SensDMSO	PDCD11	programmed cell death 11	0.0176224	1.03765	9.51921	0.0746564	9.17386	0.0588068
SensDMSO	OPRL1	opiate receptor-like 1	0.0176224	1.11242	5.59071	0.14585	5.02574	0.0539258
SensDMSO	HIPK2	homeodomain interacting protein kinase 2	0.0176224	1.06229	10.162	0.0692879	9.56604	0.148927
SensDMSO	CAD	carbamoyl-phosphate synthetase 2, aspartate transcarbamylase, and dihydroorotase	0.0176224	1.07179	9.24031	0.108896	8.62137	0.131427
SensDMSO	TCEANC2	transcription elongation factor A (SII) N-terminal and central domain containing 2	0.0176224	1.05438	6.49542	0.0600444	6.16043	0.0704202
SensDMSO	MOK	MOK protein kinase	0.0176224	1.12562	5.56651	0.133892	4.94529	0.107424
SensDMSO	C2CD2	C2 calcium-dependent domain containing 2	0.0176224	1.08618	5.98274	0.0371754	5.50805	0.125799
SensDMSO	ZYX	zyxin	0.0176224	1.11428	6.54818	0.119768	5.87662	0.142119
SensDMSO	DPP9	dipeptidyl-peptidase 9	0.0176224	1.07025	8.23946	0.092659	7.69866	0.117537
SensDMSO	FAM174A	family with sequence similarity 174, member A	0.0176224	1.11496	6.29262	0.146216	5.64381	0.10423
SensDMSO	COMMD4	COMM domain containing 4	0.0176224	1.08214	7.69763	0.139528	7.11335	0.0817826
SensDMSO	HSPA2	heat shock 70kDa protein 2	0.0176224	1.19855	5.70331	0.150407	4.7585	0.214119
SensDMSO	SEL1L3	sel-1 suppressor of lin-12-like 3 (C. elegans)	0.0176224	1.11243	7.65409	0.132717	6.88053	0.168444
SensDMSO	TYW3	tRNA-yW synthesizing protein 3 homolog (S. cerevisiae)	0.0176224	1.06643	7.0964	0.0685695	6.65434	0.101622
SensDMSO	FASTKD2	FAST kinase domains 2	0.0176224	1.05788	8.24004	0.0544338	7.78916	0.112625
SensDMSO	CACNB1	calcium channel, voltage-dependent, beta 1 subunit	0.0176224	1.07714	6.97445	0.0750687	6.47497	0.116509
SensDMSO	MRPS16	mitochondrial ribosomal protein S16	0.0176224	1.03989	9.41343	0.042872	9.05235	0.0905956
SensDMSO	UBE2T	ubiquitin-conjugating enzyme E2T (putative)	0.0176224	1.02513	10.8875	0.0153644	10.6207	0.0724741
SensDMSO	BHLHE40	basic helix-loop-helix family, member e40	0.0176224	1.1158	5.80294	0.0826805	5.2007	0.145358
SensDMSO	NTHL1	nth endonuclease III-like 1 (E. coli)	0.0176224	1.0767	7.1379	0.0955962	6.62945	0.103921
SensDMSO	INPP5D	inositol polyphosphate-5-phosphatase, 145kDa	0.0176224	1.19623	4.81112	0.175045	4.0219	0.13215
SensDMSO	MDFIC	MyoD family inhibitor domain containing	0.0176224	1.29122	6.12488	0.299406	4.74348	0.240846
SensDMSO	CCDC59	coiled-coil domain containing 59	0.0176224	1.07986	7.98242	0.0942123	7.3921	0.134504
SensDMSO	MKI67IP	MKI67 (FHA domain) interacting nucleolar phosphoprotein	0.0176224	1.02443	11.2309	0.052264	10.9631	0.0531193
SensDMSO	LPHN3	latrophilin 3	0.0176224	1.13181	4.93219	0.0407857	4.35777	0.154689
SensDMSO	C4orf7	chromosome 4 open reading frame 7	0.0176224	1.05325	12.8156	0.08302	12.1676	0.160295
SensDMSO	AFG3L2	AFG3 ATPase family gene 3-like 2 (S. cerevisiae)	0.0176224	1.01773	10.2649	0.0407059	10.0862	0.0287665
SensDMSO	ZCCHC8	zinc finger, CCHC domain containing 8	0.0176224	1.03938	7.7953	0.0425148	7.49994	0.0705391
SensDMSO	GFRA1	GDNF family receptor alpha 1	0.0176224	1.16012	6.75092	0.112381	5.81915	0.234257
SensDMSO	NR2E3	nuclear receptor subfamily 2, group E, member 3	0.0176224	1.22711	6.07261	0.230637	4.94871	0.212842
SensDMSO	AGL	amylo-alpha-1, 6-glucosidase, 4-alpha-glucanotransferase	0.0176224	1.04323	9.75297	0.0959314	9.34879	0.0597894
SensDMSO	C9orf21	chromosome 9 open reading frame 21	0.0176224	1.19586	6.36834	0.158521	5.32532	0.245084
SensDMSO	LMOD3	leiomodin 3 (fetal)	0.0176224	1.2443	4.96747	0.203637	3.99219	0.181762
SensDMSO	C2orf29	chromosome 2 open reading frame 29	0.0176224	1.02474	9.32231	0.0538131	9.09724	0.0327613
SensDMSO	RGR	retinal G protein coupled receptor	0.0176224	1.13654	4.99202	0.0887239	4.39231	0.142657
SensDMSO	PFDN2	prefoldin subunit 2	0.0176224	1.03818	11.0095	0.0968307	10.6046	0.0592557
SensDMSO	CIRH1A	cirrhosis, autosomal recessive 1A (cirhin)	0.0176224	1.0615	10.7947	0.0907255	10.1693	0.150174
SensDMSO	PLCE1	phospholipase C, epsilon 1	0.0176224	1.10532	6.62932	0.155702	5.99764	0.0847467
SensDMSO	FAM195A	family with sequence similarity 195, member A	0.0176224	1.14863	7.20348	0.14614	6.27135	0.217053
SensDMSO	MYBBP1A	MYB binding protein (P160) 1a	0.0176224	1.08852	8.78691	0.119996	8.07236	0.160843
SensDMSO	SMO	smoothened, frizzled family receptor	0.0176224	1.17159	6.18948	0.177243	5.28298	0.183055
SensDMSO	CUTA	cutA divalent cation tolerance homolog (E. coli)	0.0176224	1.0632	7.95296	0.0639689	7.48021	0.116486
SensDMSO	MFN2	mitofusin 2	0.0176224	1.10423	8.81804	0.141188	7.98571	0.18685
SensDMSO	IFLTD1	intermediate filament tail domain containing 1	0.0176224	1.17204	5.97685	0.210144	5.09952	0.1299
SensDMSO	PKMYT1	protein kinase, membrane associated tyrosine/threonine 1	0.0176224	1.11825	6.74728	0.124755	6.03378	0.157555
SensDMSO	SLC7A5	solute carrier family 7 (amino acid transporter light chain, L system), member 5	0.0176224	1.06886	11.9833	0.120727	11.2113	0.181068
SensDMSO	TUBGCP3	tubulin, gamma complex associated protein 3	0.0176224	1.05806	8.50703	0.104833	8.04023	0.0796235
SensDMSO	SLC31A2	solute carrier family 31 (copper transporters), member 2	0.0176224	1.09013	6.83848	0.075513	6.27311	0.14067
SensDMSO	STAMBPL1	STAM binding protein-like 1	0.0176224	1.16207	6.55313	0.0751921	5.63919	0.246986
SensDMSO	TTC12	tetratricopeptide repeat domain 12	0.0176224	1.23798	4.74315	0.223717	3.83136	0.128483
SensDMSO	GNPDA1	glucosamine-6-phosphate deaminase 1	0.0176224	1.12385	6.80518	0.0784083	6.05526	0.197203
SensDMSO	NOL11	nucleolar protein 11	0.0176224	1.02863	11.0762	0.0513914	10.768	0.0705216
SensDMSO	ZNF358	zinc finger protein 358	0.0176224	1.16022	8.19328	0.292515	7.06184	0.130637
SensDMSO	DAGLA	diacylglycerol lipase, alpha	0.0176224	1.13705	5.7397	0.178501	5.04788	0.0807092
SensDMSO	FBXO41	F-box protein 41	0.0176224	1.14334	6.48464	0.153131	5.67166	0.171914
SensDMSO	STX4	syntaxin 4	0.0176224	1.0603	6.70111	0.0556922	6.32	0.0925271
SensDMSO	PTBP2	polypyrimidine tract binding protein 2	0.0176224	1.07502	8.3849	0.117127	7.79976	0.117421
SensDMSO	MIPOL1	mirror-image polydactyly 1	0.0176224	1.06018	7.84246	0.104529	7.39731	0.0707034
SensDMSO	ABCG4	ATP-binding cassette, sub-family G (WHITE), member 4	0.0176224	1.11171	6.43518	0.0868622	5.78854	0.161552
SensDMSO	SMYD2	SET and MYND domain containing 2	0.0176224	1.03073	9.89365	0.0424463	9.59872	0.0721161
SensDMSO	DHX35	DEAH (Asp-Glu-Ala-His) box polypeptide 35	0.0176224	1.09321	7.21852	0.100633	6.60306	0.142712
SensDMSO	DHODH	dihydroorotate dehydrogenase (quinone)	0.0176224	1.13468	8.15649	0.106135	7.18838	0.253539
SensDMSO	KEL	Kell blood group, metallo-endopeptidase	0.0176224	1.09504	6.08111	0.12053	5.55334	0.0892204
SensDMSO	MRPL4	mitochondrial ribosomal protein L4	0.0176224	1.04486	8.59775	0.0846006	8.22865	0.0621921
SensDMSO	RPGRIP1	retinitis pigmentosa GTPase regulator interacting protein 1	0.0176224	1.21293	5.43837	0.265327	4.48366	0.0581937
SensDMSO	EMG1	EMG1 nucleolar protein homolog (S. cerevisiae)	0.0176224	1.05663	7.38381	0.0604445	6.98806	0.0950244
SensDMSO	INHBE	inhibin, beta E	0.0176224	1.19536	5.47641	0.207552	4.58139	0.14795
SensDMSO	TMEM231	transmembrane protein 231	0.0176224	1.08504	6.91761	0.0955139	6.37543	0.121374
SensDMSO	PITPNC1	phosphatidylinositol transfer protein, cytoplasmic 1	0.0176224	1.05128	8.4461	0.0891334	8.03412	0.0764683
SensDMSO	INSM1	insulinoma-associated 1	0.0176224	1.08288	8.59333	0.113563	7.93563	0.149218
SensDMSO	C2orf65	chromosome 2 open reading frame 65	0.0176224	1.19231	5.15447	0.162403	4.3231	0.172881
SensDMSO	UTP11L	UTP11-like, U3 small nucleolar ribonucleoprotein, (yeast)	0.0176224	1.04258	9.62238	0.0663334	9.22941	0.0904095
SensDMSO	LOC644093	hCG2040054	0.0176224	1.25074	5.62883	0.227122	4.5004	0.228689
SensDMSO	PSMC3IP	PSMC3 interacting protein	0.0176224	1.05705	7.84933	0.0499665	7.42573	0.110267
SensDMSO	SSSCA1	Sjogren syndrome/scleroderma autoantigen 1	0.0176224	1.0455	8.40066	0.092182	8.03507	0.0491886
SensDMSO	MAZ	MYC-associated zinc finger protein (purine-binding transcription factor)	0.0176224	1.09368	9.93266	0.161872	9.0819	0.182
SensDMSO	FAF1	Fas (TNFRSF6) associated factor 1	0.0176224	1.03553	9.34037	0.0815985	9.01994	0.041953
SensDMSO	RFC2	replication factor C (activator 1) 2, 40kDa	0.0176224	1.04959	8.99702	0.0478184	8.57192	0.111942
SensDMSO	DHCR7	7-dehydrocholesterol reductase	0.0176224	1.09327	8.60553	0.0817669	7.87136	0.193699
SensDMSO	PIGB	phosphatidylinositol glycan anchor biosynthesis, class B	0.0176224	1.28652	6.55656	0.220415	5.09636	0.355521
SensDMSO	SPC24	SPC24, NDC80 kinetochore complex component, homolog (S. cerevisiae)	0.0176224	1.10966	8.41908	0.115582	7.58711	0.208498
SensDMSO	SV2C	synaptic vesicle glycoprotein 2C	0.0176224	1.17505	6.548	0.237953	5.57251	0.146693
SensDMSO	SYNGR2	synaptogyrin 2	0.0176224	1.13318	9.23239	0.172488	8.14733	0.258907
SensDMSO	SLC36A4	solute carrier family 36 (proton/amino acid symporter), member 4	0.0176224	1.05464	7.5093	0.067006	7.12025	0.089232
SensDMSO	ENTPD6	ectonucleoside triphosphate diphosphohydrolase 6 (putative)	0.0176224	1.08551	7.57701	0.0877784	6.98016	0.147031
SensDMSO	TIMM50	translocase of inner mitochondrial membrane 50 homolog (S. cerevisiae)	0.0176224	1.0359	10.2417	0.0666263	9.88675	0.0771079
SensDMSO	IGSF9	immunoglobulin superfamily, member 9	0.0176224	1.11853	8.12687	0.133707	7.26567	0.208169
SensDMSO	ACOX3	acyl-CoA oxidase 3, pristanoyl	0.0176224	1.05443	7.56841	0.102047	7.17774	0.0467402
SensDMSO	LRRC30	leucine rich repeat containing 30	0.0176224	1.20696	6.5499	0.203169	5.42678	0.250815
SensDMSO	NPTX1	neuronal pentraxin I	0.0176224	1.14954	8.13381	0.237125	7.0757	0.19183
SensDMSO	BCRP3	breakpoint cluster region pseudogene 3	0.0176224	1.51856	4.96532	0.368104	3.26976	0.32174
SensDMSO	SMPD2	sphingomyelin phosphodiesterase 2, neutral membrane (neutral sphingomyelinase)	0.0176224	1.08853	7.85002	0.0812789	7.21155	0.165261
SensDMSO	GCNT4	glucosaminyl (N-acetyl) transferase 4, core 2	0.0176224	1.27678	4.49455	0.210065	3.52022	0.186866
SensDMSO	C14orf2	chromosome 14 open reading frame 2	0.0176224	1.05091	7.53994	0.0788488	7.17467	0.0700968
SensDMSO	NUDC	nuclear distribution gene C homolog (A. nidulans)	0.0176224	1.05415	8.68463	0.12414	8.23852	0.0348884
SensDMSO	CWC27	CWC27 spliceosome-associated protein homolog (S. cerevisiae)	0.0176224	1.05057	8.96913	0.109682	8.53739	0.0595479
SensDMSO	RAMP2	receptor (G protein-coupled) activity modifying protein 2	0.0176224	1.20252	5.03376	0.147039	4.18602	0.196103
SensDMSO	CORO2A	coronin, actin binding protein, 2A	0.0176224	1.11834	7.76521	0.0819381	6.94353	0.223056
SensDMSO	LOC100134391	uncharacterized LOC100134391	0.0176224	1.21868	5.93134	0.178299	4.86704	0.251035
SensDMSO	EIF2C4	eukaryotic translation initiation factor 2C, 4	0.0176224	1.11847	7.35863	0.186495	6.57917	0.127259
SensDMSO	PEMT	phosphatidylethanolamine N-methyltransferase	0.0176224	1.18765	6.64086	0.148593	5.59158	0.265197
SensDMSO	ANP32B	acidic (leucine-rich) nuclear phosphoprotein 32 family, member B	0.0176224	1.06608	7.83634	0.126724	7.35062	0.0613825
SensDMSO	C8orf33	chromosome 8 open reading frame 33	0.0176224	1.04592	9.66298	0.0756638	9.23877	0.096968
SensDMSO	NDUFAB1	NADH dehydrogenase (ubiquinone) 1, alpha/beta subcomplex, 1, 8kDa	0.0176224	1.03891	10.0229	0.0802395	9.64746	0.0736645
SensDMSO	METTL10	methyltransferase like 10	0.0176224	1.08437	7.78506	0.0915886	7.17933	0.15002
SensDMSO	SRSF1	serine/arginine-rich splicing factor 1	0.0176224	1.02593	11.3588	0.0482534	11.0717	0.0679853
SensDMSO	SMG7	smg-7 homolog, nonsense mediated mRNA decay factor (C. elegans)	0.0176224	1.02454	9.44351	0.0197591	9.21732	0.0626912
SensDMSO	RRAGD	Ras-related GTP binding D	0.0176224	1.15009	6.12925	0.110583	5.32937	0.204632
SensDMSO	RNF7	ring finger protein 7	0.0176224	1.06992	7.90029	0.0656714	7.38401	0.135062
SensDMSO	GRB10	growth factor receptor-bound protein 10	0.0176224	1.08214	5.94363	0.0545454	5.49246	0.11938
SensDMSO	PSMB7	proteasome (prosome, macropain) subunit, beta type, 7	0.0176224	1.01142	10.3001	0.023736	10.1837	0.0241417
SensDMSO	VEGFB	vascular endothelial growth factor B	0.0176224	1.15452	7.37256	0.274886	6.38583	0.0830371
SensDMSO	CACNB2	calcium channel, voltage-dependent, beta 2 subunit	0.0176224	1.07485	8.19499	0.127871	7.62433	0.105967
SensDMSO	GOT2	glutamic-oxaloacetic transaminase 2, mitochondrial (aspartate aminotransferase 2)	0.0176224	1.03716	10.7881	0.0412032	10.4016	0.104729
SensDMSO	PFAS	phosphoribosylformylglycinamidine synthase	0.0176224	1.09281	9.54333	0.100493	8.7328	0.213624
SensDMSO	FTO	fat mass and obesity associated	0.0176224	1.04641	7.93763	0.0648028	7.5856	0.0794662
SensDMSO	PTP4A3	protein tyrosine phosphatase type IVA, member 3	0.0176224	1.05113	7.43675	0.0624994	7.07502	0.0849794
SensDMSO	PWP1	PWP1 homolog (S. cerevisiae)	0.0176224	1.03289	9.87832	0.0600051	9.56376	0.06941
SensDMSO	FLNC	filamin C, gamma	0.0176224	1.07827	6.77264	0.109742	6.28105	0.0925449
SensDMSO	PODXL2	podocalyxin-like 2	0.0176224	1.03836	10.7175	0.105024	10.3216	0.04837
SensDMSO	LAPTM5	lysosomal protein transmembrane 5	0.0176224	1.10492	4.74252	0.0809237	4.29217	0.103701
SensDMSO	HAUS6	HAUS augmin-like complex, subunit 6	0.0176224	1.03772	9.39753	0.058296	9.0559	0.0810003
SensDMSO	ATP1A3	ATPase, Na+/K+ transporting, alpha 3 polypeptide	0.0176224	1.05684	8.21633	0.0591019	7.77441	0.114887
SensDMSO	QTRT1	queuine tRNA-ribosyltransferase 1	0.0176224	1.11906	7.44278	0.142078	6.65095	0.182843
SensDMSO	FSD1	fibronectin type III and SPRY domain containing 1	0.0176224	1.14293	7.06738	0.0927459	6.18358	0.241253
SensDMSO	RPL22	ribosomal protein L22	0.0176224	1.11572	7.04119	0.0945171	6.3109	0.191568
SensDMSO	CCDC34	coiled-coil domain containing 34	0.0176224	1.09193	6.87304	0.0894693	6.29439	0.14391
SensDMSO	MPP6	membrane protein, palmitoylated 6 (MAGUK p55 subfamily member 6)	0.0176224	1.03082	9.34598	0.0346761	9.06659	0.074133
SensDMSO	PCDH18	protocadherin 18	0.0176224	1.1614	5.16651	0.198163	4.44852	0.0709764
SensDMSO	TFDP1	transcription factor Dp-1	0.0176224	1.07968	7.57534	0.0583463	7.01627	0.153183
SensDMSO	FRMPD4	FERM and PDZ domain containing 4	0.0176224	1.16353	5.72254	0.14286	4.91825	0.188027
SensDMSO	PRKCD	protein kinase C, delta	0.0176224	1.12394	5.8886	0.10259	5.23924	0.160762
SensDMSO	SLC39A10	solute carrier family 39 (zinc transporter), member 10	0.0176224	1.02627	7.74213	0.0444381	7.54395	0.0377132
SensDMSO	DTYMK	deoxythymidylate kinase (thymidylate kinase)	0.0176224	1.03734	8.51992	0.0555397	8.2132	0.0712235
SensDMSO	CHML	choroideremia-like (Rab escort protein 2)	0.0176224	1.03047	9.65789	0.0582208	9.37229	0.0606899
SensDMSO	ZNF343	zinc finger protein 343	0.0176224	1.12679	6.01579	0.161513	5.33888	0.116876
SensDMSO	GAB2	GRB2-associated binding protein 2	0.0176224	1.09326	5.89257	0.0714689	5.38991	0.12995
SensDMSO	PBK	PDZ binding kinase	0.0176224	1.04871	10.2545	0.0964604	9.77818	0.102349
SensDMSO	B3GNT1	UDP-GlcNAc:betaGal beta-1,3-N-acetylglucosaminyltransferase 1	0.0176224	1.08836	7.02198	0.0898347	6.4519	0.142394
SensDMSO	MEX3A	mex-3 homolog A (C. elegans)	0.0176224	1.06437	9.35769	0.108178	8.79174	0.127555
SensDMSO	PXMP2	peroxisomal membrane protein 2, 22kDa	0.0176224	1.07297	8.63498	0.0865728	8.04776	0.15057
SensDMSO	MC3R	melanocortin 3 receptor	0.0176224	1.13916	4.99115	0.0689735	4.38142	0.166653
SensDMSO	DHX15	DEAH (Asp-Glu-Ala-His) box polypeptide 15	0.0176224	1.03599	9.84724	0.0681084	9.50512	0.074869
SensDMSO	FAM86A	family with sequence similarity 86, member A	0.0176224	1.08975	8.19725	0.0923996	7.52216	0.177154
SensDMSO	BLVRA	biliverdin reductase A	0.0176224	1.124	7.21217	0.209092	6.4165	0.10841
SensDMSO	ANKS6	ankyrin repeat and sterile alpha motif domain containing 6	0.0176224	1.08231	6.55388	0.139691	6.05549	0.0474953
SensDMSO	ANAPC1	anaphase promoting complex subunit 1	0.0176224	1.04857	8.98011	0.0888174	8.56416	0.085352
SensDMSO	BZRAP1	benzodiazapine receptor (peripheral) associated protein 1	0.0176224	1.17516	5.83233	0.169065	4.963	0.194236
SensDMSO	ALG3	asparagine-linked glycosylation 3, alpha-1,3- mannosyltransferase homolog (S. cerevisiae)	0.0176224	1.0954	8.18796	0.0978723	7.47485	0.187284
SensDMSO	RALGDS	ral guanine nucleotide dissociation stimulator	0.0176224	1.07914	8.13013	0.0948665	7.53391	0.149048
SensDMSO	TIMM13	translocase of inner mitochondrial membrane 13 homolog (yeast)	0.0176224	1.07257	10.1771	0.103011	9.48851	0.176157
SensDMSO	ABCF2	ATP-binding cassette, sub-family F (GCN20), member 2	0.0176224	1.05014	8.94158	0.0793837	8.51465	0.0985967
SensDMSO	EML1	echinoderm microtubule associated protein like 1	0.0176224	1.04092	9.37842	0.0710517	9.0097	0.0832644
SensDMSO	NLE1	notchless homolog 1 (Drosophila)	0.0176224	1.12919	8.07173	0.188279	7.14826	0.199466
SensDMSO	EMB	embigin	0.0176224	1.09738	8.98227	0.101553	8.18521	0.213892
SensDMSO	E2F7	E2F transcription factor 7	0.0176224	1.03779	8.14453	0.0784533	7.84795	0.0401747
SensDMSO	SEC23A	Sec23 homolog A (S. cerevisiae)	0.0176224	1.05589	8.45799	0.0301189	8.01031	0.129625
SensDMSO	TRMT5	TRM5 tRNA methyltransferase 5 homolog (S. cerevisiae)	0.0176224	1.05696	7.38477	0.0617808	6.98678	0.100938
SensDMSO	PEF1	penta-EF-hand domain containing 1	0.0176224	1.13884	6.18788	0.157604	5.43349	0.159793
SensDMSO	LSM7	LSM7 homolog, U6 small nuclear RNA associated (S. cerevisiae)	0.0176224	1.08355	8.00709	0.0969207	7.38971	0.156194
SensDMSO	SLC8A1	solute carrier family 8 (sodium/calcium exchanger), member 1	0.0176224	1.12224	5.87296	0.169729	5.23325	0.0867171
SensDMSO	FTSJ1	FtsJ homolog 1 (E. coli)	0.0176224	1.06459	9.78358	0.077054	9.18999	0.15926
SensDMSO	CNIH4	cornichon homolog 4 (Drosophila)	0.0176224	1.03773	8.58353	0.0533371	8.27145	0.0762518
SensDMSO	MYC	v-myc myelocytomatosis viral oncogene homolog (avian)	0.0176224	1.03227	12.0898	0.0671729	11.7119	0.0906383
SensDMSO	C14orf33	chromosome 14 open reading frame 33	0.0176224	1.0595	6.27576	0.080361	5.92332	0.0679309
SensDMSO	C6orf125	chromosome 6 open reading frame 125	0.0176224	1.05817	10.0695	0.118176	9.51592	0.115721
SensDMSO	UQCRC2	ubiquinol-cytochrome c reductase core protein II	0.0176224	1.01362	10.8721	0.0220477	10.726	0.0377013
SensDMSO	DARS2	aspartyl-tRNA synthetase 2, mitochondrial	0.0176224	1.0224	9.60001	0.049922	9.38972	0.0383158
SensDMSO	SLC39A14	solute carrier family 39 (zinc transporter), member 14	0.0176224	1.11918	7.59984	0.0572916	6.79055	0.235333
SensDMSO	ZNF814	zinc finger protein 814	0.0176224	1.06267	8.20306	0.115241	7.71931	0.0876795
SensDMSO	MANEA	mannosidase, endo-alpha	0.0176224	1.07033	9.92569	0.134774	9.27348	0.141368
SensDMSO	KCNT2	potassium channel, subfamily T, member 2	0.0176224	1.06491	7.33926	0.0942286	6.89188	0.0952826
SensDMSO	C7orf40	chromosome 7 open reading frame 40	0.0176224	1.06061	7.47882	0.0720658	7.05143	0.105833
SensDMSO	F2R	coagulation factor II (thrombin) receptor	0.0176224	1.0459	8.99026	0.0613969	8.5957	0.101044
SensDMSO	SLC7A1	solute carrier family 7 (cationic amino acid transporter, y+ system), member 1	0.0176224	1.10182	9.47309	0.146568	8.59764	0.217767
SensDMSO	ZBTB24	zinc finger and BTB domain containing 24	0.0176224	1.03645	9.44243	0.0796047	9.1104	0.0598123
SensDMSO	MRPL18	mitochondrial ribosomal protein L18	0.0176224	1.05671	8.42496	0.0590537	7.97282	0.122096
SensDMSO	POLR2J	polymerase (RNA) II (DNA directed) polypeptide J, 13.3kDa	0.0176224	1.05326	9.32754	0.1137	8.85583	0.0843018
SensDMSO	SUSD1	sushi domain containing 1	0.0176224	1.11837	7.27962	0.210793	6.50913	0.0949996
SensDMSO	PRDX2	peroxiredoxin 2	0.0176224	1.04632	9.24707	0.0969973	8.83767	0.0755073
SensDMSO	CDC25B	cell division cycle 25 homolog B (S. pombe)	0.0176224	1.07806	8.7485	0.106982	8.11504	0.157297
SensDMSO	GTPBP4	GTP binding protein 4	0.0176224	1.02381	10.2121	0.0455156	9.97459	0.0550511
SensDMSO	HEBP2	heme binding protein 2	0.0176224	1.08303	7.53154	0.153209	6.95414	0.0820737
SensDMSO	PRDM10	PR domain containing 10	0.0176224	1.10774	7.09294	0.140867	6.40307	0.152634
SensDMSO	HK2	hexokinase 2	0.0176224	1.0785	8.67437	0.151254	8.04301	0.115149
SensDMSO	TLX2	T-cell leukemia homeobox 2	0.0176224	1.09056	6.59619	0.143199	6.04846	0.0818142
SensDMSO	ZNF148	zinc finger protein 148	0.0176224	1.03973	8.48114	0.0741533	8.15708	0.0634688
SensDMSO	STS	steroid sulfatase (microsomal), isozyme S	0.0176224	1.05627	9.20685	0.111263	8.71639	0.0972017
SensDMSO	SHCBP1	SHC SH2-domain binding protein 1	0.0176224	1.088	8.15163	0.153615	7.49231	0.125946
SensDMSO	FAM90A1	family with sequence similarity 90, member A1	0.0176224	1.15459	6.35421	0.15625	5.50345	0.20324
SensDMSO	CMBL	carboxymethylenebutenolidase homolog (Pseudomonas)	0.0176224	1.0546	7.86061	0.0479145	7.45363	0.112942
SensDMSO	MCM2	minichromosome maintenance complex component 2	0.0176224	1.0754	9.54821	0.148955	8.87878	0.136254
SensDMSO	STX10	syntaxin 10	0.0176224	1.11731	7.47637	0.193816	6.69142	0.136191
SensDMSO	XRCC4	X-ray repair complementing defective repair in Chinese hamster cells 4	0.0176224	1.05877	7.77188	0.0781153	7.34046	0.104155
SensDMSO	RPL29	ribosomal protein L29	0.0176224	1.06849	8.39602	0.113444	7.85786	0.116277
SensDMSO	MAP3K5	mitogen-activated protein kinase kinase kinase 5	0.0176224	1.34333	5.90064	0.262071	4.39255	0.372776
SensDMSO	ZNF234	zinc finger protein 234	0.0176224	1.12369	5.67957	0.166673	5.0544	0.0889821
SensDMSO	GPT2	glutamic pyruvate transaminase (alanine aminotransferase) 2	0.0176224	1.14757	6.15106	0.169906	5.36009	0.168383
SensDMSO	EXOSC9	exosome component 9	0.0176224	1.04963	9.3545	0.0460477	8.91215	0.125653
SensDMSO	GRIA1	glutamate receptor, ionotropic, AMPA 1	0.0176224	1.18211	6.10046	0.175409	5.16066	0.223974
SensDMSO	EIF2D	eukaryotic translation initiation factor 2D	0.0176224	1.07235	10.0072	0.117425	9.33195	0.167313
SensDMSO	KLHL18	kelch-like 18 (Drosophila)	0.0176224	1.0926	7.43915	0.139043	6.80867	0.131136
SensDMSO	WNT10B	wingless-type MMTV integration site family, member 10B	0.0176224	1.17114	6.00917	0.148677	5.13103	0.221051
SensDMSO	PWWP2B	PWWP domain containing 2B	0.0176224	1.20022	5.8394	0.192334	4.86528	0.22438
SensDMSO	CASZ1	castor zinc finger 1	0.0176224	1.12047	7.51821	0.21392	6.70986	0.120528
SensDMSO	FOXA1	forkhead box A1	0.0176224	1.13228	5.18523	0.0630971	4.57945	0.172853
SensDMSO	PPP2R4	protein phosphatase 2A activator, regulatory subunit 4	0.0176224	1.18084	6.33071	0.206075	5.36119	0.210547
SensDMSO	TBX1	T-box 1	0.0176224	1.11986	5.66432	0.175468	5.05808	0.0568529
SensDMSO	CSDE1	cold shock domain containing E1, RNA-binding	0.0176224	1.01372	12.1	0.0428352	11.9363	0.0255112
SensDMSO	ATXN7L2	ataxin 7-like 2	0.0176224	1.09573	6.12769	0.0969895	5.59231	0.131026
SensDMSO	NEK8	NIMA (never in mitosis gene a)- related kinase 8	0.0176224	1.07938	6.01601	0.0831488	5.57357	0.106069
SensDMSO	ISCA2	iron-sulfur cluster assembly 2 homolog (S. cerevisiae)	0.0176224	1.07205	6.87868	0.108244	6.41639	0.0901356
SensDMSO	TOMM40	translocase of outer mitochondrial membrane 40 homolog (yeast)	0.0176224	1.05871	10.9667	0.111597	10.3586	0.147925
SensDMSO	MCCC1	methylcrotonoyl-CoA carboxylase 1 (alpha)	0.0176224	1.03719	7.39881	0.0683177	7.13349	0.0433956
SensDMSO	FUZ	fuzzy homolog (Drosophila)	0.0176224	1.06155	7.16137	0.071539	6.74616	0.104544
SensDMSO	ZWILCH	Zwilch, kinetochore associated, homolog (Drosophila)	0.0176224	1.04847	9.23691	0.0812274	8.8099	0.102073
SensDMSO	KCNH2	potassium voltage-gated channel, subfamily H (eag-related), member 2	0.0176224	1.19704	6.42841	0.207744	5.37024	0.247752
SensDMSO	SLC6A9	solute carrier family 6 (neurotransmitter transporter, glycine), member 9	0.0176224	1.16921	6.91241	0.128354	5.91201	0.27748
SensDMSO	TRMT6	tRNA methyltransferase 6 homolog (S. cerevisiae)	0.0176224	1.05245	8.27144	0.0420256	7.85922	0.118779
SensDMSO	C14orf126	chromosome 14 open reading frame 126	0.0176224	1.0558	8.41052	0.106849	7.966	0.0840448
SensDMSO	FUT10	fucosyltransferase 10 (alpha (1,3) fucosyltransferase)	0.0176224	1.06881	7.51274	0.0852345	7.02908	0.120907
SensDMSO	ZNF330	zinc finger protein 330	0.0176224	1.04085	8.44277	0.0508884	8.11142	0.0877267
SensDMSO	ZFP36L2	zinc finger protein 36, C3H type-like 2	0.0176224	1.1472	7.11635	0.229285	6.20323	0.160382
SensDMSO	OCIAD2	OCIA domain containing 2	0.0176224	1.0878	7.20514	0.136057	6.62357	0.115183
SensDMSO	HLF	hepatic leukemia factor	0.0176224	1.14206	6.75034	0.199329	5.91067	0.163134
SensDMSO	WDR3	WD repeat domain 3	0.0176224	1.0353	9.94879	0.0669913	9.60955	0.0796872
SensDMSO	SREK1IP1	SREK1-interacting protein 1	0.0176224	1.05632	7.72525	0.0701015	7.31339	0.105441
SensDMSO	SLC25A43	solute carrier family 25, member 43	0.0176224	1.15837	8.66124	0.259178	7.47711	0.255694
SensDMSO	PCDHB18	protocadherin beta 18 pseudogene	0.0176224	1.12255	5.98827	0.14262	5.33452	0.141679
SensDMSO	NXT2	nuclear transport factor 2-like export factor 2	0.0176224	1.08752	6.58579	0.0855025	6.05581	0.139028
SensDMSO	SAMD1	sterile alpha motif domain containing 1	0.0176224	1.14063	8.1749	0.240768	7.16699	0.196012
SensDMSO	CNOT6L	CCR4-NOT transcription complex, subunit 6-like	0.0176224	1.01935	8.45187	0.029169	8.29139	0.0399956
SensDMSO	C8orf42	chromosome 8 open reading frame 42	0.0176224	1.15308	6.9858	0.269356	6.05839	0.0971534
SensDMSO	TMEM11	transmembrane protein 11	0.0176224	1.0649	8.03588	0.091864	7.54612	0.120161
SensDMSO	RNASEH2B	ribonuclease H2, subunit B	0.0176224	1.07909	8.68781	0.0808691	8.05106	0.179314
SensDMSO	SLC35F2	solute carrier family 35, member F2	0.0176224	1.06627	8.69901	0.0746356	8.15837	0.149458
SensDMSO	2017-03-08	membrane-associated ring finger (C3HC4) 8	0.0176224	1.06318	7.30987	0.106025	6.87547	0.0823776
SensDMSO	SNRPD1	small nuclear ribonucleoprotein D1 polypeptide 16kDa	0.0176224	1.04921	10.2827	0.0612643	9.80047	0.135918
SensDMSO	RYR1	ryanodine receptor 1 (skeletal)	0.0176224	1.07087	8.16452	0.115436	7.62416	0.120773
SensDMSO	USP31	ubiquitin specific peptidase 31	0.0176224	1.06702	8.17615	0.0724208	7.66258	0.141534
SensDMSO	FRMD4B	FERM domain containing 4B	0.0176224	1.17745	4.83847	0.193991	4.10929	0.115463
SensDMSO	CNPY2	canopy 2 homolog (zebrafish)	0.0176224	1.04709	9.41083	0.0685154	8.98764	0.11188
SensDMSO	SUCLG2	succinate-CoA ligase, GDP-forming, beta subunit	0.0176224	1.06579	7.45199	0.0951801	6.99202	0.10619
SensDMSO	HEATR2	HEAT repeat containing 2	0.0176224	1.06283	8.44846	0.0795546	7.94901	0.132931
SensDMSO	DIP2C	DIP2 disco-interacting protein 2 homolog C (Drosophila)	0.0176224	1.06533	5.98884	0.10071	5.62156	0.0533332
SensDMSO	MYL6B	myosin, light chain 6B, alkali, smooth muscle and non-muscle	0.0176224	1.13599	5.7277	0.184346	5.04202	0.106473
SensDMSO	SERPINH1	serpin peptidase inhibitor, clade H (heat shock protein 47), member 1, (collagen binding protein 1)	0.0176224	1.11265	5.87982	0.0781822	5.28453	0.167477
SensDMSO	ICAM3	intercellular adhesion molecule 3	0.0176224	1.10593	5.81111	0.0753843	5.25452	0.155735
SensDMSO	POLR1A	polymerase (RNA) I polypeptide A, 194kDa	0.0176224	1.04162	8.73802	0.056446	8.38887	0.0927521
SensDMSO	ISOC2	isochorismatase domain containing 2	0.0176224	1.09623	8.48375	0.158556	7.73899	0.168886
SensDMSO	PRKG2	protein kinase, cGMP-dependent, type II	0.0176224	1.1489	5.47687	0.178425	4.76705	0.130136
SensDMSO	C17orf79	chromosome 17 open reading frame 79	0.0176224	1.05467	8.42976	0.0690774	7.99282	0.117217
SensDMSO	RNF138	ring finger protein 138	0.0176224	1.1077	6.41555	0.145742	5.79176	0.12846
SensDMSO	SNX18	sorting nexin 18	0.0176224	1.13139	6.66927	0.173278	5.89477	0.167859
SensDMSO	KDM2B	lysine (K)-specific demethylase 2B	0.0176224	1.09239	5.65263	0.126005	5.17454	0.079583
SensDMSO	GPRC5B	G protein-coupled receptor, family C, group 5, member B	0.0176224	1.0582	8.4937	0.108144	8.02659	0.09763
SensDMSO	FURIN	furin (paired basic amino acid cleaving enzyme)	0.0176224	1.10254	6.55246	0.137399	5.94303	0.131512
SensDMSO	PARP3	poly (ADP-ribose) polymerase family, member 3	0.0176224	1.07849	7.22255	0.099768	6.69691	0.130317
SensDMSO	ACSL6	acyl-CoA synthetase long-chain family member 6	0.0176224	1.20648	5.19943	0.0893717	4.30958	0.263131
SensDMSO	NRN1	neuritin 1	0.0176224	1.10022	7.34659	0.156872	6.67736	0.138285
SensDMSO	MFSD5	major facilitator superfamily domain containing 5	0.0176224	1.156	6.22247	0.112407	5.38276	0.237142
SensDMSO	UBE2MP1	ubiquitin-conjugating enzyme E2M pseudogene 1	0.0176224	1.06994	8.92202	0.118095	8.3388	0.138842
SensDMSO	OR51B4	olfactory receptor, family 51, subfamily B, member 4	0.0176224	1.03644	9.71961	0.0543114	9.37785	0.0919996
SensDMSO	TCEB1	transcription elongation factor B (SIII), polypeptide 1 (15kDa, elongin C)	0.0176224	1.03939	7.51007	0.0171837	7.22546	0.0873041
SensDMSO	WDR43	WD repeat domain 43	0.0176224	1.03998	10.0314	0.0794308	9.6458	0.0906973
SensDMSO	DHCR24	24-dehydrocholesterol reductase	0.0176224	1.05002	10.8604	0.062396	10.343	0.149267
SensDMSO	NDUFS3	NADH dehydrogenase (ubiquinone) Fe-S protein 3, 30kDa (NADH-coenzyme Q reductase)	0.0176224	1.0414	8.39932	0.0751268	8.0654	0.072598
SensDMSO	ITGA5	integrin, alpha 5 (fibronectin receptor, alpha polypeptide)	0.0176224	1.1954	6.09622	0.22037	5.09972	0.220641
SensDMSO	CYC1	cytochrome c-1	0.0176224	1.06339	10.1943	0.0435145	9.58662	0.185143
SensDMSO	DCK	deoxycytidine kinase	0.0176224	1.043	8.20065	0.0523604	7.86253	0.0920322
SensDMSO	MCOLN2	mucolipin 2	0.0176224	1.08562	6.77435	0.0867318	6.24005	0.143104
SensDMSO	SF3B3	splicing factor 3b, subunit 3, 130kDa	0.0176224	1.03896	10.7705	0.0637466	10.3666	0.109311
SensDMSO	DEDD2	death effector domain containing 2	0.0176224	1.09345	6.82561	0.106792	6.24225	0.148518
SensDMSO	MSH2	mutS homolog 2, colon cancer, nonpolyposis type 1 (E. coli)	0.0176224	1.0382	9.68201	0.0522031	9.32578	0.0988356
SensDMSO	LZTS2	leucine zipper, putative tumor suppressor 2	0.0176224	1.11223	7.01592	0.14742	6.30795	0.166294
SensDMSO	SPOCK1	sparc/osteonectin, cwcv and kazal-like domains proteoglycan (testican) 1	0.0176224	1.09944	5.53944	0.103134	5.03841	0.118745
SensDMSO	FAM113A	family with sequence similarity 113, member A	0.0176224	1.0464	8.40256	0.0633119	8.02999	0.0983683
SensDMSO	TRHDE	thyrotropin-releasing hormone degrading enzyme	0.0176224	1.18581	6.76408	0.108389	5.7042	0.314722
SensDMSO	MND1	meiotic nuclear divisions 1 homolog (S. cerevisiae)	0.0176224	1.10542	6.54874	0.119712	5.92423	0.155445
SensDMSO	RBM28	RNA binding motif protein 28	0.0176224	1.02692	8.52016	0.0561289	8.29679	0.0422118
SensDMSO	BIRC5	baculoviral IAP repeat containing 5	0.0176224	1.05139	8.60786	0.0746572	8.1871	0.10922
SensDMSO	AARSD1	alanyl-tRNA synthetase domain containing 1	0.0176224	1.05268	5.82535	0.0754832	5.53385	0.0523096
SensDMSO	AEN	apoptosis enhancing nuclease	0.0176224	1.08682	8.10666	0.0690209	7.45908	0.192012
SensDMSO	PTPN9	protein tyrosine phosphatase, non-receptor type 9	0.0176224	1.11801	7.72962	0.216542	6.91372	0.139321
SensDMSO	KIAA0664	KIAA0664	0.0176224	1.09223	8.09862	0.18716	7.41475	0.107489
SensDMSO	CLCN5	chloride channel 5	0.0176224	1.03349	7.43464	0.0698127	7.19373	0.0301272
SensDMSO	CHPT1	choline phosphotransferase 1	0.0176224	1.05298	7.5909	0.0889755	7.20899	0.0814572
SensDMSO	SMC2	structural maintenance of chromosomes 2	0.0176224	1.03268	10.1604	0.062552	9.83881	0.0801255
SensDMSO	ZNF589	zinc finger protein 589	0.0176224	1.06811	6.93779	0.0860308	6.49539	0.110266
SensDMSO	C14orf162	chromosome 14 open reading frame 162	0.0176224	1.18752	6.0253	0.109141	5.07386	0.280691
SensDMSO	CHN1	chimerin (chimaerin) 1	0.0176224	1.08459	6.54528	0.0803558	6.03482	0.140183
SensDMSO	TAL2	T-cell acute lymphocytic leukemia 2	0.0176224	1.21944	5.90284	0.163488	4.84061	0.293908
SensDMSO	SNAR-F	small ILF3/NF90-associated RNA F	0.0176224	1.11596	7.26366	0.140673	6.50887	0.193216
SensDMSO	BTRC	beta-transducin repeat containing	0.0176224	1.02603	9.72734	0.0694261	9.48055	0.0360881
SensDMSO	NFIA	nuclear factor I/A	0.0176224	1.03899	7.27361	0.0566235	7.00068	0.0655999
SensDMSO	TMEM218	transmembrane protein 218	0.0176224	1.13961	5.92763	0.12104	5.20144	0.196323
SensDMSO	TCP11L1	t-complex 11 (mouse)-like 1	0.0176224	1.0376	6.65007	0.0589268	6.4091	0.0488384
SensDMSO	C17orf58	chromosome 17 open reading frame 58	0.0176224	1.08118	7.34003	0.122769	6.7889	0.124816
SensDMSO	TOPBP1	topoisomerase (DNA) II binding protein 1	0.0176224	1.03882	9.06262	0.0557456	8.72399	0.0920264
SensDMSO	NHSL2	NHS-like 2	0.0176224	1.06443	6.14477	0.035577	5.7728	0.112705
SensDMSO	ADSL	adenylosuccinate lyase	0.0176224	1.02899	9.65143	0.0496088	9.37955	0.0707525
SensDMSO	DDX42	DEAD (Asp-Glu-Ala-Asp) box polypeptide 42	0.0176224	1.01925	10.4171	0.0371128	10.2204	0.0503271
SensDMSO	ACTR3C	ARP3 actin-related protein 3 homolog C (yeast)	0.0176224	1.18493	5.83311	0.126691	4.92275	0.26023
SensDMSO	PAQR4	progestin and adipoQ receptor family member IV	0.0176224	1.12189	7.99683	0.153826	7.128	0.229815
SensDMSO	SNAR-G1	small ILF3/NF90-associated RNA G1	0.0176224	1.09929	8.66918	0.138626	7.88619	0.207395
SensDMSO	BUD13	BUD13 homolog (S. cerevisiae)	0.0176224	1.05937	7.08308	0.0765672	6.68611	0.100718
SensDMSO	TCF3	transcription factor 3 (E2A immunoglobulin enhancer binding factors E12/E47)	0.0176224	1.06326	9.27846	0.150023	8.72644	0.0919238
SensDMSO	PROCR	protein C receptor, endothelial	0.0176224	1.04639	10.1206	0.129015	9.67195	0.0618039
SensDMSO	EEF2K	eukaryotic elongation factor-2 kinase	0.0176224	1.03856	9.24778	0.0783213	8.90441	0.0765526
SensDMSO	NCAPG2	non-SMC condensin II complex, subunit G2	0.0176224	1.03136	8.49086	0.0560224	8.23267	0.0603709
SensDMSO	LOC728485	uncharacterized LOC728485	0.0176224	1.15031	6.14151	0.196649	5.33899	0.164223
SensDMSO	RFC4	replication factor C (activator 1) 4, 37kDa	0.0176224	1.03993	9.76246	0.0648135	9.38766	0.10059
SensDMSO	CCDC58	coiled-coil domain containing 58	0.0176224	1.04107	8.94053	0.0467805	8.5878	0.102465
SensDMSO	GAS2L1	growth arrest-specific 2 like 1	0.0176224	1.09087	6.41175	0.124422	5.87767	0.116704
SensDMSO	HDDC2	HD domain containing 2	0.0176224	1.05655	9.67003	0.125866	9.15243	0.107329
SensDMSO	LETM1	leucine zipper-EF-hand containing transmembrane protein 1	0.0176224	1.09265	8.06643	0.0991709	7.38246	0.194829
SensDMSO	CD58	CD58 molecule	0.0176224	1.07672	5.67024	0.119791	5.26623	0.0483144
SensDMSO	TOMM5	translocase of outer mitochondrial membrane 5 homolog (yeast)	0.0176224	1.0372	9.87028	0.0922352	9.51625	0.0656136
SensDMSO	FANCG	Fanconi anemia, complementation group G	0.0176224	1.07983	6.6612	0.114371	6.16874	0.108588
SensDMSO	SYNPO2L	synaptopodin 2-like	0.0176224	1.28536	5.47487	0.201832	4.25942	0.332902
SensDMSO	DUSP16	dual specificity phosphatase 16	0.0176224	1.10895	7.74095	0.133049	6.98042	0.204054
SensDMSO	RHBDD3	rhomboid domain containing 3	0.0176224	1.13031	6.25642	0.12996	5.53513	0.191199
SensDMSO	LOC92249	uncharacterized LOC92249	0.0176224	1.06493	7.93452	0.114747	7.45072	0.104561
SensDMSO	SSBP4	single stranded DNA binding protein 4	0.0176224	1.12426	8.32279	0.204964	7.40291	0.21249
SensDMSO	SLC41A1	solute carrier family 41, member 1	0.0176224	1.08275	8.17264	0.0835443	7.54801	0.182271
SensDMSO	MRPL49	mitochondrial ribosomal protein L49	0.0176224	1.16618	7.18778	0.276247	6.16351	0.178724
SensDMSO	RPF2	ribosome production factor 2 homolog (S. cerevisiae)	0.0176224	1.04306	11.1608	0.0808171	10.7001	0.1241
SensDMSO	SRRD	SRR1 domain containing	0.0176224	1.04107	7.51744	0.0664696	7.22086	0.0684661
SensDMSO	GALM	galactose mutarotase (aldose 1-epimerase)	0.0176224	1.10607	6.58062	0.161742	5.94953	0.122785
SensDMSO	GIP	gastric inhibitory polypeptide	0.0176224	1.09017	6.74258	0.0980283	6.18488	0.150433
SensDMSO	ANKRD39	ankyrin repeat domain 39	0.0176224	1.10103	7.18754	0.115985	6.52802	0.177971
SensDMSO	ALG14	asparagine-linked glycosylation 14 homolog (S. cerevisiae)	0.0176224	1.10007	6.95261	0.0962011	6.32013	0.179707
SensDMSO	ZYG11A	zyg-11 homolog A (C. elegans)	0.0176224	1.05096	7.64869	0.0592332	7.27784	0.103834
SensDMSO	CENPM	centromere protein M	0.0176224	1.05946	7.92838	0.118485	7.48339	0.0810362
SensDMSO	TUBD1	tubulin, delta 1	0.0176224	1.06927	8.70933	0.108429	8.14511	0.146501
SensDMSO	MLX	MAX-like protein X	0.0176224	1.03995	9.11375	0.10155	8.76368	0.0497685
SensDMSO	DCLRE1B	DNA cross-link repair 1B	0.0176224	1.05569	8.92529	0.0988864	8.45442	0.115658
SensDMSO	TSR2	TSR2, 20S rRNA accumulation, homolog (S. cerevisiae)	0.0176224	1.06397	9.35659	0.093577	8.794	0.155962
SensDMSO	YY2	YY2 transcription factor	0.0176224	1.10878	6.3551	0.0952046	5.73162	0.177923
SensDMSO	LOC100507224	uncharacterized LOC100507224	0.0176224	1.47675	5.71539	0.201679	3.87024	0.56228
SensDMSO	ELFN1	extracellular leucine-rich repeat and fibronectin type III domain containing 1	0.0176224	1.06743	6.66962	0.112765	6.24828	0.0767911
SensDMSO	TSPAN18	tetraspanin 18	0.0176224	1.13252	6.83044	0.216692	6.0312	0.141675
SensDMSO	TNPO2	transportin 2	0.0176224	1.06363	9.28754	0.067084	8.73191	0.167112
SensDMSO	OR1N2	olfactory receptor, family 1, subfamily N, member 2	0.0176224	1.25412	4.50012	0.276476	3.58828	0.104992
SensDMSO	ATL3	atlastin GTPase 3	0.0176224	1.07359	8.17605	0.154406	7.61563	0.0960386
SensDMSO	ZNF114	zinc finger protein 114	0.0176224	1.14882	5.69597	0.162827	4.95808	0.175662
SensDMSO	LRR1	leucine rich repeat protein 1	0.0176224	1.06191	7.85832	0.0993176	7.40018	0.110881
SensDMSO	C7orf42	chromosome 7 open reading frame 42	0.0176224	1.03674	9.36605	0.0655324	9.03414	0.085741
SensDMSO	PAXIP1	PAX interacting (with transcription-activation domain) protein 1	0.0176224	1.03761	8.49808	0.093463	8.19008	0.0359636
SensDMSO	TIPIN	TIMELESS interacting protein	0.0176224	1.08198	8.46659	0.0921894	7.82507	0.187157
SensDMSO	DHX34	DEAH (Asp-Glu-Ala-His) box polypeptide 34	0.0176224	1.07675	7.08615	0.13233	6.58108	0.0977571
SensDMSO	TXLNG	taxilin gamma	0.0176224	1.04961	8.59461	0.0978846	8.18836	0.0890918
SensDMSO	UNCX	UNC homeobox	0.0176224	1.09143	6.14416	0.0397858	5.62947	0.162962
SensDMSO	TMEM205	transmembrane protein 205	0.0176224	1.06569	8.10454	0.122911	7.60493	0.107003
SensDMSO	FKTN	fukutin	0.0176224	1.05271	8.05151	0.114847	7.64834	0.0640822
SensDMSO	DHDDS	dehydrodolichyl diphosphate synthase	0.0176224	1.08651	8.75148	0.126904	8.05467	0.188605
SensDMSO	DLX5	distal-less homeobox 5	0.0176224	1.05672	7.23259	0.0757332	6.84439	0.101516
SensDMSO	NUDT2	nudix (nucleoside diphosphate linked moiety X)-type motif 2	0.0176224	1.05559	6.10238	0.0894012	5.78103	0.0549188
SensDMSO	ZNF37A	zinc finger protein 37A	0.0176224	1.1148	6.59438	0.148316	5.9153	0.165211
SensDMSO	POU3F1	POU class 3 homeobox 1	0.0176224	1.039	7.15377	0.0785287	6.88525	0.039375
SensDMSO	POU4F1	POU class 4 homeobox 1	0.0176224	1.11537	7.32351	0.2068	6.56602	0.136746
SensDMSO	ATG3	ATG3 autophagy related 3 homolog (S. cerevisiae)	0.0176224	1.03838	9.12951	0.0650971	8.79207	0.0893291
SensDMSO	FADS2	fatty acid desaturase 2	0.0176224	1.06108	7.39525	0.101364	6.96953	0.0958624
SensDMSO	VKORC1L1	vitamin K epoxide reductase complex, subunit 1-like 1	0.0176224	1.04469	10.0983	0.0979902	9.66627	0.102397
SensDMSO	SRSF8	serine/arginine-rich splicing factor 8	0.0176224	1.09262	8.55558	0.211063	7.83034	0.110026
SensDMSO	METTL13	methyltransferase like 13	0.0176224	1.05015	8.46191	0.108474	8.05781	0.0765314
SensDMSO	ZBTB7B	zinc finger and BTB domain containing 7B	0.0176224	1.12449	6.27794	0.156755	5.58293	0.166077
SensDMSO	TNKS1BP1	tankyrase 1 binding protein 1, 182kDa	0.0176224	1.08547	6.12338	0.114682	5.64121	0.109331
SensDMSO	B3GNT9	UDP-GlcNAc:betaGal beta-1,3-N-acetylglucosaminyltransferase 9	0.0176224	1.11455	5.45554	0.137721	4.89482	0.122431
SensDMSO	SNX13	sorting nexin 13	0.0176224	1.06369	7.5789	0.0736504	7.12511	0.129789
SensDMSO	POLR3K	polymerase (RNA) III (DNA directed) polypeptide K, 12.3 kDa	0.0176224	1.05987	8.2722	0.0790027	7.80495	0.131809
SensDMSO	SLC19A2	solute carrier family 19 (thiamine transporter), member 2	0.0176224	1.02854	9.03808	0.0317557	8.78728	0.0761733
SensDMSO	PRPS1	phosphoribosyl pyrophosphate synthetase 1	0.0176224	1.06384	8.99712	0.0985697	8.45722	0.147901
SensDMSO	BRCC3	BRCA1/BRCA2-containing complex, subunit 3	0.0176224	1.02816	10.3264	0.0578176	10.0435	0.0729931
SensDMSO	RIPK2	receptor-interacting serine-threonine kinase 2	0.0176224	1.12264	6.81392	0.214636	6.06953	0.118621
SensDMSO	PPP1R9A	protein phosphatase 1, regulatory subunit 9A	0.0176224	1.06413	8.55073	0.0870329	8.0354	0.145773
SensDMSO	PSMG3	proteasome (prosome, macropain) assembly chaperone 3	0.0176224	1.05709	8.21665	0.106139	7.77289	0.100569
SensDMSO	FZD5	frizzled family receptor 5	0.0176224	1.07049	8.31288	0.158025	7.76552	0.0869471
SensDMSO	POU6F2	POU class 6 homeobox 2	0.0176224	1.17024	6.29711	0.258645	5.38105	0.155707
SensDMSO	PIPOX	pipecolic acid oxidase	0.0176224	1.19801	6.06935	0.11639	5.06618	0.309483
SensDMSO	ANKRD40	ankyrin repeat domain 40	0.0176224	1.04415	9.42676	0.0252718	9.02815	0.129111
SensDMSO	MYO18B	myosin XVIIIB	0.0176224	1.12784	5.97754	0.127963	5.29999	0.183478
SensDMSO	ZSCAN12	zinc finger and SCAN domain containing 12	0.0176224	1.0927	6.39226	0.106333	5.85	0.144097
SensDMSO	ARMC6	armadillo repeat containing 6	0.0176224	1.09698	8.40476	0.169196	7.66173	0.177798
SensDMSO	AK4	adenylate kinase 4	0.0176224	1.03888	8.68978	0.0958541	8.36454	0.0486789
SensDMSO	HMGXB4	HMG box domain containing 4	0.0176224	1.02601	8.99853	0.0662058	8.77043	0.0360935
SensDMSO	ACOT9	acyl-CoA thioesterase 9	0.0176224	1.02304	9.12293	0.0554254	8.9175	0.0393385
SensDMSO	STOML2	stomatin (EPB72)-like 2	0.0176224	1.05256	9.79094	0.0761064	9.30204	0.142763
SensDMSO	AGTRAP	angiotensin II receptor-associated protein	0.0176224	1.09582	6.68332	0.133443	6.0989	0.14003
SensDMSO	CLN6	ceroid-lipofuscinosis, neuronal 6, late infantile, variant	0.0176224	1.06533	9.41464	0.097149	8.83728	0.164569
SensDMSO	KIAA0889	KIAA0889	0.0176224	1.07492	5.84255	0.106239	5.43532	0.0830014
SensDMSO	DNAJC11	DnaJ (Hsp40) homolog, subfamily C, member 11	0.0176224	1.03344	9.13461	0.0554632	8.83904	0.0808176
SensDMSO	GNG11	guanine nucleotide binding protein (G protein), gamma 11	0.0176224	1.10118	7.62566	0.174625	6.92502	0.153301
SensDMSO	ATP5G1	ATP synthase, H+ transporting, mitochondrial Fo complex, subunit C1 (subunit 9)	0.0176224	1.04734	7.69857	0.0798071	7.35059	0.0834717
SensDMSO	PLEKHG3	pleckstrin homology domain containing, family G (with RhoGef domain) member 3	0.0176224	1.10643	6.05426	0.143702	5.47189	0.129409
SensDMSO	PRMT6	protein arginine methyltransferase 6	0.0176224	1.08019	7.64486	0.140133	7.0773	0.126024
SensDMSO	NAA50	N(alpha)-acetyltransferase 50, NatE catalytic subunit	0.0176224	1.03615	10.7033	0.109016	10.3299	0.0593481
SensDMSO	KCTD12	potassium channel tetramerisation domain containing 12	0.0176224	1.10773	8.09063	0.175806	7.30381	0.193711
SensDMSO	SFMBT1	Scm-like with four mbt domains 1	0.0176224	1.18444	5.80618	0.0991597	4.90206	0.284006
SensDMSO	DEAF1	deformed epidermal autoregulatory factor 1 (Drosophila)	0.0176224	1.09474	7.38783	0.130316	6.74848	0.168285
SensDMSO	NAA25	N(alpha)-acetyltransferase 25, NatB auxiliary subunit	0.0176224	1.03193	9.2526	0.0726246	8.96631	0.0617536
SensDMSO	PPP5C	protein phosphatase 5, catalytic subunit	0.0176224	1.03932	7.46083	0.0660702	7.17857	0.066925
SensDMSO	OLIG3	oligodendrocyte transcription factor 3	0.0176224	1.06649	4.54958	0.0612818	4.26594	0.0719476
SensDMSO	DDR2	discoidin domain receptor tyrosine kinase 2	0.0176224	1.09558	7.45102	0.158826	6.80098	0.147713
SensDMSO	SNAR-D	small ILF3/NF90-associated RNA D	0.0176224	1.07914	9.62295	0.188309	8.91722	0.141446
SensDMSO	SNCA	synuclein, alpha (non A4 component of amyloid precursor)	0.0176224	1.07438	6.66356	0.0604698	6.20225	0.1416
SensDMSO	ESPL1	extra spindle pole bodies homolog 1 (S. cerevisiae)	0.0176224	1.08719	7.11543	0.117412	6.54479	0.150033
SensDMSO	OXNAD1	oxidoreductase NAD-binding domain containing 1	0.0176224	1.02901	9.29311	0.0845447	9.03111	0.02245
SensDMSO	C1orf183	chromosome 1 open reading frame 183	0.0176224	1.1268	5.80564	0.0433885	5.15234	0.2138
SensDMSO	CERS2	ceramide synthase 2	0.0176224	1.06841	7.38494	0.115258	6.91208	0.108132
SensDMSO	CDK5RAP2	CDK5 regulatory subunit associated protein 2	0.0176224	1.03523	8.26785	0.057994	7.98648	0.074079
SensDMSO	TUBGCP4	tubulin, gamma complex associated protein 4	0.0176224	1.03198	9.78493	0.0629246	9.48169	0.0795232
SensDMSO	PHKA2	phosphorylase kinase, alpha 2 (liver)	0.0176224	1.08969	7.03716	0.143623	6.45793	0.130067
SensDMSO	CADPS	Ca++-dependent secretion activator	0.0176224	1.19011	4.15883	0.113369	3.49449	0.191262
SensDMSO	TAGLN3	transgelin 3	0.0176224	1.13292	5.74573	0.194533	5.07162	0.114306
SensDMSO	PSMB6	proteasome (prosome, macropain) subunit, beta type, 6	0.0176224	1.04061	9.44352	0.113826	9.07501	0.0475845
SensDMSO	TBC1D1	TBC1 (tre-2/USP6, BUB2, cdc16) domain family, member 1	0.0176224	1.05608	6.10727	0.0599991	5.78298	0.0905365
SensDMSO	ADCY7	adenylate cyclase 7	0.0176224	1.16076	5.00215	0.203142	4.30936	0.112153
SensDMSO	ZNF512B	zinc finger protein 512B	0.0176224	1.09226	7.50781	0.108882	6.87368	0.182383
SensDMSO	GEMIN5	gem (nuclear organelle) associated protein 5	0.0176224	1.03888	10.1118	0.0996909	9.73331	0.0785759
SensDMSO	SRL	sarcalumenin	0.0176224	1.26282	5.69793	0.310311	4.51206	0.249128
SensDMSO	BCKDK	branched chain ketoacid dehydrogenase kinase	0.0176224	1.09524	7.90669	0.144059	7.21915	0.180276
SensDMSO	SMYD5	SMYD family member 5	0.0176224	1.11409	7.31375	0.0666223	6.56479	0.242569
SensDMSO	SORD	sorbitol dehydrogenase	0.0176224	1.08907	8.47741	0.110438	7.7841	0.205215
SensDMSO	NF2	neurofibromin 2 (merlin)	0.0176224	1.05239	8.95674	0.093096	8.51088	0.117458
SensDMSO	SNRPB	small nuclear ribonucleoprotein polypeptides B and B1	0.0176224	1.05547	9.17889	0.0759967	8.6965	0.143302
SensDMSO	SLC25A12	solute carrier family 25 (mitochondrial carrier, Aralar), member 12	0.0176224	1.06839	7.3764	0.0890597	6.90424	0.131501
SensDMSO	RASSF2	Ras association (RalGDS/AF-6) domain family member 2	0.0176224	1.10613	5.99852	0.110373	5.42298	0.159111
SensDMSO	SYNJ2	synaptojanin 2	0.0176224	1.11832	5.30886	0.0931188	4.74716	0.16483
SensDMSO	TET2	tet methylcytosine dioxygenase 2	0.0176224	1.03773	8.45941	0.0497989	8.15184	0.0909407
SensDMSO	OR7E14P	olfactory receptor, family 7, subfamily E, member 14 pseudogene	0.0176224	1.28033	5.92733	0.317874	4.62954	0.301226
SensDMSO	ME1	malic enzyme 1, NADP(+)-dependent, cytosolic	0.0176224	1.06622	9.13816	0.151603	8.57064	0.11721
SensDMSO	TDRD9	tudor domain containing 9	0.0176224	1.20721	4.05349	0.0705969	3.35772	0.224102
SensDMSO	SLC4A2	solute carrier family 4, anion exchanger, member 2 (erythrocyte membrane protein band 3-like 1)	0.0176224	1.12186	6.16155	0.155898	5.49227	0.163778
SensDMSO	RFXANK	regulatory factor X-associated ankyrin-containing protein	0.0176224	1.09857	7.32264	0.143768	6.66561	0.169153
SensDMSO	RGL2	ral guanine nucleotide dissociation stimulator-like 2	0.0176224	1.15619	6.24283	0.222384	5.39947	0.178233
SensDMSO	MT1X	metallothionein 1X	0.0176224	1.1313	8.5335	0.226537	7.54311	0.24652
SensDMSO	CASKIN2	CASK interacting protein 2	0.0176224	1.0921	6.55595	0.0871634	6.00308	0.165528
SensDMSO	CDCA7L	cell division cycle associated 7-like	0.0176224	1.06104	7.85729	0.112759	7.40528	0.103347
SensDMSO	SLC25A26	solute carrier family 25, member 26	0.0176224	1.09704	6.88853	0.178142	6.27921	0.104307
SensDMSO	ARID2	AT rich interactive domain 2 (ARID, RFX-like)	0.0176224	1.02911	9.94439	0.0570744	9.66309	0.0765079
SensDMSO	VWA5B1	von Willebrand factor A domain containing 5B1	0.0176224	1.19438	5.66852	0.310863	4.74601	0.0367824
SensDMSO	ZNF584	zinc finger protein 584	0.0176224	1.10624	6.66682	0.16086	6.02653	0.146075
SensDMSO	FITM1	fat storage-inducing transmembrane protein 1	0.0176224	1.16444	6.04351	0.130235	5.19004	0.259156
SensDMSO	CBX6	chromobox homolog 6	0.0176224	1.09323	7.52811	0.15187	6.88613	0.156686
SensDMSO	CDH15	cadherin 15, type 1, M-cadherin (myotubule)	0.0176224	1.14887	6.21479	0.231625	5.40948	0.146023
SensDMSO	PNP	purine nucleoside phosphorylase	0.0176224	1.07671	7.35567	0.0694059	6.8316	0.164123
SensDMSO	COX10	COX10 homolog, cytochrome c oxidase assembly protein, heme A: farnesyltransferase (yeast)	0.0176224	1.05629	9.48919	0.165854	8.98353	0.0461492
SensDMSO	DPAGT1	dolichyl-phosphate (UDP-N-acetylglucosamine) N-acetylglucosaminephosphotransferase 1 (GlcNAc-1-P transferase)	0.0176224	1.04106	7.33421	0.0578432	7.04494	0.0797164
SensDMSO	C17orf89	chromosome 17 open reading frame 89	0.0176224	1.03902	9.95621	0.0335088	9.58232	0.122817
SensDMSO	ALKBH8	alkB, alkylation repair homolog 8 (E. coli)	0.0176224	1.10981	6.33654	0.0847227	5.70955	0.196025
SensDMSO	SALL1	sal-like 1 (Drosophila)	0.0176224	1.03822	9.02341	0.0750542	8.69126	0.0846769
SensDMSO	RAI14	retinoic acid induced 14	0.0176224	1.14047	6.28682	0.220615	5.51249	0.144988
SensDMSO	PSME3	proteasome (prosome, macropain) activator subunit 3 (PA28 gamma; Ki)	0.0176224	1.04008	10.894	0.101545	10.4742	0.100918
SensDMSO	PRDM15	PR domain containing 15	0.0176224	1.04156	6.16869	0.0382322	5.92257	0.0747783
SensDMSO	RWDD4	RWD domain containing 4	0.0176224	1.05802	8.63154	0.0832891	8.15821	0.138433
SensDMSO	SNRNP40	small nuclear ribonucleoprotein 40kDa (U5)	0.0176224	1.05511	7.93833	0.10544	7.52367	0.0944538
SensDMSO	HIAT1	hippocampus abundant transcript 1	0.0176224	1.02666	9.33995	0.0586613	9.0974	0.0584534
SensDMSO	PPP2R1B	protein phosphatase 2, regulatory subunit A, beta	0.0176224	1.03462	8.44409	0.0696596	8.16156	0.0667605
SensDMSO	LAMA3	laminin, alpha 3	0.0176224	1.08098	4.45854	0.10606	4.12454	0.0421215
SensDMSO	GEMIN4	gem (nuclear organelle) associated protein 4	0.0176224	1.10846	8.00172	0.143552	7.21875	0.225831
SensDMSO	ASB13	ankyrin repeat and SOCS box containing 13	0.0176224	1.10869	6.66928	0.0982325	6.01549	0.200904
SensDMSO	TCF12	transcription factor 12	0.0176224	1.02923	9.06675	0.0675788	8.8093	0.0564689
SensDMSO	DUSP3	dual specificity phosphatase 3	0.0176224	1.16808	6.84935	0.220066	5.86375	0.255509
SensDMSO	TMEM33	transmembrane protein 33	0.0176224	1.02774	10.7792	0.0597828	10.4883	0.0796325
SensDMSO	SERINC4	serine incorporator 4	0.0176224	1.13825	6.15046	0.176882	5.40342	0.184951
SensDMSO	IMP4	IMP4, U3 small nucleolar ribonucleoprotein, homolog (yeast)	0.0176224	1.03543	8.13122	0.0683207	7.853	0.066519
SensDMSO	DPH2	DPH2 homolog (S. cerevisiae)	0.0176224	1.10267	8.18783	0.155653	7.42548	0.209887
SensDMSO	ISOC1	isochorismatase domain containing 1	0.0176224	1.04346	10.0141	0.0987777	9.59706	0.103477
SensDMSO	REPIN1	replication initiator 1	0.0176224	1.09224	8.24833	0.161478	7.55177	0.176154
SensDMSO	CDC23	cell division cycle 23 homolog (S. cerevisiae)	0.0176224	1.03412	9.18578	0.0405065	8.88268	0.0957724
SensDMSO	MRPS5	mitochondrial ribosomal protein S5	0.0176224	1.04985	9.7313	0.0905055	9.26925	0.130183
SensDMSO	PDSS2	prenyl (decaprenyl) diphosphate synthase, subunit 2	0.0176224	1.10863	6.47222	0.0650871	5.83806	0.207836
SensDMSO	PCDHB15	protocadherin beta 15	0.0176224	1.12949	5.68113	0.159449	5.02983	0.156882
SensDMSO	GABPB2	GA binding protein transcription factor, beta subunit 2	0.0176224	1.1151	6.49282	0.173844	5.82265	0.15106
SensDMSO	COPS7A	COP9 constitutive photomorphogenic homolog subunit 7A (Arabidopsis)	0.0176224	1.05438	9.35865	0.0890953	8.87598	0.140065
SensDMSO	IMPDH1	IMP (inosine 5'-monophosphate) dehydrogenase 1	0.0176224	1.06567	8.70907	0.12367	8.17243	0.137026
SensDMSO	RRS1	RRS1 ribosome biogenesis regulator homolog (S. cerevisiae)	0.0176224	1.04821	8.1686	0.125948	7.79287	0.0290372
SensDMSO	RBM19	RNA binding motif protein 19	0.0176224	1.05925	7.79472	0.106726	7.35874	0.105401
SensDMSO	PAFAH1B3	platelet-activating factor acetylhydrolase 1b, catalytic subunit 3 (29kDa)	0.0176224	1.07591	7.91797	0.117388	7.35933	0.152296
SensDMSO	FOPNL	FGFR1OP N-terminal like	0.0176224	1.04063	10.2363	0.0912782	9.83669	0.103014
SensDMSO	CHCHD6	coiled-coil-helix-coiled-coil-helix domain containing 6	0.0176224	1.13601	5.98066	0.176882	5.26461	0.172082
SensDMSO	MORN4	MORN repeat containing 4	0.0176224	1.21165	5.95908	0.296586	4.91816	0.201858
SensDMSO	U2AF1L4	U2 small nuclear RNA auxiliary factor 1-like 4	0.0176224	1.11865	5.68254	0.16465	5.07982	0.126854
SensDMSO	DBR1	debranching enzyme homolog 1 (S. cerevisiae)	0.0176224	1.04393	9.25807	0.0891447	8.8685	0.100508
SensDMSO	USP36	ubiquitin specific peptidase 36	0.0176224	1.04272	9.27977	0.104561	8.8996	0.0790956
SensDMSO	ZNRF3	zinc and ring finger 3	0.0176224	1.07672	7.80447	0.0718614	7.24838	0.17787
SensDMSO	NIPAL3	NIPA-like domain containing 3	0.0176224	1.09598	5.77944	0.102653	5.27329	0.141429
SensDMSO	HDDC3	HD domain containing 3	0.0176224	1.08398	5.98576	0.146775	5.52203	0.0641363
SensDMSO	CAB39L	calcium binding protein 39-like	0.0176224	1.18029	4.87141	0.196412	4.12731	0.165781
SensDMSO	PLA2G16	phospholipase A2, group XVI	0.0176224	1.17678	4.99702	0.17945	4.24635	0.187176
SensDMSO	ECEL1	endothelin converting enzyme-like 1	0.0176224	1.08814	7.26939	0.164589	6.68056	0.120245
SensDMSO	EIF3K	eukaryotic translation initiation factor 3, subunit K	0.0176224	1.0226	10.8952	0.0567542	10.6544	0.0611027
SensDMSO	SRM	spermidine synthase	0.0176224	1.05096	11.7647	0.134828	11.1942	0.144431
SensDMSO	TMEM14C	transmembrane protein 14C	0.0176224	1.03087	8.66247	0.0793858	8.40311	0.0420485
SensDMSO	LMNB1	lamin B1	0.0176224	1.02017	10.0019	0.065457	9.80414	0.0202502
SensDMSO	BRI3BP	BRI3 binding protein	0.0176224	1.06875	8.35683	0.101032	7.81928	0.156533
SensDMSO	ECSIT	ECSIT homolog (Drosophila)	0.0176224	1.07419	7.78682	0.109063	7.24904	0.151285
SensDMSO	APH1A	anterior pharynx defective 1 homolog A (C. elegans)	0.0176224	1.08521	7.61209	0.115744	7.01439	0.172029
SensDMSO	CUEDC1	CUE domain containing 1	0.0176224	1.08778	7.24847	0.143019	6.66356	0.143934
SensDMSO	SLC16A6	solute carrier family 16, member 6 (monocarboxylic acid transporter 7)	0.0176224	1.03738	9.8932	0.0808355	9.53675	0.0938321
SensDMSO	SCAMP5	secretory carrier membrane protein 5	0.0176224	1.10557	6.02163	0.140158	5.44662	0.14248
SensDMSO	MTA2	metastasis associated 1 family, member 2	0.0176224	1.05674	9.3518	0.112182	8.84969	0.133935
SensDMSO	YRDC	yrdC domain containing (E. coli)	0.0176224	1.07784	8.72437	0.0887766	8.09428	0.200713
SensDMSO	PIK3R2	phosphoinositide-3-kinase, regulatory subunit 2 (beta)	0.0176224	1.06951	7.54108	0.107568	7.05095	0.13266
SensDMSO	PGM5	phosphoglucomutase 5	0.0176224	1.09044	7.29249	0.161274	6.68764	0.135827
SensDMSO	PM20D2	peptidase M20 domain containing 2	0.0176224	1.03489	10.4662	0.0649101	10.1133	0.104571
SensDMSO	CDC26	cell division cycle 26 homolog (S. cerevisiae)	0.0176224	1.06678	7.46693	0.0941482	6.99949	0.133173
SensDMSO	FTSJ2	FtsJ homolog 2 (E. coli)	0.0176224	1.05962	8.52169	0.111794	8.04221	0.12446
SensDMSO	MAK16	MAK16 homolog (S. cerevisiae)	0.0176224	1.04137	9.94385	0.0445674	9.54886	0.130497
SensDMSO	COMMD7	COMM domain containing 7	0.0176224	1.07211	7.83793	0.107374	7.31074	0.149511
SensDMSO	CDH11	cadherin 11, type 2, OB-cadherin (osteoblast)	0.0176224	1.14641	5.64304	0.20376	4.92235	0.147841
SensDMSO	DPM2	dolichyl-phosphate mannosyltransferase polypeptide 2, regulatory subunit	0.0176224	1.03417	8.44851	0.0910971	8.16936	0.0349049
SensDMSO	SLC25A10	solute carrier family 25 (mitochondrial carrier; dicarboxylate transporter), member 10	0.0176224	1.08238	8.94637	0.141501	8.26544	0.19136
SensDMSO	ATAD3A	ATPase family, AAA domain containing 3A	0.0176224	1.09585	7.51381	0.0578683	6.85663	0.222549
SensDMSO	TBRG4	transforming growth factor beta regulator 4	0.0176224	1.04473	8.79114	0.0894084	8.41476	0.0967861
SensDMSO	SLC3A2	solute carrier family 3 (activators of dibasic and neutral amino acid transport), member 2	0.0176224	1.06446	9.23693	0.0841567	8.67755	0.176828
SensDMSO	COG7	component of oligomeric golgi complex 7	0.0176224	1.08084	8.20241	0.0923912	7.58894	0.193906
SensDMSO	DHX37	DEAH (Asp-Glu-Ala-His) box polypeptide 37	0.0176224	1.07897	7.45833	0.126689	6.91244	0.14334
SensDMSO	C12orf4	chromosome 12 open reading frame 4	0.0176224	1.04997	8.02331	0.059152	7.64145	0.120053
SensDMSO	QTRTD1	queuine tRNA-ribosyltransferase domain containing 1	0.0176224	1.06111	9.39253	0.0438335	8.85164	0.184814
SensDMSO	RNF125	ring finger protein 125	0.0176224	1.16161	5.00592	0.185126	4.30948	0.159997
SensDMSO	DLX1	distal-less homeobox 1	0.0176224	1.12712	6.43799	0.197829	5.71188	0.161256
SensDMSO	RAD18	RAD18 homolog (S. cerevisiae)	0.0176224	1.03591	9.51517	0.105683	9.18536	0.047655
SensDMSO	CEBPB	CCAAT/enhancer binding protein (C/EBP), beta	0.0176224	1.12933	5.88587	0.0918761	5.21184	0.218503
SensDMSO	RPL22L1	ribosomal protein L22-like 1	0.0176224	1.04569	8.34527	0.0897837	7.98062	0.0916386
SensDMSO	PPP2R3C	protein phosphatase 2, regulatory subunit B'', gamma	0.0176224	1.09365	7.00234	0.140788	6.40274	0.157577
SensDMSO	OMA1	OMA1 homolog, zinc metallopeptidase (S. cerevisiae)	0.0176224	1.05124	8.23997	0.113475	7.83835	0.0847218
SensDMSO	KPNA3	karyopherin alpha 3 (importin alpha 4)	0.0176224	1.01702	10.762	0.0114174	10.5819	0.0624719
SensDMSO	RP9P	retinitis pigmentosa 9 pseudogene	0.0176224	1.1377	7.04411	0.165571	6.19154	0.251165
SensDMSO	METTL21A	methyltransferase like 21A	0.0176224	1.11013	6.03309	0.107568	5.43456	0.181937
SensDMSO	FAM21C	family with sequence similarity 21, member C	0.0176224	1.11468	4.69016	0.156477	4.20763	0.0676479
SensDMSO	TNNI3	troponin I type 3 (cardiac)	0.0176224	1.13616	5.14864	0.199476	4.53161	0.0879916
SensDMSO	KIF14	kinesin family member 14	0.0176224	1.03299	9.42875	0.0407705	9.12761	0.0983148
SensDMSO	FOXN2	forkhead box N2	0.0176224	1.04358	9.10128	0.0903982	8.72122	0.0993567
SensDMSO	DTNBP1	dystrobrevin binding protein 1	0.0176224	1.08106	6.55254	0.0942817	6.0612	0.145854
SensDMSO	LARP1	La ribonucleoprotein domain family, member 1	0.0176224	1.01367	11.3386	0.0406032	11.1857	0.035693
SensDMSO	PSMG1	proteasome (prosome, macropain) assembly chaperone 1	0.0176224	1.0494	7.00177	0.0542186	6.67216	0.103287
SensDMSO	LOC90784	uncharacterized LOC90784	0.0176224	1.0871	7.774	0.141828	7.15113	0.168762
SensDMSO	AKT1	v-akt murine thymoma viral oncogene homolog 1	0.0176224	1.10314	6.5996	0.139809	5.98258	0.167779
SensDMSO	SDHD	succinate dehydrogenase complex, subunit D, integral membrane protein	0.0176224	1.03807	7.48776	0.0632704	7.21319	0.0737962
SensDMSO	MXRA8	matrix-remodelling associated 8	0.0176224	1.09609	6.27423	0.113984	5.72418	0.15832
SensDMSO	NIPA1	non imprinted in Prader-Willi/Angelman syndrome 1	0.0176224	1.13897	5.60418	0.106248	4.92038	0.218341
SensDMSO	S100A16	S100 calcium binding protein A16	0.0176224	1.15025	6.84166	0.300198	5.94798	0.103363
SensDMSO	XPO5	exportin 5	0.0176224	1.02909	10.5023	0.0471391	10.2055	0.0943572
SensDMSO	ANKS1A	ankyrin repeat and sterile alpha motif domain containing 1A	0.0176224	1.04376	7.36035	0.0940113	7.05179	0.05644
SensDMSO	PCYT2	phosphate cytidylyltransferase 2, ethanolamine	0.0176224	1.08571	6.81946	0.154474	6.28113	0.112941
SensDMSO	MPST	mercaptopyruvate sulfurtransferase	0.0176224	1.10765	6.14532	0.112177	5.54806	0.180345
SensDMSO	GOSR1	golgi SNAP receptor complex member 1	0.0176224	1.04192	9.4136	0.0799066	9.03488	0.10841
SensDMSO	HORMAD2	HORMA domain containing 2	0.0176224	1.24463	3.71274	0.133304	2.98302	0.222647
SensDMSO	ATP1A4	ATPase, Na+/K+ transporting, alpha 4 polypeptide	0.0176224	1.20444	5.344	0.196066	4.43692	0.256297
SensDMSO	ADAR	adenosine deaminase, RNA-specific	0.0176224	1.04071	8.88644	0.0655982	8.53883	0.104875
SensDMSO	C9orf142	chromosome 9 open reading frame 142	0.0176224	1.05466	7.5657	0.0679784	7.17357	0.12187
SensDMSO	SLCO4A1	solute carrier organic anion transporter family, member 4A1	0.0176224	1.20826	5.84049	0.171411	4.83382	0.314711
SensDMSO	POP7	processing of precursor 7, ribonuclease P/MRP subunit (S. cerevisiae)	0.0176224	1.06531	8.04838	0.127951	7.55496	0.120402
SensDMSO	FOXJ2	forkhead box J2	0.0176224	1.13401	6.8617	0.188471	6.05083	0.218742
SensDMSO	C1orf105	chromosome 1 open reading frame 105	0.0176224	1.12151	5.04499	0.191363	4.49839	0.0356614
SensDMSO	PRCD	progressive rod-cone degeneration	0.0176224	1.14971	6.46917	0.205046	5.62677	0.219082
SensDMSO	MTSS1L	metastasis suppressor 1-like	0.0176224	1.10877	8.11645	0.23161	7.32021	0.163871
SensDMSO	CD320	CD320 molecule	0.0176224	1.05267	8.89294	0.0802698	8.44798	0.136738
SensDMSO	LIMK1	LIM domain kinase 1	0.0176224	1.14434	6.6178	0.185497	5.78309	0.23259
SensDMSO	SULT4A1	sulfotransferase family 4A, member 1	0.0176224	1.08456	7.51005	0.16411	6.92451	0.128942
SensDMSO	BCAT2	branched chain amino-acid transaminase 2, mitochondrial	0.0176224	1.08552	8.15771	0.195459	7.51504	0.119481
SensDMSO	ADCY3	adenylate cyclase 3	0.0176224	1.15983	5.58358	0.137628	4.81412	0.237297
SensDMSO	TCF4	transcription factor 4	0.0176224	1.03817	7.83215	0.0822872	7.54415	0.0614093
SensDMSO	MCM4	minichromosome maintenance complex component 4	0.0176224	1.03602	9.51165	0.0854657	9.18093	0.0813152
SensDMSO	MICALL1	MICAL-like 1	0.0176224	1.0842	6.57609	0.0986558	6.0654	0.153196
SensDMSO	TMEM44	transmembrane protein 44	0.0176224	1.12443	5.84142	0.192437	5.19503	0.12719
SensDMSO	CKM	creatine kinase, muscle	0.0176224	1.08801	7.16125	0.147738	6.58198	0.144678
SensDMSO	SNRPN	small nuclear ribonucleoprotein polypeptide N	0.0176224	1.06016	7.80355	0.101376	7.36072	0.121322
SensDMSO	PRKD3	protein kinase D3	0.0176224	1.03953	8.66306	0.0892135	8.33362	0.0766835
SensDMSO	RPL39L	ribosomal protein L39-like	0.0176224	1.05564	8.17388	0.0654347	7.74302	0.139358
SensDMSO	LINC00176	long intergenic non-protein coding RNA 176	0.0176224	1.08237	5.46627	0.0629339	5.05026	0.134827
SensDMSO	IGSF22	immunoglobulin superfamily, member 22	0.0176224	1.12191	5.12189	0.15128	4.56534	0.12942
SensDMSO	DUSP8	dual specificity phosphatase 8	0.0176224	1.08712	5.44063	0.116373	5.0046	0.103971
SensDMSO	MRPL50	mitochondrial ribosomal protein L50	0.0176224	1.04883	8.72988	0.104286	8.32346	0.101576
SensDMSO	TCEAL4	transcription elongation factor A (SII)-like 4	0.0176224	1.04855	7.02167	0.0846017	6.69654	0.0800578
SensDMSO	FAM57B	family with sequence similarity 57, member B	0.0176224	1.1271	6.8124	0.163905	6.04416	0.221114
SensDMSO	TATDN2	TatD DNase domain containing 2	0.0176224	1.05975	7.68013	0.118069	7.2471	0.100706
SensDMSO	RAPGEF1	Rap guanine nucleotide exchange factor (GEF) 1	0.0176224	1.05029	8.9774	0.106255	8.54754	0.111588
SensDMSO	SGTA	small glutamine-rich tetratricopeptide repeat (TPR)-containing, alpha	0.0176224	1.05202	10.3166	0.101154	9.80654	0.152496
SensDMSO	POMGNT1	protein O-linked mannose beta1,2-N-acetylglucosaminyltransferase	0.0176224	1.07738	7.48698	0.0958394	6.94927	0.167453
SensDMSO	LONRF3	LON peptidase N-terminal domain and ring finger 3	0.0176224	1.11992	4.61931	0.0684419	4.12469	0.163851
SensDMSO	PFN2	profilin 2	0.0176224	1.02791	9.31122	0.0865287	9.05835	0.0274773
SensDMSO	ARHGAP26	Rho GTPase activating protein 26	0.0176224	1.06252	6.67271	0.136468	6.28006	0.0358235
SensDMSO	SF3A3	splicing factor 3a, subunit 3, 60kDa	0.0176224	1.02543	9.9069	0.055449	9.66125	0.0686817
SensDMSO	VARS	valyl-tRNA synthetase	0.0176224	1.05883	9.13083	0.113378	8.62351	0.142778
SensDMSO	KATNA1	katanin p60 (ATPase containing) subunit A 1	0.0176224	1.03401	8.36556	0.0604394	8.09039	0.0782957
SensDMSO	SMPX	small muscle protein, X-linked	0.0176224	1.3337	5.03951	0.251599	3.77861	0.376982
SensDMSO	TTI1	Tel2 interacting protein 1 homolog (S. pombe)	0.0176224	1.03646	9.28188	0.105002	8.95537	0.0524414
SensDMSO	POGK	pogo transposable element with KRAB domain	0.0176224	1.06403	7.98327	0.0548037	7.50288	0.163928
SensDMSO	IPO4	importin 4	0.0176224	1.04498	8.89961	0.0865032	8.51655	0.107415
SensDMSO	GATAD2A	GATA zinc finger domain containing 2A	0.0176224	1.05878	8.70305	0.112031	8.21991	0.133077
SensDMSO	CHRNG	cholinergic receptor, nicotinic, gamma	0.0176224	1.094	5.29577	0.139132	4.84073	0.0877795
SensDMSO	STEAP1B	STEAP family member 1B	0.0176224	1.09449	6.68847	0.159049	6.11104	0.135354
SensDMSO	DKC1	dyskeratosis congenita 1, dyskerin	0.0176224	1.02206	10.7018	0.0703025	10.4708	0.0452557
SensDMSO	MRPL22	mitochondrial ribosomal protein L22	0.0176224	1.06862	6.27417	0.126315	5.87128	0.0729089
SensDMSO	SLC39A8	solute carrier family 39 (zinc transporter), member 8	0.0176224	1.1144	5.80142	0.14773	5.20588	0.157021
SensDMSO	C17orf96	chromosome 17 open reading frame 96	0.0176224	1.0866	6.49102	0.0986712	5.97367	0.159218
SensDMSO	RILPL1	Rab interacting lysosomal protein-like 1	0.0176224	1.0458	6.82877	0.0779688	6.52973	0.0751523
SensDMSO	ARRB2	arrestin, beta 2	0.0176224	1.06804	8.26474	0.0845921	7.73825	0.170875
SensDMSO	ZCCHC3	zinc finger, CCHC domain containing 3	0.0176224	1.05887	5.68157	0.0954173	5.36568	0.0634579
SensDMSO	NET1	neuroepithelial cell transforming 1	0.0176224	1.02193	8.8237	0.0470866	8.63432	0.0500458
SensDMSO	ZDHHC7	zinc finger, DHHC-type containing 7	0.0176224	1.02907	8.09004	0.0759747	7.86147	0.0333615
SensDMSO	NNT	nicotinamide nucleotide transhydrogenase	0.0176224	1.06848	7.54058	0.163555	7.05731	0.0638926
SensDMSO	SPHK1	sphingosine kinase 1	0.0176224	1.10812	6.24314	0.149472	5.63402	0.163239
SensDMSO	RAE1	RAE1 RNA export 1 homolog (S. pombe)	0.0176224	1.05295	7.52634	0.0768808	7.14788	0.114085
SensDMSO	NEK6	NIMA (never in mitosis gene a)-related kinase 6	0.0176224	1.12651	7.20458	0.228338	6.39549	0.185679
SensDMSO	TRIB3	tribbles homolog 3 (Drosophila)	0.0176224	1.14476	6.47391	0.123927	5.65526	0.270806
SensDMSO	LOC283174	uncharacterized LOC283174	0.0176224	1.14223	5.84313	0.181556	5.11554	0.192696
SensDMSO	LRRC42	leucine rich repeat containing 42	0.0176224	1.06846	6.6075	0.136282	6.18412	0.0718514
SensDMSO	ABHD6	abhydrolase domain containing 6	0.0176224	1.11661	6.6304	0.236528	5.93798	0.0873402
SensDMSO	CCDC78	coiled-coil domain containing 78	0.0176224	1.11372	5.44329	0.141271	4.8875	0.144932
SensDMSO	THPO	thrombopoietin	0.0176224	1.0817	7.98344	0.0980876	7.38045	0.196542
SensDMSO	CDC45	cell division cycle 45 homolog (S. cerevisiae)	0.0176224	1.05768	7.91639	0.0695331	7.48467	0.141093
SensDMSO	ICMT	isoprenylcysteine carboxyl methyltransferase	0.0176224	1.03476	9.16264	0.0969388	8.85484	0.0564082
SensDMSO	REEP1	receptor accessory protein 1	0.0176224	1.11408	5.96627	0.185489	5.35531	0.123242
SensDMSO	C6orf191	chromosome 6 open reading frame 191	0.0176224	1.2233	5.4079	0.141677	4.42074	0.330879
SensDMSO	SETDB1	SET domain, bifurcated 1	0.0176224	1.0425	7.55861	0.0730976	7.25045	0.0853493
SensDMSO	PDE4A	phosphodiesterase 4A, cAMP-specific	0.0176224	1.09146	7.12488	0.163433	6.52783	0.143878
SensDMSO	MTA1	metastasis associated 1	0.0176224	1.03757	7.67627	0.0911191	7.39832	0.0444285
SensDMSO	CYB5D1	cytochrome b5 domain containing 1	0.0176224	1.08759	6.31207	0.0591588	5.8037	0.175778
SensDMSO	SNORA24	small nucleolar RNA, H/ACA box 24	0.0176224	1.07367	10.2353	0.187659	9.53296	0.174627
SensDMSO	IL11RA	interleukin 11 receptor, alpha	0.0176224	1.06825	8.10402	0.0888072	7.58629	0.167093
SensDMSO	FAM81A	family with sequence similarity 81, member A	0.0176224	1.11746	6.70169	0.206458	5.99725	0.153925
SensDMSO	TMEM171	transmembrane protein 171	0.0176224	1.09162	4.7314	0.102689	4.3343	0.102674
SensDMSO	POLR2D	polymerase (RNA) II (DNA directed) polypeptide D	0.0176224	1.04535	9.21447	0.130341	8.81475	0.0662642
SensDMSO	AIMP1	aminoacyl tRNA synthetase complex-interacting multifunctional protein 1	0.0176224	1.023	10.5801	0.0426018	10.3422	0.07591
SensDMSO	GPD1L	glycerol-3-phosphate dehydrogenase 1-like	0.0176224	1.04774	7.82318	0.0265149	7.46669	0.127736
SensDMSO	CCNJ	cyclin J	0.0176224	1.03529	8.91196	0.0720153	8.60821	0.0847617
SensDMSO	SNAI1	snail homolog 1 (Drosophila)	0.0176224	1.09851	7.1628	0.173527	6.52045	0.158791
SensDMSO	DCAF5	DDB1 and CUL4 associated factor 5	0.0176224	1.05468	7.61855	0.0881422	7.22359	0.114851
SensDMSO	ILF3	interleukin enhancer binding factor 3, 90kDa	0.0176224	1.01998	11.1429	0.0474377	10.9246	0.0645061
SensDMSO	MUM1L1	melanoma associated antigen (mutated) 1-like 1	0.0176224	1.13906	5.82357	0.200916	5.11263	0.166352
SensDMSO	COMT	catechol-O-methyltransferase	0.0176224	1.10636	7.09812	0.166932	6.41573	0.186615
SensDMSO	GPATCH3	G patch domain containing 3	0.0176224	1.06039	5.81229	0.0861009	5.48127	0.0857712
SensDMSO	AGBL5	ATP/GTP binding protein-like 5	0.0176224	1.09434	6.42852	0.109966	5.87435	0.171292
SensDMSO	ZMPSTE24	zinc metallopeptidase (STE24 homolog, S. cerevisiae)	0.0176224	1.02158	9.98642	0.0463657	9.77545	0.0621508
SensDMSO	PRELID1	PRELI domain containing 1	0.0176224	1.06425	7.39338	0.143723	6.94702	0.0791767
SensDMSO	C1QTNF9B-AS1	C1QTNF9B antisense RNA 1 (non-protein coding)	0.0176224	1.266	5.93136	0.109696	4.68511	0.444834
SensDMSO	TBC1D9B	TBC1 domain family, member 9B (with GRAM domain)	0.0176224	1.11929	6.39797	0.0788477	5.71608	0.237994
SensDMSO	LATS1	LATS, large tumor suppressor, homolog 1 (Drosophila)	0.0176224	1.03563	9.51228	0.0710804	9.18505	0.097074
SensDMSO	PLXNA4	plexin A4	0.0176224	1.07134	4.85892	0.102195	4.53537	0.0609653
SensDMSO	DYNC2H1	dynein, cytoplasmic 2, heavy chain 1	0.0176224	1.05979	7.62609	0.124302	7.19584	0.0979665
SensDMSO	RRP1	ribosomal RNA processing 1 homolog (S. cerevisiae)	0.0176224	1.06559	8.55853	0.0958157	8.03173	0.168533
SensDMSO	B4GALNT1	beta-1,4-N-acetyl-galactosaminyl transferase 1	0.0176224	1.08102	6.24012	0.159832	5.77242	0.0639432
SensDMSO	TTF2	transcription termination factor, RNA polymerase II	0.0176224	1.03641	8.70671	0.0709283	8.40085	0.0875258
SensDMSO	THUMPD2	THUMP domain containing 2	0.0176224	1.06855	7.81413	0.0913462	7.31284	0.160654
SensDMSO	RIIAD1	regulatory subunit of type II PKA R-subunit (RIIa) domain containing 1	0.0176224	1.11706	6.43557	0.111156	5.76119	0.222468
SensDMSO	MTRF1	mitochondrial translational release factor 1	0.0176224	1.07244	7.56759	0.0730225	7.05642	0.17384
SensDMSO	CLMN	calmin (calponin-like, transmembrane)	0.0176224	1.05845	7.32078	0.0971516	6.91651	0.113183
SensDMSO	RPTOR	regulatory associated protein of MTOR, complex 1	0.0176224	1.03461	8.7897	0.0791133	8.4957	0.0743881
SensDMSO	SH3RF1	SH3 domain containing ring finger 1	0.0176224	1.06275	6.99432	0.072134	6.58133	0.134424
SensDMSO	ZNF267	zinc finger protein 267	0.0176224	1.08006	6.76885	0.0776517	6.26709	0.168313
SensDMSO	MAX	MYC associated factor X	0.0176224	1.04368	7.28331	0.100422	6.97848	0.0509878
SensDMSO	XPO7	exportin 7	0.0176224	1.02558	9.8157	0.0405688	9.57092	0.0808341
SensDMSO	DNAJB1	DnaJ (Hsp40) homolog, subfamily B, member 1	0.0176224	1.06088	8.68396	0.148241	8.18564	0.109318
SensDMSO	FUT3	fucosyltransferase 3 (galactoside 3(4)-L-fucosyltransferase, Lewis blood group)	0.0176224	1.23292	5.48588	0.136776	4.44948	0.358139
SensDMSO	PRR12	proline rich 12	0.0176224	1.05522	7.85086	0.0831027	7.44005	0.127229
SensDMSO	EIF4B	eukaryotic translation initiation factor 4B	0.0176224	1.03116	9.4369	0.0895685	9.15172	0.0558376
SensDMSO	GTF2IRD1	GTF2I repeat domain containing 1	0.0176224	1.03526	8.74646	0.0915466	8.44853	0.0618003
SensDMSO	ECE2	endothelin converting enzyme 2	0.0176224	1.07926	5.79081	0.134247	5.36556	0.0827141
SensDMSO	PARM1	prostate androgen-regulated mucin-like protein 1	0.0176224	1.08468	6.15518	0.123258	5.67465	0.128678
SensDMSO	TMEM167B	transmembrane protein 167B	0.0176224	1.05601	7.24023	0.137244	6.85623	0.0382355
SensDMSO	PSMB2	proteasome (prosome, macropain) subunit, beta type, 2	0.0176224	1.03017	7.84416	0.0648271	7.61445	0.0555714
SensDMSO	TBC1D4	TBC1 domain family, member 4	0.0176224	1.04147	8.79484	0.0978582	8.44467	0.0858794
SensDMSO	TMEM97	transmembrane protein 97	0.0176224	1.03228	10.5863	0.04288	10.2552	0.115521
SensDMSO	LOC100288560	mitochondrial ribosomal protein S18C pseudogene	0.0176224	1.07137	7.73648	0.0567811	7.22111	0.183495
SensDMSO	ST3GAL4	ST3 beta-galactoside alpha-2,3-sialyltransferase 4	0.0176224	1.11727	5.88253	0.172953	5.2651	0.151982
SensDMSO	MRPL2	mitochondrial ribosomal protein L2	0.0176224	1.02224	9.48139	0.0643195	9.27513	0.0421993
SensDMSO	XRCC6	X-ray repair complementing defective repair in Chinese hamster cells 6	0.0176224	1.01582	10.0312	0.0196387	9.87494	0.0549238
SensDMSO	PHC1	polyhomeotic homolog 1 (Drosophila)	0.0176224	1.05024	7.65397	0.112335	7.28783	0.0779361
SensDMSO	WDR82	WD repeat domain 82	0.0176224	1.03245	8.75763	0.0869941	8.48236	0.0548123
SensDMSO	RFWD3	ring finger and WD repeat domain 3	0.0176224	1.04303	9.43718	0.109293	9.04785	0.0960411
SensDMSO	KLHL11	kelch-like 11 (Drosophila)	0.0176224	1.02462	7.75486	0.033459	7.56853	0.0611263
SensDMSO	SETD3	SET domain containing 3	0.0176224	1.01661	10.107	0.0588475	9.94182	0.0189728
SensDMSO	C12orf65	chromosome 12 open reading frame 65	0.0176224	1.07606	7.2921	0.103783	6.77668	0.16268
SensDMSO	RNF207	ring finger protein 207	0.0176224	1.08699	6.89184	0.167966	6.34028	0.120508
SensDMSO	PRMT5	protein arginine methyltransferase 5	0.0176224	1.05171	8.23221	0.0428554	7.82747	0.145534
SensDMSO	DVL1	dishevelled, dsh homolog 1 (Drosophila)	0.0176224	1.06168	7.62176	0.0760877	7.17898	0.147529
SensDMSO	HEG1	HEG homolog 1 (zebrafish)	0.0176224	1.02304	10.288	0.0755427	10.0564	0.0428518
SensDMSO	RNH1	ribonuclease/angiogenin inhibitor 1	0.0176224	1.05998	7.58574	0.143349	7.15647	0.0732166
SensDMSO	ND6	NADH dehydrogenase, subunit 6 (complex I)	0.0176224	1.1123	11.4067	0.382987	10.2551	0.199948
SensDMSO	IKZF4	IKAROS family zinc finger 4 (Eos)	0.0176224	1.13399	4.959	0.126956	4.37306	0.179558
SensDMSO	PDP2	pyruvate dehyrogenase phosphatase catalytic subunit 2	0.0176224	1.06758	7.62815	0.096038	7.14527	0.153746
SensDMSO	LZIC	leucine zipper and CTNNBIP1 domain containing	0.0176224	1.0521	8.81422	0.117675	8.37774	0.114164
SensDMSO	FAM138C	family with sequence similarity 138, member C	0.0176224	1.07753	6.87383	0.174356	6.37926	0.0642481
SensDMSO	POLQ	polymerase (DNA directed), theta	0.0176224	1.04481	8.43974	0.0965802	8.07774	0.0958447
SensDMSO	MAST3	microtubule associated serine/threonine kinase 3	0.0176224	1.05629	6.59709	0.0995616	6.24553	0.0870321
SensDMSO	PSEN2	presenilin 2 (Alzheimer disease 4)	0.0176224	1.05394	6.11985	0.0464425	5.80663	0.108306
SensDMSO	RIMS1	regulating synaptic membrane exocytosis 1	0.0176224	1.14038	4.20631	0.139793	3.68852	0.135716
SensDMSO	SLC22A23	solute carrier family 22, member 23	0.0176224	1.06826	6.88361	0.118029	6.44376	0.116134
SensDMSO	MRPL21	mitochondrial ribosomal protein L21	0.0176224	1.04697	7.35614	0.046823	7.0261	0.115113
SensDMSO	C7orf41	chromosome 7 open reading frame 41	0.0176224	1.09657	6.34179	0.138236	5.7833	0.158565
SensDMSO	ATP11C	ATPase, class VI, type 11C	0.0176224	1.01536	10.8972	0.041982	10.7323	0.0458885
SensDMSO	PHB2	prohibitin 2	0.0176224	1.02524	10.792	0.0841068	10.5263	0.0545449
SensDMSO	ZNF259	zinc finger protein 259	0.0176224	1.03908	8.06785	0.111576	7.76439	0.0258235
SensDMSO	ELAC2	elaC homolog 2 (E. coli)	0.0176224	1.03215	9.50567	0.066287	9.20962	0.0900248
SensDMSO	EPHX4	epoxide hydrolase 4	0.0176224	1.16571	3.63817	0.163291	3.121	0.107233
SensDMSO	METTL21B	methyltransferase like 21B	0.0176224	1.06182	6.12165	0.0931974	5.76525	0.0971656
SensDMSO	EML3	echinoderm microtubule associated protein like 3	0.0176224	1.13606	6.84276	0.230158	6.02326	0.207817
SensDMSO	CAND2	cullin-associated and neddylation-dissociated 2 (putative)	0.0176224	1.14919	6.38611	0.217067	5.55704	0.227216
SensDMSO	ZNF219	zinc finger protein 219	0.0176224	1.1451	5.53081	0.137463	4.82997	0.227536
SensDMSO	LAYN	layilin	0.0176224	1.1736	5.67936	0.224765	4.83928	0.226092
SensDMSO	HELB	helicase (DNA) B	0.0176224	1.09002	5.90194	0.16034	5.41453	0.0924524
SensDMSO	VPS54	vacuolar protein sorting 54 homolog (S. cerevisiae)	0.0176224	1.04182	7.99789	0.0692294	7.67685	0.100509
SensDMSO	CACNA2D4	calcium channel, voltage-dependent, alpha 2/delta subunit 4	0.0176224	1.09223	6.75411	0.119305	6.18378	0.181039
SensDMSO	CHAF1A	chromatin assembly factor 1, subunit A (p150)	0.0176224	1.03891	8.75097	0.0497988	8.42324	0.11422
SensDMSO	NCOR2	nuclear receptor corepressor 2	0.0176224	1.06288	8.06103	0.128597	7.58416	0.127915
SensDMSO	LINC00294	long intergenic non-protein coding RNA 294	0.0176224	1.09003	7.68401	0.115112	7.04938	0.212188
SensDMSO	LOC144481	uncharacterized LOC144481	0.0176224	1.08331	5.85607	0.0768448	5.40572	0.153149
SensDMSO	FAM98A	family with sequence similarity 98, member A	0.0176224	1.05128	9.17808	0.108098	8.73036	0.131868
SensDMSO	CCDC125	coiled-coil domain containing 125	0.0176224	1.06832	7.66137	0.113619	7.1714	0.148066
SensDMSO	NAV2	neuron navigator 2	0.0176224	1.08598	5.12206	0.0898244	4.71655	0.125718
SensDMSO	KIAA1430	KIAA1430	0.0176224	1.05905	8.483	0.0939032	8.00997	0.153899
SensDMSO	UGP2	UDP-glucose pyrophosphorylase 2	0.0176224	1.06688	6.37621	0.129591	5.97651	0.0801915
SensDMSO	PHB	prohibitin	0.0176224	1.07189	7.29869	0.130998	6.80915	0.132991
SensDMSO	FAM63A	family with sequence similarity 63, member A	0.0176224	1.04663	5.72544	0.081134	5.47035	0.0536937
SensDMSO	SUV420H1	suppressor of variegation 4-20 homolog 1 (Drosophila)	0.0176224	1.03229	9.47125	0.0766025	9.17497	0.0830967
SensDMSO	HDAC9	histone deacetylase 9	0.0176224	1.10733	5.18672	0.110421	4.684	0.156902
SensDMSO	CTSD	cathepsin D	0.0176224	1.08433	9.32444	0.141629	8.59924	0.237892
SensDMSO	TSPO	translocator protein (18kDa)	0.0176224	1.12864	6.23065	0.12194	5.5205	0.242246
SensDMSO	C20orf20	chromosome 20 open reading frame 20	0.0176224	1.08239	7.64386	0.186212	7.06201	0.121297
SensDMSO	KIAA1614	KIAA1614	0.0176224	1.22249	6.01283	0.176013	4.91849	0.379124
SensDMSO	FAM35A	family with sequence similarity 35, member A	0.0176224	1.04522	8.65957	0.119123	8.2849	0.0794808
SensDMSO	MYL9	myosin, light chain 9, regulatory	0.0176224	1.1408	6.9666	0.228245	6.10675	0.23648
SensDMSO	VAV2	vav 2 guanine nucleotide exchange factor	0.0176224	1.11909	6.55784	0.232897	5.85995	0.130354
SensDMSO	EXOSC2	exosome component 2	0.0176224	1.0289	9.24426	0.0604362	8.98458	0.078821
SensDMSO	ITPA	inosine triphosphatase (nucleoside triphosphate pyrophosphatase)	0.0176224	1.06061	7.87098	0.0904365	7.42117	0.146381
SensDMSO	PNPT1	polyribonucleotide nucleotidyltransferase 1	0.0176224	1.04612	9.29505	0.0803746	8.88527	0.134588
SensDMSO	ALG5	asparagine-linked glycosylation 5, dolichyl-phosphate beta-glucosyltransferase homolog (S. cerevisiae)	0.0176224	1.07941	6.58002	0.113184	6.09595	0.14659
SensDMSO	ICAM5	intercellular adhesion molecule 5, telencephalin	0.0176224	1.07201	6.19629	0.13995	5.78006	0.0760808
SensDMSO	CSE1L	CSE1 chromosome segregation 1-like (yeast)	0.0176224	1.01264	12.0654	0.01377	11.9148	0.055976
SensDMSO	FBXO31	F-box protein 31	0.0176224	1.08146	8.29909	0.160005	7.67397	0.178125
SensDMSO	FAM108C1	family with sequence similarity 108, member C1	0.0176224	1.1464	6.73466	0.266527	5.8746	0.193612
SensDMSO	TAF4B	TAF4b RNA polymerase II, TATA box binding protein (TBP)-associated factor, 105kDa	0.0176224	1.04793	8.45505	0.0951648	8.06832	0.113593
SensDMSO	ILF2	interleukin enhancer binding factor 2, 45kDa	0.0176224	1.00873	11.5944	0.0289121	11.494	0.0253993
SensDMSO	SNRPC	small nuclear ribonucleoprotein polypeptide C	0.0176224	1.04579	7.62015	0.0625261	7.2865	0.111612
SensDMSO	ALDH5A1	aldehyde dehydrogenase 5 family, member A1	0.0176224	1.03443	6.99565	0.0561101	6.7628	0.0694702
SensDMSO	CRTC3	CREB regulated transcription coactivator 3	0.0176224	1.07777	6.46311	0.114465	5.99675	0.137462
SensDMSO	RPUSD3	RNA pseudouridylate synthase domain containing 3	0.0176224	1.03222	8.30378	0.0576843	8.0446	0.0809818
SensDMSO	FAM136A	family with sequence similarity 136, member A	0.0176224	1.11836	6.42739	0.157646	5.74717	0.208124
SensDMSO	PEBP1	phosphatidylethanolamine binding protein 1	0.0176224	1.02354	10.4267	0.0473323	10.1869	0.0790561
SensDMSO	LRFN5	leucine rich repeat and fibronectin type III domain containing 5	0.0176224	1.05549	6.34739	0.0574699	6.01368	0.114714
SensDMSO	FGD1	FYVE, RhoGEF and PH domain containing 1	0.0176224	1.0902	7.06382	0.137528	6.47937	0.177708
SensDMSO	XPO4	exportin 4	0.0176224	1.03268	10.034	0.114024	9.71655	0.0437216
SensDMSO	BNIP1	BCL2/adenovirus E1B 19kDa interacting protein 1	0.0176224	1.10784	6.56659	0.177233	5.92741	0.170398
SensDMSO	RUVBL1	RuvB-like 1 (E. coli)	0.0176224	1.02469	9.43831	0.0752587	9.21086	0.0449204
SensDMSO	ATP5I	ATP synthase, H+ transporting, mitochondrial Fo complex, subunit E	0.0176224	1.03622	9.04417	0.108787	8.728	0.055073
SensDMSO	RNF8	ring finger protein 8	0.0176224	1.04999	7.90997	0.0988739	7.53335	0.10654
SensDMSO	FLAD1	FAD1 flavin adenine dinucleotide synthetase homolog (S. cerevisiae)	0.0176224	1.05106	7.17497	0.109466	6.82642	0.07821
SensDMSO	EMILIN3	elastin microfibril interfacer 3	0.0176224	1.10277	6.07689	0.164308	5.51055	0.144464
SensDMSO	KCTD2	potassium channel tetramerisation domain containing 2	0.0176224	1.05707	8.03367	0.146249	7.59991	0.0818058
SensDMSO	ETV6	ets variant 6	0.0176224	1.06172	6.93795	0.102071	6.53463	0.117734
SensDMSO	FOXP2	forkhead box P2	0.0176224	1.06313	6.63098	0.0588397	6.23725	0.14031
SensDMSO	RAP2C	RAP2C, member of RAS oncogene family	0.0176224	1.03942	7.55493	0.0857097	7.26844	0.0701403
SensDMSO	SEC14L2	SEC14-like 2 (S. cerevisiae)	0.0176224	1.07803	5.5108	0.124043	5.11191	0.0916247
SensDMSO	FAM125A	family with sequence similarity 125, member A	0.0176224	1.06818	6.47938	0.0900492	6.06579	0.132258
SensDMSO	DDX10	DEAD (Asp-Glu-Ala-Asp) box polypeptide 10	0.0176224	1.03907	8.29445	0.043959	7.98259	0.112436
SensDMSO	SLITRK2	SLIT and NTRK-like family, member 2	0.0176224	1.14944	5.18141	0.168393	4.50776	0.199154
SensDMSO	RIF1	RAP1 interacting factor homolog (yeast)	0.0176224	1.0216	9.99167	0.0481285	9.78042	0.0661851
SensDMSO	TRUB1	TruB pseudouridine (psi) synthase homolog 1 (E. coli)	0.0176224	1.03557	7.62848	0.0754466	7.36645	0.0679985
SensDMSO	YIF1B	Yip1 interacting factor homolog B (S. cerevisiae)	0.0176224	1.06301	7.53573	0.113275	7.08904	0.131028
SensDMSO	DERL1	Der1-like domain family, member 1	0.0176224	1.01941	9.18427	0.0461162	9.00936	0.0497367
SensDMSO	ZFAND2A	zinc finger, AN1-type domain 2A	0.0176224	1.07021	7.16655	0.139237	6.6964	0.117751
SensDMSO	SLC35A4	solute carrier family 35, member A4	0.0176224	1.09891	9.42946	0.147583	8.58073	0.294656
SensDMSO	SMTNL1	smoothelin-like 1	0.0176224	1.04809	5.07766	0.0672349	4.84466	0.0606579
SensDMSO	CRB1	crumbs homolog 1 (Drosophila)	0.0176224	1.20983	4.91512	0.213239	4.06264	0.253615
SensDMSO	POPDC3	popeye domain containing 3	0.0176224	1.08107	6.58909	0.188035	6.09496	0.0393496
[truncated: 3,355 more rows]

## Sheet: D341
Upregulated In	Description	Q Value	Fold Change	DMSO Mean	DMSO Std	JQ1 Mean	JQ1 Std
[truncated: 5,000 more rows]

## Sheet: D425
Upregulated In	Description	Q Value	Fold Change	DMSO Mean	DMSO Std	JQ1 Mean	JQ1 Std
[truncated: 5,001 more rows]
