# Supplementary material for: Neuronal differentiation and cell-cycle programs mediate response to BET-bromodomain inhibition in MYC-driven medulloblastoma
Source: Nat Commun. 2019 Jun 3;10:2400. doi: 10.1038/s41467-019-10307-9 (PMC6546744; doi:10.1038/s41467-019-10307-9)
Supplement: Supplementary file 4 — Supplementary Data 2 [file 41467_2019_10307_MOESM4_ESM.xls]

## Sheet: D283_D458_dependencies
Gene	D283 probability	D458 probability			Gene	D283FDR	D458_FDR
BUB3	1	1			BUB3	0	0
POLR2L	1	1			POLR2L	0	0
RAN	1	1			RAN	0	0
TBC1D3C	1	1			TBC1D3C	0	0
RPS20	1	1			RPS20	1.40897e-08	0
RPL4	0.999998	1			RPL4	5.39597e-07	0
DDB1	0.999998	1			DDB1	7.24201e-07	0
SS18L2	0.999997	1			SS18L2	9.67174e-07	0
CDC123	0.999995	1			CDC123	2.01435e-06	0
POLR2J	0.999988	1			POLR2J	4.72045e-06	0
RPL37	0.999939	1			RPL37	1.79174e-05	0
PSMD7	0.999937	1			PSMD7	1.91321e-05	0
EEF2	0.999934	1			EEF2	2.03547e-05	0
RRM2	0.999934	1			RRM2	2.26354e-05	0
PSMA3	0.999918	1			PSMA3	2.52612e-05	0
POLR3A	0.999916	1			POLR3A	2.91366e-05	0
WDR82	0.999908	1			WDR82	3.0496e-05	0
RNGTT	0.999901	1			RNGTT	3.46004e-05	0
SARS	0.999884	1			SARS	4.0474e-05	0
ATP6V0C	0.999812	1			ATP6V0C	6.50499e-05	0
RPL12	0.999799	1			RPL12	6.89289e-05	0
FARSB	0.999756	1			FARSB	7.99736e-05	0
VPS25	0.999729	1			VPS25	8.25249e-05	0
SNRPD1	0.999681	1			SNRPD1	9.66043e-05	0
KIF11	0.999639	1			KIF11	0.000121171	0
YRDC	0.999625	1			YRDC	0.000131986	0
RRM1	0.999587	1			RRM1	0.000137843	0
PSMB6	0.999526	1			PSMB6	0.000144666	0
ESPL1	0.999412	1			ESPL1	0.000181158	0
AARS	0.999318	1			AARS	0.00020509	0
C1orf109	0.999295	1			C1orf109	0.000213713	0
POLR1C	0.999252	1			POLR1C	0.00021832	0
PCNA	0.999088	1			PCNA	0.000271996	0
NIP7	0.999059	1			NIP7	0.00028719	0
RPL23	0.999037	1			RPL23	0.00029739	0
PRPF19	0.999031	1			PRPF19	0.000302441	0
MED30	0.998824	1			MED30	0.00038808	0
KPNB1	0.998546	1			KPNB1	0.000510728	0
TRIAP1	0.997868	1			TRIAP1	0.000688271	0
WDR43	0.997653	1			WDR43	0.000761968	0
GGPS1	0.996829	1			GGPS1	0.00100854	0
RNPC3	0.986509	1			RNPC3	0.00486624	0
GINS2	0.999981	1			GINS2	6.97261e-06	5.16383e-18
UTP15	0.999504	1			UTP15	0.000148246	1.16069e-16
PPWD1	0.999679	1			PPWD1	9.93786e-05	2.61519e-16
CIRH1A	0.999387	1			CIRH1A	0.000188918	4.65811e-16
RFC3	0.999818	1			RFC3	6.31854e-05	1.54227e-14
RPS11	0.999917	1			RPS11	2.66007e-05	5.21342e-14
CENPW	0.980094	1			CENPW	0.00668454	2.71171e-13
CHAF1B	0.999846	1			CHAF1B	5.05876e-05	5.46749e-13
SNAPC5	0.998368	1			SNAPC5	0.000561418	9.51386e-12
EIF2S1	0.999953	1			EIF2S1	1.19229e-05	2.51067e-11
PSMA1	0.999998	1			PSMA1	3.03884e-07	7.152e-11
GNB2L1	0.999475	1			GNB2L1	0.000159159	1.16827e-10
SPC24	0.999888	1			SPC24	3.75261e-05	2.17497e-10
SRSF7	0.999803	1			SRSF7	6.69891e-05	4.66854e-10
POP5	0.999972	1			POP5	8.33098e-06	9.10024e-10
ATP6V1F	0.999871	1			ATP6V1F	4.37025e-05	2.06151e-09
DBR1	0.999989	1			DBR1	3.95194e-06	3.32163e-09
ANKLE2	0.999989	1			ANKLE2	3.57067e-06	4.74474e-09
PSMB3	0.999996	1			PSMB3	1.22741e-06	6.87289e-09
CDCA8	0.998786	1			CDCA8	0.000404148	1.03293e-08
POLD3	0.99977	0.999999			POLD3	7.32499e-05	1.88072e-08
DNAJC17	0.999906	0.999999			DNAJC17	3.18576e-05	2.97724e-08
CDC7	0.989085	0.999999			CDC7	0.00394824	4.04407e-08
PAFAH1B1	0.999858	0.999999			PAFAH1B1	4.71261e-05	5.51874e-08
PPP1R8	0.926599	0.999999			PPP1R8	0.0191076	7.09996e-08
RPLP2	0.998848	0.999998			RPLP2	0.000366588	9.62871e-08
ELP5	0.997593	0.999998			ELP5	0.000769726	1.23005e-07
DPAGT1	0.992193	0.999998			DPAGT1	0.00273307	1.51882e-07
SNRNP200	0.999631	0.999997			SNRNP200	0.000123926	1.91358e-07
WDR18	0.999901	0.999997			WDR18	3.32492e-05	2.3358e-07
CDK1	0.997106	0.999997			CDK1	0.000909881	2.7633e-07
EIF4A1	0.997813	0.999996			EIF4A1	0.000710101	3.26178e-07
WEE1	0.994611	0.999996			WEE1	0.0018541	3.74753e-07
NOL6	0.919953	0.999996			NOL6	0.0211201	4.27398e-07
POLR3K	0.995	0.999995			POLR3K	0.0016528	4.80528e-07
MED11	0.989774	0.999995			MED11	0.00367469	5.41007e-07
SOD1	0.998613	0.999995			SOD1	0.000483393	6.00515e-07
PSMA6	0.999828	0.999994			PSMA6	5.95838e-05	6.63551e-07
LUC7L3	0.998366	0.999993			LUC7L3	0.000567312	7.35903e-07
PSMD14	1	0.999992			PSMD14	1.6619e-11	8.1884e-07
BUB1B	0.997842	0.999992			BUB1B	0.000695548	9.01526e-07
PSMB5	0.999995	0.999992			PSMB5	1.74839e-06	9.83044e-07
COPB1	0.999628	0.999992			COPB1	0.000126652	1.06335e-06
HAUS1	0.995604	0.99999			HAUS1	0.00141201	1.16242e-06
RPL27	0.999387	0.99999			RPL27	0.000192778	1.26309e-06
RSL24D1	0.974579	0.999989			RSL24D1	0.00827726	1.37699e-06
VCP	0.998628	0.999988			VCP	0.000477949	1.49248e-06
SF3B4	0.990111	0.999988			SF3B4	0.00347665	1.60746e-06
PSMB4	0.999837	0.999988			PSMB4	5.24536e-05	1.72381e-06
CLNS1A	0.998393	0.999988			CLNS1A	0.000555468	1.83967e-06
CDC45	0.999983	0.999988			CDC45	6.02813e-06	1.9536e-06
MMS22L	0.998757	0.999987			MMS22L	0.000420196	2.07014e-06
LONP1	0.998306	0.999987			LONP1	0.000591079	2.18668e-06
DHX37	0.999024	0.999987			DHX37	0.000307465	2.30286e-06
DONSON	0.998086	0.999987			DONSON	0.000648334	2.41707e-06
TBC1D3H	0.999982	0.999985			TBC1D3H	6.50302e-06	2.54555e-06
PDRG1	0.998807	0.999985			PDRG1	0.000393449	2.67328e-06
SNRPB	0.99967	0.999984			SNRPB	0.00010489	2.80585e-06
AURKB	0.999953	0.999982			AURKB	1.07587e-05	2.95192e-06
OSGEP	0.996629	0.999982			OSGEP	0.00105598	3.09585e-06
EIF3A	0.997761	0.999982			EIF3A	0.00072487	3.24118e-06
TAF1C	0.999304	0.999982			TAF1C	0.000209401	3.38685e-06
MAD2L2	0.996887	0.999981			MAD2L2	0.000999488	3.53189e-06
PLK1	0.981226	0.999981			PLK1	0.00632261	3.67452e-06
PRELID1	0.997378	0.999981			PRELID1	0.000841644	3.82231e-06
RPS29	0.998545	0.999981			RPS29	0.000516189	3.96741e-06
NEDD8	0.995722	0.999981			NEDD8	0.00139099	4.10986e-06
SF3A1	0.999856	0.99998			SF3A1	4.87983e-05	4.25112e-06
KARS	0.989094	0.999979			KARS	0.00393379	4.40177e-06
NEDD1	0.999957	0.999978			NEDD1	9.52393e-06	4.55816e-06
THAP1	0.999139	0.999978			THAP1	0.000257114	4.71234e-06
SMU1	0.999944	0.999978			SMU1	1.54277e-05	4.865e-06
RAE1	0.996249	0.999978			RAE1	0.00121061	5.01559e-06
SF3B3	0.998436	0.999977			SF3B3	0.000549591	5.16978e-06
SNRPF	0.99831	0.999976			SNRPF	0.000585117	5.32818e-06
TCEB2	0.998536	0.999976			TCEB2	0.000521634	5.48487e-06
TIMELESS	0.991108	0.999976			TIMELESS	0.00308594	5.64013e-06
TRMT112	0.999952	0.999975			TRMT112	1.30559e-05	5.80057e-06
CIAO1	0.99949	0.999974			CIAO1	0.000151902	5.96843e-06
ZNHIT2	0.989187	0.999972			ZNHIT2	0.0039048	6.14561e-06
RPL8	0.999949	0.999972			RPL8	1.41918e-05	6.32085e-06
PRPF8	0.998695	0.999972			PRPF8	0.000461799	6.49529e-06
CDC23	0.999941	0.99997			CDC23	1.66726e-05	6.68101e-06
RPA1	0.999443	0.999969			RPA1	0.000173643	6.87168e-06
TXNL4A	0.997133	0.999969			TXNL4A	0.000901179	7.0634e-06
ALDOA	0.992467	0.999968			ALDOA	0.0026431	7.2553e-06
TINF2	0.997691	0.999967			TINF2	0.000746967	7.45291e-06
SRSF2	0.996512	0.999966			SRSF2	0.0011133	7.65821e-06
RPP40	0.997064	0.999965			RPP40	0.000918692	7.86316e-06
SDE2	0.997757	0.999965			SDE2	0.000739457	8.06527e-06
PRPF38A	0.980946	0.999964			PRPF38A	0.0064624	8.27526e-06
POLR2I	0.999836	0.999964			POLR2I	5.60425e-05	8.48319e-06
LRR1	0.999926	0.999964			LRR1	2.3887e-05	8.68895e-06
NARFL	0.993609	0.999964			NARFL	0.00223822	8.89194e-06
YARS	0.999833	0.999963			YARS	5.78034e-05	9.09969e-06
SPATA5L1	0.994997	0.999962			SPATA5L1	0.00166382	9.30848e-06
DTL	0.995099	0.999962			DTL	0.00163084	9.51838e-06
SF1	0.998719	0.999962			SF1	0.000456591	9.72535e-06
POLE	0.992518	0.999961			POLE	0.00261788	9.93434e-06
ETF1	0.999993	0.999961			ETF1	2.33478e-06	1.01414e-05
FAU	0.999146	0.99996			FAU	0.000247257	1.03491e-05
PSMA7	0.994652	0.999959			PSMA7	0.00179844	1.05605e-05
CDC27	0.992046	0.999958			CDC27	0.00278469	1.07782e-05
POLR3H	0.999934	0.999956			POLR3H	2.15178e-05	1.10033e-05
RUVBL2	0.995262	0.999955			RUVBL2	0.00151004	1.12357e-05
CTPS1	0.830929	0.999953			CTPS1	0.0419785	1.14761e-05
BUD31	0.998567	0.99995			BUD31	0.000505212	1.17324e-05
MED8	0.991612	0.99995			MED8	0.00300415	1.19862e-05
NDC80	0.952058	0.999949			NDC80	0.0132273	1.22433e-05
EIF1AD	0.999707	0.999948			EIF1AD	8.52894e-05	1.25026e-05
NFS1	0.996413	0.999946			NFS1	0.00114194	1.2774e-05
PHF5A	0.999885	0.999938			PHF5A	3.90145e-05	1.30927e-05
RPL19	0.996515	0.999933			RPL19	0.0011038	1.34391e-05
RPS28	0.993982	0.999932			RPS28	0.0021244	1.37892e-05
MIS18A	0.993211	0.999926			MIS18A	0.0023809	1.41695e-05
ATP6V1B2	0.999644	0.99992			ATP6V1B2	0.000118445	1.45892e-05
RCC1	0.994032	0.999918			RCC1	0.00211309	1.50157e-05
SNRPD2	0.997296	0.999917			SNRPD2	0.000858176	1.54419e-05
RBM8A	0.995362	0.999917			RBM8A	0.00148776	1.58632e-05
PELP1	0.998855	0.999915			PELP1	0.000361133	1.62885e-05
POLR2B	0.991178	0.999911			POLR2B	0.00305839	1.67331e-05
SBDS	0.999996	0.999911			SBDS	1.46376e-06	1.71754e-05
ORAOV1	0.995556	0.999907			ORAOV1	0.00143338	1.76334e-05
RPL11	0.994322	0.999906			RPL11	0.00196632	1.80913e-05
SNAPC1	0.999987	0.999902			SNAPC1	5.0889e-06	1.85727e-05
CDAN1	0.934387	0.999901			CDAN1	0.0176372	1.90521e-05
CRCP	0.994352	0.999894			CRCP	0.00195508	1.95654e-05
TRRAP	0.998019	0.999893			TRRAP	0.00067444	2.00768e-05
PWP2	0.999825	0.999892			PWP2	6.13648e-05	2.05896e-05
CCT3	0.999593	0.999886			CCT3	0.000134912	2.11301e-05
PDCD2	0.962643	0.999886			PDCD2	0.0107553	2.16671e-05
POLE2	0.999002	0.999883			POLE2	0.000312579	2.22177e-05
BCL2L1	0.996916	0.999878			BCL2L1	0.000972681	2.27881e-05
GEMIN5	0.992847	0.999875			GEMIN5	0.00250476	2.3367e-05
DHX33	0.999669	0.999873			DHX33	0.000107581	2.39513e-05
WDR75	0.989221	0.999872			WDR75	0.00387594	2.45346e-05
ZMAT2	0.995234	0.999871			ZMAT2	0.00153227	2.51174e-05
XRCC6	0.993279	0.999871			XRCC6	0.00234465	2.56966e-05
U2AF1	0.995897	0.999866			U2AF1	0.00135003	2.62968e-05
NELFB	0.998757	0.999865			NELFB	0.00042547	2.68943e-05
NCBP2	0.993826	0.999861			NCBP2	0.00220348	2.75042e-05
RPS16	0.979705	0.99986			RPS16	0.00676775	2.81177e-05
CDK7	0.999976	0.99985			CDK7	7.61674e-06	2.87788e-05
MCM7	0.998587	0.999849			MCM7	0.000494302	2.9436e-05
RPP21	0.999985	0.999846			RPP21	5.53019e-06	3.01024e-05
DYNLRB1	0.999894	0.999845			DYNLRB1	3.60277e-05	3.07682e-05
CCNA2	0.987929	0.999843			CCNA2	0.004406	3.1438e-05
ZBTB11	0.963544	0.999842			ZBTB11	0.0105239	3.21042e-05
RPS15A	0.994505	0.999837			RPS15A	0.00188776	3.27884e-05
RPL7	0.977596	0.999835			RPL7	0.00745172	3.34788e-05
PPP4C	0.993574	0.999821			PPP4C	0.00226168	3.42303e-05
HAUS5	0.99295	0.999821			HAUS5	0.00245521	3.49777e-05
COPS5	0.993972	0.99982			COPS5	0.00213569	3.57237e-05
DDX47	0.999537	0.999809			DDX47	0.000141235	3.65165e-05
LSM2	0.999837	0.999804			LSM2	5.427e-05	3.73254e-05
RBM22	0.999685	0.999802			RBM22	9.37919e-05	3.8139e-05
SNRPG	0.980685	0.999799			SNRPG	0.00652291	3.89587e-05
MRPL21	0.946177	0.999793			MRPL21	0.0144284	3.98012e-05
RUVBL1	0.999871	0.999792			RUVBL1	4.21153e-05	4.06394e-05
RPL7A	0.995395	0.99979			RPL7A	0.00147678	4.14763e-05
MAK16	0.999786	0.999789			MAK16	7.10061e-05	4.23129e-05
GUK1	0.985948	0.999786			GUK1	0.00505831	4.31563e-05
YARS2	0.969741	0.999778			YARS2	0.00945328	4.40312e-05
WDR77	0.999164	0.999776			WDR77	0.000242242	4.49062e-05
RPL32	0.975787	0.999772			RPL32	0.00797075	4.57918e-05
WDR55	0.988616	0.999766			WDR55	0.00410808	4.6695e-05
TAMM41	0.988261	0.999764			TAMM41	0.00424197	4.75989e-05
DDX56	0.998603	0.999758			DDX56	0.000488831	4.85263e-05
UBE2N	0.97871	0.999757			UBE2N	0.0071487	4.94491e-05
PUF60	0.999488	0.999753			PUF60	0.000155503	5.0383e-05
CPSF4	0.995218	0.99975			CPSF4	0.00155436	5.13206e-05
SEPHS2	0.99595	0.999749			SEPHS2	0.00131978	5.22519e-05
SRSF3	0.993515	0.999748			SRSF3	0.00228513	5.31788e-05
MTBP	0.999194	0.999746			MTBP	0.000232371	5.41063e-05
RPL24	0.999365	0.999744			RPL24	0.000196762	5.50382e-05
DTYMK	0.982987	0.999735			DTYMK	0.00586051	5.60023e-05
SOD2	0.987097	0.999723			SOD2	0.00472672	5.70097e-05
MASTL	0.997432	0.999718			MASTL	0.000817386	5.80309e-05
RPL18	0.999042	0.999716			RPL18	0.000292309	5.90546e-05
SNRNP25	0.998507	0.999715			SNRNP25	0.000532517	6.00739e-05
DCTN5	0.972588	0.999714			DCTN5	0.00871861	6.10871e-05
CDC16	0.996945	0.99971			CDC16	0.000945574	6.21111e-05
PRMT1	0.996096	0.999709			PRMT1	0.00125962	6.31294e-05
RPLP0	0.994831	0.999696			RPLP0	0.00169749	6.41961e-05
CDC20	0.996649	0.999683			CDC20	0.00104649	6.5309e-05
NUP43	0.998769	0.999683			NUP43	0.000414854	6.64138e-05
SDHD	0.756029	0.999676			SDHD	0.0626058	6.75405e-05
GINS1	0.994651	0.999662			GINS1	0.00180964	6.87178e-05
RBM25	0.980959	0.999657			RBM25	0.00644247	6.99062e-05
MARS	0.997509	0.999651			MARS	0.000801267	7.11079e-05
WBP11	0.977591	0.999648			WBP11	0.00747368	7.23142e-05
PMPCB	0.974661	0.999648			PMPCB	0.00825328	7.35112e-05
DDX55	0.996234	0.999636			DDX55	0.00122036	7.47459e-05
HNRNPK	0.993331	0.99962			HNRNPK	0.00232058	7.60377e-05
SAE1	0.99807	0.999606			SAE1	0.000661317	7.73812e-05
ELP6	0.998922	0.999605			ELP6	0.000334051	7.8715e-05
WARS	0.994629	0.999601			WARS	0.00183195	8.00539e-05
RPA2	0.979183	0.999592			RPA2	0.00693582	8.1422e-05
ARMC7	0.987019	0.99959			ARMC7	0.00474212	8.27866e-05
MRPS23	0.921399	0.999579			MRPS23	0.0206665	8.41834e-05
WDR74	0.99444	0.999574			WDR74	0.00191021	8.55881e-05
SUPV3L1	0.825029	0.999556			SUPV3L1	0.0443272	8.70569e-05
DDX49	0.999625	0.999551			DDX49	0.000129346	8.8534e-05
POLR2A	0.995411	0.999551			POLR2A	0.00146584	9.00013e-05
TARS	0.996252	0.99954			TARS	0.00120084	9.1498e-05
RFC2	0.999991	0.99954			RFC2	2.72153e-06	9.29835e-05
TPX2	0.993227	0.999536			TPX2	0.00235678	9.44739e-05
POLR2C	0.999128	0.999532			POLR2C	0.000262035	9.59662e-05
EIF3CL	0.997776	0.99953			EIF3CL	0.000717483	9.74571e-05
SEC13	0.992512	0.999511			SEC13	0.00263046	9.90125e-05
SYS1	0.982662	0.99951			SYS1	0.00589801	0.000100559
UTP20	0.992223	0.999488			UTP20	0.0027202	0.000102178
RRP12	0.989225	0.999485			RRP12	0.00386147	0.000103797
DHX8	0.989425	0.99948			DHX8	0.00377483	0.000105422
ANAPC11	0.997426	0.999475			ANAPC11	0.000825409	0.000107056
TCP1	0.995157	0.999468			TCP1	0.00160902	0.000108704
POLR2E	0.998204	0.999465			POLR2E	0.000609846	0.000110351
RBM39	0.986486	0.999461			RBM39	0.00488211	0.000112001
YKT6	0.997383	0.999448			YKT6	0.000833551	0.000113687
PRPF31	0.995798	0.999445			PRPF31	0.0013806	0.000115373
LYRM4	0.999659	0.999437			LYRM4	0.000112957	0.000117075
HSPA9	0.99295	0.999429			HSPA9	0.00244286	0.000118794
CHD4	0.975838	0.999417			CHD4	0.00794761	0.000120546
SUPT6H	0.985731	0.999411			SUPT6H	0.00513972	0.000122308
SFPQ	0.999454	0.999408			SFPQ	0.000169953	0.000124066
ORC6	0.996676	0.999395			ORC6	0.0010275	0.000125863
INTS3	0.996898	0.999392			INTS3	0.000981666	0.000127655
RPS6	0.996215	0.999388			RPS6	0.00123977	0.000129449
TIMM10	0.996718	0.999377			TIMM10	0.00101797	0.00013127
TAF6	0.997827	0.999371			TAF6	0.000702825	0.0001331
SNRPE	0.99442	0.999371			SNRPE	0.00192144	0.000134917
TMED7	0.993225	0.999359			TMED7	0.00236885	0.000136765
ROMO1	0.99752	0.999343			ROMO1	0.000793406	0.000138657
IMP4	0.996338	0.999339			IMP4	0.00115182	0.000140548
FEN1	0.942652	0.999337			FEN1	0.0154844	0.000142432
RPL3	0.998904	0.999325			RPL3	0.000344811	0.000144347
RBM48	0.998877	0.99931			RBM48	0.000355654	0.000146303
MVD	0.880889	0.999299			MVD	0.0298525	0.000148282
FBL	0.965764	0.99928			FBL	0.0101778	0.000150316
XAB2	0.998534	0.999251			XAB2	0.000527027	0.000152439
NUDT21	0.999917	0.999239			NUDT21	2.78843e-05	0.00015459
NARS	0.999404	0.999219			NARS	0.000184996	0.000156797
UBTF	0.998677	0.999203			UBTF	0.000467052	0.000159043
SSRP1	0.99451	0.999197			SSRP1	0.00187659	0.000161296
CKAP5	0.981111	0.999179			CKAP5	0.00636263	0.000163595
HDAC3	0.992892	0.999156			HDAC3	0.00248	0.000165958
NOL10	0.994763	0.99915			NOL10	0.00176483	0.000168326
GSPT1	0.967116	0.999123			GSPT1	0.00999716	0.00017077
SNAPC3	0.998451	0.999115			SNAPC3	0.000543892	0.000173224
RPL31	0.985496	0.999108			RPL31	0.00515638	0.000175685
NOP58	0.995222	0.999094			NOP58	0.00154334	0.000178177
EXOSC2	0.996304	0.999085			EXOSC2	0.00118127	0.000180683
SNW1	0.997529	0.99908			SNW1	0.000785525	0.000183189
TRNT1	0.999436	0.999069			TRNT1	0.000177323	0.000185716
RPL14	0.993576	0.999038			RPL14	0.00224998	0.000188328
RAD21	0.931877	0.999036			RAD21	0.0179437	0.00019093
SASS6	0.88804	0.999028			SASS6	0.0283528	0.000193541
RIC1	0.983054	0.999028			RIC1	0.00582338	0.000196135
C9orf114	0.981073	0.999022			C9orf114	0.0063826	0.000198733
CWC22	0.991989	0.999011			CWC22	0.00282357	0.00020135
PDCD11	0.997059	0.999002			PDCD11	0.000927445	0.00020398
CLTC	0.991687	0.998999			CLTC	0.0029783	0.000206601
ATP1A1	0.998337	0.998996			ATP1A1	0.000579113	0.000209215
HEATR1	0.993903	0.998989			HEATR1	0.00215834	0.000211837
PSMD4	0.992016	0.998988			PSMD4	0.00279769	0.000214442
CAPZB	0.992833	0.998984			CAPZB	0.0025171	0.000217045
CTNNBL1	0.951657	0.998967			CTNNBL1	0.0133867	0.000219685
SRBD1	0.983206	0.998948			SRBD1	0.00574908	0.000222371
SEPSECS	0.981381	0.998925			SEPSECS	0.0062828	0.000225113
POLR1A	0.999693	0.998844			POLR1A	9.09541e-05	0.000228095
NCAPG	0.999766	0.998841			NCAPG	7.54849e-05	0.000231069
CTU2	0.980726	0.998838			CTU2	0.00648261	0.000234036
CSTF1	0.983539	0.998834			CSTF1	0.005638	0.000236994
CHMP2A	0.985977	0.998801			CHMP2A	0.0050421	0.000240037
FNTB	0.939602	0.998792			FNTB	0.01595	0.00024309
RPL27A	0.994799	0.998791			RPL27A	0.0017201	0.000246127
NMNAT1	0.970868	0.998777			NMNAT1	0.009183	0.000249191
RPAIN	0.998833	0.998775			RPAIN	0.00037738	0.00025224
NUP93	0.990685	0.998768			NUP93	0.00326687	0.00025529
GPN3	0.99195	0.998755			GPN3	0.00286226	0.000258363
MTOR	0.994796	0.998744			MTOR	0.00173134	0.000261453
TRAPPC3	0.992009	0.99874			TRAPPC3	0.00281064	0.000264535
ZPR1	0.998076	0.998736			ZPR1	0.000654843	0.000267609
TRAPPC4	0.943593	0.998725			TRAPPC4	0.0153945	0.000270698
NHP2L1	0.983423	0.998723			NHP2L1	0.00565651	0.000273777
CPSF3L	0.999471	0.998683			CPSF3L	0.000166299	0.000276958
DUT	0.990995	0.998676			DUT	0.0031274	0.000280142
PPA1	0.992703	0.998656			PPA1	0.00254219	0.000283364
NOL9	0.992149	0.998654			NOL9	0.00275883	0.000286574
QARS	0.991691	0.99865			QARS	0.00296538	0.000289779
RNASEH2C	0.9313	0.998629			RNASEH2C	0.0180991	0.000293025
RPS9	0.992323	0.998627			RPS9	0.00266868	0.000296258
PSMG4	0.963122	0.998617			PSMG4	0.0105897	0.000299502
DYNC1H1	0.991959	0.998608			DYNC1H1	0.00283652	0.000302754
RAD51D	0.973723	0.9986			RAD51D	0.00856851	0.000306011
TYMS	0.221859	0.998573			TYMS	0.322205	0.000309327
RPL9	0.989998	0.998559			RPL9	0.00356173	0.000312667
PGD	0.990695	0.998551			PGD	0.00325293	0.000316008
CDC5L	0.989369	0.998525			CDC5L	0.00381806	0.000319406
DDX54	0.999475	0.998487			DDX54	0.000162743	0.000322896
THOC7	0.859538	0.998456			THOC7	0.0348647	0.000326456
XPO1	0.999988	0.998454			XPO1	4.3318e-06	0.000330001
TTC27	0.980608	0.998437			TTC27	0.00654312	0.000333574
COPS6	0.998847	0.998433			COPS6	0.000371971	0.000337138
PSMB2	0.993892	0.998425			PSMB2	0.0021809	0.000340704
PKM	0.995519	0.998419			PKM	0.00144412	0.000344269
PFDN2	0.987205	0.998418			PFDN2	0.00469624	0.000347815
HIST2H3A	0.988992	0.998398			HIST2H3A	0.004006	0.000351397
EIF5	0.990863	0.998378			EIF5	0.00318315	0.000355017
SAP30BP	0.989925	0.998368			SAP30BP	0.00359007	0.000358645
CHMP6	0.996569	0.998364			CHMP6	0.00107507	0.000362265
CCT5	0.979591	0.998349			CCT5	0.00680962	0.000365906
RPS3A	0.898345	0.998331			RPS3A	0.0259363	0.000369577
TTI1	0.988006	0.998277			TTI1	0.00436104	0.000373378
HIST1H2BJ	0.769173	0.998194			HIST1H2BJ	0.0577748	0.00037739
RPS13	0.996604	0.998165			RPS13	0.00106549	0.000381462
PSMA2	0.998734	0.998163			PSMA2	0.000441182	0.000385516
ANAPC2	0.989916	0.998147			ANAPC2	0.00360422	0.000389592
DHX15	0.988259	0.998128			DHX15	0.00425685	0.000393698
NUP205	0.978027	0.998111			NUP205	0.00732084	0.000397828
EXOSC6	0.97966	0.99808			EXOSC6	0.00678867	0.000402021
RNMT	0.930676	0.99806			RNMT	0.0182034	0.000406247
CTCF	0.998253	0.998041			CTCF	0.000597263	0.000410501
COG3	0.98806	0.998035			COG3	0.00434608	0.000414747
NCBP1	0.989419	0.998033			NCBP1	0.00378925	0.000418976
SRSF11	0.989075	0.998016			SRSF11	0.00396266	0.00042323
USP36	0.968365	0.998015			USP36	0.00970478	0.000427462
C3orf17	0.992953	0.99796			C3orf17	0.00243044	0.000431819
DNAJC9	0.999347	0.997912			DNAJC9	0.000200835	0.000436283
ELP3	0.993893	0.997865			ELP3	0.00216965	0.00044085
RPS12	0.993543	0.997855			RPS12	0.0022734	0.000445418
UBE2M	0.998192	0.997828			UBE2M	0.000616151	0.000450035
PSMD6	0.997451	0.99781			PSMD6	0.000809319	0.000454676
COPA	0.999694	0.997807			COPA	8.81502e-05	0.000459298
TRAPPC1	0.999648	0.997806			TRAPPC1	0.000115709	0.000463901
MYBL2	0.95158	0.997804			MYBL2	0.0134266	0.000468482
PABPN1	0.990719	0.997705			PABPN1	0.00322495	0.0004733
PRC1	0.998223	0.99768			PRC1	0.000603538	0.00047816
ARL2	0.997759	0.997678			ARL2	0.000732192	0.000482998
CCT4	0.99722	0.997667			CCT4	0.000866754	0.00048784
NSF	0.950972	0.997646			NSF	0.0135472	0.000492713
SRFBP1	0.816405	0.997583			SRFBP1	0.0455393	0.000497723
GTPBP4	0.993515	0.99757			GTPBP4	0.0022968	0.000502741
MIS18BP1	0.955883	0.997499			MIS18BP1	0.0122165	0.000507918
SKIV2L2	0.994517	0.997497			SKIV2L2	0.00186537	0.000513074
PKMYT1	0.994632	0.997485			PKMYT1	0.00182083	0.000518234
GMPS	0.746671	0.997483			GMPS	0.0645836	0.000523372
FAM96B	0.977467	0.997471			FAM96B	0.00749576	0.000528514
GTF2B	0.994778	0.997458			GTF2B	0.0017537	0.000533664
LSM8	0.99873	0.997418			LSM8	0.00045147	0.000538888
MCM2	0.992991	0.997398			MCM2	0.00241796	0.000544137
NOC3L	0.990669	0.99739			NOC3L	0.00328078	0.000549381
NAA50	0.994205	0.997346			NAA50	0.00201178	0.000554709
RPS3	0.988558	0.997325			RPS3	0.0041229	0.000560063
MARS2	0.9847	0.997301			MARS2	0.0054246	0.000565452
TOP2A	0.994758	0.997251			TOP2A	0.0017759	0.000570938
SNRNP35	0.982477	0.997244			SNRNP35	0.005974	0.000576414
METTL1	0.972342	0.997208			METTL1	0.00884597	0.000581954
EMC7	0.971491	0.997189			EMC7	0.00910447	0.000587513
NAA15	0.984819	0.997119			NAA15	0.00539038	0.000593219
CDIPT	0.996923	0.997105			CDIPT	0.000963698	0.000598931
PCF11	0.987285	0.997101			PCF11	0.00463525	0.000604624
BCLAF1	0.92345	0.997076			BCLAF1	0.0201042	0.00061035
NDE1	0.842686	0.997055			NDE1	0.03863	0.000616099
NAE1	0.993866	0.997003			NAE1	0.00219217	0.000621949
DMAP1	0.994152	0.996973			DMAP1	0.00205687	0.000627843
HSPE1	0.994783	0.996973			HSPE1	0.00174255	0.000633709
HARS	0.982657	0.996965			HARS	0.00591693	0.000639566
EXOSC8	0.999144	0.996915			EXOSC8	0.000252206	0.000645516
MMS19	0.996065	0.99688			MMS19	0.00127949	0.000651523
UFD1L	0.928817	0.996823			UFD1L	0.0186231	0.000657637
BIRC5	0.994093	0.996764			BIRC5	0.00209056	0.000663865
ACTL6A	0.995808	0.99675			ACTL6A	0.00137041	0.000670097
XRN2	0.995299	0.996671			XRN2	0.00149888	0.00067649
SF3B5	0.994037	0.996666			SF3B5	0.00210185	0.000682862
RPA3	0.998179	0.996627			RPA3	0.000622461	0.000689298
UBE2D3	0.905293	0.996593			UBE2D3	0.0244088	0.000695784
MOCS3	0.962094	0.996547			MOCS3	0.0109541	0.00070235
PRPF38B	0.9952	0.996526			PRPF38B	0.00156536	0.000708932
NACA	0.962893	0.996516			NACA	0.0106228	0.000715508
SCFD1	0.944542	0.996504			SCFD1	0.0152176	0.00072208
SUPT5H	0.993005	0.996501			SUPT5H	0.00240552	0.000728628
TUT1	0.988394	0.996497			TUT1	0.0041972	0.000735156
ATP6V0B	0.988996	0.996462			ATP6V0B	0.00399159	0.000741735
GPN2	0.99557	0.996451			GPN2	0.00142271	0.00074831
RPL10A	0.998967	0.996411			RPL10A	0.000317877	0.000754948
RACGAP1	0.999123	0.996355			RACGAP1	0.000266914	0.000761685
NOP9	0.898836	0.99633			NOP9	0.0258001	0.000768449
PMPCA	0.997334	0.996329			PMPCA	0.000849861	0.000775182
CHEK1	0.990564	0.996319			CHEK1	0.00336381	0.000781908
RRS1	0.987243	0.996281			RRS1	0.00466576	0.000788691
ZNF217	0.967116	0.996277			ZNF217	0.00996782	0.000795452
U2AF2	0.967318	0.996266			U2AF2	0.00990895	0.000802207
PRIM1	0.987563	0.996228			PRIM1	0.00451229	0.000809018
TWISTNB	0.994983	0.996215			TWISTNB	0.00167482	0.000815828
RPS19	0.986211	0.996154			RPS19	0.004978	0.000822746
PLK4	0.990032	0.996143			PLK4	0.00354757	0.000829658
IKBKAP	0.977058	0.99614			IKBKAP	0.00765176	0.000836545
CPSF1	0.999664	0.99608			CPSF1	0.00011027	0.000843537
ADSL	0.976617	0.996078			ADSL	0.00778601	0.000850502
SMC2	0.998926	0.99606			SMC2	0.000328658	0.000857476
PRMT5	0.977129	0.996048			PRMT5	0.00756263	0.000864446
PMF1	0.989909	0.996043			PMF1	0.00361832	0.000871396
RPS8	0.997688	0.995989			RPS8	0.000754419	0.000878435
RABGGTB	0.998106	0.99595			RABGGTB	0.000641812	0.000885529
SF3B2	0.987299	0.995905			SF3B2	0.0045892	0.000892693
COPB2	0.995176	0.995894			COPB2	0.00158727	0.00089985
CCDC94	0.988256	0.995877			CCDC94	0.00427167	0.000907012
UTP3	0.98809	0.995869			UTP3	0.00433116	0.00091416
SF3A2	0.999177	0.995819			SF3A2	0.000237294	0.000921387
ATP6V1A	0.997195	0.995812			ATP6V1A	0.000883806	0.000928597
RIOK1	0.952971	0.995805			RIOK1	0.0130285	0.000935792
CENPN	0.99875	0.995734			CENPN	0.000430722	0.000943112
CINP	0.930411	0.995725			CINP	0.0183077	0.000950419
METTL16	0.998357	0.995717			METTL16	0.000573191	0.000957712
MFAP1	0.976149	0.995579			MFAP1	0.00783203	0.000965274
POLR3B	0.994203	0.995538			POLR3B	0.00202304	0.000972891
LSG1	0.945192	0.995534			LSG1	0.0148669	0.000980484
TUBGCP2	0.998827	0.995495			TUBGCP2	0.000382754	0.00098813
CHAF1A	0.998774	0.995487			CHAF1A	0.000409519	0.00099576
WDR1	0.999069	0.995476			WDR1	0.000282123	0.00100338
NOP56	0.984547	0.995432			NOP56	0.00545893	0.00101106
NRDE2	0.988911	0.99542			NRDE2	0.00403495	0.00101874
RNF168	0.881435	0.9954			RNF168	0.029623	0.00102642
RAD9A	0.985282	0.995305			RAD9A	0.00523984	0.00103428
PSMA5	0.996502	0.995303			PSMA5	0.00112276	0.00104211
RPL5	0.994615	0.995295			RPL5	0.00184306	0.00104992
MRPS21	0.938961	0.995273			MRPS21	0.016283	0.00105774
PARS2	0.671774	0.995197			PARS2	0.0857613	0.00106569
PRPF6	0.979086	0.995194			PRPF6	0.00697821	0.00107362
DDX10	0.974507	0.995102			DDX10	0.00830127	0.0010817
RPL17	0.936575	0.995018			RPL17	0.0170964	0.00108993
SMC3	0.936376	0.995017			SMC3	0.0171448	0.00109812
CHERP	0.987636	0.994976			CHERP	0.00448179	0.00110637
CCDC115	0.967912	0.99496			CCDC115	0.00973377	0.00111462
TXN	0.995487	0.99496			TXN	0.00145488	0.00112283
PGS1	0.95353	0.994854			PGS1	0.0129111	0.00113123
N6AMT1	0.957613	0.99484			N6AMT1	0.011769	0.00113962
SNRPA1	0.99925	0.994794			SNRPA1	0.00022286	0.00114808
URB1	0.994466	0.994776			URB1	0.00189898	0.00115653
ISCA2	0.648526	0.994744			ISCA2	0.0934789	0.00116502
SRP54	0.989123	0.994708			SRP54	0.00391929	0.00117355
TOMM22	0.99597	0.994691			TOMM22	0.0013097	0.00118207
RPS27A	0.996533	0.994623			RPS27A	0.00109424	0.00119071
MCM5	0.990163	0.994618			MCM5	0.00344811	0.00119931
COA7	0.793617	0.99437			COA7	0.0520515	0.00120839
CRNKL1	0.995708	0.994367			CRNKL1	0.00140135	0.00121744
GTF2A2	0.994394	0.994297			GTF2A2	0.00193267	0.00122659
COPG1	0.991937	0.99426			COPG1	0.00287507	0.00123579
RBBP8	0.903293	0.994254			RBBP8	0.0248021	0.00124495
DYNC1I2	0.983013	0.99422			DYNC1I2	0.00584195	0.00125415
DPH3	0.985357	0.994207			DPH3	0.0052231	0.00126334
CDT1	0.993944	0.994189			CDT1	0.00214698	0.00127253
EXOSC4	0.998741	0.99408			EXOSC4	0.000435963	0.00128189
EMC3	0.990555	0.993988			EMC3	0.00337754	0.00129141
TSR1	0.999859	0.993941			TSR1	4.54337e-05	0.00130099
TARDBP	0.991564	0.99374			TARDBP	0.00301717	0.00131092
SLU7	0.98056	0.993728			SLU7	0.00658348	0.00132085
CENPK	0.996472	0.993725			CENPK	0.00113227	0.00133073
PCBP2	0.986148	0.993402			PCBP2	0.00502589	0.00134123
EFTUD2	0.960041	0.993359			EFTUD2	0.0112311	0.00135176
RPS18	0.987006	0.993281			RPS18	0.00475749	0.00136241
TANGO6	0.998135	0.99322			TANGO6	0.000635322	0.00137314
WDR5	0.996091	0.993182			WDR5	0.00126954	0.0013839
MRPS14	0.720258	0.993151			MRPS14	0.0720165	0.00139468
CNOT3	0.9988	0.993017			CNOT3	0.000398788	0.00140568
H2AFZ	0.97823	0.99286			H2AFZ	0.00729907	0.00141695
SLC7A6OS	0.953736	0.992815			SLC7A6OS	0.0127944	0.00142826
KANSL3	0.990588	0.992803			KANSL3	0.00333622	0.00143955
MED1	0.983418	0.992638			MED1	0.00567497	0.00145112
SSU72	0.981114	0.992625			SSU72	0.00634265	0.00146266
ECT2	0.986223	0.992572			ECT2	0.00496198	0.00147427
EIF4A3	0.956191	0.992543			EIF4A3	0.0121409	0.00148589
NMD3	0.990308	0.992517			NMD3	0.00341973	0.00149751
RBM14	0.981661	0.992489			RBM14	0.00618441	0.00150914
MED17	0.87262	0.992465			MED17	0.0315977	0.00152077
LSM7	0.998731	0.992255			LSM7	0.000446355	0.00153277
ELL	0.989615	0.992241			ELL	0.00373149	0.00154474
POLR2K	0.985192	0.992202			POLR2K	0.00530658	0.00155674
RPS17	0.98469	0.992102			RPS17	0.00544167	0.00156889
CCDC84	0.992308	0.992097			CCDC84	0.00268153	0.001581
GAPDH	0.998138	0.992094			GAPDH	0.000628914	0.00159307
GNL2	0.988673	0.992088			GNL2	0.00409332	0.00160511
SF3B1	0.99061	0.99205			SF3B1	0.00332238	0.00161717
MCM6	0.964861	0.992044			MCM6	0.010363	0.0016292
EMC1	0.945623	0.991915			EMC1	0.0146912	0.00164142
CARS	0.990102	0.991913			CARS	0.00349089	0.00165361
NUP85	0.999228	0.991911			NUP85	0.000227513	0.00166575
ZMAT5	0.985754	0.991843			ZMAT5	0.00512341	0.00167797
KRR1	0.985941	0.991789			KRR1	0.00507446	0.00169025
RPL18A	0.991677	0.991761			RPL18A	0.00299117	0.00170254
C21orf59	0.944974	0.991711			C21orf59	0.0149985	0.00171488
NOP14	0.998047	0.99163			NOP14	0.000667841	0.00172731
WBSCR22	0.999761	0.991585			WBSCR22	7.77237e-05	0.00173979
NUDT4	0.759136	0.991483			NUDT4	0.0615139	0.00175241
BRF2	0.999674	0.991429			BRF2	0.000102142	0.00176509
RBBP6	0.937821	0.991372			RBBP6	0.0167127	0.00177782
SAP18	0.871959	0.991232			SAP18	0.0317594	0.00179076
PSMA4	0.998883	0.991175			PSMA4	0.000350248	0.00180377
RPAP1	0.990832	0.991053			RPAP1	0.00321089	0.00181694
ALG11	0.994157	0.991008			ALG11	0.00203438	0.00183016
ALG14	0.688867	0.990994			ALG14	0.0801375	0.00184335
VHL	0.990885	0.990981			VHL	0.00315527	0.00185652
PDAP1	0.944694	0.990939			PDAP1	0.01513	0.00186971
XRCC3	0.918831	0.990928			XRCC3	0.0215208	0.00188288
C7orf55-LUC7L2	0.962485	0.99088			C7orf55-LUC7L2	0.0108215	0.00189608
NOP2	0.976779	0.990825			NOP2	0.007741	0.00190934
EIF3B	0.99895	0.99072			EIF3B	0.000323222	0.00192274
IK	0.971636	0.990505			IK	0.00900064	0.00193649
PNPT1	0.733746	0.99042			PNPT1	0.0688927	0.00195033
POLR3F	0.995846	0.990364			POLR3F	0.00136019	0.00196423
SYF2	0.832686	0.990297			SYF2	0.0413963	0.0019782
ANAPC4	0.802865	0.990294			ANAPC4	0.0484245	0.00199212
MCM4	0.993767	0.990289			MCM4	0.00221489	0.00200601
EIF6	0.938533	0.990225			EIF6	0.016426	0.00201995
NUP133	0.928819	0.990108			NUP133	0.0185699	0.00203406
INTS5	0.928696	0.989932			INTS5	0.0186763	0.00204843
PAXBP1	0.974462	0.98971			PAXBP1	0.00832528	0.00206315
RPL6	0.935911	0.989636			RPL6	0.0172422	0.00207795
MRPL33	0.954762	0.9896			MRPL33	0.0124458	0.00209276
PSMD13	0.993467	0.98939			PSMD13	0.00230853	0.00210788
CLP1	0.994388	0.989344			CLP1	0.00194385	0.00212304
EIF2B2	0.993148	0.989306			EIF2B2	0.00239305	0.00213821
TICRR	0.974699	0.989273			TICRR	0.00822935	0.00215339
ATL2	0.968853	0.989031			ATL2	0.00961967	0.00216893
CHCHD4	0.987945	0.989009			CHCHD4	0.00437607	0.00218447
NLE1	0.965937	0.988988			NLE1	0.0101166	0.00219998
ACTR6	0.971981	0.98893			ACTR6	0.00892285	0.00221554
ERH	0.998579	0.988799			ERH	0.000499753	0.00223128
POLD1	0.991045	0.988727			POLD1	0.00311354	0.00224708
USP5	0.982372	0.988716			USP5	0.00603107	0.00226286
OR4F4	0.901753	0.988631			OR4F4	0.0251993	0.00227872
MRPL41	0.753225	0.988548			MRPL41	0.0635844	0.00229467
DDX41	0.998629	0.988455			DDX41	0.000472529	0.00231073
ISCU	0.997551	0.988438			ISCU	0.00077761	0.00232677
IMP3	0.992415	0.988383			IMP3	0.00265581	0.00234284
TONSL	0.999081	0.988376			TONSL	0.000277051	0.00235887
KIF23	0.983096	0.988297			KIF23	0.00580481	0.00237498
NOC4L	0.964266	0.988236			NOC4L	0.010395	0.00239114
INTS9	0.992729	0.988058			INTS9	0.00252964	0.00240755
UROD	0.994858	0.987984			UROD	0.00168615	0.00242403
EIF3I	0.986975	0.987974			EIF3I	0.00480338	0.00244047
DBF4	0.970839	0.987955			DBF4	0.00920953	0.00245689
SNRNP70	0.982262	0.98789			SNRNP70	0.00608797	0.00247337
RPS25	0.99422	0.987679			RPS25	0.0019891	0.00249014
BRIX1	0.988856	0.987492			BRIX1	0.00406388	0.00250718
MRPL49	0.956461	0.987444			MRPL49	0.012066	0.00252424
NUP98	0.97857	0.987442			NUP98	0.00717011	0.00254125
MNAT1	0.953285	0.987347			MNAT1	0.0129502	0.00255836
RPL37A	0.990649	0.987331			RPL37A	0.00329467	0.00257543
CHMP4B	0.974067	0.987311			CHMP4B	0.00837364	0.00259249
TPI1	0.992901	0.987233			TPI1	0.00246762	0.00260962
RPL23A	0.849418	0.987185			RPL23A	0.037433	0.00262677
DAD1	0.997138	0.987148			DAD1	0.000892518	0.00264393
MYC	0.99999	0.987115			MYC	3.14784e-06	0.00266108
HYOU1	0.991812	0.987087			HYOU1	0.0029139	0.00267823
SYMPK	0.977786	0.987073			SYMPK	0.0074297	0.00269534
RCL1	0.924747	0.987063			RCL1	0.0196048	0.0027124
C14orf80	0.98039	0.986978			C14orf80	0.00666398	0.00272956
CDK8	0.859861	0.986976			CDK8	0.0346924	0.00274666
DHPS	0.986197	0.986975			DHPS	0.00499399	0.00276371
DHDDS	0.959202	0.986765			DHDDS	0.0114443	0.00278104
BORA	0.914744	0.986727			BORA	0.0226927	0.00279838
ESF1	0.947339	0.986714			ESF1	0.0142554	0.00281569
TOMM40	0.988867	0.986638			TOMM40	0.00404943	0.00283306
UBL5	0.944007	0.986601			UBL5	0.0153501	0.00285044
ISY1	0.989395	0.986428			ISY1	0.00380366	0.00286805
INTS4	0.996891	0.986237			INTS4	0.000990606	0.00288591
TNPO3	0.955004	0.986188			TNPO3	0.0124073	0.00290379
FAM86B1	0.977082	0.986033			FAM86B1	0.00760728	0.00292187
PPP2R1A	0.990098	0.985961			PPP2R1A	0.00350507	0.00294
HNRNPM	0.986193	0.985746			HNRNPM	0.00500993	0.00295843
CRLS1	0.180151	0.985711			CRLS1	0.376518	0.00297685
DCLRE1B	0.842168	0.985705			DCLRE1B	0.039004	0.00299523
SART3	0.976085	0.985658			SART3	0.00785507	0.00301362
HSPA5	0.90232	0.985652			HSPA5	0.0250003	0.00303196
EIF5A	0.996298	0.985604			EIF5A	0.001191	0.00305032
CHORDC1	0.955598	0.985546			CHORDC1	0.0122545	0.00306871
NRBP1	0.733367	0.98553			NRBP1	0.069021	0.00308707
NUS1	0.986876	0.985483			NUS1	0.00481876	0.00310544
IARS2	0.90257	0.98545			IARS2	0.0249341	0.00312382
PSMC3	0.987284	0.985408			PSMC3	0.0046505	0.00314219
NOB1	0.972551	0.985357			NOB1	0.0087695	0.0031606
ILF3	0.987696	0.985205			ILF3	0.00445135	0.00317918
SMG1	0.989837	0.985139			SMG1	0.00366054	0.00319781
AHCYL1	0.108405	0.985108			AHCYL1	0.490241	0.00321643
UMPS	0.79551	0.985014			UMPS	0.0509475	0.00323515
ARIH1	0.988471	0.98472			ARIH1	0.00415253	0.00325426
MAT2A	0.990068	0.984718			MAT2A	0.00351926	0.00327333
PAK1IP1	0.972701	0.984701			PAK1IP1	0.0086931	0.00329235
MEPCE	0.992532	0.984542			MEPCE	0.00260525	0.00331157
CUL1	0.996006	0.984493			CUL1	0.00128958	0.00333081
PFDN6	0.994114	0.984183			PFDN6	0.00206813	0.00335047
SPC25	0.966419	0.984085			SPC25	0.010086	0.00337023
FOXD4	0.959015	0.983983			FOXD4	0.0115156	0.00339008
MED7	0.944079	0.983847			MED7	0.0153059	0.00341009
ATP2A2	0.996976	0.983657			ATP2A2	0.000936483	0.00343032
PPP6C	0.577346	0.983631			PPP6C	0.114827	0.00345054
AQR	0.767453	0.983438			AQR	0.0583722	0.003471
SNAPC2	0.985234	0.983271			SNAPC2	0.00527325	0.00349165
MRPS11	0.953904	0.983257			MRPS11	0.0127165	0.00351225
POLR1E	0.984956	0.983169			POLR1E	0.00537335	0.00353294
RPS14	0.93765	0.983063			RPS14	0.0168559	0.00355372
TAF8	0.975853	0.98294			TAF8	0.00792448	0.00357462
ZC3H18	0.95838	0.982824			ZC3H18	0.0116594	0.00359565
POLR2D	0.992535	0.982814			POLR2D	0.00259258	0.00361662
SRP14	0.974866	0.982662			SRP14	0.00820541	0.00363776
CENPA	0.78363	0.982654			CENPA	0.0543999	0.00365885
RPTOR	0.972371	0.982618			RPTOR	0.00882048	0.00367993
BMS1	0.985408	0.982601			BMS1	0.00518969	0.00370097
CPSF2	0.929814	0.982533			CPSF2	0.0185166	0.00372205
LETM1	0.987482	0.982475			LETM1	0.00454283	0.00374316
DDX23	0.829186	0.982067			DDX23	0.0427595	0.00376482
TTI2	0.780965	0.981665			TTI2	0.0553143	0.00378703
VRK1	0.975323	0.981644			VRK1	0.00806361	0.00380921
MYBBP1A	0.9715	0.981589			MYBBP1A	0.00907853	0.0038314
PABPC1	0.925885	0.98155			PABPC1	0.0191626	0.00385358
HNRNPH1	0.990709	0.98141			HNRNPH1	0.00323896	0.00387591
MDN1	0.938766	0.981382			MDN1	0.0163306	0.00389821
ASNA1	0.97848	0.981323			ASNA1	0.00721298	0.00392054
UBE2L3	0.934575	0.981241			UBE2L3	0.0175382	0.00394292
IARS	0.965614	0.981237			IARS	0.010239	0.00396524
MVK	0.924206	0.981061			MVK	0.0197713	0.00398775
NIFK	0.959543	0.981045			NIFK	0.0113019	0.00401023
SENP6	0.979356	0.981019			SENP6	0.00691463	0.00403267
SDHB	0.734938	0.980998			SDHB	0.068508	0.00405508
COPS3	0.996221	0.980876			COPS3	0.00123009	0.00407761
BYSL	0.996661	0.980743			BYSL	0.00103701	0.00410026
MRPL16	0.657165	0.980573			MRPL16	0.0904859	0.00412311
NHP2	0.983637	0.980451			NHP2	0.00560124	0.00414606
PLRG1	0.934835	0.98033			PLRG1	0.017439	0.00416913
DDX42	0.977079	0.980095			DDX42	0.00762954	0.00419248
MED6	0.920368	0.980017			MED6	0.0210063	0.00421587
CAD	0.607972	0.980016			CAD	0.106776	0.0042392
EARS2	0.863692	0.97972			EARS2	0.0334116	0.00426289
UBR5	0.908272	0.979664			UBR5	0.0240894	0.0042866
FDPS	0.86293	0.979557			FDPS	0.0337515	0.00431039
NDOR1	0.95589	0.979463			NDOR1	0.0121788	0.00433425
EWSR1	0.951135	0.979447			EWSR1	0.0135068	0.00435807
PCBP1	0.989706	0.979354			PCBP1	0.00370302	0.00438195
RPP14	0.98549	0.979311			RPP14	0.00517299	0.00440583
CSE1L	0.95938	0.979301			CSE1L	0.0113731	0.00442965
EIF3F	0.985173	0.979221			EIF3F	0.0053398	0.00445352
ZNF574	0.939269	0.978625			ZNF574	0.0161402	0.00447818
CMPK1	0.871612	0.978403			CMPK1	0.0318405	0.0045031
DDX11	0.777973	0.978226			DDX11	0.0561216	0.00452821
WDR7	0.986246	0.978108			WDR7	0.00494593	0.00455341
SON	0.967419	0.977955			SON	0.00987965	0.00457876
DDX18	0.827065	0.977786			DDX18	0.0436383	0.00460428
NUP62	0.912049	0.977769			NUP62	0.0231707	0.00462975
RRN3	0.992682	0.977654			RRN3	0.00255472	0.00465532
UNC50	0.205968	0.977572			UNC50	0.339875	0.00468092
SEH1L	0.988685	0.977282			SEH1L	0.00407862	0.00470688
ECD	0.998003	0.977269			ECD	0.000681054	0.00473277
NOP10	0.994263	0.977204			NOP10	0.00197768	0.00475869
DCTN6	0.991217	0.977201			DCTN6	0.00304464	0.00478453
VPS41	0.89234	0.977158			VPS41	0.0272649	0.00481037
NXF1	0.987291	0.977104			NXF1	0.00461995	0.0048362
RFC5	0.996143	0.977004			RFC5	0.00124964	0.00486211
NOM1	0.874396	0.976942			NOM1	0.0311141	0.00488803
DARS	0.987665	0.976712			DARS	0.00446657	0.0049142
RNPS1	0.862524	0.976435			RNPS1	0.033922	0.0049407
PPP1R10	0.760229	0.9761			PPP1R10	0.0607859	0.00496759
USP7	0.846037	0.975786			USP7	0.0379787	0.00499485
IPO13	0.992249	0.975555			IPO13	0.00269446	0.00502236
PHAX	0.970299	0.975507			PHAX	0.00931756	0.00504986
RNASEH2A	0.91073	0.975478			RNASEH2A	0.0236572	0.00507732
VPS54	0.796694	0.975438			VPS54	0.0502838	0.00510477
MRPL18	0.76221	0.975345			MRPL18	0.0600576	0.00513226
UBA3	0.934148	0.975327			UBA3	0.0176869	0.00515971
HIRA	0.881788	0.97498			HIRA	0.0294699	0.00518756
CDC6	0.875814	0.974847			CDC6	0.0307942	0.00521553
CDC37	0.98836	0.974588			CDC37	0.00421206	0.00524377
ANKRD20A2	0.790778	0.97455			ANKRD20A2	0.0530461	0.00527199
THAP11	0.826072	0.974542			THAP11	0.0438349	0.00530015
EEF1A1	0.978712	0.974217			EEF1A1	0.00712744	0.00532867
ILF2	0.980714	0.974072			ILF2	0.00650277	0.00535732
PYROXD1	0.991811	0.973862			PYROXD1	0.00293957	0.00538619
TARS2	0.918294	0.973678			TARS2	0.0216357	0.00541522
TAF7	0.980562	0.973581			TAF7	0.00656333	0.00544432
THOC3	0.977887	0.973406			THOC3	0.00740789	0.00547357
AHCY	0.960326	0.973273			AHCY	0.0111609	0.00550292
MRTO4	0.989432	0.973208			MRTO4	0.00376036	0.00553229
SHQ1	0.992158	0.973198			SHQ1	0.00274598	0.00556158
SF3A3	0.994155	0.973168			SF3A3	0.00204565	0.00559084
MPHOSPH10	0.959343	0.973125			MPHOSPH10	0.0114087	0.00562008
RPS15	0.988412	0.973021			RPS15	0.00416746	0.00564938
VPS13D	0.857802	0.972271			VPS13D	0.0351254	0.00567962
EIF4G2	0.967813	0.972231			EIF4G2	0.00976282	0.00570984
SNRPC	0.995114	0.972144			SNRPC	0.00161994	0.0057401
ZNHIT3	0.941878	0.972109			ZNHIT3	0.0155763	0.00577031
SNRNP40	0.883214	0.97206			SNRNP40	0.0291657	0.00580052
NVL	0.964091	0.972004			NVL	0.0104589	0.00583072
SDHA	0.654307	0.971803			SDHA	0.0913808	0.00586111
EIF3M	0.98651	0.971765			EIF3M	0.00485036	0.00589146
MRPS6	0.856415	0.971676			MRPS6	0.0355626	0.00592186
WDR24	0.932383	0.971588			WDR24	0.0177893	0.00595229
CYCS	0.946968	0.971441			CYCS	0.0143416	0.00598284
MRPL15	0.935606	0.971319			MRPL15	0.0172911	0.00601347
WRB	0.978776	0.971317			WRB	0.00708472	0.00604403
NMT1	0.794023	0.97119			NMT1	0.0518308	0.00607467
PSMD3	0.919322	0.971055			PSMD3	0.0214061	0.00610541
LARS2	0.64288	0.971046			LARS2	0.0952919	0.00613608
SMNDC1	0.930335	0.970657			SMNDC1	0.0183599	0.00616719
HSPD1	0.990148	0.97065			HSPD1	0.00346237	0.00619822
NDNL2	0.992634	0.970532			NDNL2	0.00256732	0.00622933
RPLP1	0.947569	0.970439			RPLP1	0.0141696	0.00626048
TOE1	0.906233	0.970423			TOE1	0.0242798	0.00629157
MRPS24	0.861926	0.970355			MRPS24	0.0342624	0.00632266
KIAA1429	0.852869	0.970351			KIAA1429	0.0364471	0.00635368
RPRD1B	0.659873	0.970305			RPRD1B	0.0900404	0.00638468
NPLOC4	0.983099	0.970203			NPLOC4	0.00578625	0.00641573
MRPS16	0.859111	0.970136			MRPS16	0.034951	0.00644679
INTS1	0.988399	0.96996			INTS1	0.00418235	0.006478
KTI12	0.955153	0.969728			KTI12	0.012369	0.00650943
ATP1B3	0.560738	0.96971			ATP1B3	0.119246	0.0065408
TPR	0.947856	0.969702			TPR	0.0141268	0.0065721
RRP7A	0.950281	0.969696			RRP7A	0.0137101	0.00660333
PLA2G10	0.79625	0.969616			PLA2G10	0.0506157	0.00663458
RIOK2	0.354739	0.969416			RIOK2	0.213529	0.00666601
MRPL4	0.941363	0.969286			MRPL4	0.0157144	0.00669752
ELP2	0.904995	0.969121			ELP2	0.0244736	0.00672917
WDR12	0.998911	0.969009			WDR12	0.000339445	0.00676089
COPZ1	0.891798	0.968964			COPZ1	0.0273364	0.00679258
RBBP4	0.96985	0.96894			RBBP4	0.00942594	0.00682422
URM1	0.978879	0.968685			URM1	0.00704195	0.00685611
SEC61A1	0.982378	0.968678			SEC61A1	0.00601206	0.00688792
EIF2B3	0.97838	0.968467			EIF2B3	0.00723449	0.00691993
KAT8	0.98752	0.968384			KAT8	0.00452756	0.00695196
FIP1L1	0.979382	0.967884			FIP1L1	0.00689364	0.00698456
HINFP	0.977934	0.967865			HINFP	0.0073644	0.00701709
MRPL57	0.796272	0.967746			MRPL57	0.0505052	0.0070497
VARS	0.986479	0.967524			VARS	0.00489793	0.0070825
TOPBP1	0.977983	0.967487			TOPBP1	0.00734262	0.00711528
RSL1D1	0.991149	0.9673			RSL1D1	0.00307215	0.0071482
PTCD3	0.84466	0.967156			PTCD3	0.0381641	0.00718123
RTTN	0.994101	0.967121			RTTN	0.00207937	0.00721422
CMTR1	0.973801	0.967087			CMTR1	0.00851977	0.00724717
RGPD6	0.97402	0.966874			RGPD6	0.00839806	0.0072803
CIAPIN1	0.985811	0.966592			CIAPIN1	0.0050908	0.00731371
RTCB	0.987582	0.966386			RTCB	0.00449705	0.0073473
MTPAP	0.808326	0.966096			MTPAP	0.0470099	0.00738118
RBM17	0.984212	0.965911			RBM17	0.00554641	0.0074152
NPAT	0.957175	0.965483			NPAT	0.0119168	0.00744968
CCDC101	0.984451	0.965267			CCDC101	0.0054763	0.00748435
WDHD1	0.998459	0.965224			WDHD1	0.000538212	0.00751898
FARS2	0.784643	0.964939			FARS2	0.054058	0.00755389
TRPM7	0.263334	0.964796			TRPM7	0.281411	0.00758889
AAMP	0.970081	0.964553			AAMP	0.00937162	0.00762411
PPIL4	0.896959	0.964552			PPIL4	0.0262794	0.00765924
RPS23	0.941934	0.964448			RPS23	0.0155304	0.00769441
RFT1	0.984235	0.964361			RFT1	0.00552887	0.00772961
SNRNP27	0.96016	0.964149			SNRNP27	0.0111959	0.00776498
SDHC	0.921465	0.964105			SDHC	0.02061	0.00780032
NUTF2	0.99124	0.963876			NUTF2	0.00303091	0.00783586
AURKA	0.967469	0.963735			AURKA	0.00985039	0.00787148
FGFR1OP	0.915855	0.963707			FGFR1OP	0.0221596	0.00790706
RPL36AL	0.69343	0.96364			RPL36AL	0.0788591	0.00794262
PAM16	0.97727	0.963616			PAM16	0.00754025	0.00797813
SART1	0.945384	0.963581			SART1	0.0147351	0.00801359
ZNF207	0.924508	0.963472			ZNF207	0.0196602	0.0080491
SBNO1	0.985073	0.963439			SBNO1	0.0053565	0.00808457
CACTIN	0.989656	0.963152			CACTIN	0.00371724	0.0081203
ARCN1	0.944627	0.96312			ARCN1	0.0151738	0.00815598
COPE	0.945826	0.963052			COPE	0.0146036	0.00819166
RPE	0.913783	0.962946			RPE	0.0229296	0.00822738
NOP16	0.966888	0.962787			NOP16	0.010056	0.00826321
TIMM44	0.953647	0.962579			TIMM44	0.0128722	0.0082992
EBNA1BP2	0.975726	0.962496			EBNA1BP2	0.00801693	0.00833521
COX7C	0.89101	0.962463			COX7C	0.0274802	0.00837118
EIF4E	0.988268	0.962455			EIF4E	0.00422704	0.00840706
PPP2R4	0.992247	0.962274			PPP2R4	0.00270733	0.00844308
GRPEL1	0.951988	0.961832			GRPEL1	0.0133068	0.00847955
SMG6	0.975646	0.961814			SMG6	0.00804007	0.00851596
BANP	0.77889	0.961807			BANP	0.0558904	0.00855228
GARS	0.982034	0.961785			GARS	0.00614532	0.00858854
TAF10	0.972556	0.961699			TAF10	0.00874408	0.00862482
POGZ	0.378042	0.961498			POGZ	0.197912	0.00866126
CEP135	0.527312	0.961298			CEP135	0.132175	0.00869785
WNK1	0.803049	0.961161			WNK1	0.0480975	0.00873452
CSNK2B	0.988203	0.960961			CSNK2B	0.0043013	0.00877134
CNIH4	0.825561	0.960685			CNIH4	0.0439335	0.0088084
GEMIN6	0.759467	0.960518			GEMIN6	0.0612716	0.00884558
BRD4	0.937497	0.960425			BRD4	0.0169037	0.00888279
CCDC130	0.859713	0.959981			CCDC130	0.0347785	0.00892044
PREB	0.981543	0.959826			PREB	0.006263	0.00895818
WDR70	0.911726	0.959797			WDR70	0.0232922	0.00899587
IGF1R	0.0256376	0.959758			IGF1R	0.702626	0.00903352
METTL17	0.477036	0.959735			METTL17	0.150858	0.0090711
PI4KA	0.984738	0.959352			PI4KA	0.00540749	0.00910905
U2SURP	0.87613	0.959257			U2SURP	0.0306355	0.00914703
MRGBP	0.744672	0.958794			MRGBP	0.0653366	0.00918547
NPIPA1	0.853375	0.958739			NPIPA1	0.0363581	0.00922388
AP2S1	0.991814	0.958667			AP2S1	0.00290097	0.00926229
KNTC1	0.692921	0.958486			KNTC1	0.0790005	0.00930082
POLA2	0.917327	0.958383			POLA2	0.021867	0.00933939
EEFSEC	0.797897	0.958366			EEFSEC	0.0498416	0.00937788
NAA35	0.968686	0.958362			NAA35	0.00964788	0.00941628
TUBGCP5	0.876641	0.958338			TUBGCP5	0.0304769	0.00945463
KIAA0391	0.770419	0.958337			KIAA0391	0.0574164	0.00949288
POP7	0.950901	0.958189			POP7	0.0135875	0.00953122
CENPT	0.962738	0.958176			CENPT	0.0106891	0.00956948
NUP160	0.868502	0.95789			NUP160	0.032743	0.00960799
CEP131	0.53686	0.957766			CEP131	0.128526	0.00964655
NELFA	0.928302	0.957519			NELFA	0.0188359	0.00968532
DSN1	0.923933	0.957486			DSN1	0.0199377	0.00972403
AASDHPPT	0.739727	0.957335			AASDHPPT	0.0672322	0.00976283
NAT10	0.979057	0.957218			NAT10	0.0069994	0.00980168
DR1	0.867176	0.957216			DR1	0.0329091	0.00984044
IPO9	0.945898	0.957069			IPO9	0.0145599	0.00987927
CDK9	0.978783	0.957067			CDK9	0.00706336	0.00991802
OIP5	0.922723	0.95686			OIP5	0.020216	0.00995693
TSEN54	0.916795	0.956851			TSEN54	0.0219838	0.00999575
EXOSC10	0.941307	0.956693			EXOSC10	0.0157606	0.0100347
UQCRH	0.834305	0.956496			UQCRH	0.0410076	0.0100737
MDM2	0.020482	0.95647			MDM2	0.72222	0.0101127
WDR3	0.983221	0.956355			WDR3	0.00573051	0.0101517
MRPL10	0.825024	0.956282			MRPL10	0.0444255	0.0101908
HIST1H2BC	0.828382	0.956271			HIST1H2BC	0.0432478	0.0102297
ACTR8	0.863687	0.956112			ACTR8	0.0334965	0.0102688
CCT2	0.903534	0.955892			CCT2	0.0246707	0.010308
LRRC37A3	0.857285	0.955682			LRRC37A3	0.0352128	0.0103474
RAD17	0.862317	0.955555			RAD17	0.0341773	0.0103868
MRPS12	0.832866	0.955368			MRPS12	0.0412992	0.0104263
KRI1	0.995165	0.955225			KRI1	0.00159816	0.0104659
SRP72	0.957229	0.955208			SRP72	0.0118429	0.0105055
DNM2	0.978714	0.954894			DNM2	0.00710611	0.0105453
TMEM199	0.700731	0.954734			TMEM199	0.0771818	0.0105852
PPIL1	0.954358	0.954614			PPIL1	0.0126002	0.0106252
RBM28	0.909792	0.95425			RBM28	0.0237802	0.0106654
CCNL1	0.26207	0.954238			CCNL1	0.282714	0.0107056
SMG5	0.947352	0.954233			SMG5	0.0142126	0.0107458
EIF3H	0.973171	0.954148			EIF3H	0.00864283	0.0107859
ZNF676	0.959138	0.954131			ZNF676	0.0114799	0.0108259
CAMLG	0.774052	0.953956			CAMLG	0.0567055	0.0108661
RFK	0.449902	0.953447			RFK	0.162531	0.0109067
TOMM20	0.934844	0.953187			TOMM20	0.0173896	0.0109476
DNAJC11	0.691946	0.952799			DNAJC11	0.0792837	0.0109888
TRAPPC11	0.94706	0.952609			TRAPPC11	0.0142985	0.0110301
MRPL32	0.939154	0.952426			MRPL32	0.0161878	0.0110715
ERCC2	0.991951	0.952211			ERCC2	0.00284942	0.0111131
RBMXL1	0.891197	0.952177			RBMXL1	0.0274083	0.0111546
EXOSC5	0.981551	0.952035			EXOSC5	0.00624339	0.0111962
KRTAP5-7	0.533217	0.95199			KRTAP5-7	0.130782	0.0112378
POU5F1B	0.920414	0.951915			POU5F1B	0.0209494	0.0112793
HARS2	0.868914	0.951804			HARS2	0.0326608	0.0113209
IPO7	0.95034	0.951656			IPO7	0.0136284	0.0113625
CFAP20	0.974017	0.951226			CFAP20	0.00842241	0.0114046
CDK6	0.923748	0.951166			CDK6	0.0200486	0.0114466
TTF2	0.972466	0.950507			TTF2	0.00879496	0.0114892
COPS8	0.795216	0.949955			COPS8	0.0510581	0.0115324
TUBGCP4	0.938016	0.949781			TUBGCP4	0.016617	0.0115757
MRPL43	0.901382	0.949686			MRPL43	0.0254646	0.011619
FDXR	0.982368	0.949664			FDXR	0.00605003	0.0116622
CUL2	0.984333	0.94938			CUL2	0.00549381	0.0117056
TERF2	0.851932	0.949263			TERF2	0.0367145	0.0117491
NDC1	0.844422	0.949183			NDC1	0.0382569	0.0117925
POLR2G	0.980552	0.949168			POLR2G	0.00662361	0.0118359
GEMIN4	0.987902	0.948777			GEMIN4	0.00442094	0.0118796
PSMD1	0.981633	0.948556			PSMD1	0.00620405	0.0119235
PTPMT1	0.681548	0.948538			PTPMT1	0.0822858	0.0119673
BRF1	0.976207	0.948072			BRF1	0.00780901	0.0120115
GTF2E1	0.979151	0.948072			GTF2E1	0.006957	0.0120556
UBA2	0.986329	0.948035			UBA2	0.00492985	0.0120996
CCNH	0.969051	0.948033			CCNH	0.00956354	0.0121436
CYC1	0.69952	0.947793			CYC1	0.077599	0.0121877
INCENP	0.765481	0.94759			INCENP	0.0589723	0.012232
COASY	0.887999	0.947344			COASY	0.0284986	0.0122764
UPF1	0.987736	0.947205			UPF1	0.00443613	0.0123209
GBF1	0.967032	0.947015			GBF1	0.0100265	0.0123654
OXSM	0.37662	0.946812			OXSM	0.199012	0.0124102
ABCE1	0.981573	0.946586			ABCE1	0.00622374	0.012455
NOL8	0.838395	0.946395			NOL8	0.0396672	0.0125
TMED2	0.758437	0.946392			TMED2	0.0619983	0.0125449
CBWD2	0.980411	0.946359			CBWD2	0.00664381	0.0125897
RPL35	0.970338	0.946197			RPL35	0.0092906	0.0126346
MRPL35	0.802888	0.946133			MRPL35	0.0483156	0.0126795
PHF12	0.803294	0.94605			PHF12	0.0478791	0.0127243
IPO11	0.990867	0.945931			IPO11	0.00316924	0.0127692
NRF1	0.989015	0.945822			NRF1	0.00397713	0.0128141
PSTK	0.952206	0.945673			PSTK	0.0131874	0.0128591
EIF3E	0.834896	0.945623			EIF3E	0.040815	0.012904
FCF1	0.989211	0.945305			FCF1	0.00389037	0.0129492
SHFM1	0.985179	0.945211			SHFM1	0.00532321	0.0129944
NUP54	0.870689	0.945057			NUP54	0.0319223	0.0130396
COX11	0.521392	0.944987			COX11	0.133758	0.0130849
DDX27	0.944983	0.944919			DDX27	0.0149546	0.0131301
PPAN	0.988922	0.944792			PPAN	0.00402049	0.0131753
RPP30	0.897912	0.944734			RPP30	0.0260047	0.0132205
ALG2	0.973316	0.944728			ALG2	0.00861791	0.0132656
TBL3	0.729362	0.944721			TBL3	0.0701821	0.0133107
NBAS	0.727415	0.944499			NBAS	0.0705725	0.0133559
LRRC37B	0.612713	0.944337			LRRC37B	0.105352	0.0134011
RGP1	0.757592	0.943933			RGP1	0.0621197	0.0134467
RABGGTA	0.995925	0.943743			RABGGTA	0.00132987	0.0134924
PSME1	0.659954	0.9435			PSME1	0.0898924	0.0135382
GTF2H4	0.956435	0.943468			GTF2H4	0.0121034	0.013584
METTL14	0.988235	0.943402			METTL14	0.00428648	0.0136298
MLST8	0.353807	0.943255			MLST8	0.21389	0.0136756
CPSF3	0.975771	0.943098			CPSF3	0.00799384	0.0137215
KANSL2	0.922308	0.942771			KANSL2	0.0203846	0.0137676
LSM3	0.99212	0.942493			LSM3	0.0027717	0.0138139
RPL13	0.975983	0.942335			RPL13	0.00787819	0.0138603
UBE2I	0.946909	0.942273			UBE2I	0.0143847	0.0139067
ADSS	0.795574	0.942265			ADSS	0.0508369	0.013953
CCDC59	0.686936	0.942238			CCDC59	0.0807092	0.0139992
COG1	0.637853	0.941863			COG1	0.0963583	0.0140457
TFRC	0.90381	0.941605			TFRC	0.0245393	0.0140924
EIF3D	0.99187	0.941583			EIF3D	0.00288798	0.014139
NSMCE1	0.731482	0.9412			NSMCE1	0.069536	0.0141859
TMA16	0.971491	0.941022			TMA16	0.00913035	0.0142329
SPICE1	0.211412	0.940503			SPICE1	0.334404	0.0142804
PHB2	0.918194	0.940429			PHB2	0.0217508	0.0143278
NUP214	0.953209	0.940417			NUP214	0.0129892	0.0143751
LRPPRC	0.97194	0.940346			LRPPRC	0.00894861	0.0144225
MCM3AP	0.98722	0.94027			MCM3AP	0.00468101	0.0144697
TUBG1	0.958513	0.940212			TUBG1	0.0116233	0.014517
NFYC	0.924807	0.940194			NFYC	0.0194941	0.0145642
RPL15	0.564589	0.940026			RPL15	0.117195	0.0146114
PPM1D	0.0636957	0.939757			PPM1D	0.584181	0.0146589
ZNF720	0.940508	0.939451			ZNF720	0.0158075	0.0147065
RRP15	0.646439	0.939296			RRP15	0.0943838	0.0147542
DOLK	0.952347	0.93924			DOLK	0.0131079	0.0148019
SMARCB1	0.996322	0.938967			SMARCB1	0.00116168	0.0148498
MED4	0.992857	0.938877			MED4	0.0024924	0.0148976
RPS24	0.971623	0.938699			RPS24	0.00902661	0.0149456
HIST2H3D	0.957658	0.938661			HIST2H3D	0.0117322	0.0149934
REV3L	0.852758	0.938531			REV3L	0.036536	0.0150413
LCE1C	0.880247	0.938419			LCE1C	0.0300064	0.0150893
STRAP	0.983353	0.938227			STRAP	0.00569347	0.0151373
TBCA	0.963226	0.938226			TBCA	0.0105568	0.0151852
TOP3A	0.988108	0.938187			TOP3A	0.00431624	0.0152331
PRKRA	0.231604	0.938174			PRKRA	0.310682	0.0152809
UQCRFS1	0.789752	0.937977			UQCRFS1	0.0532688	0.0153288
NUBP1	0.862422	0.937778			NUBP1	0.0340072	0.0153768
POLR2F	0.802219	0.937752			POLR2F	0.0489678	0.0154247
AFG3L2	0.945926	0.937459			AFG3L2	0.0145161	0.0154728
MRPL14	0.771247	0.937109			MRPL14	0.0572973	0.0155212
POTEG	0.71222	0.937069			POTEG	0.0740295	0.0155695
MRPL46	0.308747	0.936619			MRPL46	0.244819	0.0156182
TRAPPC8	0.952307	0.936514			TRAPPC8	0.0131477	0.0156669
VPS51	0.652625	0.936282			VPS51	0.0922797	0.0157158
MRPL55	0.832955	0.936134			MRPL55	0.0411049	0.0157646
SNIP1	0.990636	0.935309			SNIP1	0.00330853	0.0158143
GNB1L	0.983714	0.935191			GNB1L	0.0055829	0.0158639
ZW10	0.824781	0.934934			ZW10	0.0445238	0.0159137
HSD17B12	0.538365	0.934772			HSD17B12	0.128006	0.0159636
PPP1R2	0.949655	0.93476			PPP1R2	0.0138335	0.0160133
CDK2	0.959424	0.934532			CDK2	0.0113376	0.0160633
PET117	0.728222	0.934398			PET117	0.0703121	0.0161132
KIN	0.98377	0.933933			KIN	0.00556464	0.0161635
CRAMP1L	0.636833	0.933926			CRAMP1L	0.0968188	0.0162137
LSM4	0.969668	0.933623			LSM4	0.00950787	0.0162641
NUP88	0.956789	0.932409			NUP88	0.0119913	0.0163157
FARSA	0.914853	0.932231			FARSA	0.0225154	0.0163673
RPL26	0.996544	0.932042			RPL26	0.00108467	0.016419
RPS2	0.599385	0.931726			RPS2	0.107898	0.0164709
TCERG1	0.568336	0.931596			TCERG1	0.116345	0.0165228
THOC1	0.968469	0.931258			THOC1	0.0096763	0.016575
SLMO2	0.986985	0.930383			SLMO2	0.00477284	0.0166279
DHFR	0.0313173	0.930339			DHFR	0.682967	0.0166808
TTC4	0.916928	0.930303			TTC4	0.0219254	0.0167336
TUBE1	0.982343	0.93024			TUBE1	0.00606896	0.0167863
PTCD1	0.869642	0.930217			PTCD1	0.0322503	0.016839
SNF8	0.979818	0.929851			SNF8	0.00672602	0.016892
GRWD1	0.987201	0.929802			GRWD1	0.00471141	0.0169448
GPN1	0.987362	0.929343			GPN1	0.00455828	0.0169981
DNM1L	0.938485	0.929191			DNM1L	0.0164737	0.0170514
WRAP73	0.0133027	0.929075			WRAP73	0.755095	0.0171046
SNAP23	0.962808	0.929042			SNAP23	0.0106559	0.0171579
ACTR10	0.949923	0.928813			ACTR10	0.0137512	0.0172112
TBCB	0.993679	0.928681			TBCB	0.00222649	0.0172646
RPAP2	0.981284	0.928673			RPAP2	0.00630269	0.0173178
MRPL36	0.763	0.928471			MRPL36	0.0599365	0.0173712
MAGOH	0.813873	0.928419			MAGOH	0.046058	0.0174245
CPSF6	0.937757	0.928254			CPSF6	0.0168082	0.0174778
DGCR14	0.889807	0.928216			DGCR14	0.0276974	0.0175311
COPS4	0.912853	0.928157			COPS4	0.0230499	0.0175844
TTC1	0.975939	0.928122			TTC1	0.00790131	0.0176376
FXN	0.295773	0.927677			FXN	0.256664	0.0176911
REXO2	0.591	0.927498			REXO2	0.110026	0.0177446
TAF5	0.974462	0.92748			TAF5	0.00834922	0.0177981
GLMN	0.795022	0.927408			GLMN	0.0512789	0.0178516
RPL34	0.939529	0.927092			RPL34	0.0159976	0.0179053
SACM1L	0.989532	0.92695			SACM1L	0.00374585	0.017959
MRPS35	0.802359	0.926889			MRPS35	0.0488593	0.0180126
UBR4	0.930627	0.926843			UBR4	0.0182555	0.0180662
MCM3	0.921152	0.926598			MCM3	0.020836	0.0181199
HUS1	0.978499	0.926503			HUS1	0.00719156	0.0181736
XRCC2	0.93255	0.926342			XRCC2	0.0177381	0.0182274
MRPL27	0.710585	0.926088			MRPL27	0.0747073	0.0182813
SARS2	0.911842	0.925884			SARS2	0.0232315	0.0183353
RAD51	0.975104	0.925789			RAD51	0.00815796	0.0183893
VPS33A	0.392351	0.925625			VPS33A	0.189249	0.0184433
ORC1	0.888684	0.925386			ORC1	0.0280609	0.0184975
CTDP1	0.742877	0.925115			CTDP1	0.0657156	0.0185518
XPO5	0.911598	0.925053			XPO5	0.0233529	0.0186061
ANAPC5	0.936757	0.925031			ANAPC5	0.017048	0.0186603
RNF8	0.438207	0.924821			RNF8	0.168229	0.0187146
GTF3A	0.982458	0.924814			GTF3A	0.005993	0.0187688
MRPL53	0.606257	0.924639			MRPL53	0.107252	0.018823
TRAIP	0.973762	0.924328			TRAIP	0.00854415	0.0188775
UTP18	0.986696	0.923573			UTP18	0.00483442	0.0189326
SPATA5	0.887773	0.923499			SPATA5	0.0287167	0.0189876
DHX36	0.819389	0.923064			DHX36	0.0450251	0.0190429
CWF19L2	0.79637	0.923057			CWF19L2	0.0503946	0.0190982
RPSA	0.659393	0.922935			RPSA	0.0901885	0.0191534
DDX24	0.892947	0.92285			DDX24	0.0270514	0.0192087
GINS3	0.990958	0.922815			GINS3	0.00314128	0.0192638
SPCS2	0.973161	0.922568			SPCS2	0.00866768	0.0193191
RPN2	0.97731	0.922383			RPN2	0.00751801	0.0193745
USPL1	0.975107	0.921989			USPL1	0.00813439	0.0194301
GFER	0.969287	0.921985			GFER	0.00953558	0.0194857
MRPL39	0.809227	0.921912			MRPL39	0.0467959	0.0195412
SLC39A7	0.797048	0.921893			SLC39A7	0.0501732	0.0195966
ABHD11	0.705373	0.921716			ABHD11	0.0755266	0.019652
TIPIN	0.874623	0.921617			TIPIN	0.0310341	0.0197075
ICE2	0.786588	0.921591			ICE2	0.0537171	0.0197629
ANAPC13	0.797306	0.921544			ANAPC13	0.0500626	0.0198182
METTL3	0.907035	0.921251			METTL3	0.0242158	0.0198737
GLRX5	0.552153	0.921057			GLRX5	0.123182	0.0199293
NDUFS5	0.830095	0.919345			NDUFS5	0.0422713	0.0199863
POLR3C	0.927344	0.918975			POLR3C	0.01889	0.0200436
UPF2	0.995997	0.918877			UPF2	0.00129963	0.0201009
GCN1L1	0.855255	0.918692			GCN1L1	0.0358263	0.0201583
CHCHD1	0.388855	0.918586			CHCHD1	0.192018	0.0202157
MTG2	0.370817	0.918581			MTG2	0.20375	0.0202729
MRPS34	0.75488	0.918445			MRPS34	0.0627282	0.0203302
THOC5	0.990845	0.918405			THOC5	0.00319704	0.0203874
EEF1G	0.987936	0.91819			EEF1G	0.00439106	0.0204447
MRPL12	0.961001	0.917877			MRPL12	0.0110566	0.0205022
AK6	0.916551	0.917726			AK6	0.0221007	0.0205597
TIMM13	0.946079	0.917458			TIMM13	0.0144722	0.0206173
EIF3G	0.990046	0.917174			EIF3G	0.00353343	0.0206752
SMC4	0.964258	0.916815			SMC4	0.0104269	0.0207332
COG7	0.676729	0.916682			COG7	0.0843114	0.0207913
RBM19	0.958323	0.916396			RBM19	0.0116954	0.0208495
PRPF40A	0.849359	0.916365			PRPF40A	0.0375231	0.0209076
DNTTIP2	0.472848	0.915961			DNTTIP2	0.152487	0.020966
MCMBP	0.909595	0.9152			MCMBP	0.0239035	0.021025
MED22	0.952579	0.915123			MED22	0.0130681	0.021084
HAUS4	0.853514	0.914607			HAUS4	0.0360918	0.0211433
PPIE	0.72761	0.914352			PPIE	0.0704423	0.0212027
CCNF	0.0125617	0.913887			CCNF	0.758755	0.0212625
RARS2	0.740849	0.913642			RARS2	0.0667253	0.0213224
PRPF3	0.842771	0.913174			PRPF3	0.0385364	0.0213826
C12orf65	0.181081	0.912762			C12orf65	0.374968	0.0214431
WIBG	0.838157	0.912369			WIBG	0.0398578	0.0215038
SPRTN	0.954259	0.911935			SPRTN	0.0126389	0.0215648
TELO2	0.983174	0.911535			TELO2	0.00576763	0.0216261
VPS18	0.391159	0.911262			VPS18	0.189988	0.0216875
ELAC2	0.978238	0.910332			ELAC2	0.00727754	0.0217496
TICAM2	0.990284	0.909777			TICAM2	0.00343382	0.0218121
AARS2	0.829811	0.909484			AARS2	0.0424666	0.0218748
RPIA	0.612885	0.909326			RPIA	0.105195	0.0219375
ZCRB1	0.900117	0.909281			ZCRB1	0.0256645	0.0220002
RTFDC1	0.98987	0.909156			RTFDC1	0.00364646	0.0220628
PHB	0.996927	0.909112			PHB	0.000954664	0.0221254
C14orf166	0.938678	0.908173			C14orf166	0.0163783	0.0221887
HIST1H2BL	0.92398	0.908116			HIST1H2BL	0.0198822	0.0222519
PTPN23	0.994675	0.908072			PTPN23	0.00178717	0.0223151
VARS2	0.518031	0.907919			VARS2	0.134818	0.0223783
GINS4	0.930787	0.907705			GINS4	0.0181512	0.0224416
PWP1	0.993319	0.907332			PWP1	0.00233259	0.0225051
TFAM	0.836781	0.907212			TFAM	0.0404302	0.0225686
MRPS25	0.484595	0.906548			MRPS25	0.147049	0.0226325
YEATS4	0.982571	0.905939			YEATS4	0.00593593	0.0226969
PSMG3	0.978362	0.905815			PSMG3	0.00725595	0.0227614
CBWD3	0.801627	0.905812			CBWD3	0.0491852	0.0228256
GET4	0.713423	0.905751			GET4	0.0737585	0.0228899
MRPL45	0.812556	0.905694			MRPL45	0.0463718	0.022954
C2orf27A	0.938475	0.90553			C2orf27A	0.0165212	0.0230182
EIF4G1	0.963615	0.905117			EIF4G1	0.0104914	0.0230827
CYB5R4	0.206977	0.904841			CYB5R4	0.339016	0.0231473
HNRNPC	0.857825	0.904345			HNRNPC	0.0350383	0.0232122
METAP1	0.877114	0.904222			METAP1	0.0303977	0.0232771
DDX51	0.959797	0.903888			DDX51	0.0112664	0.0233422
COQ4	0.481657	0.903828			COQ4	0.14832	0.0234072
CLSPN	0.984302	0.903323			CLSPN	0.00551131	0.0234726
PCID2	0.869045	0.9033			PCID2	0.0325788	0.0235378
RPN1	0.989973	0.903193			RPN1	0.00357588	0.0236031
MED18	0.893416	0.903001			MED18	0.0268384	0.0236684
ZNF830	0.91579	0.901939			ZNF830	0.0222186	0.0237345
HMGN2	0.668974	0.901887			HMGN2	0.0863488	0.0238006
NSA2	0.980017	0.901758			NSA2	0.00670516	0.0238666
WDR61	0.973933	0.90131			WDR61	0.00849539	0.0239329
H2AFX	0.396914	0.900883			H2AFX	0.186097	0.0239995
ZNRD1	0.92586	0.900749			ZNRD1	0.0192176	0.0240661
HSPA14	0.932173	0.900642			HSPA14	0.0178407	0.0241327
DNLZ	0.217595	0.900448			DNLZ	0.328129	0.0241993
PIK3C3	0.703515	0.900257			PIK3C3	0.0764913	0.024266
PELO	0.845105	0.900099			PELO	0.0380713	0.0243327
ANAPC1	0.922171	0.899876			ANAPC1	0.0204408	0.0243995
RBBP5	0.783426	0.899702			RBBP5	0.0545139	0.0244663
GTF3C6	0.718209	0.898817			GTF3C6	0.0724174	0.0245338
DHODH	0.813048	0.898722			DHODH	0.0462671	0.0246012
NUDC	0.973478	0.898391			NUDC	0.00859313	0.0246688
RPF2	0.990337	0.898205			RPF2	0.00340564	0.0247365
SRCAP	0.937803	0.898134			SRCAP	0.0167604	0.0248041
CCDC174	0.953653	0.897764			CCDC174	0.0128333	0.0248719
DNAJA3	0.967634	0.897498			DNAJA3	0.00982113	0.0249398
RRP1	0.882872	0.897376			RRP1	0.0292416	0.0250077
GTF2H1	0.557419	0.896876			GTF2H1	0.120784	0.0250759
CDC40	0.979424	0.89676			CDC40	0.00687262	0.0251441
GTF2A1	0.895629	0.896362			GTF2A1	0.0265564	0.0252126
TEX10	0.783124	0.896311			TEX10	0.054628	0.0252809
TSEN2	0.897219	0.895898			TSEN2	0.0261418	0.0253495
THG1L	0.898598	0.895701			THG1L	0.0258681	0.0254182
MED26	0.961083	0.895626			MED26	0.0110223	0.0254868
RBAK-RBAKDN	0.957201	0.895492			RBAK-RBAKDN	0.0118799	0.0255554
AP2M1	0.975225	0.895262			AP2M1	0.00808721	0.025624
LSM6	0.95743	0.894968			LSM6	0.0118059	0.0256928
MRPS26	0.733777	0.894672			MRPS26	0.0687644	0.0257618
AGAP6	0.747629	0.894452			AGAP6	0.0642078	0.0258308
SURF6	0.754284	0.893933			SURF6	0.0630952	0.0259002
MRPL2	0.65368	0.893891			MRPL2	0.0915307	0.0259694
ACIN1	0.901422	0.893759			ACIN1	0.0253984	0.0260387
SMN2	0.764084	0.893309			SMN2	0.0594537	0.0261082
CFDP1	0.819905	0.89323			CFDP1	0.0449234	0.0261777
RANGAP1	0.909609	0.893128			RANGAP1	0.0238419	0.0262471
COG2	0.763703	0.893053			COG2	0.0595744	0.0263165
YY1	0.675429	0.892871			YY1	0.0848905	0.0263859
TADA1	0.882631	0.892859			TADA1	0.0293934	0.0264553
RHOQ	0.463126	0.892566			RHOQ	0.156674	0.0265247
KIAA1731	0.321385	0.89228			KIAA1731	0.236263	0.0265943
UTP23	0.767086	0.892234			UTP23	0.0586116	0.0266638
EXOSC7	0.913941	0.891973			EXOSC7	0.0228702	0.0267334
DCAF4	0.200292	0.891868			DCAF4	0.349328	0.026803
IFITM3	0.951525	0.891651			IFITM3	0.0134665	0.0268726
NAPA	0.97025	0.89144			NAPA	0.00934452	0.0269423
FAM98B	0.890534	0.891015			FAM98B	0.0275524	0.0270122
PRPF4	0.855862	0.890822			PRPF4	0.0356504	0.0270822
EIF4EBP1	0.203213	0.890525			EIF4EBP1	0.344001	0.0271524
NUF2	0.961566	0.890265			NUF2	0.0109879	0.0272226
SKP1	0.866833	0.890247			SKP1	0.0329923	0.0272927
PPP1R15B	0.847429	0.890143			PPP1R15B	0.0377952	0.0273628
CCDC86	0.893244	0.889815			CCDC86	0.0269094	0.027433
EIF2B4	0.896489	0.889722			EIF2B4	0.0264173	0.0275032
ZNF559	0.965323	0.889125			ZNF559	0.0103007	0.0275738
PES1	0.924957	0.889091			PES1	0.0194386	0.0276443
INTS7	0.915028	0.889044			INTS7	0.0223374	0.0277148
TTK	0.9858	0.888649			TTK	0.00510709	0.0277854
MRPL34	0.343435	0.88842			MRPL34	0.221952	0.0278561
ATF4	0.971702	0.88809			ATF4	0.00897461	0.027927
TIPRL	0.794677	0.887259			TIPRL	0.0514996	0.0279984
MEN1	0.238369	0.887041			MEN1	0.304016	0.02807
FTSJ2	0.208593	0.886854			FTSJ2	0.338012	0.0281415
H3F3A	0.88902	0.886844			H3F3A	0.0279879	0.0282129
EPRS	0.965355	0.88658			EPRS	0.0102699	0.0282845
UCHL5	0.149907	0.886396			UCHL5	0.42051	0.0283561
POLD2	0.972289	0.885883			POLD2	0.00887146	0.028428
CCNB1	0.94904	0.884696			CCNB1	0.0139576	0.0285007
PPP4R2	0.893965	0.884515			PPP4R2	0.0266967	0.0285735
TEN1	0.956677	0.884145			TEN1	0.0120286	0.0286465
DOHH	0.892354	0.884119			DOHH	0.0271937	0.0287194
PSMC6	0.979797	0.883544			PSMC6	0.00674685	0.0287926
PAF1	0.976919	0.883382			PAF1	0.00769637	0.0288658
RPUSD4	0.403263	0.88309			RPUSD4	0.183498	0.0289392
MRPL50	0.445624	0.882611			MRPL50	0.163633	0.0290129
STRA13	0.0569693	0.882578			STRA13	0.603603	0.0290864
NSMCE2	0.931947	0.882435			NSMCE2	0.0178922	0.02916
DCTN3	0.834876	0.882361			DCTN3	0.0409112	0.0292334
COA3	0.0567329	0.882328			COA3	0.604324	0.0293068
IER3IP1	0.679941	0.881421			IER3IP1	0.0828636	0.0293809
CDC42	0.339478	0.880123			CDC42	0.224439	0.0294558
CCNK	0.927157	0.879985			CCNK	0.0189443	0.0295308
CDCA5	0.956815	0.879908			CDCA5	0.0119541	0.0296057
MRPS31	0.296	0.879707			MRPS31	0.256155	0.0296807
DDX59	0.85059	0.879608			DDX59	0.036983	0.0297556
MINOS1	0.991771	0.879606			MINOS1	0.00295241	0.0298303
MTRNR2L8	0.848054	0.879257			MTRNR2L8	0.037704	0.0299053
BCAR1	0.219157	0.878907			BCAR1	0.326065	0.0299804
CDK11A	0.582999	0.878736			CDK11A	0.112667	0.0300555
TUBB	0.995257	0.878273			TUBB	0.00152115	0.0301309
ADAT2	0.981013	0.877853			ADAT2	0.00642251	0.0302065
BDP1	0.965735	0.877792			BDP1	0.0102083	0.0302821
C16orf59	0.588161	0.877595			C16orf59	0.111013	0.0303576
TFDP1	0.829486	0.877051			TFDP1	0.0426618	0.0304335
DCPS	0.793329	0.877043			DCPS	0.0522719	0.0305093
TRIP12	0.0790528	0.876993			TRIP12	0.551567	0.030585
CDC73	0.911538	0.876886			CDC73	0.0234136	0.0306607
SLC25A26	0.689025	0.8767			SLC25A26	0.0799951	0.0307364
KIF18A	0.730952	0.876616			KIF18A	0.0696651	0.030812
SERBP1	0.760871	0.876247			SERBP1	0.0605432	0.0308878
MRPL23	0.678169	0.875912			MRPL23	0.0834419	0.0309637
ZNF511	0.686766	0.875577			ZNF511	0.080852	0.0310399
SNRPD3	0.978996	0.875474			SNRPD3	0.00702062	0.0311159
TSPYL5	0.583761	0.875262			TSPYL5	0.112501	0.031192
TAF2	0.985228	0.874653			TAF2	0.00528991	0.0312685
DDX20	0.884841	0.874487			DDX20	0.0290142	0.031345
KAT5	0.725138	0.874474			KAT5	0.0713575	0.0314214
ZNF816-ZNF321P	0.633441	0.874434			ZNF816-ZNF321P	0.0986623	0.0314977
ALYREF	0.948242	0.873895			ALYREF	0.0140843	0.0315743
GTF3C1	0.857003	0.873765			GTF3C1	0.0353876	0.0316509
SRPR	0.465764	0.873604			SRPR	0.155214	0.0317275
NEUROD1	0.0301706	0.873364			NEUROD1	0.686767	0.0318041
MRPL9	0.36087	0.872957			MRPL9	0.20937	0.031881
DENR	0.874793	0.872892			DENR	0.0309541	0.0319578
PSMC5	0.994219	0.872805			PSMC5	0.00200045	0.0320346
SNAPC4	0.920321	0.872383			SNAPC4	0.0210631	0.0321115
GSDMA	0.664927	0.872096			GSDMA	0.0881181	0.0321886
VMP1	0.92197	0.871578			VMP1	0.0204971	0.0322659
BUB1	0.92259	0.871102			BUB1	0.0202722	0.0323436
MAX	0.416898	0.869571			MAX	0.177606	0.0324223
NUDCD3	0.995188	0.869222			NUDCD3	0.00157633	0.0325011
POLQ	0.11427	0.869141			POLQ	0.480079	0.03258
PPIH	0.878266	0.868991			PPIH	0.0302401	0.0326588
EP400	0.983567	0.868967			EP400	0.00561963	0.0327375
TUBGCP3	0.96514	0.868241			TUBGCP3	0.0103317	0.0328166
SETD1A	0.897904	0.867883			SETD1A	0.026073	0.0328959
MRPS5	0.653097	0.867845			MRPS5	0.0918305	0.0329751
ZC3H8	0.950284	0.867157			ZC3H8	0.0136693	0.0330548
RPL36	0.952037	0.866886			RPL36	0.0132671	0.0331345
DDX6	0.707724	0.866878			DDX6	0.0753887	0.0332141
MRPS22	0.830664	0.866423			MRPS22	0.0420761	0.033294
EIF4B	0.710739	0.866232			EIF4B	0.0745717	0.0333738
UQCRC2	0.552795	0.865787			UQCRC2	0.12284	0.0334539
GPS1	0.944163	0.865762			GPS1	0.0152618	0.0335339
HAUS6	0.704101	0.865455			HAUS6	0.0760778	0.033614
HYPK	0.928592	0.86543			HYPK	0.0187826	0.033694
SRSF6	0.589263	0.865157			SRSF6	0.110683	0.0337741
AGPAT1	0.106502	0.865153			AGPAT1	0.493695	0.0338541
PSMC1	0.793612	0.865138			PSMC1	0.0521617	0.0339339
LAMTOR4	0.810442	0.865133			LAMTOR4	0.0465831	0.0340136
POP1	0.593619	0.864474			POP1	0.109041	0.0340938
PTBP1	0.756611	0.864203			PTBP1	0.062484	0.034174
ATP6V1C1	0.945307	0.863832			ATP6V1C1	0.0147791	0.0342543
EFTUD1	0.948376	0.863595			EFTUD1	0.0139998	0.0343348
LSM11	0.685093	0.862711			LSM11	0.081424	0.0344158
OSTC	0.88286	0.862608			OSTC	0.0293175	0.0344967
POLR3E	0.874873	0.861555			POLR3E	0.0308742	0.0345784
MRPL28	0.708102	0.861086			MRPL28	0.0752521	0.0346603
TGS1	0.422348	0.860949			TGS1	0.175392	0.0347422
PSMC2	0.99632	0.860752			PSMC2	0.00117148	0.0348241
SRRT	0.979565	0.860246			SRRT	0.00683055	0.0349062
GFM1	0.782558	0.860201			GFM1	0.0548561	0.0349883
NCAPH	0.791856	0.859593			NCAPH	0.0527138	0.0350707
CHMP1A	0.254037	0.859587			CHMP1A	0.291566	0.035153
NXT1	0.997218	0.858681			NXT1	0.000875266	0.0352359
GOLGA8K	0.344501	0.858446			GOLGA8K	0.220705	0.0353188
STIL	0.645736	0.858377			STIL	0.0946856	0.0354017
ST20-MTHFS	0.690137	0.857171			ST20-MTHFS	0.0797102	0.0354854
SLC35B1	0.907553	0.856997			SLC35B1	0.0241524	0.035569
RHOA	0.159232	0.856792			RHOA	0.407043	0.0356527
TADA3	0.651067	0.856123			TADA3	0.092879	0.0357368
CARS2	0.446122	0.855974			CARS2	0.163265	0.0358209
NDUFB6	0.332088	0.855634			NDUFB6	0.229573	0.0359051
CCT6A	0.914659	0.855627			CCT6A	0.0227517	0.0359892
COG6	0.560758	0.85432			COG6	0.119075	0.0360742
PSMF1	0.719012	0.853859			PSMF1	0.0721501	0.0361593
SRRM1	0.902146	0.853823			SRRM1	0.0250666	0.0362444
MAD2L1	0.767432	0.853745			MAD2L1	0.0584918	0.0363295
LARS	0.842255	0.853709			LARS	0.0389106	0.0364144
RPS19BP1	0.784552	0.852891			RPS19BP1	0.0541717	0.0364998
POLR1B	0.983351	0.852861			POLR1B	0.00571191	0.0365851
PPP2R3C	0.982964	0.852726			PPP2R3C	0.00587904	0.0366704
KRTAP4-2	0.621597	0.85187			KRTAP4-2	0.102371	0.0367562
COA6	0.362251	0.851697			COA6	0.208464	0.036842
VWA9	0.895359	0.850925			VWA9	0.026626	0.0369282
SLC25A3	0.451515	0.850278			SLC25A3	0.161799	0.0370149
COX17	0.193944	0.84977			COX17	0.357441	0.0371018
MRPL13	0.426504	0.848899			MRPL13	0.174105	0.0371892
BRCA2	0.861452	0.848736			BRCA2	0.0343478	0.0372766
RAD1	0.742842	0.848469			RAD1	0.065968	0.0373641
RICTOR	0.00340127	0.848367			RICTOR	0.815852	0.0374515
CHMP5	0.170483	0.848224			CHMP5	0.390158	0.0375389
ZNF492	0.939302	0.848021			ZNF492	0.0160927	0.0376263
SRSF10	0.955233	0.84797			SRSF10	0.0123307	0.0377137
DDOST	0.914759	0.847706			DDOST	0.0226336	0.0378011
RNF40	0.645539	0.847325			RNF40	0.0948364	0.0378886
NUBP2	0.23425	0.845483			NUBP2	0.307126	0.0379774
MED9	0.970071	0.845285			MED9	0.00939867	0.0380663
EIF2B1	0.974987	0.845192			EIF2B1	0.00818163	0.0381551
PDPK1	0.29123	0.844572			PDPK1	0.259702	0.0382442
FAM231A	0.85666	0.844379			FAM231A	0.035475	0.0383333
PMVK	0.186744	0.844126			PMVK	0.366183	0.0384225
MRPL38	0.71538	0.844096			MRPL38	0.0733549	0.0385116
TRA2B	0.82966	0.842672			TRA2B	0.0425642	0.0386016
SMC6	0.391519	0.842657			SMC6	0.189619	0.0386915
NR2C2AP	0.973959	0.842579			NR2C2AP	0.00844678	0.0387813
NPM1	0.690622	0.842483			NPM1	0.0794259	0.038871
SLC30A9	0.566916	0.841929			SLC30A9	0.116854	0.038961
TMX2	0.870495	0.841755			TMX2	0.0320041	0.0390511
ANKRD36	0.394185	0.841737			ANKRD36	0.187954	0.039141
BANF1	0.875995	0.841676			BANF1	0.0307148	0.0392308
ZBTB17	0.84251	0.841085			ZBTB17	0.0387236	0.0393209
RAB6A	0.263332	0.841032			RAB6A	0.281574	0.0394109
DLGAP5	0.0438148	0.840657			DLGAP5	0.641949	0.0395011
SLC2A1	0.971612	0.840437			SLC2A1	0.00905253	0.0395913
DCTN2	0.163685	0.84043			DCTN2	0.400272	0.0396814
NAA20	0.865818	0.840372			NAA20	0.0332424	0.0397714
C17orf82	0.803027	0.83972			C17orf82	0.0482066	0.0398617
CCT8	0.989363	0.839578			CCT8	0.00383242	0.039952
SCO1	0.109692	0.839473			SCO1	0.487553	0.0400423
TMEM258	0.686072	0.839454			TMEM258	0.0811378	0.0401324
GNL3	0.543254	0.83918			GNL3	0.1261	0.0402226
NDUFAB1	0.934603	0.8388			NDUFAB1	0.0174886	0.0403129
CPNE7	0.716897	0.83858			CPNE7	0.0728185	0.0404033
ATR	0.994819	0.838485			ATR	0.0017088	0.0404936
VPS28	0.995899	0.838409			VPS28	0.00133998	0.0405839
BOP1	0.702775	0.837861			BOP1	0.076905	0.0406744
COX5B	0.860408	0.837521			COX5B	0.034434	0.040765
MRPS10	0.816542	0.837301			MRPS10	0.0454362	0.0408557
POLE3	0.398169	0.836675			POLE3	0.185726	0.0409467
EEF1B2	0.866453	0.836151			EEF1B2	0.0331587	0.0410379
IRS2	0.0890076	0.835857			IRS2	0.528813	0.0411292
ACTR2	0.225206	0.835733			ACTR2	0.317847	0.0412205
OR11H1	0.651028	0.835261			OR11H1	0.0930287	0.041312
HIST1H2BM	0.614196	0.834914			HIST1H2BM	0.104565	0.0414036
GTPBP10	0.377689	0.833945			GTPBP10	0.198095	0.0414958
VEZT	0.892783	0.833621			VEZT	0.0271224	0.0415881
MED10	0.925617	0.833557			MED10	0.0192727	0.0416803
KIF18B	0.380472	0.833178			KIF18B	0.196074	0.0417727
HJURP	0.75955	0.832966			HJURP	0.0611503	0.0418651
PPAT	0.32177	0.832962			PPAT	0.235562	0.0419573
BCS1L	0.709584	0.832292			BCS1L	0.074979	0.0420499
SGOL1	0.914844	0.832265			SGOL1	0.0225745	0.0421424
COX6C	0.867392	0.832171			COX6C	0.032826	0.0422348
CENPP	0.697416	0.832079			CENPP	0.0781566	0.0423271
SUPT16H	0.962483	0.831925			SUPT16H	0.0108546	0.0424195
UNC45A	0.705041	0.83128			UNC45A	0.0758021	0.0425121
POT1	0.43096	0.831094			POT1	0.171168	0.0426048
GALP	0.839091	0.830832			GALP	0.0394766	0.0426975
CNOT2	0.576691	0.830127			CNOT2	0.114994	0.0427906
SFSWAP	0.675017	0.8299			SFSWAP	0.08518	0.0428838
SPDYE2	0.976617	0.829787			SPDYE2	0.00776354	0.0429768
NOTCH2NL	0.919425	0.829006			NOTCH2NL	0.0212918	0.0430703
ZNF131	0.68421	0.82891			ZNF131	0.0815675	0.0431638
RBM33	0.540654	0.828871			RBM33	0.126965	0.0432571
CEBPZ	0.923827	0.827787			CEBPZ	0.0199932	0.0433511
NBPF3	0.634518	0.827211			NBPF3	0.0977412	0.0434454
PRRC2A	0.823662	0.827095			PRRC2A	0.0446229	0.0435396
WDR92	0.975223	0.82671			WDR92	0.00811075	0.043634
SPDL1	0.937322	0.826427			SPDL1	0.0169516	0.0437284
GSTT2B	0.9769	0.825902			GSTT2B	0.00771863	0.0438231
MRPL48	0.238601	0.825758			MRPL48	0.303704	0.0439177
GTF2F2	0.324886	0.82559			GTF2F2	0.232921	0.0440124
LENG8	0.702041	0.825563			LENG8	0.0770431	0.0441069
PGAM1	0.665643	0.825472			PGAM1	0.0876761	0.0442013
FBXO5	0.943456	0.824904			FBXO5	0.0154391	0.044296
MRPS27	0.443488	0.824584			MRPS27	0.165103	0.0443908
PDCD6IP	0.750173	0.824527			PDCD6IP	0.0638326	0.0444855
URI1	0.9825	0.824363			URI1	0.00595498	0.0445802
EED	0.803202	0.8234			EED	0.0479883	0.0446755
TERF1	0.928602	0.822176			TERF1	0.0187295	0.0447715
PDE4DIP	0.105202	0.82159			PDE4DIP	0.496585	0.0448678
NPEPPS	0.222528	0.821501			NPEPPS	0.321158	0.044964
MIPEP	0.832662	0.821418			MIPEP	0.04159	0.0450601
SIN3A	0.617199	0.821271			SIN3A	0.103622	0.0451562
C17orf89	0.516335	0.820776			C17orf89	0.135349	0.0452525
EIF2B5	0.930279	0.820757			EIF2B5	0.0184121	0.0453487
COX15	0.743389	0.820669			COX15	0.0655892	0.0454448
POP4	0.798436	0.820541			POP4	0.0497312	0.0455409
ATRIP	0.899339	0.820402			ATRIP	0.0257321	0.0456369
GPX4	0.739814	0.82039			GPX4	0.0668522	0.0457328
KCMF1	0.7159	0.8202			KCMF1	0.0732206	0.0458287
CCNC	0.918779	0.819705			CCNC	0.021578	0.0459248
PAICS	0.0506928	0.819618			PAICS	0.621656	0.0460209
TRAPPC5	0.741964	0.818871			TRAPPC5	0.0663466	0.0461173
RPF1	0.853484	0.817654			RPF1	0.0362694	0.0462145
NCAPD2	0.763572	0.816869			NCAPD2	0.0596951	0.0463121
FANCF	0.313656	0.816668			FANCF	0.24169	0.0464096
STX18	0.896599	0.816616			STX18	0.0263484	0.0465071
INS	0.595984	0.815872			INS	0.108713	0.046605
DPPA5	0.140964	0.815446			DPPA5	0.434733	0.0467031
ATP5E	0.621538	0.815349			ATP5E	0.102682	0.046801
SLC16A1	0.919005	0.815321			SLC16A1	0.0214634	0.0468989
YTHDF2	0.115118	0.815227			YTHDF2	0.477946	0.0469967
BUD13	0.716772	0.814736			BUD13	0.0729525	0.0470947
LAMTOR2	0.515437	0.814596			LAMTOR2	0.135703	0.0471926
TPT1	0.949461	0.814041			TPT1	0.0139159	0.0472908
ICMT	0.0546561	0.81357			ICMT	0.610214	0.0473892
TBCC	0.88127	0.813447			TBCC	0.0297759	0.0474876
ATP6V1E1	0.969723	0.813164			ATP6V1E1	0.00948057	0.047586
CLASRP	0.903437	0.812814			CLASRP	0.0247364	0.0476845
GABPB1	0.499079	0.812207			GABPB1	0.140882	0.0477833
RPUSD3	0.187542	0.811992			RPUSD3	0.364584	0.0478821
MRE11A	0.986984	0.811343			MRE11A	0.00478813	0.0479813
CFL1	0.924167	0.81088			CFL1	0.0198267	0.0480806
ERAL1	0.478672	0.809811			ERAL1	0.150132	0.0481805
NDUFA2	0.325115	0.809238			NDUFA2	0.232745	0.0482807
TDGF1	0.641356	0.809036			TDGF1	0.0958993	0.0483809
CSTF3	0.98528	0.808775			CSTF3	0.00525653	0.0484812
NOA1	0.112818	0.808536			NOA1	0.482836	0.0485814
PPRC1	0.227591	0.808005			PPRC1	0.315574	0.0486819
STX5	0.939627	0.806819			STX5	0.0159025	0.0487831
ATXN7L3	0.180285	0.806637			ATXN7L3	0.375873	0.0488843
URB2	0.862698	0.806424			URB2	0.0338368	0.0489855
ANAPC15	0.60996	0.806374			ANAPC15	0.106142	0.0490866
MED21	0.912945	0.806069			MED21	0.0229898	0.0491877
BARD1	0.32945	0.805869			BARD1	0.23151	0.0492889
TUBB8	0.0985759	0.805335			TUBB8	0.509995	0.0493902
DARS2	0.487115	0.805329			DARS2	0.145781	0.0494915
WDR46	0.958866	0.804679			WDR46	0.0115514	0.049593
OLFML3	0.825528	0.804266			OLFML3	0.044032	0.0496947
ARF6	0.158451	0.803819			ARF6	0.408684	0.0497966
CEP192	0.760712	0.803498			CEP192	0.0606644	0.0498985
GLRX3	0.66575	0.802647			GLRX3	0.0873812	0.0500009
TSEN34	0.972146	0.802433			TSEN34	0.00889708	0.0501033
CTR9	0.903795	0.802374			CTR9	0.024605	0.0502057
PRKRIR	0.781968	0.801701			PRKRIR	0.0549706	0.0503083
E2F6	0.683117	0.801682			E2F6	0.0819979	0.0504108
C1QBP	0.33588	0.80149			C1QBP	0.226567	0.0505133
ACO2	0.313639	0.801458			ACO2	0.241864	0.0506156
CNN2	0.885198	0.800646			CNN2	0.0289395	0.0507184
ARGLU1	0.732702	0.800154			ARGLU1	0.0691496	0.0508214
GRSF1	0.793697	0.800132			GRSF1	0.0519412	0.0509243
HIST1H2BE	0.745063	0.799062			HIST1H2BE	0.0652108	0.0510277
SLC16A5	0.464138	0.79868			SLC16A5	0.155762	0.0511313
ARFRP1	0.725569	0.798645			ARFRP1	0.0709653	0.0512348
HMGCS1	0.935562	0.79859			HMGCS1	0.01734	0.0513381
SEC16A	0.741735	0.798321			SEC16A	0.0664728	0.0514415
UQCRB	0.758764	0.798183			UQCRB	0.0617562	0.0515449
TAF5L	0.699433	0.79805			TAF5L	0.0777378	0.0516482
CBLL1	0.911105	0.797759			CBLL1	0.0235354	0.0517515
FAM72B	0.485204	0.797483			FAM72B	0.146687	0.0518549
SUPT20H	0.765065	0.796861			SUPT20H	0.0592127	0.0519586
SSBP1	0.624394	0.795965			SSBP1	0.10175	0.0520628
RQCD1	0.897055	0.79575			RQCD1	0.0262106	0.052167
C7orf26	0.967152	0.794978			C7orf26	0.0099384	0.0522715
RMI1	0.888266	0.794781			RMI1	0.0282798	0.0523761
ZNF236	0.548523	0.793607			ZNF236	0.124381	0.0524813
PDCD6	0.509517	0.793435			PDCD6	0.137659	0.0525864
DICER1	0.936184	0.792511			DICER1	0.0171934	0.0526921
PLEKHM1	0.437953	0.792425			PLEKHM1	0.168412	0.0527977
HIST1H1E	0.281949	0.790957			HIST1H1E	0.267575	0.0529041
NUP155	0.792247	0.790155			NUP155	0.0526031	0.053011
LTV1	0.830598	0.788717			LTV1	0.0421736	0.0531186
MRPL17	0.711109	0.78856			MRPL17	0.074436	0.0532262
METAP2	0.41119	0.788402			METAP2	0.180919	0.0533338
UFM1	0.608149	0.788321			UFM1	0.106617	0.0534413
FPGS	0.312206	0.788075			FPGS	0.242733	0.0535489
RPS5	0.911155	0.78758			RPS5	0.0234745	0.0536566
SSBP3	0.611374	0.786822			SSBP3	0.105826	0.0537646
MIS12	0.851475	0.786352			MIS12	0.0368931	0.0538729
HNRNPR	0.849117	0.786299			HNRNPR	0.0376132	0.053981
GLTSCR2	0.692085	0.786249			GLTSCR2	0.0791421	0.0540891
DYNLL1	0.256822	0.785494			DYNLL1	0.28869	0.0541974
STRIP1	0.420889	0.784264			STRIP1	0.175576	0.0543065
USP10	0.74711	0.784242			USP10	0.0644582	0.0544155
HSCB	0.951801	0.784227			HSCB	0.0133467	0.0545243
SPTLC1	0.79589	0.783989			SPTLC1	0.0507263	0.0546331
POC1A	0.165678	0.783719			POC1A	0.397379	0.0547419
ORC5	0.953763	0.783629			ORC5	0.0127555	0.0548507
ASUN	0.971274	0.783534			ASUN	0.00915644	0.0549594
CASC5	0.662844	0.783245			CASC5	0.0887088	0.0550681
WDR25	0.433113	0.783107			WDR25	0.170065	0.0551768
C19orf25	0.419279	0.783032			C19orf25	0.176315	0.0552854
COG8	0.557768	0.782923			COG8	0.120613	0.0553939
NFKBIE	0.677657	0.782922			NFKBIE	0.083587	0.0555023
FASTKD5	0.606981	0.782608			FASTKD5	0.107093	0.0556107
SARNP	0.0829116	0.782532			SARNP	0.542069	0.055719
PPP6R3	0.051549	0.782451			PPP6R3	0.619152	0.0558273
PPP2CA	0.973934	0.782251			PPP2CA	0.00847112	0.0559355
ATP5I	0.316282	0.782209			ATP5I	0.239246	0.0560436
NPM3	0.487775	0.782139			NPM3	0.145237	0.0561517
COIL	0.360252	0.781437			COIL	0.209914	0.05626
QRSL1	0.723637	0.780876			QRSL1	0.0716194	0.0563686
MXRA7	0.652039	0.780814			MXRA7	0.0924295	0.0564771
EMC4	0.844292	0.780636			EMC4	0.0383497	0.0565855
AQP7	0.941781	0.780224			AQP7	0.0156223	0.0566941
COG4	0.758597	0.780043			COG4	0.0618773	0.0568026
MRPL3	0.850438	0.779556			MRPL3	0.0370729	0.0569114
OGDH	0.497236	0.779331			OGDH	0.141244	0.0570201
FURIN	0.000709215	0.779163			FURIN	0.841534	0.0571288
TXNRD1	0.980553	0.778638			TXNRD1	0.00660358	0.0572377
RPS7	0.960591	0.778638			RPS7	0.0111259	0.0573465
RALA	0.255777	0.777881			RALA	0.289811	0.0574556
GATAD2A	0.0562785	0.777803			GATAD2A	0.605757	0.0575646
CTBP2	0.45848	0.777545			CTBP2	0.15832	0.0576737
SCAP	0.901695	0.777234			SCAP	0.0252657	0.0577828
COX4I1	0.338224	0.777195			COX4I1	0.225503	0.0578918
PARN	0.150632	0.776978			PARN	0.419493	0.0580008
EXOSC3	0.877496	0.776942			EXOSC3	0.0303188	0.0581097
TSG101	0.925589	0.776282			TSG101	0.0193277	0.0582188
TBCD	0.909227	0.775847			TBCD	0.0239653	0.0583281
LARP1	0.278166	0.775402			LARP1	0.270728	0.0584376
ATP6V1G1	0.630445	0.775245			ATP6V1G1	0.099739	0.058547
TACC3	0.334988	0.775209			TACC3	0.227276	0.0586563
PFN1	0.948369	0.773978			PFN1	0.014042	0.0587663
CYS1	0.747628	0.773878			CYS1	0.0643329	0.0588762
PNN	0.660595	0.773706			PNN	0.0894481	0.058986
SLC25A10	0.608948	0.773119			SLC25A10	0.1063	0.0590961
PNKP	0.854731	0.773025			PNKP	0.0360027	0.0592061
NOS1AP	0.554426	0.772939			NOS1AP	0.121983	0.0593161
C17orf58	0.85188	0.772719			C17orf58	0.0368037	0.059426
PPARGC1B	0.912698	0.772623			PPARGC1B	0.0231101	0.0595358
SMG8	0.052387	0.771587			SMG8	0.617084	0.0596462
TKT	0.152081	0.771489			TKT	0.417337	0.0597565
KDSR	0.910997	0.77109			KDSR	0.0235962	0.0598669
COA5	0.403985	0.770986			COA5	0.183313	0.0599773
TADA2B	0.736745	0.770428			TADA2B	0.0678685	0.0600878
ISG20L2	0.838606	0.770279			ISG20L2	0.0395719	0.0601983
PSMB1	0.832683	0.769371			PSMB1	0.0414932	0.0603093
HEATR3	0.0540652	0.769273			HEATR3	0.61198	0.0604202
SPATA31A6	0.794914	0.768646			SPATA31A6	0.0513893	0.0605313
TSC22D2	0.36781	0.767816			TSC22D2	0.205566	0.0606428
PSMD11	0.990568	0.767765			PSMD11	0.00335004	0.0607543
MRPL51	0.380605	0.767449			MRPL51	0.19589	0.0608657
COQ6	0.0418747	0.767385			COQ6	0.647403	0.0609771
ZNF622	0.676032	0.76639			ZNF622	0.084601	0.061089
NDUFA11	0.347547	0.766215			NDUFA11	0.218739	0.0612009
SUMO2	0.981042	0.766059			SUMO2	0.00640256	0.0613127
PLEKHN1	0.115289	0.766042			PLEKHN1	0.477573	0.0614243
ICE1	0.734615	0.765764			ICE1	0.068636	0.061536
MALSU1	0.0707542	0.765663			MALSU1	0.567158	0.0616477
ATP5B	0.789853	0.76549			ATP5B	0.0531575	0.0617593
RPL7L1	0.915217	0.765142			RPL7L1	0.0222779	0.0618709
NASP	0.775039	0.764876			NASP	0.0564706	0.0619826
FDX1	0.611239	0.763606			FDX1	0.105983	0.062095
ZNF407	0.474943	0.76334			ZNF407	0.152305	0.0622074
EIF1	0.742536	0.763116			EIF1	0.0660942	0.0623198
RTEL1	0.650119	0.762753			RTEL1	0.0933283	0.0624323
C12orf45	0.989253	0.762694			C12orf45	0.00384695	0.0625447
RPL13A	0.535348	0.762227			RPL13A	0.129221	0.0626573
NDUFAF3	0.389734	0.762196			NDUFAF3	0.190912	0.0627697
MRPL20	0.687399	0.761911			MRPL20	0.0804234	0.0628821
SRD5A3	0.931346	0.761587			SRD5A3	0.0180473	0.0629946
USH1G	0.280074	0.761444			USH1G	0.269071	0.0631071
ZFP69B	0.338345	0.760414			ZFP69B	0.225326	0.0632201
ZSWIM7	0.648069	0.759865			ZSWIM7	0.0936296	0.0633333
WTAP	0.914481	0.759754			WTAP	0.0228107	0.0634464
SDAD1	0.61839	0.759496			SDAD1	0.103309	0.0635595
XRCC5	0.887794	0.75853			XRCC5	0.0286441	0.0636731
WBSCR16	0.685605	0.758014			WBSCR16	0.0812808	0.0637869
NCKAP1	0.623051	0.755736			NCKAP1	0.102215	0.063902
NPIPB5	0.697261	0.755399			NPIPB5	0.0782961	0.0640172
COX18	0.351173	0.755309			COX18	0.216228	0.0641323
TCOF1	0.91493	0.755184			TCOF1	0.0223968	0.0642473
KCNJ4	0.221537	0.754144			KCNJ4	0.323398	0.0643628
RBX1	0.704017	0.754094			RBX1	0.0762156	0.0644782
EXOC3	0.679802	0.754082			EXOC3	0.0830081	0.0645935
ATP5G1	0.114266	0.75396			ATP5G1	0.480171	0.0647087
SDHAF2	0.769177	0.7536			SDHAF2	0.0576553	0.064824
C9orf78	0.900803	0.753599			C9orf78	0.0255974	0.0649391
KRT10	0.643419	0.752966			KRT10	0.0949882	0.0650545
LCMT1	0.889752	0.752323			LCMT1	0.0277699	0.0651702
PTAR1	0.368653	0.752096			PTAR1	0.205021	0.0652859
RPL41	0.863455	0.751861			RPL41	0.0336664	0.0654015
MRPS15	0.445254	0.751295			MRPS15	0.164001	0.0655174
STAT5A	0.665702	0.750578			STAT5A	0.0875287	0.0656335
FMO1	0.288789	0.750449			FMO1	0.26206	0.0657497
MIOS	0.924297	0.750132			MIOS	0.0197157	0.0658658
GEMIN7	0.850332	0.750111			GEMIN7	0.0371628	0.0659819
SRP68	0.865086	0.749427			SRP68	0.0333264	0.0660982
TMEM240	0.146734	0.748674			TMEM240	0.426322	0.0662148
NCDN	0.380109	0.748522			NCDN	0.196626	0.0663314
UBE2S	0.1289	0.74806			UBE2S	0.454161	0.0664481
TFB1M	0.157114	0.747705			TFB1M	0.410896	0.0665649
HAMP	0.806939	0.746993			HAMP	0.0471177	0.0666821
HIST2H2AC	0.672427	0.746869			HIST2H2AC	0.0856153	0.0667991
CTU1	0.759769	0.746624			CTU1	0.0609075	0.0669161
NSUN4	0.439119	0.74648			NSUN4	0.166759	0.0670331
ARL4D	0.108145	0.746451			ARL4D	0.490775	0.06715
LIMD2	0.192346	0.745724			LIMD2	0.35934	0.0672672
COX10	0.772073	0.744533			COX10	0.0569415	0.067385
TLN1	0.783789	0.743542			TLN1	0.0542858	0.0675032
NDUFA10	0.217435	0.743395			NDUFA10	0.328276	0.0676214
XRCC1	0.428448	0.742906			XRCC1	0.172637	0.0677397
EDC4	0.757124	0.742341			EDC4	0.0623624	0.0678583
JAZF1	0.955555	0.742165			JAZF1	0.0122925	0.0679768
TP53RK	0.754419	0.742056			TP53RK	0.0629729	0.0680952
CCDC144A	0.377181	0.741484			CCDC144A	0.198462	0.0682139
RBM42	0.712299	0.741475			RBM42	0.0738941	0.0683324
PGP	0.152442	0.740967			PGP	0.416652	0.068451
MRPS18C	0.855772	0.740596			MRPS18C	0.0357382	0.0685698
HMGA1	0.656506	0.739532			HMGA1	0.0906352	0.0686891
GTF2E2	0.921283	0.739257			GTF2E2	0.020723	0.0688083
NAPG	0.277918	0.739224			NAPG	0.270894	0.0689275
RPL17-C18orf32	0.308938	0.737851			RPL17-C18orf32	0.244645	0.0690474
VDAC1	0.193655	0.737845			VDAC1	0.357849	0.0691671
TAF6L	0.822622	0.73753			TAF6L	0.044822	0.0692869
CEP55	0.712093	0.736797			CEP55	0.0741649	0.0694069
ZNHIT6	0.944823	0.736652			ZNHIT6	0.0150861	0.0695269
ATP6V0D1	0.457015	0.736628			ATP6V0D1	0.159052	0.0696468
DRAP1	0.92323	0.736256			DRAP1	0.0201599	0.0697668
TMED10	0.189442	0.735759			TMED10	0.362442	0.0698869
COX5A	0.687789	0.73569			COX5A	0.0802804	0.0700069
OTOP1	0.828526	0.735664			OTOP1	0.0431503	0.0701268
FOXD4L6	0.666118	0.734608			FOXD4L6	0.0870858	0.0702472
TVP23C	0.324107	0.734409			TVP23C	0.233803	0.0703675
DPY19L2	0.12739	0.734381			DPY19L2	0.456579	0.0704878
NDUFB7	0.107307	0.734046			NDUFB7	0.492106	0.0706081
NDUFA8	0.123431	0.733953			NDUFA8	0.463912	0.0707283
ATIC	0.00549748	0.733164			ATIC	0.8003	0.0708488
MRPL1	0.153084	0.733103			MRPL1	0.415623	0.0709692
SPCS3	0.584184	0.732602			SPCS3	0.11217	0.0710898
IFITM2	0.881564	0.73192			IFITM2	0.0295464	0.0712106
FAM25G	0.69424	0.731512			FAM25G	0.078718	0.0713316
ATP5D	0.416041	0.730061			ATP5D	0.178159	0.0714533
RPS21	0.759361	0.729973			RPS21	0.0613928	0.0715749
TBP	0.452329	0.729783			TBP	0.16125	0.0716965
TXNL4B	0.901972	0.728911			TXNL4B	0.0251329	0.0718184
E2F3	0.411802	0.728785			E2F3	0.180551	0.0719403
TMSB10	0.684207	0.728727			TMSB10	0.0817108	0.0720621
DIS3	0.792756	0.728558			DIS3	0.0523823	0.0721838
DDX21	0.941706	0.72843			DDX21	0.0156682	0.0723054
ATP5L	0.423757	0.728156			ATP5L	0.174656	0.0724271
NEK2	0.0850364	0.727744			NEK2	0.537211	0.0725489
DIMT1	0.885209	0.727414			DIMT1	0.0288651	0.0726707
THOC6	0.761226	0.727215			THOC6	0.0603005	0.0727925
TADA2A	0.376308	0.726392			TADA2A	0.199561	0.0729147
FH	0.379791	0.726315			FH	0.19681	0.0730367
AHCTF1	0.989891	0.726296			AHCTF1	0.0036324	0.0731586
SRSF1	0.990407	0.726236			SRSF1	0.00339154	0.0732804
YBX1	0.658532	0.725598			YBX1	0.0903369	0.0734025
HNRNPL	0.949541	0.725343			HNRNPL	0.0138747	0.0735245
CCAR1	0.925116	0.725251			CCAR1	0.0193831	0.0736465
PSMG1	0.991811	0.724799			PSMG1	0.00292677	0.0737685
MRPS2	0.579226	0.724404			MRPS2	0.114328	0.0738907
GTF2H2C	0.71807	0.724117			GTF2H2C	0.0725511	0.0740129
GOSR2	0.741699	0.723898			GOSR2	0.0665988	0.0741351
CENPH	0.813199	0.723591			CENPH	0.0461625	0.0742573
ADRM1	0.827983	0.722889			ADRM1	0.0435403	0.0743798
HIST1H2AE	0.690432	0.721668			HIST1H2AE	0.079568	0.0745029
PTMA	0.724822	0.721396			PTMA	0.0714881	0.074626
SRF	0.4961	0.721381			SRF	0.141786	0.074749
KLF16	0.801796	0.720458			KLF16	0.0490765	0.0748723
SF3B6	0.809804	0.720143			SF3B6	0.0466894	0.0749957
RBM4	0.197802	0.718539			RBM4	0.351823	0.07512
SUGP1	0.869199	0.718162			SUGP1	0.0324967	0.0752443
AP1M1	0.00169505	0.71798			AP1M1	0.830215	0.0753685
NHLRC2	0.281208	0.717777			NHLRC2	0.268074	0.0754928
PCM1	0.192156	0.717568			PCM1	0.35961	0.075617
COQ2	0.205382	0.717238			COQ2	0.340304	0.0757412
DDX1	0.857062	0.716805			DDX1	0.0353002	0.0758656
CHTOP	0.0175006	0.716644			CHTOP	0.734667	0.0759899
NDUFB9	0.475663	0.716321			NDUFB9	0.151763	0.0761143
NPB	0.264253	0.715855			NPB	0.280922	0.0762388
MOG	0.546685	0.715588			MOG	0.125411	0.0763633
BEND3	0.163882	0.714829			BEND3	0.399792	0.0764881
COX19	0.312374	0.713823			COX19	0.242559	0.0766134
BOD1L1	0.0462781	0.713787			BOD1L1	0.634106	0.0767385
FAM136A	0.241838	0.713417			FAM136A	0.3012	0.0768637
DDX52	0.563591	0.713117			DDX52	0.117537	0.0769889
TUBA1B	0.892967	0.71227			TUBA1B	0.0269805	0.0771145
C19orf53	0.555227	0.710881			C19orf53	0.12147	0.0772408
SRRM2	0.543198	0.710476			SRRM2	0.126273	0.0773672
MRPL19	0.502427	0.710061			MRPL19	0.139983	0.0774936
TIMM9	0.967651	0.709399			TIMM9	0.009792	0.0776203
NCAPD3	0.981855	0.709202			NCAPD3	0.00616474	0.077747
MFN2	0.555407	0.708121			MFN2	0.121298	0.0778741
TRIT1	0.427421	0.707616			TRIT1	0.173372	0.0780014
GOLGA6L1	0.589956	0.707317			GOLGA6L1	0.110519	0.0781288
NDUFB10	0.243885	0.70696			NDUFB10	0.299944	0.0782562
GMPPB	0.535719	0.705651			GMPPB	0.128874	0.0783842
ZNF317	0.385581	0.705373			ZNF317	0.192756	0.0785122
SP2	0.268884	0.705056			SP2	0.277157	0.0786403
RINT1	0.437701	0.705015			RINT1	0.168595	0.0787682
RFC1	0.461362	0.70488			RFC1	0.157405	0.0788961
ALG1	0.987293	0.704356			ALG1	0.0046046	0.0790241
ANKRD49	0.440847	0.703502			ANKRD49	0.166023	0.0791525
KIF14	0.579916	0.702938			KIF14	0.113497	0.0792811
DIDO1	0.533941	0.702887			DIDO1	0.129916	0.0794095
PFAS	0.0834769	0.702593			PFAS	0.54068	0.079538
FAM60A	0.583956	0.701405			FAM60A	0.112336	0.079667
FNTA	0.873121	0.701221			FNTA	0.0313554	0.0797959
YEATS2	0.876381	0.701108			YEATS2	0.0305562	0.0799248
MED19	0.797515	0.700152			MED19	0.0499521	0.0800541
C19orf52	0.842492	0.699481			C19orf52	0.0388171	0.0801836
RARS	0.558253	0.698511			RARS	0.120271	0.0803136
MRPL44	0.290891	0.698469			MRPL44	0.26004	0.0804434
SDC1	0.514118	0.698259			SDC1	0.135881	0.0805732
MTERF3	0.390122	0.698052			MTERF3	0.190727	0.080703
OR2T29	0.507338	0.697725			OR2T29	0.138373	0.0808328
KIAA1524	0.218776	0.697041			KIAA1524	0.326361	0.0809628
PRKRIP1	0.934449	0.696217			PRKRIP1	0.0175877	0.0810932
BRCA1	0.669948	0.696212			BRCA1	0.0860549	0.0812234
GGTLC2	0.584975	0.696008			GGTLC2	0.111839	0.0813536
ZRANB2	0.960755	0.695771			ZRANB2	0.0110912	0.0814838
MBTD1	0.100155	0.69563			MBTD1	0.506078	0.0816139
NDUFA4	0.493701	0.695468			NDUFA4	0.142149	0.081744
SEPHS1	0.986381	0.695358			SEPHS1	0.00491387	0.0818739
TTC14	0.552406	0.694835			TTC14	0.123011	0.0820041
CEP152	0.437092	0.694508			CEP152	0.168778	0.0821342
RAD54L	0.100167	0.693445			RAD54L	0.505994	0.0822649
BCAS2	0.198398	0.692863			BCAS2	0.351685	0.0823957
CIT	0.803945	0.692102			CIT	0.0476605	0.0825268
ABCG1	0.0629961	0.692029			ABCG1	0.586905	0.0826578
PSMD12	0.895688	0.690923			PSMD12	0.0264869	0.0827893
SRP19	0.962425	0.690545			SRP19	0.0108876	0.0829208
HIST1H2AI	0.393952	0.690261			HIST1H2AI	0.188139	0.0830524
PROCA1	0.206953	0.689654			PROCA1	0.339159	0.0831842
VPS72	0.472401	0.689647			VPS72	0.153032	0.0833158
TCEB3CL	0.725631	0.68831			TCEB3CL	0.0708344	0.083448
C11orf57	0.725221	0.688045			C11orf57	0.0712268	0.0835802
WBP1L	0.429252	0.687936			WBP1L	0.17227	0.0837124
OR2T5	0.254947	0.687881			OR2T5	0.290609	0.0838444
UTP11L	0.803746	0.687492			UTP11L	0.0477697	0.0839765
PPIA	0.33646	0.686501			PPIA	0.226035	0.084109
FNBP4	0.681508	0.686077			FNBP4	0.08243	0.0842416
CD2BP2	0.828555	0.685963			CD2BP2	0.0430527	0.0843742
BRD8	0.631348	0.685068			BRD8	0.0992778	0.0845071
FAM86A	0.83542	0.684503			FAM86A	0.0406225	0.0846401
VPS35	0.154006	0.684268			VPS35	0.41459	0.0847732
RNF20	0.778199	0.683759			RNF20	0.056006	0.0849063
SCPEP1	0.157493	0.683143			SCPEP1	0.409966	0.0850397
FAM207A	0.962672	0.682486			FAM207A	0.0107222	0.0851733
TFB2M	0.869274	0.682038			TFB2M	0.0324146	0.085307
TRMT5	0.33945	0.680899			TRMT5	0.224617	0.0854412
GPI	0.985358	0.680456			GPI	0.00520642	0.0855756
NOL11	0.329856	0.680311			NOL11	0.231158	0.0857098
SETDB1	0.174409	0.680218			SETDB1	0.384037	0.0858439
STON1-GTF2A1L	0.503834	0.680143			STON1-GTF2A1L	0.139624	0.085978
ZNF469	0.224866	0.680074			ZNF469	0.318451	0.0861119
RPAP3	0.889374	0.679528			RPAP3	0.0279151	0.0862459
C17orf96	0.103139	0.679245			C17orf96	0.500303	0.08638
NCAPG2	0.991083	0.679124			NCAPG2	0.00309973	0.086514
HMGCR	0.413275	0.679103			HMGCR	0.179814	0.0866479
CBX1	0.669218	0.67899			CBX1	0.0862019	0.0867817
LSM12	0.339195	0.678924			LSM12	0.224794	0.0869153
LSM5	0.289645	0.678386			LSM5	0.261387	0.0870491
ABCF1	0.718485	0.677844			ABCF1	0.0722837	0.0871831
NDUFS3	0.665041	0.676489			NDUFS3	0.0879708	0.0873177
AATF	0.95412	0.676103			AATF	0.0126776	0.0874523
CHTF18	0.342515	0.675141			CHTF18	0.22284	0.0875874
SEC62	0.81573	0.674525			SEC62	0.0457455	0.0877226
TDP2	0.0625434	0.673799			TDP2	0.588224	0.0878581
HSP90B1	0.199609	0.673713			HSP90B1	0.3503	0.0879935
C15orf41	0.987324	0.673335			C15orf41	0.00457374	0.0881289
KRT17	0.18397	0.673259			KRT17	0.370932	0.0882643
EXOC7	0.779659	0.673071			EXOC7	0.0555444	0.0883996
RAD51C	0.399962	0.672989			RAD51C	0.184797	0.0885348
EPC2	0.294006	0.671194			EPC2	0.25886	0.0886708
ASF1A	0.0259086	0.67109			ASF1A	0.701724	0.0888068
GOLGA6L6	0.11403	0.671036			GOLGA6L6	0.481093	0.0889426
HLA-C	0.534982	0.670231			HLA-C	0.129395	0.0890788
TAF1B	0.408964	0.670035			TAF1B	0.182023	0.0892149
DPH6	0.332051	0.669826			DPH6	0.229749	0.0893509
DRG1	0.840545	0.669376			DRG1	0.0391923	0.0894871
UBA52	0.389299	0.669147			UBA52	0.191097	0.0896232
TMEM127	0.477464	0.66913			TMEM127	0.150314	0.0897592
LIN54	0.627994	0.668547			LIN54	0.100356	0.0898954
MRPL24	0.568537	0.668393			MRPL24	0.116175	0.0900315
PAGR1	0.0704263	0.666228			PAGR1	0.568076	0.0901686
IMPDH2	0.5138	0.665863			IMPDH2	0.136059	0.0903058
DPH1	0.305772	0.664915			DPH1	0.24707	0.0904434
KDM8	0.937925	0.664039			KDM8	0.0166648	0.0905814
PPA2	0.202705	0.663666			PPA2	0.345271	0.0907193
DGKE	0.572483	0.663564			DGKE	0.115497	0.0908572
DDX19A	0.825372	0.663118			DDX19A	0.0442287	0.0909952
NPIPB6	0.11565	0.663017			NPIPB6	0.476825	0.0911331
SIGLEC14	0.792742	0.662872			SIGLEC14	0.0524926	0.0912709
SSH2	0.261455	0.662489			SSH2	0.283689	0.0914088
XRCC4	0.250199	0.660359			XRCC4	0.294742	0.0915477
HIST1H2AB	0.0601484	0.659995			HIST1H2AB	0.594987	0.0916867
UQCR10	0.616249	0.659862			UQCR10	0.10425	0.0918255
POLR3D	0.71009	0.659771			POLR3D	0.0748431	0.0919643
RPP38	0.918207	0.658549			RPP38	0.0216933	0.0921036
MSTO1	0.860032	0.658082			MSTO1	0.0346063	0.092243
SMG7	0.94527	0.657731			SMG7	0.014823	0.0923825
ARGFX	0.814217	0.657591			ARGFX	0.0459538	0.0925218
FCGR1B	0.454418	0.65682			FCGR1B	0.160335	0.0926615
CNPY2	0.258794	0.655603			CNPY2	0.285793	0.0928016
TAF12	0.105933	0.654945			TAF12	0.494662	0.092942
TFIP11	0.835699	0.654653			TFIP11	0.0405263	0.0930824
GTF3C5	0.560925	0.654301			GTF3C5	0.118905	0.0932228
PSMD2	0.995084	0.654032			PSMD2	0.00164172	0.0933632
PI4KB	0.107768	0.654015			PI4KB	0.491486	0.0935035
NAF1	0.208822	0.653693			NAF1	0.337293	0.0936438
TRIM37	0.0635485	0.653297			TRIM37	0.584668	0.0937841
UBE2Z	0.100519	0.652693			UBE2Z	0.505657	0.0939247
UXS1	0.0755111	0.652236			UXS1	0.558059	0.0940653
SPATA31A5	0.187685	0.651845			SPATA31A5	0.36445	0.094206
NELFCD	0.88788	0.651785			NELFCD	0.0285713	0.0943466
PDCD7	0.611945	0.651762			PDCD7	0.10551	0.094487
MRPS7	0.553281	0.651412			MRPS7	0.122497	0.0946275
PIGB	0.0394804	0.651317			PIGB	0.654802	0.0947678
DCTN4	0.641535	0.651061			DCTN4	0.0957473	0.0949082
NUMA1	0.664395	0.651024			NUMA1	0.0882655	0.0950484
SKP2	0.982138	0.65064			SKP2	0.00612613	0.0951887
TRMT6	0.50032	0.649696			TRMT6	0.140702	0.0953293
MTG1	0.380178	0.649084			MTG1	0.196258	0.0954701
DLST	0.725299	0.649008			DLST	0.0710961	0.0956108
METTL23	0.461445	0.648734			METTL23	0.15704	0.0957515
KLC2	0.768423	0.648425			KLC2	0.0581331	0.0958922
TTLL5	0.296882	0.646548			TTLL5	0.254795	0.0960338
HK2	0.0878869	0.646039			HK2	0.531262	0.0961755
NCL	0.850197	0.645668			NCL	0.0372526	0.0963173
HECTD1	0.132218	0.645175			HECTD1	0.44834	0.0964592
ACD	0.634839	0.644874			ACD	0.0974335	0.0966011
GOLGA6L10	0.0586929	0.644424			GOLGA6L10	0.598999	0.0967431
ALG1L	0.872801	0.644385			ALG1L	0.0314363	0.0968849
ATP5J2	0.617035	0.643357			ATP5J2	0.103779	0.0970272
RMND5A	0.128624	0.642636			RMND5A	0.454464	0.0971697
EMC6	0.491145	0.641636			EMC6	0.14342	0.0973125
FRG2	0.660367	0.641581			FRG2	0.0897443	0.0974553
NDUFS2	0.307604	0.641514			NDUFS2	0.245686	0.0975979
CRKL	0.0579324	0.641022			CRKL	0.601201	0.0977407
LIG1	0.290499	0.640277			LIG1	0.260545	0.0978837
TRMT10C	0.231948	0.64007			TRMT10C	0.310375	0.0980267
CCSAP	0.0554653	0.6395			CCSAP	0.608215	0.0981698
UQCRC1	0.665355	0.638645			UQCRC1	0.0878234	0.0983132
NUP35	0.616327	0.638366			NUP35	0.104093	0.0984566
NAGLU	0.071842	0.637826			NAGLU	0.565444	0.0986002
USP17L5	0.127927	0.63733			USP17L5	0.455674	0.0987439
EXOC4	0.613255	0.636849			EXOC4	0.105037	0.0988876
CPD	0.00265769	0.636687			CPD	0.821833	0.0990313
EFR3A	0.0912933	0.636593			EFR3A	0.52439	0.0991749
DHX16	0.801176	0.636509			DHX16	0.0494024	0.0993184
NOL7	0.977895	0.636432			NOL7	0.00738617	0.0994618
ZNF468	0.758908	0.635721			ZNF468	0.0616351	0.0996054
FECH	0.343018	0.635678			FECH	0.222485	0.0997489
MEAF6	0.0429291	0.635547			MEAF6	0.644267	0.0998923
CLPS	0.278772	0.634838			CLPS	0.270066	0.100036
TMEM200B	0.196103	0.633186			TMEM200B	0.354985	0.10018
CENPE	0.326327	0.633127			CENPE	0.232214	0.100325
CORO6	0.0560013	0.633115			CORO6	0.606525	0.100469
ZFC3H1	0.370455	0.633055			ZFC3H1	0.203932	0.100613
OR4F21	0.348687	0.632332			OR4F21	0.217306	0.100757
NDUFB4	0.754043	0.631979			NDUFB4	0.0633396	0.100901
DDX28	0.593165	0.631297			DDX28	0.109369	0.101045
MTERF4	0.471103	0.629237			MTERF4	0.153576	0.101191
LIN28B	0.04092	0.626091			LIN28B	0.650748	0.101338
NAA25	0.832918	0.625367			NAA25	0.0412021	0.101485
ORC3	0.949853	0.623973			ORC3	0.0137922	0.101633
FAF2	0.805594	0.622994			FAF2	0.0473339	0.101781
QRICH1	0.817311	0.621979			QRICH1	0.04523	0.101929
MRPS18A	0.232301	0.621285			MRPS18A	0.309141	0.102078
SEC61G	0.939015	0.619204			SEC61G	0.0162354	0.102228
VPS29	0.0266924	0.618793			VPS29	0.699019	0.102378
GTF2H2	0.472625	0.617716			GTF2H2	0.152669	0.102528
NOC2L	0.840357	0.617636			NOC2L	0.0392867	0.102678
VPS45	0.274929	0.617262			VPS45	0.273209	0.102828
WDR54	0.164872	0.617117			WDR54	0.398347	0.102978
CDC42SE1	0.448443	0.616538			CDC42SE1	0.163081	0.103128
PPIL2	0.846768	0.616471			PPIL2	0.0378867	0.103278
RRP9	0.625247	0.614909			RRP9	0.101285	0.103429
MED29	0.661196	0.614806			MED29	0.0892998	0.103579
RFC4	0.747894	0.614113			RFC4	0.0640825	0.10373
PPME1	0.209664	0.612651			PPME1	0.335996	0.103882
SUDS3	0.869959	0.612448			SUDS3	0.0320862	0.104033
SNUPN	0.917564	0.611576			SNUPN	0.0218089	0.104185
RSAD1	0.638954	0.610909			RSAD1	0.0962048	0.104336
MRPL22	0.781	0.610814			MRPL22	0.0551997	0.104488
CPOX	0.533891	0.610692			CPOX	0.13009	0.10464
HLA-G	0.307926	0.609828			HLA-G	0.245512	0.104792
OR4N2	0.148109	0.609404			OR4N2	0.422983	0.104944
PPY	0.564272	0.609395			PPY	0.117366	0.105096
TTC22	0.0312446	0.609302			TTC22	0.683184	0.105247
PTP4A2	0.0206895	0.608499			PTP4A2	0.721568	0.105399
RND2	0.0451288	0.608202			RND2	0.637507	0.105552
CENPC	0.832318	0.607815			CENPC	0.0417836	0.105704
EP300	0.184864	0.607639			EP300	0.369488	0.105856
WARS2	0.186588	0.607431			WARS2	0.366582	0.106008
HAUS3	0.779394	0.607358			HAUS3	0.0556597	0.106159
PRR5-ARHGAP8	0.521689	0.606761			PRR5-ARHGAP8	0.133582	0.106311
PCED1B	0.0244589	0.606619			PCED1B	0.706687	0.106463
TUBD1	0.825517	0.606298			TUBD1	0.0441304	0.106615
MAPKAP1	0.0293573	0.605922			MAPKAP1	0.689752	0.106767
PEF1	0.656471	0.60509			PEF1	0.0907843	0.106919
HCRTR1	0.433522	0.604607			HCRTR1	0.169698	0.107072
ZNF506	0.244782	0.604605			ZNF506	0.299159	0.107224
GLE1	0.945776	0.60353			GLE1	0.0146474	0.107376
MAEA	0.28335	0.603474			MAEA	0.266742	0.107529
MTMR4	0.0145638	0.603322			MTMR4	0.748481	0.107681
MRPL37	0.0956904	0.602861			MRPL37	0.516363	0.107833
DDX5	0.512833	0.601675			DDX5	0.136414	0.107986
FANCM	0.043617	0.601383			FANCM	0.642315	0.108139
MRPS9	0.442348	0.600946			MRPS9	0.16547	0.108292
MGEA5	0.836932	0.600697			MGEA5	0.0402393	0.108445
STUB1	0.105372	0.600444			STUB1	0.4958	0.108598
GOLGA6A	0.050077	0.599461			GOLGA6A	0.623124	0.108751
ABCB10	0.331114	0.599397			ABCB10	0.230629	0.108904
SEC61B	0.720429	0.599292			SEC61B	0.0718836	0.109057
FBLIM1	0.753525	0.598631			FBLIM1	0.063462	0.109211
C9orf129	0.350342	0.598248			C9orf129	0.216587	0.109364
VPS37C	0.632288	0.596546			VPS37C	0.0988161	0.109518
OVOL2	0.379553	0.596299			OVOL2	0.197361	0.109672
SLC16A3	0.204745	0.596125			SLC16A3	0.342158	0.109826
MBD3	0.0780879	0.59554			MBD3	0.553587	0.10998
CAPRIN1	0.25194	0.595525			CAPRIN1	0.293315	0.110133
IRX3	0.097086	0.595437			IRX3	0.513525	0.110287
DROSHA	0.489127	0.594844			DROSHA	0.144511	0.110441
MED28	0.835133	0.5941			MED28	0.0407187	0.110595
SCNM1	0.205163	0.594068			SCNM1	0.341019	0.110749
RFWD3	0.737264	0.593787			RFWD3	0.0677409	0.110903
PDCD5	0.501314	0.593708			PDCD5	0.140342	0.111057
SCGB1C1	0.570612	0.592841			SCGB1C1	0.115835	0.111211
ZCCHC9	0.613674	0.59273			ZCCHC9	0.104722	0.111365
AKIRIN2	0.587489	0.592213			AKIRIN2	0.111343	0.111519
RNF4	0.802572	0.591378			RNF4	0.0486421	0.111674
CCT7	0.502371	0.590536			CCT7	0.140163	0.111829
ZBTB7A	0.493672	0.590505			ZBTB7A	0.14233	0.111983
GJA3	0.804304	0.590157			GJA3	0.0475513	0.112138
TAF1D	0.676369	0.590028			TAF1D	0.0844561	0.112292
BRPF1	0.749129	0.589599			BRPF1	0.0639572	0.112447
OR7A10	0.056418	0.589099			OR7A10	0.605317	0.112601
FAM133B	0.385034	0.58901			FAM133B	0.193679	0.112756
DPH2	0.401082	0.588321			DPH2	0.18424	0.112911
ATMIN	0.398731	0.588077			ATMIN	0.185169	0.113065
RPL38	0.901558	0.587889			RPL38	0.025332	0.11322
KRTAP4-7	0.530974	0.587029			KRTAP4-7	0.131303	0.113375
SOCS3	0.0202645	0.586426			SOCS3	0.723037	0.11353
ZNF254	0.438938	0.586182			ZNF254	0.167127	0.113685
SERF2	0.000690098	0.58609			SERF2	0.841833	0.11384
PPP1R11	0.849476	0.586047			PPP1R11	0.0373429	0.113995
ZBTB18	0.646778	0.585507			ZBTB18	0.0940821	0.114149
SETD5	0.668032	0.585275			SETD5	0.0866432	0.114304
TMEM88B	0.0584052	0.585057			TMEM88B	0.599792	0.114459
ARHGDIA	0.116484	0.584307			ARHGDIA	0.475418	0.114614
PHC2	0.047755	0.584278			PHC2	0.629767	0.114769
MSRB1	0.210488	0.584			MSRB1	0.334839	0.114924
RAB18	0.153046	0.583786			RAB18	0.415737	0.115079
MUS81	0.0405496	0.583265			MUS81	0.652008	0.115234
HMGB1	0.830038	0.582271			HMGB1	0.0423689	0.115389
PPP1R7	0.920963	0.58138			PPP1R7	0.0208925	0.115545
POLR2H	0.910183	0.581194			POLR2H	0.0237186	0.1157
TLDC1	0.172406	0.581057			TLDC1	0.387174	0.115855
TSFM	0.376166	0.580223			TSFM	0.199927	0.116011
CSNK2A1	0.00363156	0.580035			CSNK2A1	0.813975	0.116167
CHTF8	0.92675	0.579654			CHTF8	0.0190531	0.116322
UBA5	0.308583	0.579142			UBA5	0.244992	0.116478
HEXIM1	0.582313	0.577173			HEXIM1	0.113164	0.116635
ASB6	0.294358	0.576297			ASB6	0.258522	0.116792
HIST1H4K	0.064445	0.576281			HIST1H4K	0.582345	0.116949
ATP6V1D	0.461395	0.576178			ATP6V1D	0.157222	0.117105
ZWINT	0.237583	0.575349			ZWINT	0.304951	0.117262
UBQLN4	0.814426	0.57504			UBQLN4	0.0458496	0.117419
PPM1J	0.127643	0.574762			PPM1J	0.456076	0.117576
KLHL11	0.579904	0.574386			KLHL11	0.113664	0.117733
ACTR1A	0.184464	0.573231			ACTR1A	0.369882	0.11789
YPEL5	0.407923	0.572892			YPEL5	0.182575	0.118048
LCN10	0.768848	0.572641			LCN10	0.0578942	0.118205
SAMM50	0.746546	0.572024			SAMM50	0.0647089	0.118362
PRPF39	0.873387	0.571741			PRPF39	0.0312748	0.11852
IBA57	0.416102	0.569972			IBA57	0.177975	0.118678
AURKAIP1	0.548331	0.569556			AURKAIP1	0.124553	0.118836
OVCA2	0.0863347	0.569441			OVCA2	0.53384	0.118994
DYNLT1	0.003634	0.56799			DYNLT1	0.813922	0.119153
NFATC2IP	0.53387	0.567865			NFATC2IP	0.130436	0.119312
KANSL1	0.0730211	0.567586			KANSL1	0.563652	0.11947
EIF3L	0.883518	0.567575			EIF3L	0.0290899	0.119629
MAU2	0.921161	0.567476			MAU2	0.0207795	0.119787
KIAA0907	0.426807	0.56676			KIAA0907	0.173922	0.119946
NUP153	0.608735	0.566743			NUP153	0.106459	0.120104
STEAP3	0.182457	0.566251			STEAP3	0.372369	0.120263
DAP3	0.800215	0.565851			DAP3	0.0495116	0.120421
NUP37	0.843685	0.565362			NUP37	0.0384428	0.12058
OGFOD1	0.148125	0.565067			OGFOD1	0.422871	0.120738
CASZ1	0.273555	0.563763			CASZ1	0.274033	0.120897
CHRNG	0.483604	0.563698			CHRNG	0.147412	0.121056
TRMT61A	0.869932	0.563235			TRMT61A	0.0321682	0.121216
NDUFA5	0.0815672	0.563015			NDUFA5	0.545397	0.121375
POLRMT	0.703731	0.562623			POLRMT	0.0763535	0.121534
MRPL54	0.491387	0.56259			MRPL54	0.143239	0.121692
UBE2H	0.630948	0.562306			UBE2H	0.0995852	0.121851
MRPL47	0.62599	0.562294			MRPL47	0.100975	0.12201
UBAP1	0.53323	0.561831			UBAP1	0.130609	0.122169
RCOR1	0.768364	0.561659			RCOR1	0.0582524	0.122328
RNF126	0.155265	0.56144			RNF126	0.413325	0.122486
DDX46	0.348134	0.561433			DDX46	0.21856	0.122645
MLX	0.35544	0.56083			MLX	0.212988	0.122803
ZFYVE20	0.354616	0.560615			ZFYVE20	0.21371	0.122962
SOX15	0.244529	0.560064			SOX15	0.299316	0.123121
OST4	0.124402	0.558611			OST4	0.461555	0.12328
NEMF	0.477398	0.55732			NEMF	0.150495	0.12344
[truncated: 15,674 more rows]

## Sheet: D341_D425_dependencies
Gene	D341_FDR	D341_probability	D341_ceres		Gene	D425_FDR	D425_probability	D425_ceres
PHF5A	0	1	-1.6245		AARS	0	1	-1.69124
POLR2L	0	1	-1.62565		ANKLE2	0	1	-1.58926
RAN	0	1	-1.65319		ATP6V1B2	0	1	-1.57337
SNRPD1	4.25471e-12	1	-1.60566		BUB3	0	1	-1.87058
GINS2	4.11753e-09	1	-1.59138		C1orf109	0	1	-1.74325
CIRH1A	9.49578e-09	1	-1.58977		CDC45	0	1	-1.75568
PSMD14	9.0913e-08	0.999999	-1.57847		CDCA8	0	1	-1.55334
WEE1	1.59775e-07	0.999999	-1.57786		CDK1	0	1	-1.6259
SARS	2.18254e-07	0.999999	-1.57742		CHAF1B	0	1	-1.58669
POLR3A	2.80986e-07	0.999999	-1.57585		COPB1	0	1	-1.61045
YARS	4.72517e-07	0.999998	-1.56896		DBR1	0	1	-1.77696
TSR1	8.93395e-07	0.999995	-1.55971		EEF2	0	1	-1.8848
PSMA1	1.50473e-06	0.999991	-1.55146		EIF2S1	0	1	-1.81254
TRMT112	2.08021e-06	0.99999	-1.54968		EIF4A1	0	1	-1.56576
EIF2S1	2.66996e-06	0.999989	-1.5463		ETF1	0	1	-1.56281
MASTL	3.19801e-06	0.999989	-1.54582		FAU	0	1	-1.64845
RFC2	4.0113e-06	0.999983	-1.53524		GEMIN5	0	1	-1.6525
KIF11	4.83358e-06	0.999981	-1.53256		GNB2L1	0	1	-1.66259
DYNLRB1	5.74461e-06	0.999978	-1.52868		KIF11	0	1	-1.58866
RPL12	6.56524e-06	0.999978	-1.52866		LRR1	0	1	-1.73047
ATP6V0C	7.34138e-06	0.999977	-1.52784		LSM2	0	1	-1.83988
TBC1D3C	8.18955e-06	0.999974	-1.52418		NCBP2	0	1	-1.55696
UTP15	9.39332e-06	0.999964	-1.51488		PAFAH1B1	0	1	-1.60545
SNRPF	1.06009e-05	0.999962	-1.51272		PCNA	0	1	-1.55733
CDC123	1.17831e-05	0.99996	-1.51144		POLE2	0	1	-1.57724
C1orf109	1.32979e-05	0.999949	-1.50356		POLR1C	0	1	-1.5372
RPS20	1.54198e-05	0.999929	-1.49184		POLR2L	0	1	-1.95585
DTYMK	1.75867e-05	0.999924	-1.48894		POP5	0	1	-1.56312
PSMD7	1.96725e-05	0.999922	-1.48789		PRELID1	0	1	-1.68556
RPL18	2.18474e-05	0.999915	-1.48429		PRPF19	0	1	-1.6028
SNRNP200	2.40514e-05	0.99991	-1.48185		PRPF8	0	1	-1.62509
PSMA6	2.61226e-05	0.99991	-1.48178		PSMA3	0	1	-2.00927
ESPL1	2.82852e-05	0.999903	-1.47876		PSMA6	0	1	-1.57239
DONSON	3.04973e-05	0.999896	-1.47622		PSMB3	0	1	-1.72024
BUB3	3.28367e-05	0.999888	-1.47264		PSMB6	0	1	-1.91033
DBR1	3.5139e-05	0.999884	-1.47155		RAN	0	1	-2.01749
RPS11	3.76318e-05	0.999873	-1.46777		RBM8A	0	1	-1.56932
NEDD1	3.9994e-05	0.999873	-1.46776		RNPC3	0	1	-1.70794
PSMA2	4.25844e-05	0.999859	-1.46334		RPL12	0	1	-1.96171
CDK7	4.52013e-05	0.999853	-1.46172		RPL37	0	1	-1.71084
DDX55	4.84751e-05	0.999821	-1.45354		RPL4	0	1	-1.68855
WDR43	5.16116e-05	0.99982	-1.45334		RPS11	0	1	-1.68198
CCT3	5.49454e-05	0.999805	-1.45022		RPS20	0	1	-1.79969
RPS13	5.85122e-05	0.999788	-1.44668		RPS29	0	1	-1.62412
POLR2E	6.21706e-05	0.999777	-1.44432		RRM2	0	1	-1.73983
POLR2A	6.56876e-05	0.999776	-1.44415		RUVBL1	0	1	-1.72382
RUVBL1	6.90658e-05	0.999776	-1.44404		SARS	0	1	-1.5983
PAFAH1B1	7.23444e-05	0.999774	-1.44363		SNRPD1	0	1	-1.63792
RPS29	7.55693e-05	0.99977	-1.44287		SNRPE	0	1	-1.57114
SF3A1	7.86663e-05	0.99977	-1.44286		SYS1	0	1	-1.55088
LUC7L3	8.1664e-05	0.999768	-1.44266		TBC1D3C	0	1	-1.64661
RPL37	8.47079e-05	0.99976	-1.4412		THAP1	0	1	-1.62004
EEF2	8.76702e-05	0.999758	-1.44089		TIMELESS	0	1	-1.57237
RRM2	9.07555e-05	0.999746	-1.43869		TXNL4A	0	1	-1.59504
XPO1	9.39238e-05	0.999735	-1.43681		WDR82	0	1	-1.98034
CDK1	9.72927e-05	0.999717	-1.43374		WEE1	0	1	-1.68259
MAK16	0.000100573	0.999716	-1.43345		POLR2J	3.25276e-16	1	-1.51905
PRPF19	0.000104246	0.999686	-1.42919		RPA1	6.52735e-16	1	-1.51869
FARSB	0.000107812	0.999685	-1.42903		POLR3A	3.07061e-14	1	-1.51515
ANKLE2	0.000111744	0.999656	-1.42485		RRM1	6.36287e-14	1	-1.51484
SMU1	0.000115577	0.999655	-1.42459		NIP7	1.27652e-13	1	-1.51221
PSMB5	0.000119364	0.99965	-1.4239		SS18L2	2.16572e-13	1	-1.50998
NIP7	0.000123092	0.999646	-1.42335		SF3B4	9.4189e-13	1	-1.50706
PPWD1	0.000127037	0.999624	-1.42079		DONSON	2.00396e-10	1	-1.4943
TOP2A	0.000131706	0.999569	-1.41432		PABPN1	4.68336e-10	1	-1.49299
ALDOA	0.000136543	0.999549	-1.41214		RPL11	7.9668e-10	1	-1.49178
VCP	0.000141363	0.999541	-1.41132		RPL27	1.13695e-09	1	-1.49138
TARS	0.000148061	0.999403	-1.39901		SAE1	1.57136e-09	1	-1.48948
ACTL6A	0.000154633	0.999398	-1.39864		YARS	1.99707e-09	1	-1.48941
CHAF1B	0.00016148	0.999366	-1.39608		SRSF3	2.45043e-09	1	-1.48865
GINS1	0.000168291	0.999355	-1.3952		OSGEP	8.55669e-09	1	-1.47943
AURKB	0.000175079	0.999343	-1.39426		GINS2	1.82199e-08	0.999999	-1.47663
RCC1	0.000181689	0.999342	-1.39421		PELP1	3.37314e-08	0.999999	-1.47441
MTBP	0.000188348	0.999326	-1.39293		RPP21	5.02998e-08	0.999999	-1.47387
DDX56	0.000195609	0.999267	-1.38908		DDX47	7.04972e-08	0.999998	-1.47235
LYRM4	0.000203723	0.999188	-1.38387		PSMD14	9.02973e-08	0.999998	-1.4723
SMC2	0.000212181	0.999145	-1.38141		NEDD1	1.151e-07	0.999998	-1.47018
MCM5	0.000220911	0.999107	-1.37932		WDR43	1.39984e-07	0.999998	-1.4699
TRAPPC1	0.000230122	0.999051	-1.37627		VCP	1.65114e-07	0.999998	-1.46956
LSM2	0.000239421	0.999026	-1.37487		RPL32	1.94493e-07	0.999997	-1.46761
SF3B4	0.00024882	0.998999	-1.37341		CDC123	2.36681e-07	0.999996	-1.46426
POLD3	0.000258117	0.998989	-1.37289		PSMB4	2.81625e-07	0.999996	-1.46332
KARS	0.000267278	0.998982	-1.37256		SUPT5H	3.33249e-07	0.999995	-1.46138
PSMA5	0.000276666	0.998944	-1.37082		MAD2L2	3.92467e-07	0.999995	-1.45915
PDRG1	0.000286283	0.998906	-1.36906		MTOR	4.58844e-07	0.999994	-1.45695
PSMB3	0.000295837	0.998892	-1.36842		DYNC1H1	5.27175e-07	0.999994	-1.45603
CDCA8	0.000305398	0.998872	-1.3675		CIRH1A	6.04024e-07	0.999993	-1.45336
SPC24	0.000315482	0.998807	-1.36449		TOMM40	6.86976e-07	0.999992	-1.45126
SF1	0.000329894	0.998402	-1.34913		SNRPF	7.70536e-07	0.999992	-1.45059
SNRPB	0.000344025	0.998398	-1.34901		INTS3	8.61111e-07	0.999991	-1.44815
CPSF4	0.000358574	0.998332	-1.34682		DAD1	9.49914e-07	0.999991	-1.44809
METTL16	0.000373017	0.998313	-1.34617		TMED7	1.05111e-06	0.99999	-1.44377
CDC16	0.00038748	0.998282	-1.34515		COPA	1.16599e-06	0.999988	-1.43886
KPNB1	0.000401815	0.998265	-1.34459		PELO	1.2816e-06	0.999988	-1.43787
HNRNPH1	0.000416582	0.998195	-1.34241		IKBKAP	1.40216e-06	0.999987	-1.43586
RPA1	0.00043192	0.998111	-1.34004		PRPF31	1.52466e-06	0.999987	-1.43466
NXT1	0.000447115	0.998094	-1.33957		LUC7L3	1.64999e-06	0.999986	-1.43322
PSMA3	0.000462212	0.998073	-1.33898		HSPA9	1.78006e-06	0.999986	-1.43122
EXOSC8	0.000477219	0.998052	-1.33838		ATP6V0C	1.91822e-06	0.999985	-1.42827
ZMAT2	0.000492536	0.997991	-1.33667		RPL23	2.06539e-06	0.999983	-1.42569
TXN	0.000507808	0.997965	-1.33593		TRIAP1	2.21386e-06	0.999983	-1.42484
ATP6V1F	0.000523564	0.997885	-1.33369		SF1	2.37648e-06	0.999981	-1.42136
AARS	0.000539717	0.997813	-1.33187		HAUS1	2.55758e-06	0.999979	-1.4171
POP5	0.000556017	0.997765	-1.33073		ZBTB11	2.75904e-06	0.999977	-1.41376
CLNS1A	0.000572435	0.99772	-1.32964		PSMA1	2.96187e-06	0.999976	-1.41303
NEDD8	0.000589027	0.997669	-1.32841		TRMT112	3.16278e-06	0.999976	-1.41276
CCT4	0.000605927	0.997603	-1.32682		TBC1D3H	3.36658e-06	0.999975	-1.4118
PLK1	0.000624307	0.997409	-1.32231		BRF2	3.57323e-06	0.999974	-1.41084
POLR3B	0.00064319	0.997317	-1.32041		GUK1	3.77782e-06	0.999974	-1.41059
ECD	0.000662046	0.997283	-1.31969		EMC3	3.98102e-06	0.999974	-1.41024
POLR1A	0.000681193	0.997213	-1.31824		SNRNP70	4.18292e-06	0.999974	-1.40989
TRRAP	0.00070032	0.997177	-1.3175		TAF6	4.39306e-06	0.999972	-1.40811
BUD31	0.000719686	0.997111	-1.31615		CCT3	4.61585e-06	0.99997	-1.40606
TUBB	0.000738856	0.997095	-1.31581		ZPR1	4.84041e-06	0.99997	-1.4054
PCNA	0.000757822	0.99708	-1.3155		TSR1	5.10174e-06	0.999965	-1.40061
RPS16	0.00077664	0.997059	-1.31507		POLR2A	5.35978e-06	0.999965	-1.40046
CDC27	0.000795268	0.997044	-1.31475		XAB2	5.6559e-06	0.99996	-1.39566
PELP1	0.000813647	0.997036	-1.31459		CPSF4	5.96123e-06	0.999958	-1.39417
RPL7	0.000832305	0.996966	-1.31315		SRSF7	6.26689e-06	0.999958	-1.39359
RPL23	0.000850677	0.996963	-1.31309		DTYMK	6.57413e-06	0.999957	-1.39289
TRAPPC3	0.000869785	0.996837	-1.31084		TARS	6.88691e-06	0.999956	-1.39175
DHX37	0.000890818	0.996564	-1.30595		DDB1	7.19764e-06	0.999955	-1.39142
GUK1	0.00091156	0.996558	-1.30584		VPS25	7.51911e-06	0.999953	-1.3897
RPL4	0.000932267	0.996521	-1.30517		COPG1	7.84117e-06	0.999953	-1.38907
PRPF8	0.000952814	0.996499	-1.30479		FARSB	8.1744e-06	0.99995	-1.3873
SS18L2	0.000973602	0.996428	-1.30351		CDC27	8.51329e-06	0.999949	-1.38626
WDR82	0.00099409	0.996424	-1.30345		NAA50	8.86073e-06	0.999947	-1.38493
RBM22	0.00101444	0.996402	-1.30306		TAMM41	9.27218e-06	0.999938	-1.37824
NOP58	0.00103478	0.996362	-1.30244		WDR18	9.67755e-06	0.999938	-1.37821
RRM1	0.00105494	0.996344	-1.30217		ELP5	1.00912e-05	0.999937	-1.37692
RPS6	0.00107672	0.996091	-1.29823		SNRPA1	1.0517e-05	0.999934	-1.37543
COPB2	0.00109881	0.996008	-1.29694		HDAC3	1.09569e-05	0.999931	-1.37377
ECT2	0.00112296	0.99569	-1.29214		DHX33	1.13976e-05	0.99993	-1.37317
DUT	0.00114682	0.995679	-1.292		TINF2	1.18367e-05	0.99993	-1.37275
CDK9	0.00117034	0.995678	-1.29198		CDK7	1.22827e-05	0.999928	-1.37165
DHX33	0.00119382	0.995636	-1.29141		ALG2	1.27239e-05	0.999928	-1.3715
GNB2L1	0.00121722	0.995601	-1.29094		POLR2I	1.3159e-05	0.999928	-1.37147
SYS1	0.00124057	0.995561	-1.29039		PSMA7	1.36303e-05	0.999922	-1.36788
RPL9	0.00126596	0.99523	-1.28591		POLR3K	1.41122e-05	0.999919	-1.3666
POLR3K	0.0012911	0.995215	-1.2857		RPL24	1.46042e-05	0.999917	-1.36541
NARS	0.00131634	0.995151	-1.28483		YRDC	1.50906e-05	0.999917	-1.36533
RPL11	0.00134197	0.995044	-1.28338		URB1	1.56864e-05	0.9999	-1.35718
POLR1C	0.00136774	0.994972	-1.28251		RPL10A	1.62831e-05	0.999899	-1.35666
RABGGTA	0.00139378	0.994883	-1.28145		BUD31	1.68772e-05	0.999898	-1.35632
HNRNPK	0.00141987	0.994823	-1.28074		CDC23	1.7468e-05	0.999897	-1.35603
CPSF3L	0.00144609	0.994752	-1.27989		NEDD8	1.80944e-05	0.999891	-1.35346
POLR3H	0.00147222	0.994713	-1.27943		RAD9A	1.8726e-05	0.999889	-1.35264
CHEK1	0.00149829	0.994669	-1.27892		SEPHS2	1.93939e-05	0.999882	-1.34996
MCM7	0.00152551	0.994446	-1.27627		CNOT3	2.01013e-05	0.999875	-1.34712
SAE1	0.00155282	0.994379	-1.27546		GGPS1	2.08089e-05	0.999874	-1.34665
COPS5	0.00158011	0.994325	-1.27483		MED11	2.15517e-05	0.999867	-1.34444
RPP21	0.00160717	0.994307	-1.27462		ESPL1	2.23073e-05	0.999864	-1.34332
CDC45	0.00163402	0.994285	-1.27435		TUBGCP2	2.3056e-05	0.999863	-1.34317
THAP1	0.00166105	0.994203	-1.27338		SNRNP200	2.38068e-05	0.999861	-1.34257
RUVBL2	0.00168896	0.994013	-1.27137		RNGTT	2.4565e-05	0.999859	-1.3417
RRP12	0.00171732	0.993887	-1.27007		ATP6V1F	2.53205e-05	0.999858	-1.34134
CDAN1	0.00174561	0.993841	-1.26958		PSMD7	2.62749e-05	0.999825	-1.33199
CDC23	0.00177366	0.993822	-1.26939		FAM86B1	2.72957e-05	0.999812	-1.32874
C9orf114	0.00180277	0.993597	-1.26705		RBM25	2.83081e-05	0.999812	-1.32856
RNGTT	0.00183157	0.99359	-1.26696		PFDN2	2.93098e-05	0.999811	-1.32847
CENPN	0.00186128	0.993385	-1.26483		TXN	3.03246e-05	0.999807	-1.32742
GGPS1	0.00189304	0.992995	-1.26105		KTI12	3.13488e-05	0.999804	-1.32667
RPL19	0.00192463	0.992958	-1.26071		DDX49	3.2475e-05	0.999785	-1.32273
CARS	0.00195622	0.992895	-1.26013		HIST2H3A	3.35927e-05	0.999784	-1.32255
TAF1C	0.0019885	0.992717	-1.2585		CPSF3L	3.46975e-05	0.999784	-1.32253
COPB1	0.00202194	0.992461	-1.25614		RPS16	3.58507e-05	0.999774	-1.32036
DDX49	0.00205574	0.992333	-1.25497		SPC25	3.70243e-05	0.999768	-1.31916
SF3B3	0.00208946	0.992279	-1.25447		SFPQ	3.82231e-05	0.999762	-1.31777
DNAJC17	0.0021228	0.992277	-1.25445		CLTC	3.94958e-05	0.999747	-1.31514
DPAGT1	0.00215622	0.992194	-1.2537		SRSF2	4.08982e-05	0.999722	-1.31087
POLR2J	0.00218997	0.992074	-1.25265		SF3A1	4.22946e-05	0.99972	-1.31055
WDR12	0.00222429	0.991907	-1.25129		TRRAP	4.3734e-05	0.99971	-1.30879
TXNL4A	0.00225849	0.991859	-1.2509		RPA2	4.5159e-05	0.99971	-1.30872
XAB2	0.00229243	0.991836	-1.25072		NACA	4.68004e-05	0.999669	-1.30266
RABGGTB	0.00232658	0.991731	-1.24986		NCAPG	4.85158e-05	0.999653	-1.30032
TCEB2	0.00236081	0.99165	-1.24919		SNRPG	5.02481e-05	0.999647	-1.2994
POLR2I	0.002396	0.991409	-1.24723		SNRPD2	5.20152e-05	0.999637	-1.29801
CCT2	0.00243156	0.991275	-1.24614		WDR55	5.37823e-05	0.999633	-1.2975
ANAPC11	0.00246678	0.991264	-1.24605		RPAIN	5.55441e-05	0.999631	-1.29719
ATP6V1B2	0.00250167	0.991252	-1.24595		TRAPPC8	5.73209e-05	0.999625	-1.29643
MTOR	0.00253712	0.991081	-1.24456		ERH	5.90862e-05	0.999623	-1.29625
HSPA9	0.00257256	0.991014	-1.24401		TOP2A	6.09012e-05	0.999611	-1.29473
SEC13	0.00260781	0.990976	-1.2437		NUDT21	6.27191e-05	0.999606	-1.29423
XRCC6	0.00264507	0.990536	-1.24045		DPAGT1	6.46429e-05	0.999583	-1.29143
PWP2	0.00268216	0.990494	-1.24014		CDC20	6.6628e-05	0.999568	-1.28959
POLR3F	0.00272018	0.990246	-1.23833		RUVBL2	6.86461e-05	0.999558	-1.28836
ETF1	0.00275877	0.990064	-1.23701		NDC80	7.06947e-05	0.999548	-1.28724
POLR2B	0.00279702	0.990051	-1.23692		ANAPC11	7.29937e-05	0.999497	-1.28204
SNRPD2	0.00283526	0.989976	-1.23637		ATP6V1A	7.5287e-05	0.999494	-1.28168
SF3A2	0.00287383	0.989836	-1.23536		UTP15	7.75822e-05	0.999489	-1.28118
SRSF2	0.00291225	0.989788	-1.235		WDR75	7.99e-05	0.99948	-1.28027
EMC3	0.00295097	0.989654	-1.23403		RPL9	8.2271e-05	0.999465	-1.27876
LSM8	0.00299022	0.989474	-1.23277		SEPSECS	8.46753e-05	0.999454	-1.27763
ALG11	0.00302997	0.989297	-1.23162		RPS24	8.71299e-05	0.999439	-1.27637
CDC7	0.00306984	0.989195	-1.23096		RPN1	8.9687e-05	0.999414	-1.27425
RPS9	0.00310984	0.98909	-1.23027		CDC16	9.2315e-05	0.999395	-1.27263
SDE2	0.00314954	0.98907	-1.23014		MARS	9.51342e-05	0.999352	-1.26897
SMC3	0.00318962	0.988915	-1.22913		CSTF1	9.79271e-05	0.999352	-1.26894
CENPK	0.0032295	0.988873	-1.22886		WARS	0.000100709	0.999348	-1.26865
GTF2A2	0.00326951	0.988769	-1.22818		SF3B3	0.000103597	0.999322	-1.26653
ZPR1	0.00331056	0.988479	-1.22629		ATP2A2	0.000106596	0.999294	-1.26452
UTP20	0.00335138	0.988445	-1.22607		EXOSC8	0.000109579	0.999291	-1.26432
NOP56	0.0033921	0.988382	-1.22566		GPN2	0.000112602	0.999277	-1.26329
LRR1	0.0034327	0.988326	-1.2253		MED30	0.000115726	0.99925	-1.26139
PSMA4	0.00347376	0.98815	-1.22415		PSMG4	0.000118878	0.999238	-1.26052
RPL8	0.00351462	0.988109	-1.22388		SPC24	0.000122067	0.999224	-1.25951
TINF2	0.00355543	0.988038	-1.22342		CDC7	0.000125253	0.999218	-1.25909
WBSCR22	0.00359642	0.987919	-1.2227		TTC27	0.000128435	0.999213	-1.2587
NCBP2	0.00363737	0.987845	-1.22227		RPL8	0.000131639	0.999202	-1.25791
HIST2H3A	0.00367834	0.98776	-1.22177		EIF2B2	0.000134941	0.999175	-1.2562
RPL14	0.00371931	0.987676	-1.22128		RPS8	0.000138538	0.999106	-1.25199
DNAJC9	0.00376101	0.98744	-1.21989		TMED2	0.000142207	0.999084	-1.25062
UBTF	0.00380333	0.987225	-1.21863		ELP6	0.000145942	0.999062	-1.24932
RPLP2	0.00384574	0.987121	-1.21802		SDE2	0.000149645	0.999062	-1.24928
ATP6V0B	0.00388796	0.987076	-1.21776		CCT5	0.00015347	0.999028	-1.24725
VPS25	0.00393004	0.987023	-1.21745		RRS1	0.00015738	0.999002	-1.24592
MRTO4	0.00397196	0.986973	-1.21715		DNAJC17	0.000161299	0.998992	-1.24542
SEPHS2	0.00401372	0.986926	-1.21688		CRCP	0.000165213	0.998985	-1.24506
PRC1	0.00405581	0.986768	-1.21595		PSMA5	0.000169098	0.998984	-1.24499
SNRNP25	0.00409776	0.986715	-1.21565		CTPS1	0.000172948	0.998984	-1.24498
DYNC1H1	0.00413937	0.986707	-1.21559		DNAJC9	0.000176776	0.998981	-1.24483
PRPF31	0.00418061	0.986706	-1.21559		CTCF	0.00018067	0.998959	-1.24368
CRCP	0.00422203	0.986582	-1.21486		DYNLRB1	0.00018453	0.998958	-1.24366
ISCU	0.00426355	0.986477	-1.21425		NUP133	0.000188549	0.998915	-1.24143
SBDS	0.00430632	0.986113	-1.21222		HARS	0.000192643	0.99889	-1.24012
TRNT1	0.00434913	0.986018	-1.21172		THOC7	0.000196728	0.998884	-1.23981
TONSL	0.00439194	0.985934	-1.21127		BUB1B	0.000200837	0.998871	-1.23911
PUF60	0.00443753	0.985214	-1.20745		WBP11	0.000205044	0.99884	-1.23752
COPS6	0.00448342	0.985055	-1.20661		SMU1	0.000209362	0.998806	-1.23602
POLE2	0.00453024	0.984746	-1.20497		RPL19	0.00021373	0.998786	-1.23513
CCDC94	0.00457671	0.984737	-1.20492		RFC2	0.000218139	0.998768	-1.23432
SSRP1	0.00462415	0.984417	-1.20323		ORC6	0.000222861	0.998686	-1.23071
CSE1L	0.00467183	0.984267	-1.2025		C9orf114	0.000227543	0.998686	-1.23071
MIS18A	0.00471933	0.984213	-1.20224		POLR2B	0.00023221	0.99868	-1.23046
SPATA5L1	0.00476687	0.984109	-1.20174		SNAPC1	0.000237444	0.998538	-1.2246
WDR55	0.00481421	0.984062	-1.20151		PDRG1	0.000242763	0.998507	-1.22344
PRIM1	0.00486126	0.984034	-1.20138		RPS9	0.000248114	0.998489	-1.22274
UBE2M	0.00490906	0.983762	-1.20007		SNW1	0.000253429	0.998487	-1.22266
HAUS5	0.00495672	0.983699	-1.19977		POLD1	0.000258829	0.998456	-1.22148
ISY1	0.00500458	0.983557	-1.19908		ANAPC2	0.000264339	0.998418	-1.22005
POLE	0.00505298	0.983331	-1.19799		C7orf55-LUC7L2	0.000270059	0.998357	-1.21771
NUDT21	0.00510224	0.983026	-1.19652		RSL24D1	0.000275768	0.998348	-1.21739
RBM14	0.00515124	0.982993	-1.19636		POLR3B	0.000281602	0.998307	-1.21601
NOP2	0.00520008	0.982932	-1.19607		MIS18A	0.0002874	0.998304	-1.21592
DDX54	0.00524956	0.982676	-1.19484		METTL16	0.000293234	0.998283	-1.21525
NSF	0.00530085	0.982134	-1.19231		CENPW	0.000299145	0.998253	-1.21424
BIRC5	0.0053519	0.98209	-1.19212		TOMM22	0.000305025	0.998248	-1.21409
TICRR	0.0054037	0.9818	-1.19085		UBE2N	0.000310919	0.998233	-1.2136
PRELID1	0.00545692	0.981346	-1.18885		HYOU1	0.000316862	0.998209	-1.2128
TIMELESS	0.00550996	0.981281	-1.18857		PDCD11	0.00032297	0.998156	-1.21106
PSMB6	0.00556286	0.981213	-1.18827		RPLP2	0.000329209	0.998111	-1.20957
TANGO6	0.00561692	0.980814	-1.18651		NUS1	0.000335399	0.998111	-1.20957
FOXD4	0.00567059	0.980805	-1.18647		TAF8	0.000341542	0.99811	-1.20955
RPL31	0.00572403	0.980754	-1.18625		RPS25	0.000347771	0.998076	-1.20843
ORC6	0.00577763	0.980607	-1.18561		RPL6	0.000353986	0.998067	-1.20813
QARS	0.00583085	0.980599	-1.18557		SSRP1	0.000360341	0.998019	-1.20667
WDR18	0.00588419	0.980461	-1.18497		DDX41	0.0003667	0.998005	-1.20627
SSU72	0.00593796	0.980242	-1.184		GTF2B	0.00037304	0.997997	-1.20605
URB1	0.00599171	0.980141	-1.18356		RPL14	0.000379466	0.997963	-1.20506
GAPDH	0.00604615	0.979857	-1.18238		EIF3A	0.000386064	0.997905	-1.20341
RSL1D1	0.00610083	0.97968	-1.18167		NFS1	0.000392646	0.997896	-1.20315
THOC7	0.00615594	0.979463	-1.1808		BIRC5	0.0003993	0.997864	-1.20224
COPS3	0.00621116	0.979321	-1.18023		NUP43	0.000406063	0.997822	-1.20104
DDB1	0.00626617	0.979265	-1.18		EIF3G	0.000412874	0.997796	-1.20029
EIF3A	0.00632232	0.978855	-1.17835		CDC5L	0.00041981	0.997749	-1.19896
GEMIN5	0.00637843	0.978753	-1.17794		POLR3H	0.000426856	0.997706	-1.19773
SNRPG	0.00643433	0.978695	-1.17771		MNAT1	0.000433916	0.997688	-1.19725
RSL24D1	0.00648986	0.978684	-1.17766		SPATA5L1	0.000441036	0.997658	-1.1965
DHX15	0.00654559	0.978517	-1.17699		CENPK	0.000448105	0.997657	-1.19649
CNOT3	0.0066023	0.978144	-1.17549		TCP1	0.000455136	0.997653	-1.19639
PPP4C	0.00665933	0.977942	-1.17468		YARS2	0.000462142	0.997646	-1.19621
SUPT6H	0.00671628	0.977852	-1.17431		RPS6	0.000469197	0.997619	-1.19553
POLD1	0.00677371	0.977603	-1.17332		RFC3	0.000476229	0.997611	-1.19534
NCBP1	0.00683247	0.977126	-1.17154		TRAPPC1	0.000483281	0.997591	-1.19485
BUB1B	0.00689128	0.976996	-1.17105		XRCC6	0.000490326	0.997579	-1.19455
RPS15A	0.00695113	0.976589	-1.16955		KPNB1	0.00049738	0.997563	-1.19414
NOL10	0.00701276	0.975977	-1.16728		SNRPB	0.000504554	0.997515	-1.19296
SLU7	0.00707421	0.975906	-1.16702		PRPF38B	0.00051187	0.997461	-1.19161
NELFB	0.00713612	0.975653	-1.16608		COPS5	0.000519411	0.997384	-1.18969
INTS6	0.00719765	0.975633	-1.166		MYC	0.000526984	0.99736	-1.18909
SKIV2L2	0.0072607	0.975086	-1.16398		SCFD1	0.000534503	0.99736	-1.18909
RPP40	0.00732468	0.974698	-1.16259		MED8	0.000542085	0.997328	-1.18828
BCL2L1	0.00738823	0.97469	-1.16256		C3orf17	0.000549619	0.997326	-1.18823
EIF4A1	0.00745214	0.974461	-1.16177		DTL	0.00055713	0.997317	-1.18802
IARS	0.00751689	0.974094	-1.16051		HNRNPK	0.000564606	0.997313	-1.1879
NACA	0.00758156	0.973988	-1.16015		AURKB	0.000572065	0.997302	-1.18764
POLR2D	0.00764708	0.973612	-1.15886		CCT4	0.000579716	0.997232	-1.1861
RPL24	0.00771233	0.973562	-1.15869		PWP2	0.000587515	0.997174	-1.18484
NMD3	0.00777827	0.973232	-1.15756		MCM2	0.000595381	0.997139	-1.18407
CTCF	0.00784391	0.973185	-1.1574		CDK6	0.000603305	0.997107	-1.18336
RPL3	0.00791005	0.972911	-1.15646		COPB2	0.000611216	0.997094	-1.1831
U2AF1	0.00797582	0.972883	-1.15636		NOC3L	0.000619141	0.997075	-1.18267
NRDE2	0.0080416	0.972752	-1.15591		PHF5A	0.00062702	0.997072	-1.18262
EIF3I	0.00810712	0.972694	-1.15572		HSPD1	0.00063485	0.997071	-1.18259
WDR1	0.00817242	0.97263	-1.1555		POLE	0.000642783	0.997025	-1.18158
RPL32	0.00823752	0.972557	-1.15525		SMG1	0.000651027	0.996917	-1.17923
MAD2L2	0.00830235	0.972508	-1.15508		NUP85	0.000659291	0.996895	-1.17874
CDIPT	0.00836929	0.971751	-1.15253		PPP1R15B	0.00066754	0.996882	-1.17847
CDC20	0.00843657	0.971513	-1.15178		NVL	0.000675897	0.996834	-1.17742
NCAPG	0.00850397	0.971343	-1.15123		MAK16	0.000684244	0.99682	-1.17716
SNRPC	0.00857099	0.971324	-1.15117		BCL2L1	0.000692602	0.9968	-1.17677
GSPT1	0.00863849	0.971044	-1.15028		CSNK2B	0.000700915	0.996797	-1.17671
ELP6	0.0087064	0.970785	-1.14946		CPSF2	0.000709251	0.996773	-1.17626
IMP4	0.00877403	0.970734	-1.14929		RPS15A	0.000717595	0.996754	-1.17589
CWC22	0.00884185	0.97054	-1.14868		NOL10	0.000725892	0.996752	-1.17585
NUP133	0.00890945	0.970472	-1.14846		TCEB2	0.000734196	0.996733	-1.17549
SRSF3	0.00897679	0.970418	-1.14829		RBM22	0.00074245	0.996732	-1.17547
RPL18A	0.00904413	0.970281	-1.14785		TRAPPC3	0.000751144	0.99658	-1.17255
DDX10	0.00911164	0.970095	-1.14726		WDR5	0.000760144	0.996468	-1.1704
NOC3L	0.00917907	0.969988	-1.14692		MTBP	0.000769256	0.996415	-1.1694
SFPQ	0.00924623	0.969933	-1.14674		MASTL	0.000778482	0.996361	-1.16836
DDX41	0.00931327	0.969837	-1.14644		GINS1	0.000787671	0.996355	-1.16824
TUBGCP2	0.00938044	0.969665	-1.14589		DUT	0.000797021	0.996286	-1.16699
UBL5	0.00944754	0.969548	-1.14552		SBDS	0.000806623	0.996188	-1.16532
NARFL	0.00951483	0.969356	-1.14491		ZMAT2	0.000816324	0.996138	-1.16448
ELP5	0.00958195	0.969276	-1.14465		SNAPC5	0.000825971	0.996135	-1.16444
ERH	0.00964894	0.969181	-1.14435		TIMM10	0.00083574	0.996077	-1.16346
MARS	0.00971609	0.968997	-1.14376		LSM3	0.000845761	0.995977	-1.16177
RPL10A	0.00978289	0.968975	-1.14369		EP400	0.000856257	0.995806	-1.15887
ZBTB11	0.00984975	0.968822	-1.14321		GTF2H4	0.00086712	0.995668	-1.15664
PDCD2	0.00991717	0.96851	-1.14228		COPS6	0.000877982	0.995646	-1.15632
RFC3	0.00998421	0.968496	-1.14224		RGPD6	0.000888835	0.995627	-1.15603
NOP10	0.0100518	0.968187	-1.14132		SOD1	0.000899645	0.995619	-1.15592
CLP1	0.0101193	0.968077	-1.14099		PDCD2	0.000910699	0.995519	-1.15441
SNRPE	0.0101872	0.967814	-1.14021		POLR2E	0.000921765	0.995493	-1.15402
RPL27A	0.0102553	0.967595	-1.13956		HSPE1	0.000932825	0.995473	-1.15372
FBL	0.0103234	0.967489	-1.13925		ZNHIT2	0.000943966	0.995424	-1.15299
COPA	0.0103912	0.967437	-1.13909		EIF1AD	0.000955164	0.995383	-1.15237
RPS19	0.0104598	0.967049	-1.13794		RAD21	0.0009664	0.995348	-1.15185
PSMD1	0.0105284	0.966903	-1.1375		TUT1	0.000977756	0.995286	-1.15092
BORA	0.0105969	0.966783	-1.13715		GPN1	0.000989134	0.995256	-1.15048
BRIX1	0.0106652	0.966728	-1.13698		MIS18BP1	0.00100056	0.995217	-1.14989
RAE1	0.0107341	0.966388	-1.13597		CLNS1A	0.00101194	0.995209	-1.14977
PRMT1	0.010803	0.966276	-1.13564		PSMB5	0.00102327	0.995203	-1.14968
GTF2B	0.0108714	0.966258	-1.13559		PMPCA	0.00103461	0.995181	-1.14934
MYBL2	0.0109397	0.966174	-1.13534		SNAPC3	0.00104616	0.995085	-1.14791
TUT1	0.0110078	0.966132	-1.13521		PSMB2	0.0010578	0.995029	-1.14712
SNRNP35	0.0110757	0.966043	-1.13495		MFAP1	0.00106981	0.994884	-1.14518
USP5	0.0111434	0.96597	-1.13473		SRSF11	0.00108193	0.994822	-1.14436
PRPF6	0.0112116	0.965686	-1.13389		UBL5	0.00109402	0.994808	-1.14417
HEATR1	0.0112846	0.963868	-1.12878		DDX56	0.00110655	0.994632	-1.14183
SRSF7	0.0113577	0.963728	-1.12839		HAUS5	0.00111912	0.994596	-1.14135
NCAPD3	0.0114307	0.963611	-1.12806		SMN2	0.00113183	0.994521	-1.14034
EIF5	0.0115038	0.963405	-1.12749		SAP30BP	0.00114462	0.994467	-1.13962
SF3B5	0.0115772	0.963168	-1.12683		KANSL3	0.00115741	0.994444	-1.13933
TMA16	0.0116518	0.962636	-1.12535		WBSCR22	0.0011702	0.994418	-1.13897
KIF23	0.0117265	0.962418	-1.12474		RACGAP1	0.00118322	0.994312	-1.13757
PSMD6	0.0118008	0.962417	-1.12474		ARMC7	0.00119627	0.994275	-1.13711
ANAPC2	0.0118747	0.962408	-1.12471		DHX8	0.00120955	0.994169	-1.13585
TOP3A	0.0119488	0.96218	-1.12407		POLR2C	0.00122279	0.994156	-1.1357
CDC5L	0.0120238	0.961743	-1.12288		TNPO3	0.00123606	0.99412	-1.13527
PRMT5	0.0121001	0.961105	-1.1212		NOP16	0.00124925	0.994119	-1.13525
LSM7	0.012176	0.961095	-1.12118		RTCB	0.00126254	0.994061	-1.13457
PSMB4	0.0122533	0.960491	-1.11959		LRP8	0.00127578	0.994051	-1.13446
SNRNP70	0.0123304	0.960374	-1.11928		INTS5	0.00128923	0.993948	-1.13323
INTS3	0.0124072	0.960333	-1.11918		EIF3B	0.00130273	0.993905	-1.13271
BYSL	0.012484	0.960176	-1.11876		SF3B2	0.00131647	0.993792	-1.13138
CHERP	0.0125609	0.959975	-1.11824		COPE	0.00133073	0.993578	-1.12883
CKAP5	0.0126375	0.959919	-1.11809		ECT2	0.00134521	0.993471	-1.12755
GPN2	0.0127142	0.959773	-1.11771		HEATR1	0.00135968	0.993446	-1.12728
RPS27A	0.0127905	0.959725	-1.11758		MCM7	0.00137416	0.993413	-1.12694
WDR77	0.0128673	0.959397	-1.11672		PMPCB	0.00138856	0.993412	-1.12692
MED11	0.012944	0.959315	-1.11651		SF3B5	0.00140293	0.993397	-1.12676
PRPF38A	0.0130211	0.958977	-1.11562		SDHD	0.00141807	0.993084	-1.12343
HYOU1	0.0130997	0.958313	-1.11388		CHMP4B	0.00143323	0.993051	-1.12308
RPL5	0.0131783	0.958136	-1.11341		ECD	0.00144838	0.993022	-1.12278
CAPZB	0.013258	0.957548	-1.11194		NOP2	0.0014635	0.993001	-1.12254
YKT6	0.0133387	0.957059	-1.11073		ROMO1	0.00147892	0.992862	-1.12107
EXOSC5	0.0134212	0.956202	-1.1086		ARIH1	0.0014945	0.992774	-1.12013
PSMD4	0.0135055	0.955399	-1.1066		RPS3	0.00151003	0.99276	-1.11998
OSGEP	0.0135903	0.955046	-1.10573		DHX37	0.00152561	0.992708	-1.11943
ARL2	0.013676	0.954527	-1.10444		EIF3I	0.0015412	0.992677	-1.1191
SF3B2	0.0137623	0.954103	-1.10339		COG3	0.00155689	0.992605	-1.11834
PPA1	0.0138485	0.954007	-1.10315		TRAPPC4	0.0015733	0.992305	-1.11538
PABPC1	0.0139351	0.953683	-1.10239		PMF1	0.00159002	0.992156	-1.11395
RNPC3	0.014022	0.953399	-1.10172		NARS	0.00160669	0.992143	-1.11382
RPL27	0.0141085	0.953348	-1.1016		XRN2	0.00162366	0.991997	-1.11242
WDR75	0.0141969	0.952485	-1.09956		DHX15	0.00164094	0.991845	-1.11097
ATP2A2	0.0142849	0.952475	-1.09954		RPL18	0.00165847	0.991714	-1.10971
EIF3CL	0.0143725	0.952407	-1.09937		ARCN1	0.00167648	0.991497	-1.10763
SNW1	0.0144603	0.952196	-1.09888		RPL7	0.00169457	0.991433	-1.10706
SLMO2	0.0145484	0.951883	-1.09814		POLR2D	0.00171313	0.991215	-1.10517
MVK	0.0146364	0.951743	-1.09781		ACTL6A	0.00173194	0.991084	-1.10404
HIST1H2BJ	0.0147251	0.951307	-1.09678		SNAPC2	0.00175078	0.991032	-1.10359
PSMA7	0.0148156	0.950403	-1.09465		PRMT1	0.00176971	0.990962	-1.10298
PLK4	0.0149065	0.950118	-1.09398		DMAP1	0.00178864	0.990925	-1.10266
SEH1L	0.0149974	0.949927	-1.09352		RPA3	0.00180832	0.990592	-1.09978
NUF2	0.0150886	0.949616	-1.09281		PSMA2	0.00182855	0.990344	-1.09762
GPN1	0.0151803	0.949228	-1.09193		IPO9	0.00184946	0.990037	-1.09519
PPP2CA	0.015272	0.94906	-1.09156		LYRM4	0.0018703	0.990023	-1.09508
HARS	0.0153633	0.949023	-1.09147		SRP54	0.00189116	0.989975	-1.0947
WARS	0.0154546	0.948844	-1.09107		CCNH	0.00191202	0.989931	-1.09436
RBBP5	0.0155465	0.948423	-1.09012		PUF60	0.00193284	0.989906	-1.09416
MCM2	0.0156383	0.948289	-1.08982		NOL9	0.00195374	0.989833	-1.09358
RPS28	0.015731	0.947764	-1.08864		WDR12	0.00197465	0.989784	-1.0932
POLR2C	0.0158242	0.947353	-1.08771		PPWD1	0.00199561	0.989726	-1.09274
SBNO1	0.0159171	0.947303	-1.0876		POLR1A	0.00201649	0.989716	-1.09266
SYMPK	0.0160111	0.946651	-1.08613		TAF1C	0.00203737	0.989675	-1.09234
SNRPA1	0.0161061	0.946099	-1.08489		PLK1	0.00205852	0.989522	-1.09114
TRIAP1	0.016203	0.945145	-1.08275		HIST1H2BC	0.00207978	0.989435	-1.09045
MDN1	0.0162996	0.945051	-1.08255		TUBB	0.00210097	0.989424	-1.09036
SRP54	0.0163959	0.944987	-1.08241		GMPS	0.00212231	0.98932	-1.08955
DYNC1I2	0.0164918	0.944943	-1.08232		FBL	0.00214363	0.989288	-1.08929
PFDN2	0.0165879	0.944678	-1.08174		MVK	0.00216492	0.989255	-1.08903
PDCD11	0.0166838	0.9446	-1.08158		MRPL4	0.00218624	0.989198	-1.08859
DHDDS	0.0167796	0.944413	-1.08117		CIAO1	0.00220776	0.989076	-1.08762
TTC27	0.0168753	0.944266	-1.08086		TRNT1	0.00222926	0.989043	-1.08737
SRSF11	0.0169718	0.94375	-1.07974		TTI1	0.00225074	0.989005	-1.0871
RBM25	0.0170699	0.942914	-1.07793		PAXBP1	0.0022722	0.988975	-1.08688
MIS12	0.0171683	0.942591	-1.07724		DDX55	0.00229376	0.988886	-1.08624
RAD21	0.0172664	0.94251	-1.07706		CDK9	0.00231568	0.988698	-1.0849
EIF4A3	0.0173642	0.942407	-1.07684		HAUS6	0.00233751	0.988693	-1.08486
TIMM10	0.0174623	0.942138	-1.07626		ELL	0.00235931	0.988656	-1.08459
CHMP4B	0.01756	0.942078	-1.07613		MCM5	0.0023811	0.98862	-1.08433
C3orf17	0.0176577	0.941893	-1.07573		PCF11	0.00240282	0.988608	-1.08425
CPSF1	0.0177561	0.941424	-1.07471		SMC4	0.00242484	0.988437	-1.08302
ARIH1	0.017855	0.940996	-1.07379		UBE2M	0.00244701	0.988326	-1.08223
PAM16	0.0179555	0.940146	-1.072		YKT6	0.00246909	0.988325	-1.08221
FAU	0.0180555	0.940128	-1.07196		DYNC1I2	0.00249109	0.988314	-1.08214
EIF1AD	0.0181558	0.939814	-1.07131		TAF5	0.0025132	0.988222	-1.08147
POLR1E	0.0182563	0.939556	-1.07077		WDR7	0.00253598	0.987899	-1.07915
DTL	0.018358	0.938814	-1.06923		CDAN1	0.00255877	0.987845	-1.07877
RPP30	0.0184597	0.93865	-1.06889		EIF3CL	0.00258213	0.987561	-1.07679
MAD2L1	0.0185616	0.938314	-1.06819		TOE1	0.00260551	0.987505	-1.07642
BRF2	0.0186634	0.93817	-1.06789		RPL37A	0.00262888	0.98746	-1.07613
USP36	0.0187656	0.937799	-1.06712		RPL27A	0.00265228	0.987403	-1.07575
CTU2	0.0188688	0.937192	-1.06585		RPLP0	0.00267585	0.987284	-1.07497
RPS17	0.0189718	0.937024	-1.0655		RRP12	0.00269935	0.987265	-1.07484
POLR1B	0.0190749	0.936812	-1.06506		GNL2	0.00272284	0.987224	-1.07458
HINFP	0.0191783	0.936441	-1.06429		PSMD1	0.00274654	0.987086	-1.07367
DCLRE1B	0.0192817	0.936256	-1.0639		PABPC1	0.00277081	0.986796	-1.07176
TBC1D3H	0.0193865	0.93545	-1.06226		PCBP2	0.00279525	0.98667	-1.07093
NUP43	0.0194914	0.935204	-1.06176		HIST1H2BJ	0.00281982	0.986566	-1.07025
URM1	0.0195959	0.935148	-1.06165		NRDE2	0.00284444	0.986495	-1.06979
TUBG1	0.0197007	0.934794	-1.06094		SEC61A1	0.00286925	0.986362	-1.06891
WDR74	0.0198053	0.934703	-1.06076		PSMA4	0.00289418	0.986261	-1.06825
MCM4	0.0199098	0.934549	-1.06045		COPS8	0.00291926	0.986149	-1.06751
IKBKAP	0.0200138	0.93451	-1.06037		SMG6	0.0029446	0.985978	-1.06648
CHMP2A	0.0201179	0.934302	-1.05995		LSM8	0.0029699	0.98595	-1.06631
RPLP0	0.0202221	0.934047	-1.05944		RPS2	0.00299513	0.985929	-1.06618
EIF3E	0.0203264	0.93378	-1.0589		RPSA	0.00302076	0.985701	-1.0648
POLR2G	0.0204314	0.933238	-1.05781		IK	0.00304632	0.985683	-1.0647
RPS25	0.0205371	0.932773	-1.05687		POLD3	0.00307243	0.985389	-1.06292
PSMC3	0.0206433	0.932314	-1.05595		GRPEL1	0.00309874	0.985245	-1.06205
ATP6V1A	0.0207492	0.932206	-1.05573		KIF23	0.00312506	0.985188	-1.0617
NAA50	0.0208549	0.932136	-1.05559		FNTB	0.00315129	0.985178	-1.06165
HSPA5	0.0209614	0.931534	-1.05438		RPS27A	0.00317754	0.985114	-1.06126
C21orf59	0.0210676	0.93144	-1.05419		TOMM20	0.0032038	0.985057	-1.06091
SRBD1	0.0211743	0.931024	-1.05335		ARL2	0.00323006	0.985007	-1.06061
EMC7	0.0212816	0.930563	-1.05245		ALDOA	0.00325634	0.984941	-1.06021
RPL17	0.0213891	0.930209	-1.05176		CINP	0.00328254	0.98493	-1.06015
PSMD2	0.021497	0.929868	-1.05109		SSU72	0.00330913	0.984695	-1.05873
CCDC84	0.0216047	0.92971	-1.05078		RPL23A	0.00333572	0.984648	-1.05844
RPP14	0.0217126	0.929385	-1.05015		EIF3M	0.00336224	0.984623	-1.05829
NUP85	0.0218201	0.929384	-1.05014		RPP40	0.00338872	0.984589	-1.05809
ELP3	0.0219272	0.929364	-1.05011		ASNA1	0.00341512	0.984574	-1.058
MED30	0.0220344	0.929071	-1.04953		LSG1	0.00344145	0.984552	-1.05786
DAD1	0.0221419	0.928707	-1.04882		DDX24	0.00346789	0.98445	-1.05727
COPZ1	0.0222514	0.927638	-1.04673		SKIV2L2	0.00349477	0.984195	-1.05585
UBA3	0.0223607	0.927452	-1.04637		CHAF1A	0.00352173	0.984103	-1.05533
IPO11	0.0224697	0.927372	-1.04621		RABGGTB	0.00354867	0.984057	-1.05508
RPF2	0.0225823	0.925541	-1.04265		RPP14	0.00357562	0.984003	-1.05478
PAK1IP1	0.0226948	0.925301	-1.04219		HIRA	0.00360252	0.983971	-1.0546
PPP1R15B	0.0228078	0.924868	-1.04137		PTBP1	0.00362936	0.983942	-1.05444
DDX47	0.0229211	0.924539	-1.04074		DDX42	0.00365642	0.983788	-1.05358
MMS22L	0.0230341	0.924414	-1.0405		RPS12	0.00368342	0.98376	-1.05343
NDC80	0.023148	0.92376	-1.03925		CKAP5	0.00371033	0.98375	-1.05337
NOP9	0.0232624	0.92334	-1.03845		MED6	0.00373734	0.98365	-1.05282
RPS8	0.0233774	0.922802	-1.03743		PAK1IP1	0.00376433	0.983603	-1.05255
ILF3	0.023492	0.922756	-1.03734		CHERP	0.00379139	0.983519	-1.05208
WDR5	0.0236062	0.9227	-1.03723		SNRPC	0.00381846	0.983457	-1.05174
HDAC3	0.0237205	0.922463	-1.03678		NARFL	0.00384554	0.983399	-1.05142
LSM3	0.0238346	0.922303	-1.03648		NELFB	0.00387305	0.983143	-1.04999
PSMD3	0.0239493	0.921786	-1.03549		PRPF4	0.00390045	0.98314	-1.04997
NOL9	0.0240645	0.921351	-1.03466		UBTF	0.00392816	0.982938	-1.04885
ANAPC4	0.0241803	0.920804	-1.03362		MYBL2	0.0039558	0.982915	-1.04872
TAF6	0.0242968	0.920261	-1.0326		EEF1B2	0.00398334	0.982907	-1.04868
NCAPH2	0.024413	0.920165	-1.03242		BYSL	0.00401089	0.982848	-1.04835
NHP2L1	0.0245289	0.920038	-1.03218		SEH1L	0.00403834	0.982842	-1.04832
DPH3	0.0246447	0.919889	-1.0319		SF3A2	0.004066	0.982683	-1.04744
ORAOV1	0.0247614	0.919227	-1.03067		THOC5	0.00409415	0.982392	-1.04594
UFD1L	0.0248782	0.918959	-1.03017		RPL31	0.00412221	0.982384	-1.0459
RPA3	0.0249954	0.918487	-1.02928		VPS13D	0.0041502	0.982356	-1.04575
NFS1	0.0251124	0.918379	-1.02908		EIF3D	0.00417821	0.982292	-1.04542
PES1	0.0252294	0.918155	-1.02866		MRPL21	0.00420649	0.982108	-1.04447
NOP16	0.0253459	0.918136	-1.02863		NUP93	0.00423494	0.981966	-1.04374
DMAP1	0.0254628	0.917751	-1.02791		RABGGTA	0.00426368	0.98177	-1.04274
UBE2I	0.0255811	0.916782	-1.0261		RAE1	0.00429299	0.98143	-1.04098
RACGAP1	0.0257004	0.916092	-1.02481		PGD	0.00432221	0.981423	-1.04095
CHAF1A	0.0258197	0.915843	-1.02435		PRPF38A	0.0043515	0.981324	-1.04043
IMP3	0.0259387	0.915759	-1.02419		DDX23	0.00438109	0.981122	-1.0394
ACTR6	0.0260577	0.915507	-1.02372		SMARCB1	0.00441082	0.98099	-1.03872
INTS9	0.0261777	0.914772	-1.02236		MDN1	0.00444046	0.980975	-1.03864
U2AF2	0.0262977	0.914568	-1.02199		RPS28	0.00447006	0.980938	-1.03845
MIS18BP1	0.0264175	0.914374	-1.02163		PRMT5	0.00449963	0.980893	-1.03821
PRPF38B	0.0265371	0.914282	-1.02146		SMG5	0.0045294	0.980735	-1.03741
EIF2B3	0.0266566	0.914056	-1.02105		BDP1	0.00456005	0.980235	-1.03501
PMPCB	0.0267763	0.913742	-1.02047		ALG11	0.0045909	0.980076	-1.03425
RBM19	0.0268961	0.913436	-1.01991		PDAP1	0.00462217	0.979806	-1.03296
MED8	0.0270162	0.913057	-1.01921		ACTR6	0.00465412	0.979403	-1.03103
PPY	0.0271365	0.912701	-1.01856		CCDC115	0.00468598	0.979387	-1.03095
AQR	0.027257	0.912405	-1.01802		PRPF3	0.00471786	0.979311	-1.03059
PSMD13	0.0273779	0.911932	-1.01715		DDX54	0.00474977	0.979231	-1.03021
GPN3	0.0274983	0.91192	-1.01713		PKM	0.0047816	0.979205	-1.03008
WDHD1	0.0276187	0.911682	-1.01669		PFDN1	0.00481394	0.978886	-1.02856
CSTF1	0.0277388	0.911651	-1.01663		NOP10	0.00484624	0.978845	-1.02836
MCM6	0.0278584	0.91161	-1.01656		NUP88	0.00487845	0.97882	-1.02824
NUP93	0.0279776	0.911564	-1.01647		IARS2	0.00491058	0.978799	-1.02814
TRAPPC4	0.0280969	0.911306	-1.016		DDX10	0.00494267	0.97876	-1.02795
TTI1	0.0282158	0.91127	-1.01593		XPO1	0.00497527	0.97843	-1.02644
JAZF1	0.0283347	0.911008	-1.01545		SUPV3L1	0.00500787	0.978366	-1.02616
EIF5A	0.0284533	0.910938	-1.01532		ZNF720	0.00504045	0.978313	-1.02593
PCF11	0.0285722	0.910578	-1.01466		NDOR1	0.00507293	0.978297	-1.02585
SHQ1	0.0286909	0.910411	-1.01436		SYF2	0.00510544	0.978214	-1.02548
SEC61A1	0.0288095	0.910221	-1.01401		HIST1H2BL	0.00513796	0.978146	-1.02518
SRP14	0.0289277	0.910209	-1.01399		IMP4	0.00517136	0.977632	-1.02288
BCLAF1	0.0290456	0.910117	-1.01382		CHMP6	0.00520491	0.977481	-1.02221
CFL1	0.0291632	0.910044	-1.01368		EPRS	0.00523837	0.97746	-1.02211
GTPBP4	0.0292808	0.909793	-1.01322		CWC22	0.0052721	0.977258	-1.02121
RBM8A	0.0293989	0.909312	-1.01235		SART1	0.00530587	0.977168	-1.02081
NOB1	0.0295172	0.908943	-1.01168		RBM39	0.00533986	0.976986	-1.01999
TRAIP	0.0296359	0.908554	-1.01098		UTP20	0.00537377	0.976957	-1.01987
LONP1	0.0297543	0.90841	-1.01072		TRAPPC11	0.00540769	0.976889	-1.01956
UBA2	0.0298734	0.907857	-1.00971		DHDDS	0.0054417	0.976771	-1.01904
RTCB	0.0299921	0.907821	-1.00965		ATP6V1E1	0.00547564	0.976738	-1.01889
RPS3	0.0301107	0.907631	-1.0093		THOC1	0.00550957	0.976676	-1.01861
EIF3G	0.0302307	0.906651	-1.00753		TBCB	0.00554338	0.976671	-1.01859
ZMAT5	0.0303507	0.906395	-1.00706		ZMAT5	0.00557709	0.976658	-1.01853
RPL36AL	0.0304727	0.905116	-1.00475		KARS	0.00561226	0.975822	-1.01497
PSMG4	0.0305949	0.904756	-1.0041		ISCU	0.00564739	0.975766	-1.01473
EXOSC2	0.0307174	0.904377	-1.00341		PPA1	0.00568267	0.975617	-1.01411
EXOSC4	0.0308402	0.903934	-1.00261		INTS7	0.00571822	0.97541	-1.01324
NPLOC4	0.0309627	0.903853	-1.00247		SNRNP25	0.00575373	0.975351	-1.013
NAA15	0.0310851	0.903697	-1.00219		PPP2R4	0.00578943	0.975184	-1.0123
CHCHD4	0.0312071	0.90364	-1.00208		UFD1L	0.00582553	0.974895	-1.01109
RPL38	0.0313294	0.903256	-1.00139		NUP205	0.00586204	0.974606	-1.00988
BRD4	0.0314512	0.903225	-1.00134		SEC13	0.00589846	0.974582	-1.00978
SENP6	0.0315735	0.902777	-1.00053		SHQ1	0.00593514	0.974368	-1.00889
UPF1	0.0316971	0.90182	-0.998818		CLP1	0.00597171	0.974351	-1.00882
NXF1	0.0318204	0.901702	-0.998606		RCC1	0.0060082	0.974324	-1.0087
INTS1	0.0319436	0.90155	-0.998333		DPH3	0.00604461	0.974296	-1.00859
PSMB2	0.0320686	0.900266	-0.996028		RNMT	0.00608091	0.974278	-1.00851
EPRS	0.0321933	0.900224	-0.995953		ATP6V0B	0.0061174	0.974106	-1.00779
CCND2	0.0323176	0.900193	-0.995897		MMS22L	0.00615461	0.97364	-1.00594
TERF2	0.0324421	0.899838	-0.99526		GTF2E1	0.00619174	0.973612	-1.00583
RPS14	0.0325662	0.899816	-0.995221		OR4F4	0.00622891	0.973513	-1.00544
XRN2	0.0326902	0.89957	-0.994779		EIF3F	0.00626608	0.973441	-1.00516
ARCN1	0.0328146	0.899143	-0.994014		PSMC3	0.00630372	0.973105	-1.00384
UPF2	0.0329395	0.898643	-0.993116		TICRR	0.00634127	0.973083	-1.00375
POLR3C	0.0330644	0.89837	-0.992629		SRBD1	0.0063788	0.973018	-1.0035
RRP1	0.033189	0.898277	-0.992464		MCM4	0.00641621	0.973008	-1.00346
ZNHIT2	0.0333132	0.898219	-0.992359		SMC2	0.00645428	0.972567	-1.00172
EIF3H	0.0334376	0.897929	-0.991842		XPO5	0.00649243	0.972448	-1.00126
EIF3B	0.0335616	0.897828	-0.991661		NUDT4	0.00653053	0.972403	-1.00108
IARS2	0.0336855	0.897693	-0.991421		RPL7A	0.00656861	0.972332	-1.0008
SNRNP27	0.033809	0.897647	-0.991339		SBNO1	0.00660676	0.972222	-1.00037
RPS24	0.0339323	0.897527	-0.991126		SRF	0.00664529	0.971931	-0.999225
RPS18	0.0340553	0.897451	-0.99099		SMC3	0.0066837	0.971924	-0.999197
CHMP6	0.0341788	0.896853	-0.989922		CPSF1	0.00672265	0.971544	-0.997706
NOL6	0.0343027	0.896458	-0.989218		RBM48	0.00676182	0.971341	-0.99694
ABCE1	0.0344265	0.896277	-0.988895		CAPZB	0.0068013	0.971089	-0.996007
CCDC101	0.0345502	0.896025	-0.988445		RPS19	0.00684091	0.970938	-0.995449
ZNF492	0.0346748	0.895314	-0.987177		COG2	0.00688094	0.970624	-0.994284
METTL14	0.034799	0.89524	-0.987046		URM1	0.006921	0.970527	-0.993927
DHPS	0.0349232	0.895066	-0.986735		BCLAF1	0.00696092	0.970519	-0.993899
DCTN5	0.035049	0.893869	-0.984601		PRPF6	0.00700107	0.970318	-0.993152
PSMC5	0.0351747	0.893692	-0.984284		RIC1	0.00704206	0.969754	-0.991064
FNTB	0.0353	0.893639	-0.98419		PPP4C	0.00708312	0.969636	-0.990628
PPP1R7	0.0354254	0.893346	-0.983666		PIK3C3	0.00712464	0.969293	-0.989357
NOP14	0.0355505	0.893255	-0.983504		IMP3	0.00716627	0.969147	-0.988817
KTI12	0.0356753	0.893178	-0.983369		RPS17	0.00720897	0.968454	-0.986317
NCAPG2	0.0357999	0.893084	-0.983199		RPL13	0.00725186	0.968254	-0.985617
CYCS	0.0359242	0.892948	-0.982958		NMD3	0.00729491	0.968081	-0.98501
GRWD1	0.0360493	0.892284	-0.981777		BRIX1	0.00733929	0.967234	-0.982045
NRF1	0.0361741	0.892215	-0.981655		GTF2A2	0.00738387	0.967025	-0.981313
HJURP	0.0362987	0.89206	-0.981378		SF3A3	0.0074288	0.96674	-0.980315
OIP5	0.0364229	0.891994	-0.981261		EIF5	0.00747377	0.966621	-0.979899
RRS1	0.0365477	0.891439	-0.980274		KANSL2	0.00751915	0.966299	-0.97877
PMF1	0.0366722	0.891414	-0.980229		USP5	0.00756447	0.966241	-0.978569
GARS	0.0367971	0.890871	-0.979265		ACTR10	0.00761079	0.965565	-0.976267
SNAPC5	0.0369231	0.889967	-0.977655		CENPN	0.00765719	0.965433	-0.975828
CNIH4	0.0370489	0.889871	-0.977485		HNRNPC	0.00770351	0.965384	-0.975666
HSPE1	0.0371743	0.889849	-0.977446		RPL15	0.00774968	0.965382	-0.975659
NAE1	0.0372997	0.889626	-0.97705		NCBP1	0.00779614	0.965115	-0.974772
LETM1	0.0374259	0.888828	-0.97563		NOL6	0.00784257	0.965041	-0.974525
URI1	0.0375525	0.888384	-0.974841		CHMP2A	0.00788895	0.96498	-0.974322
SNRPD3	0.0376792	0.88813	-0.974389		RBM17	0.00793548	0.9648	-0.973725
TUBGCP4	0.0378056	0.887983	-0.974127		CDT1	0.00798217	0.964607	-0.973082
AK6	0.0379329	0.887178	-0.972694		IFITM3	0.00802881	0.964548	-0.972886
CDT1	0.03806	0.8871	-0.972557		TWISTNB	0.00807561	0.964363	-0.972271
INTS5	0.0381868	0.887022	-0.972418		NOP58	0.00812244	0.964244	-0.971877
SRRM1	0.0383133	0.886911	-0.972219		GTF3A	0.0081696	0.96396	-0.970932
RAD51	0.0384396	0.886755	-0.971942		RPE	0.00821662	0.963949	-0.970898
PRPF4	0.0385657	0.886675	-0.9718		AURKA	0.00826364	0.963854	-0.970582
MINOS1	0.0386917	0.886488	-0.971468		VHL	0.00831058	0.963803	-0.97041
CCNA2	0.0388174	0.886397	-0.971306		MAU2	0.00835762	0.963656	-0.969924
GINS3	0.038943	0.886171	-0.970904		SLC39A7	0.00840493	0.9634	-0.969074
GTF2E1	0.0390689	0.885803	-0.970248		TPX2	0.00845246	0.963169	-0.968306
KRI1	0.0391949	0.885411	-0.969551		PAM16	0.00850032	0.962878	-0.967346
NUTF2	0.0393206	0.885374	-0.969485		HIST2H3D	0.00854854	0.96257	-0.96637
NIFK	0.0394461	0.885274	-0.969309		RPL18A	0.00859681	0.962442	-0.965967
RBM28	0.0395724	0.884513	-0.967953		SLC7A6OS	0.00864535	0.962182	-0.965143
MYC	0.0396984	0.884472	-0.967881		U2AF1	0.0086944	0.961775	-0.963855
PDAP1	0.0398248	0.883934	-0.966924		AQR	0.00874399	0.961352	-0.962519
NUP98	0.0399521	0.883199	-0.965617		HMGCR	0.0087935	0.961306	-0.962373
ILF2	0.0400792	0.882978	-0.965224		CDK8	0.00884289	0.961271	-0.962263
NUP214	0.0402078	0.881892	-0.963291		PSMD6	0.00889247	0.961066	-0.961614
GEMIN6	0.0403364	0.881581	-0.962738		PSTK	0.00894215	0.960901	-0.961092
EIF2B2	0.0404647	0.88154	-0.962663		TAF7	0.00899181	0.960812	-0.960809
YRDC	0.0405927	0.881481	-0.962559		SPCS2	0.0090414	0.960763	-0.960653
IK	0.0407212	0.880873	-0.961474		NDNL2	0.00909168	0.960235	-0.958985
HIST1H2BC	0.0408508	0.879941	-0.959811		ILF3	0.00914189	0.960182	-0.958818
RPLP1	0.0409805	0.879641	-0.959276		NUF2	0.00919241	0.959888	-0.957885
CPSF2	0.0411103	0.879318	-0.9587		ADSL	0.0092428	0.959869	-0.957826
KRTAP4-2	0.0412403	0.878988	-0.958111		PRIM1	0.00929337	0.959655	-0.957165
CLTC	0.0413698	0.87896	-0.95806		UBR5	0.0093438	0.959644	-0.957131
TOMM22	0.041499	0.878933	-0.958012		TPI1	0.00939413	0.959603	-0.957009
XRCC5	0.0416279	0.878835	-0.957837		NIFK	0.00944459	0.959421	-0.956458
LARS	0.0417567	0.878647	-0.957502		CCNB1	0.00949514	0.959265	-0.955988
TPI1	0.0418855	0.87836	-0.95699		POLR2G	0.00954641	0.958719	-0.954336
RPL7A	0.042014	0.878302	-0.956886		QARS	0.00959759	0.958668	-0.954185
SNAPC1	0.0421424	0.878162	-0.956637		RAD17	0.00964881	0.958541	-0.953801
VARS	0.0422705	0.878066	-0.956466		DHPS	0.00970011	0.958393	-0.953355
DDX23	0.0423996	0.877148	-0.954828		ERCC2	0.00975148	0.958244	-0.952902
PCID2	0.0425285	0.877026	-0.954609		MARS2	0.00980277	0.958194	-0.952753
RPAIN	0.0426571	0.876982	-0.954532		CCDC84	0.00985419	0.958006	-0.952184
RBM39	0.0427856	0.876799	-0.954204		CENPA	0.00990555	0.957943	-0.951994
MDM2	0.0429141	0.876506	-0.953683		EXOC4	0.00995728	0.95761	-0.950989
NAPA	0.0430424	0.876392	-0.953479		SETD1A	0.010009	0.95749	-0.950626
GRPEL1	0.0431703	0.876374	-0.953447		CCT2	0.0100609	0.957315	-0.950098
NSA2	0.0432984	0.875993	-0.952765		RPL17	0.0101127	0.957284	-0.950003
NAT10	0.0434267	0.875603	-0.952065		NSF	0.0101644	0.957189	-0.949716
TUBGCP3	0.0435555	0.875039	-0.951054		KIAA1429	0.0102164	0.95692	-0.948903
ATR	0.0436842	0.874851	-0.950717		BCAR1	0.0102688	0.956579	-0.947874
GINS4	0.0438128	0.874667	-0.950387		CHORDC1	0.0103217	0.95612	-0.94653
MEPCE	0.0439413	0.874458	-0.950011		EIF2B3	0.0103748	0.95587	-0.945807
HSPD1	0.0440697	0.874292	-0.949713		OIP5	0.0104278	0.95587	-0.945806
RPP25L	0.0441986	0.873653	-0.948568		PAF1	0.0104808	0.955788	-0.945569
TMEM199	0.0443275	0.873415	-0.948142		LSM7	0.0105341	0.955474	-0.944661
RPS23	0.0444565	0.873144	-0.947655		SENP6	0.0105876	0.95519	-0.94384
WBP11	0.0445852	0.873012	-0.947418		SLMO2	0.0106418	0.954688	-0.942387
TTF2	0.0447159	0.871567	-0.944827		CACTIN	0.0106963	0.954385	-0.94151
KRR1	0.0448463	0.871378	-0.944489		TTC4	0.0107513	0.953935	-0.94021
CRNKL1	0.0449777	0.87059	-0.943075		POLR2H	0.0108062	0.953859	-0.93999
SNAPC3	0.0451087	0.870469	-0.942856		NSA2	0.0108615	0.953526	-0.939027
DHX8	0.0452395	0.870423	-0.942773		KMT2D	0.0109168	0.953448	-0.9388
CPSF3	0.0453699	0.870397	-0.942725		PPP1R10	0.010972	0.953333	-0.938469
RBMXL1	0.045501	0.869687	-0.941442		SAP18	0.0110283	0.952576	-0.936326
SPC25	0.0456325	0.869144	-0.940463		RPL5	0.0110844	0.952557	-0.936272
CDC37	0.0457638	0.868993	-0.94019		INCENP	0.011141	0.952094	-0.934987
AHCTF1	0.0458949	0.868925	-0.940066		EFTUD1	0.0111976	0.952075	-0.934936
MED4	0.0460274	0.867731	-0.93791		DHX36	0.0112541	0.951937	-0.93455
PPP2R3C	0.0461598	0.867483	-0.937462		MRPS21	0.0113106	0.951863	-0.934345
TXNRD1	0.0462921	0.867327	-0.937181		RFT1	0.0113671	0.951725	-0.933962
ZNF830	0.0464244	0.867044	-0.93667		SACM1L	0.0114237	0.951541	-0.93345
DARS	0.0465563	0.867024	-0.936633		RRN3	0.0114807	0.951202	-0.93251
RPL37A	0.0466886	0.86652	-0.935723		BRF1	0.0115378	0.951028	-0.932025
CIAO1	0.0468209	0.866285	-0.935299		WDHD1	0.0115956	0.950434	-0.930375
SPRTN	0.0469536	0.865707	-0.934255		XRCC3	0.0116533	0.950384	-0.930238
CDK6	0.0470861	0.86565	-0.934151		WDR77	0.0117111	0.950165	-0.92963
TYMS	0.0473527	0.864669	-0.932373		CDC6	0.0117688	0.950155	-0.929599
EIF6	0.0472196	0.864669	-0.932373		TUBGCP5	0.0118264	0.95009	-0.929421
MNAT1	0.0474854	0.864646	-0.932332		TICAM2	0.0118844	0.949708	-0.928359
PSME1	0.0476177	0.864642	-0.932323		SRP14	0.0119428	0.949378	-0.927443
EXOSC6	0.0477497	0.864618	-0.932281		TCEB3CL	0.0120011	0.949284	-0.927192
RFC5	0.047882	0.86416	-0.931446		CUL2	0.0120593	0.949212	-0.927001
CINP	0.0480141	0.864025	-0.9312		CSE1L	0.0121175	0.949115	-0.926741
SAP30BP	0.0481459	0.863923	-0.931014		CTNNBL1	0.0121756	0.949095	-0.926686
SMG1	0.0482774	0.863895	-0.930963		NOB1	0.0122337	0.948954	-0.926309
CCT8	0.0484089	0.863555	-0.930344		PHAX	0.0122918	0.948848	-0.926026
POP7	0.0485409	0.863043	-0.929411		NAPG	0.0123498	0.948797	-0.925889
FCF1	0.0486726	0.862999	-0.929331		ILF2	0.0124079	0.94856	-0.925257
UQCRH	0.0488038	0.862964	-0.929268		BRD4	0.0124662	0.948406	-0.924845
AGAP6	0.0489353	0.862611	-0.928625		MRPS23	0.012525	0.947852	-0.923361
ROMO1	0.0490666	0.86243	-0.928294		LONP1	0.012584	0.94765	-0.922823
CENPW	0.0491977	0.862323	-0.928099		PPIL1	0.012643	0.947541	-0.92253
RPS12	0.04933	0.861239	-0.926125		CEP131	0.0127018	0.947539	-0.922526
VHL	0.0494622	0.860994	-0.925679		CPSF3	0.0127608	0.947337	-0.921983
OTX2	0.0495942	0.860904	-0.925516		PGS1	0.01282	0.94702	-0.921136
EXOSC10	0.0497261	0.860724	-0.925187		CCNA2	0.0128792	0.946905	-0.920828
TARDBP	0.0498581	0.860416	-0.924627		GAPDH	0.012939	0.946451	-0.919616
PDCD6	0.0499901	0.860117	-0.924082		UNC50	0.0129988	0.946266	-0.91912
INCENP	0.0501226	0.859525	-0.923002		MED26	0.0130587	0.946101	-0.918679
RBBP4	0.0502549	0.859323	-0.922631		INTS4	0.0131186	0.94597	-0.918328
GNL2	0.0503871	0.859221	-0.922442		KRI1	0.0131791	0.945411	-0.916856
PSMG3	0.0505196	0.858752	-0.921581		EFTUD2	0.0132395	0.945387	-0.916793
GNB1L	0.0506518	0.858637	-0.921369		PLK4	0.0132999	0.945285	-0.916531
RBBP6	0.050784	0.858406	-0.920945		NUDC	0.0133605	0.944959	-0.915689
HIST1H2BL	0.0509162	0.858114	-0.920408		WIBG	0.0134211	0.944881	-0.915487
ARMC7	0.0510481	0.858096	-0.920374		PPP1R8	0.0134816	0.944865	-0.915446
POLR2F	0.0511796	0.858069	-0.920325		TYMS	0.0135422	0.944648	-0.914885
TMED7	0.0513109	0.857944	-0.920096		GSPT1	0.0136029	0.944469	-0.914423
PKM	0.0514421	0.857798	-0.919826		CCDC94	0.0136637	0.944274	-0.913921
ASNA1	0.0515731	0.857639	-0.919534		POLA2	0.0137247	0.943954	-0.913094
NUS1	0.0517038	0.857561	-0.919391		HNRNPM	0.0137861	0.94365	-0.912309
SMARCB1	0.0518358	0.856446	-0.917342		TOP3A	0.0138474	0.943544	-0.912037
SAP18	0.0519688	0.855463	-0.915534		C21orf59	0.0139087	0.94342	-0.911717
NVL	0.0521027	0.854579	-0.913909		SMNDC1	0.0139699	0.943388	-0.911634
SCFD1	0.0522365	0.854371	-0.913526		GPN3	0.0140315	0.942952	-0.910507
EP400	0.0523704	0.854004	-0.912847		ACIN1	0.0140933	0.942694	-0.909842
CCT5	0.0525049	0.85338	-0.91169		CTU2	0.014155	0.94263	-0.909675
EWSR1	0.05264	0.852619	-0.910276		KIF18A	0.0142171	0.942269	-0.908743
UBE2D3	0.0527749	0.852547	-0.910143		SKP2	0.0142791	0.942179	-0.908511
EMC1	0.0529098	0.852239	-0.90957		NAA15	0.0143417	0.941668	-0.907203
BMS1	0.0530444	0.85219	-0.909481		CDIPT	0.0144044	0.941434	-0.906617
PPP1R10	0.0531787	0.852175	-0.909453		MOCS3	0.0144675	0.941106	-0.9058
SPDYE1	0.0533131	0.851775	-0.908709		PRC1	0.0145303	0.941104	-0.905795
MAGOH	0.0534477	0.851386	-0.907988		ELP3	0.0145931	0.940984	-0.905493
RIOK2	0.053582	0.851325	-0.907873		VPS41	0.0146558	0.940976	-0.905474
YARS2	0.0537163	0.851096	-0.907448		USP7	0.0147183	0.940961	-0.905436
ZNF559	0.0538502	0.851039	-0.907342		CHD4	0.0147807	0.940905	-0.905297
IPO13	0.0539838	0.851027	-0.90732		LETM1	0.014843	0.940859	-0.905182
HMGCS1	0.0541174	0.85075	-0.906806		PCID2	0.0149053	0.940792	-0.905013
TCP1	0.054252	0.8498	-0.905042		DCTN5	0.0149674	0.940709	-0.904807
OTOP1	0.0543872	0.849073	-0.903693		TOPBP1	0.0150295	0.940648	-0.904654
RPL13	0.0545222	0.848948	-0.90346		EIF3E	0.0150914	0.940632	-0.904615
DCTN6	0.0546584	0.847832	-0.901372		RPS18	0.0151534	0.940469	-0.904208
SASS6	0.0547943	0.847771	-0.901256		MAGOH	0.0152154	0.940341	-0.903887
IFITM2	0.0549301	0.847607	-0.900948		EIF3H	0.0152772	0.940338	-0.903879
AURKA	0.0550667	0.8467	-0.899247		NUP214	0.015339	0.940255	-0.903672
PHB2	0.0552031	0.846583	-0.89903		INTS9	0.015401	0.939919	-0.902833
TOPBP1	0.0553401	0.845885	-0.897721		COG1	0.015463	0.939836	-0.902625
FAM72B	0.0554772	0.845529	-0.897052		TTI2	0.0155254	0.939403	-0.901544
COPG1	0.0556151	0.844683	-0.895467		KRR1	0.0155893	0.938277	-0.898732
POLA2	0.0557531	0.844303	-0.894754		TARDBP	0.0156531	0.938118	-0.898337
GMPS	0.0558915	0.843824	-0.893857		CMTR1	0.0157173	0.937749	-0.897416
BANF1	0.0560298	0.843532	-0.893309		GNB1L	0.0157821	0.937138	-0.895937
CUL2	0.0561681	0.843313	-0.892896		RPS13	0.0158468	0.937112	-0.895875
PSMC1	0.0563064	0.842986	-0.892277		NHP2L1	0.0159114	0.937094	-0.895831
DDX42	0.0564445	0.842915	-0.892144		ELAC2	0.0159766	0.936518	-0.894435
TAF2	0.0565823	0.842807	-0.891939		EIF4G1	0.0160433	0.935205	-0.891256
CSNK2B	0.0567206	0.842152	-0.8907		SNRNP27	0.01611	0.935194	-0.89123
ZNF676	0.0568601	0.84105	-0.888616		DHFR	0.0161766	0.935067	-0.890921
TRAPPC11	0.0569992	0.841015	-0.88855		EEF1A1	0.0162433	0.934883	-0.890478
NCAPD2	0.0571385	0.840661	-0.88788		NUP54	0.0163098	0.934849	-0.890395
ZNF131	0.0572775	0.84055	-0.88767		WDR74	0.0163763	0.934747	-0.890147
NSMCE1	0.0574161	0.840518	-0.88761		SLU7	0.0164427	0.934711	-0.89006
TAF5	0.0575545	0.840459	-0.887499		RRP7A	0.01651	0.933877	-0.888041
DDX24	0.0576928	0.840274	-0.887148		TBCA	0.0165776	0.933497	-0.887132
MRPS21	0.0578311	0.839937	-0.886512		RPL36	0.0166454	0.933252	-0.886555
PPP1R8	0.05797	0.839278	-0.885266		OSTC	0.0167131	0.933241	-0.88653
XRCC3	0.0581086	0.839191	-0.885101		TUBG1	0.0167807	0.933112	-0.886226
PPARGC1B	0.0582468	0.839183	-0.885085		HARS2	0.0168481	0.933092	-0.886178
RPL15	0.0583849	0.839018	-0.884773		MED17	0.0169156	0.93298	-0.885917
NMT1	0.0585231	0.838649	-0.884075		RPF1	0.0169833	0.932661	-0.885165
SUPT16H	0.0586611	0.838564	-0.883914		UROD	0.0170508	0.932653	-0.885147
U2SURP	0.058799	0.838266	-0.883351		SRP19	0.0171182	0.932566	-0.884942
KANSL3	0.0589367	0.838262	-0.883343		UTP3	0.0171874	0.931153	-0.881618
MED17	0.0590741	0.838093	-0.883022		NAE1	0.0172565	0.931012	-0.881287
SART3	0.0592115	0.837918	-0.882689		RFC5	0.0173258	0.930805	-0.8808
RBM17	0.0593485	0.83788	-0.882617		CRNKL1	0.0173957	0.930196	-0.87937
FGFR1OP	0.059486	0.837277	-0.881468		H2AFZ	0.0174655	0.930046	-0.879015
RANGAP1	0.0596234	0.837027	-0.880991		C14orf80	0.0175356	0.929775	-0.878378
DOHH	0.0597616	0.83618	-0.879378		COG7	0.0176056	0.929663	-0.878115
XRN1	0.0598995	0.836113	-0.87925		RPS3A	0.0176757	0.929482	-0.87769
UBE2L3	0.0600372	0.83598	-0.878997		BMS1	0.0177458	0.929346	-0.877373
SLC35B1	0.0601748	0.835866	-0.87878		NOP56	0.0178158	0.929291	-0.877247
EIF3M	0.0603124	0.835527	-0.878135		BORA	0.0178857	0.92917	-0.87697
CDC6	0.0604496	0.835507	-0.878096		RPL3	0.0179555	0.929148	-0.87692
WDR24	0.0605866	0.835453	-0.877993		RPL35	0.0180259	0.928571	-0.875599
MFAP1	0.0607236	0.835104	-0.877329		NAPA	0.0180971	0.927746	-0.873711
PREB	0.0608613	0.83439	-0.875968		MRPL43	0.0181684	0.927548	-0.873259
ELAC2	0.060999	0.834052	-0.875324		PSMD4	0.0182397	0.927483	-0.873111
EIF3D	0.0611365	0.83399	-0.875205		ACTR8	0.018311	0.927295	-0.872681
TBCB	0.0612741	0.833575	-0.874417		PSMD13	0.0183822	0.927226	-0.872522
PLRG1	0.0614115	0.833458	-0.874194		SYMPK	0.0184538	0.926724	-0.871375
TAF7	0.0615488	0.833302	-0.873897		LCE1C	0.0185258	0.926345	-0.870508
TOMM40	0.061686	0.8331	-0.87351		FBXO5	0.0185977	0.926244	-0.870276
SRSF1	0.061823	0.83292	-0.873169		EXOSC5	0.0186696	0.92608	-0.869901
SMC4	0.06196	0.832736	-0.872817		TONSL	0.0187414	0.926078	-0.869897
RPL26	0.0620967	0.832592	-0.872539		USP36	0.0188133	0.925823	-0.869314
RIC1	0.0622333	0.832456	-0.872279		RBBP4	0.0188852	0.925713	-0.869062
MOCS3	0.0623701	0.832043	-0.871488		EWSR1	0.0189577	0.925081	-0.867616
RPA2	0.0625066	0.83198	-0.871368		IARS	0.0190303	0.924812	-0.867013
CENPH	0.0626429	0.831879	-0.871175		CCND3	0.0191029	0.924727	-0.866823
SLC7A6OS	0.0627793	0.831467	-0.870387		UQCRH	0.0191756	0.924447	-0.866199
PPAN	0.062916	0.831036	-0.869561		PHB	0.0192499	0.923079	-0.86315
TBCA	0.0630524	0.830942	-0.869381		TMED10	0.0193244	0.922851	-0.862643
ALG14	0.0631894	0.830266	-0.868087		VARS	0.019399	0.922568	-0.862011
SNAPC2	0.0633262	0.830094	-0.867759		CMPK1	0.0194735	0.92245	-0.861748
POT1	0.063463	0.829789	-0.867174		COX7C	0.0195479	0.922405	-0.861648
RPL35	0.0635998	0.829555	-0.866726		COPS3	0.0196222	0.922376	-0.861583
ATL2	0.0637363	0.829549	-0.866714		GNL3	0.0196963	0.922317	-0.861453
HIST1H2BM	0.0638725	0.829451	-0.866527		UMPS	0.0197704	0.92225	-0.861302
NOC4L	0.0640089	0.829072	-0.865801		EIF4G2	0.0198444	0.922094	-0.860956
ATP6V1C1	0.0641453	0.828811	-0.865301		AKIRIN1	0.0199185	0.921966	-0.860671
RPS5	0.0642816	0.828546	-0.864794		ANKRD20A2	0.0199925	0.921839	-0.860387
CEBPZ	0.0644184	0.827969	-0.863689		PTPN23	0.0200666	0.921563	-0.859772
NUP160	0.0645551	0.827692	-0.863158		NOTCH2NL	0.0201409	0.921314	-0.859217
HAUS1	0.0646921	0.827215	-0.862244		U2AF2	0.0202152	0.921198	-0.858959
TTI2	0.0648293	0.826828	-0.861502		ATP6V1H	0.0202893	0.921149	-0.858849
TAF10	0.0649664	0.826545	-0.86096		RSL1D1	0.0203636	0.920919	-0.858336
KIN	0.0651034	0.826424	-0.860727		ARGFX	0.0204377	0.920839	-0.858158
ESF1	0.0652404	0.826095	-0.860096		FOXD4	0.0205118	0.920708	-0.857866
ZNHIT6	0.0653772	0.826012	-0.859936		FAM231A	0.0205865	0.920147	-0.856638
RTEL1	0.0655149	0.825044	-0.85808		ZNF207	0.0206613	0.919875	-0.856046
LSG1	0.0656523	0.82492	-0.857842		IPO11	0.0207364	0.919496	-0.855224
RARS	0.0657895	0.82485	-0.857707		GBF1	0.0208118	0.91908	-0.854319
TIMM13	0.0659268	0.82457	-0.857169		HIST1H2BM	0.020887	0.919052	-0.854259
MPHOSPH10	0.0660637	0.824538	-0.857108		AHCYL1	0.0209625	0.918763	-0.85363
WDR3	0.0662003	0.824528	-0.85709		ENO1	0.021038	0.918575	-0.853222
RIOK1	0.0663366	0.824461	-0.856961		EXOSC6	0.0211134	0.918424	-0.852894
CEP131	0.0664726	0.824455	-0.85695		HLA-C	0.0211889	0.918286	-0.852593
SEC61G	0.066609	0.823877	-0.855841		THG1L	0.0212646	0.917945	-0.851852
POLR2K	0.0667453	0.823697	-0.855495		POLR2K	0.0213403	0.917781	-0.851496
ZNRD1	0.0668816	0.823365	-0.854859		SCAP	0.0214164	0.917388	-0.850641
DSN1	0.0670177	0.823261	-0.85466		ZW10	0.0214937	0.916176	-0.848007
KAT8	0.0671537	0.823088	-0.854327		SNAP23	0.021571	0.916048	-0.847729
TIMM44	0.0672897	0.822809	-0.853791		SASS6	0.0216483	0.915918	-0.847449
NRBP1	0.0674257	0.822549	-0.853293		SUPT6H	0.0217255	0.91581	-0.847218
LRRC37A3	0.0675614	0.822545	-0.853284		GMPPB	0.0218028	0.9156	-0.846773
ZC3H18	0.0676972	0.822203	-0.85263		GTPBP4	0.0218803	0.915238	-0.846006
ELP2	0.0678327	0.822096	-0.852424		GPX4	0.021958	0.914921	-0.845333
OR7A17	0.067968	0.822089	-0.852412		CBLL1	0.0220358	0.914754	-0.84498
CDC73	0.0681037	0.821436	-0.851161		ICE1	0.0221135	0.91463	-0.844717
FAM60A	0.0682399	0.820708	-0.849765		YEATS2	0.0221914	0.914329	-0.844078
SEPSECS	0.0683767	0.820039	-0.848484		ABCF1	0.0222692	0.914218	-0.843842
RPAP1	0.0685139	0.819378	-0.847218		POLR3F	0.0223471	0.914	-0.84338
RPN1	0.0686509	0.819276	-0.847023		MED7	0.0224249	0.913986	-0.843351
TOP1	0.0687878	0.819055	-0.846599		POLR1E	0.0225029	0.913585	-0.842499
ZNF720	0.0689246	0.818916	-0.846332		YBX1	0.022581	0.913379	-0.842063
PTBP1	0.0690617	0.818383	-0.845312		ZNF676	0.0226589	0.913358	-0.842019
CCNH	0.0691985	0.818329	-0.845208		NPIPA1	0.0227369	0.913154	-0.841585
ACTR10	0.0693362	0.817354	-0.843341		MRPL49	0.0228148	0.913119	-0.841512
NUP88	0.0694736	0.817301	-0.84324		EXOC8	0.0228932	0.912434	-0.840058
HNRNPM	0.0696111	0.816976	-0.842621		NHP2	0.0229719	0.912115	-0.839382
TUBE1	0.0697489	0.816403	-0.841529		CSNK1A1	0.0230507	0.91187	-0.838863
C14orf80	0.0698866	0.816281	-0.841296		EIF1	0.0231294	0.911778	-0.838668
COG3	0.070024	0.816217	-0.841175		PPP6C	0.0232086	0.91124	-0.837526
EIF4E	0.070161	0.816203	-0.841147		SNRNP35	0.0232879	0.910992	-0.837011
THG1L	0.0702978	0.81616	-0.841065		AAMP	0.023367	0.910977	-0.836981
NOL12	0.0704343	0.816156	-0.841058		TMEM258	0.0234459	0.910961	-0.836947
HNRNPL	0.0705705	0.816101	-0.840953		UQCRFS1	0.0235247	0.910932	-0.836887
RTTN	0.0707069	0.815709	-0.840207		MAT2A	0.0236034	0.910843	-0.836703
KIF18B	0.0708432	0.815487	-0.839784		NFYC	0.0236822	0.910559	-0.836114
PABPN1	0.0709792	0.815422	-0.839659		TUBGCP4	0.0237616	0.909924	-0.834799
TUBGCP5	0.071115	0.815385	-0.839588		PPP1R7	0.0238414	0.909512	-0.833947
TXNL4B	0.0712506	0.815239	-0.839311		ANAPC4	0.023921	0.909448	-0.833814
EEF1G	0.0713859	0.815204	-0.839245		NOC4L	0.0240005	0.90939	-0.833694
METTL3	0.0715211	0.815104	-0.839054		PPIL4	0.0240798	0.90934	-0.83359
RNMT	0.0716559	0.815049	-0.838949		NUBP1	0.024159	0.909285	-0.833477
EIF2B1	0.0717905	0.815011	-0.838877		ATL2	0.0242382	0.909177	-0.833253
TPT1	0.0719254	0.814485	-0.837875		RTTN	0.0243174	0.909051	-0.83299
PAXBP1	0.0720602	0.814314	-0.837549		RPP30	0.0243975	0.908022	-0.830861
FIP1L1	0.0721953	0.81384	-0.836646		MRPS16	0.0244778	0.907793	-0.830385
MRPL33	0.0723302	0.813649	-0.836282		RPLP1	0.0245581	0.907543	-0.829868
GTF2H1	0.0724651	0.813414	-0.835834		GTF2A1	0.0246389	0.906989	-0.828721
VMP1	0.0726001	0.813047	-0.835134		PFN1	0.0247202	0.906479	-0.827666
TBC1D3B	0.072735	0.812841	-0.834743		VPS45	0.0248018	0.905985	-0.826662
POLR2H	0.0728705	0.812124	-0.833376		GEMIN6	0.0248832	0.905966	-0.826623
PSMC2	0.0730058	0.811968	-0.833081		XRCC5	0.0249646	0.905896	-0.826482
PKMYT1	0.0731408	0.811966	-0.833078		NMT1	0.0250462	0.905521	-0.825722
HNRNPU	0.0732764	0.811213	-0.831656		UBA2	0.0251279	0.905253	-0.825181
TBCD	0.0734125	0.810471	-0.830258		AQP7	0.0252094	0.905234	-0.825143
DGCR14	0.073549	0.809902	-0.829184		STRIP1	0.0252909	0.905099	-0.82487
WDR70	0.0736852	0.809898	-0.829175		MCMBP	0.0253724	0.904993	-0.824656
MYBBP1A	0.0738211	0.80983	-0.829048		CDC37	0.0254539	0.904799	-0.824263
EBNA1BP2	0.0739568	0.809748	-0.828894		EIF5A	0.0255359	0.904181	-0.823012
CDK11A	0.0740927	0.809326	-0.828098		HIST2H2AC	0.0256186	0.903366	-0.821365
NHP2	0.0742286	0.808976	-0.827437		POLR2F	0.0257016	0.903035	-0.820696
MAU2	0.0743645	0.808796	-0.827098		EIF4B	0.0257845	0.902921	-0.820465
CCDC174	0.0745006	0.808335	-0.826229		KRTAP5-7	0.0258675	0.902646	-0.819908
ATF4	0.0746367	0.808006	-0.825607		HNRNPH1	0.0259504	0.902591	-0.819798
RBBP8	0.0747728	0.807801	-0.825221		CARS	0.0260332	0.902566	-0.819746
POLD2	0.074909	0.807442	-0.824544		H2AFX	0.0261158	0.902522	-0.819659
SPATA5	0.0750448	0.807404	-0.824472		NUP98	0.0261987	0.902089	-0.818783
NLE1	0.0751804	0.807392	-0.824449		PSMG3	0.0262814	0.902061	-0.818726
TTC4	0.0753157	0.807386	-0.824438		MRPS11	0.026364	0.902005	-0.818612
ACTR8	0.075451	0.80714	-0.823974		PSMC1	0.0264465	0.901975	-0.818552
PSTK	0.0755863	0.806844	-0.823416		CCT6A	0.0265288	0.901963	-0.818526
GGTLC2	0.0757214	0.806758	-0.823253		UPF1	0.0266111	0.90173	-0.818056
LAMTOR3	0.0758562	0.806736	-0.823212		PTAR1	0.0266934	0.901669	-0.817932
TERF1	0.0759908	0.806603	-0.822965		SUGP1	0.0267759	0.901299	-0.817191
SOD1	0.0761252	0.806576	-0.822914		CHCHD4	0.0268583	0.901146	-0.81689
RRN3	0.0762602	0.805716	-0.821317		NUP155	0.0269412	0.900682	-0.815973
POP1	0.0763952	0.805517	-0.820946		WDR1	0.0270242	0.900341	-0.815299
TBL3	0.0765299	0.805401	-0.820731		COPZ1	0.027107	0.900339	-0.815295
PMPCA	0.0766648	0.805059	-0.820095		DBF4	0.0271898	0.900161	-0.814944
SF3A3	0.0767994	0.805001	-0.819987		FAM96B	0.0272728	0.899894	-0.814416
SLC35G6	0.0769343	0.804549	-0.819148		SNRNP40	0.0273556	0.899871	-0.814371
TPX2	0.0770689	0.804447	-0.818958		ST20-MTHFS	0.0274385	0.899568	-0.813772
TEN1	0.0772036	0.804117	-0.818345		TUBE1	0.0275217	0.899226	-0.813097
KIAA1429	0.0773381	0.804089	-0.818293		FEN1	0.0276048	0.899081	-0.812812
PSMG1	0.0774723	0.80398	-0.818091		DDX51	0.027688	0.898823	-0.812302
SPDL1	0.0776063	0.803918	-0.817975		NPLOC4	0.0277716	0.898296	-0.811261
RPAP2	0.0777402	0.803834	-0.817819		TEN1	0.0278554	0.898049	-0.810773
NDNL2	0.0778741	0.80347	-0.817142		DDX11	0.0279391	0.897927	-0.810532
PHF12	0.0780085	0.802749	-0.815802		ATP1A1	0.0280226	0.897846	-0.810373
IPO7	0.0781429	0.802526	-0.815387		ZBTB7A	0.0281061	0.897725	-0.810133
NUBP2	0.078277	0.802496	-0.815332		ZFC3H1	0.0281902	0.897053	-0.808806
RPL23A	0.0784108	0.802477	-0.815296		MRPL53	0.0282742	0.896999	-0.808701
SMN2	0.0785445	0.802361	-0.815082		RTFDC1	0.028358	0.896938	-0.808579
PTPN23	0.0786779	0.802322	-0.815009		PWP1	0.0284421	0.89662	-0.807952
MCM3AP	0.0788113	0.802081	-0.814562		NRF1	0.0285259	0.896592	-0.807896
DHFR	0.0789453	0.801234	-0.812991		TANGO6	0.0286102	0.89606	-0.806861
TWISTNB	0.0790791	0.801153	-0.812844		WDR3	0.0286946	0.895785	-0.806332
SRP72	0.0792127	0.801089	-0.812727		FGFR1OP	0.0287789	0.895611	-0.805996
METTL1	0.0793461	0.801025	-0.812611		EIF2B5	0.0288631	0.895602	-0.805979
DDX27	0.0794793	0.800914	-0.812408		TMEM199	0.0289472	0.895583	-0.805941
AQP7	0.0796123	0.800839	-0.81227		GTF3C6	0.0290312	0.895425	-0.805638
RAD9A	0.079745	0.800753	-0.812115		MSTO1	0.0291151	0.895369	-0.805529
TEX10	0.0798776	0.800685	-0.811991		ATRIP	0.0291992	0.89506	-0.804935
CCNK	0.0800105	0.800094	-0.810914		SRRM1	0.0292835	0.894663	-0.804169
SRFBP1	0.0801432	0.800042	-0.810818		YY1	0.0293677	0.894594	-0.804035
PPP1R11	0.080276	0.799694	-0.810185		CCAR1	0.0294518	0.894495	-0.803845
TUBA1C	0.0804087	0.799505	-0.80984		RBM28	0.0295361	0.894231	-0.803337
SF3B1	0.0805413	0.799301	-0.809468		ATF4	0.0296202	0.894187	-0.803252
EIF3F	0.0806747	0.798364	-0.807762		RIOK1	0.0297042	0.894109	-0.803101
INTS4	0.0808078	0.798272	-0.807594		ATP5J2	0.0297884	0.893736	-0.802383
PHB	0.0809409	0.798072	-0.80723		GLE1	0.0298726	0.893606	-0.802132
ORC3	0.0810742	0.797694	-0.806541		MED1	0.0299566	0.893572	-0.802067
SMC6	0.0812072	0.797575	-0.806324		AHCTF1	0.030041	0.893078	-0.801115
GTF2H4	0.0813405	0.797084	-0.805429		SF3B1	0.0301252	0.893055	-0.80107
CTPS1	0.0814737	0.796958	-0.8052		HJURP	0.0302095	0.892849	-0.800673
UTP3	0.0816066	0.796913	-0.805118		IPO13	0.0302936	0.892827	-0.80063
IFITM3	0.0817393	0.796828	-0.804964		CSTF3	0.0303777	0.892703	-0.800392
CBWD2	0.0818728	0.795871	-0.80322		POTEG	0.0304617	0.892611	-0.800215
PGS1	0.082006	0.795868	-0.803215		EIF2B1	0.0305457	0.892376	-0.799763
TFIP11	0.0821391	0.795646	-0.802818		EPC2	0.0306297	0.892319	-0.799653
COPE	0.082273	0.794622	-0.800999		TTC1	0.0307134	0.89229	-0.799596
ATP6V1G1	0.082407	0.794342	-0.800501		ATR	0.0307975	0.891881	-0.798808
RTFDC1	0.0825407	0.794314	-0.800451		METTL14	0.0308819	0.891342	-0.79777
VPS28	0.0826742	0.794215	-0.800274		PREB	0.0309672	0.890417	-0.796024
ZNF574	0.0828075	0.79416	-0.800177		GINS3	0.0310524	0.8903	-0.795803
EIF1	0.0829409	0.793786	-0.799513		N6AMT1	0.0311379	0.889888	-0.795029
YEATS4	0.0830742	0.793667	-0.799301		VRK1	0.0312233	0.88981	-0.794883
CBLL1	0.0832072	0.793611	-0.799202		RCL1	0.0313085	0.889744	-0.79476
OR4F4	0.0833403	0.793337	-0.798714		CBWD3	0.0313936	0.889699	-0.794674
CCT6A	0.0834732	0.793197	-0.798465		NDE1	0.0314786	0.889697	-0.794671
UBR4	0.0836059	0.793093	-0.798281		PRKRA	0.0315635	0.889557	-0.794407
EFTUD2	0.0837384	0.793056	-0.798215		ANAPC5	0.0316486	0.889148	-0.79364
EMC4	0.0838709	0.792757	-0.797683		PPP1R2	0.0317338	0.88901	-0.793379
STX5	0.0840033	0.792614	-0.79743		EXOSC2	0.031819	0.88872	-0.792835
CSTF3	0.0841365	0.791532	-0.795506		HINFP	0.0319041	0.888713	-0.792821
SACM1L	0.0842697	0.791306	-0.795104		RGP1	0.0319893	0.888423	-0.792277
LSM4	0.0844029	0.791072	-0.794689		PTPMT1	0.032075	0.887784	-0.791077
CEP192	0.0845359	0.790984	-0.794532		COX15	0.0321607	0.887649	-0.790823
SYF2	0.0846691	0.790542	-0.793747		ZC3H8	0.0322463	0.887556	-0.790649
POLR3E	0.0848023	0.790262	-0.793248		SRP72	0.032332	0.887312	-0.79019
DNAJA3	0.0849354	0.790114	-0.792991		GGTLC2	0.0324175	0.887308	-0.790182
PWP1	0.0850686	0.789655	-0.7922		H3F3A	0.0325036	0.886544	-0.788747
POTEG	0.0852019	0.789363	-0.791696		C12orf45	0.0325903	0.885776	-0.787309
TSEN2	0.0853353	0.78903	-0.791121		MED10	0.0326775	0.885232	-0.786312
SMG6	0.0854686	0.788792	-0.79071		TFDP1	0.0327645	0.885201	-0.786257
SNAPC4	0.0856018	0.788709	-0.790568		HNRNPU	0.0328515	0.884995	-0.785879
LSM5	0.085735	0.788364	-0.789972		PHF12	0.0329385	0.884889	-0.785684
FAM25G	0.0858684	0.787923	-0.78921		GFER	0.0330253	0.884768	-0.785464
COPS4	0.0860021	0.787421	-0.788345		CCDC174	0.0331122	0.884633	-0.785216
KNTC1	0.0861359	0.78704	-0.787687		DENR	0.0331989	0.884624	-0.785201
SUPT20H	0.0862696	0.786794	-0.787263		THOC3	0.0332854	0.884588	-0.785135
THAP11	0.0864031	0.786757	-0.787199		MRPL15	0.0333719	0.884495	-0.784964
TAF1B	0.0865364	0.786702	-0.787104		TMA16	0.0334585	0.884191	-0.784407
PSMG2	0.0866696	0.786574	-0.786883		MED22	0.0335449	0.88417	-0.784369
EIF4G1	0.0868026	0.786413	-0.786604		RPTOR	0.0336313	0.88405	-0.78415
TNNT2	0.0869354	0.786395	-0.786573		NRBP1	0.0337176	0.883984	-0.78403
GOLGA6L10	0.0870688	0.785532	-0.785084		SCYL1	0.0338041	0.883549	-0.783233
SUPT5H	0.0872022	0.785295	-0.784676		EMC1	0.0338905	0.883539	-0.783214
NFYC	0.0873355	0.78507	-0.784287		SP2	0.0339768	0.883364	-0.782895
LSM6	0.0874688	0.784869	-0.783942		MRPL12	0.0340635	0.882882	-0.782013
TIPIN	0.0876018	0.784827	-0.783868		FURIN	0.0341503	0.882621	-0.781534
RPTOR	0.0877347	0.784634	-0.783536		PES1	0.0342381	0.881531	-0.77954
INTS8	0.0878679	0.784155	-0.782726		SRSF6	0.0343257	0.881434	-0.779363
NDOR1	0.0880009	0.784101	-0.782634		YPEL5	0.0344134	0.881246	-0.779018
TICAM2	0.0881337	0.783939	-0.782364		CUL1	0.0345013	0.880843	-0.77828
TADA2B	0.0882668	0.783402	-0.78147		EED	0.0345894	0.880532	-0.777711
EXOSC7	0.0883997	0.783395	-0.781458		ANAPC1	0.0346772	0.88052	-0.77769
DENR	0.0885325	0.783138	-0.781029		BANP	0.0347651	0.880329	-0.777344
SCGB1C1	0.0886652	0.783035	-0.780857		HAUS4	0.034853	0.880154	-0.777034
TAMM41	0.0887979	0.782744	-0.780372		RAD51D	0.0349409	0.879992	-0.776745
SRCAP	0.0889305	0.782585	-0.780107		DDX18	0.0350287	0.879878	-0.776542
FARSA	0.0890629	0.782481	-0.779933		PSMC5	0.0351166	0.879609	-0.776063
ORC5	0.0891952	0.782367	-0.779743		OR11H1	0.0352045	0.879465	-0.775807
FAM231A	0.0893273	0.782267	-0.779576		RBM19	0.0352923	0.879352	-0.775606
ALG2	0.0894593	0.782079	-0.779262		PARS2	0.0353801	0.879242	-0.77541
CACTIN	0.0895916	0.781624	-0.778504		CDC42	0.0354681	0.878789	-0.774605
TSPYL5	0.0897235	0.781605	-0.778473		RPS15	0.035556	0.87877	-0.77457
LTV1	0.0898555	0.781382	-0.7781		DCTN6	0.0356438	0.878611	-0.774287
FAM96B	0.0899872	0.781298	-0.777961		PFDN6	0.0357316	0.878494	-0.774078
PSMC4	0.0901191	0.780883	-0.777268		IER3IP1	0.0358194	0.878374	-0.773866
USP8	0.0902508	0.780825	-0.777172		UFM1	0.0359071	0.878239	-0.773625
HAUS6	0.0903825	0.780499	-0.776627		RBM14	0.0359949	0.877869	-0.772966
WDR33	0.0905149	0.779636	-0.775188		RAB6A	0.0360827	0.877828	-0.772894
TNPO3	0.0906474	0.779263	-0.774567		MEPCE	0.0361703	0.87779	-0.772825
RPL36	0.0907798	0.779064	-0.774235		MRTO4	0.0362579	0.877701	-0.772668
ATP6V1E1	0.0909119	0.779058	-0.774225		JAZF1	0.0363453	0.877597	-0.772482
UBE2N	0.0910438	0.779023	-0.774166		SHFM1	0.0364328	0.877403	-0.772137
CENPA	0.0911755	0.778984	-0.774101		HSPA5	0.0365203	0.877192	-0.771762
GTF3A	0.0913075	0.778404	-0.773136		METTL3	0.036608	0.876832	-0.771122
CCDC115	0.0914394	0.778275	-0.772928		PAGR1	0.0366955	0.876823	-0.771106
SHFM1	0.0915714	0.777864	-0.772269		RABIF	0.0367829	0.876786	-0.771039
LCE1C	0.0917035	0.777493	-0.771674		CUL3	0.0368704	0.876532	-0.770587
NFYB	0.0918358	0.777128	-0.771087		SEC62	0.0369581	0.876148	-0.769904
OR1D2	0.0919681	0.776706	-0.770409		PI4KB	0.0370458	0.875941	-0.769536
PSMC6	0.0921007	0.776277	-0.769721		PSMC6	0.0371344	0.874853	-0.767599
DNM2	0.0922332	0.776028	-0.769321		EIF6	0.0372239	0.873795	-0.765769
YEATS2	0.0923658	0.77575	-0.768876		CNIH4	0.0373133	0.873783	-0.765748
SKP1	0.0924983	0.775521	-0.768508		MINOS1	0.0374026	0.873627	-0.765478
ERCC2	0.0926308	0.775269	-0.768104		SNRPD3	0.0374919	0.873519	-0.765292
ZNF207	0.0927632	0.775117	-0.767859		ATP6V1G1	0.0375812	0.873273	-0.764867
FAM207A	0.0928956	0.774845	-0.767422		WDR61	0.0376706	0.872985	-0.76437
KLHL11	0.0930282	0.774292	-0.766535		SUPT16H	0.0377601	0.872821	-0.764085
PGD	0.0931609	0.774054	-0.766153		GPI	0.0378494	0.87274	-0.763946
TRAPPC5	0.0932934	0.773967	-0.766013		CDK2	0.0379386	0.872682	-0.763845
SNIP1	0.0934266	0.772994	-0.764451		RNF168	0.0380279	0.87242	-0.763394
DND1	0.0935599	0.772537	-0.763719		TAF10	0.038117	0.872412	-0.76338
BRF1	0.0936931	0.772441	-0.763564		PYROXD1	0.038206	0.872291	-0.763171
CHORDC1	0.0938262	0.772319	-0.763367		POP1	0.0382957	0.871533	-0.761861
XPO5	0.0939593	0.771999	-0.762867		SLC35B1	0.038386	0.870639	-0.760317
ACTR1A	0.0940922	0.771968	-0.76282		RPAP1	0.0384763	0.870491	-0.76006
XRCC2	0.094225	0.771793	-0.76255		DICER1	0.0385669	0.870022	-0.759251
HIST1H2BE	0.0943575	0.771765	-0.762508		CRLS1	0.0386577	0.869663	-0.75863
DCTN2	0.0944901	0.771448	-0.76202		FAM72B	0.0387485	0.86942	-0.758211
SLC2A1	0.0946229	0.77104	-0.761392		NCAPG2	0.0388392	0.869346	-0.758083
EXOC5	0.0947554	0.770959	-0.761267		RPL38	0.0389299	0.869191	-0.757815
TSG101	0.0948878	0.770917	-0.761203		MPHOSPH10	0.0390211	0.868546	-0.756725
CMPK1	0.0950201	0.770628	-0.760758		RPL7L1	0.0391126	0.867965	-0.755753
RMI1	0.0951529	0.769912	-0.759656		MYBBP1A	0.0392048	0.867123	-0.754343
HMGN2	0.0952858	0.769577	-0.75914		VPS54	0.0392969	0.867078	-0.754269
RRP7A	0.0954185	0.769485	-0.758998		TBCC	0.0393891	0.866805	-0.753811
RANBP1	0.0955515	0.768927	-0.758139		TRAPPC5	0.0394813	0.866522	-0.753338
DDX20	0.0956843	0.768901	-0.758099		KIN	0.0395734	0.866454	-0.753224
CTC1	0.0958171	0.768538	-0.757541		DDOST	0.0396654	0.866432	-0.753187
IPO9	0.0959498	0.768498	-0.757479		TDGF1	0.0397572	0.866424	-0.753173
PSMD11	0.0960822	0.768465	-0.757428		DNAJC11	0.0398488	0.866415	-0.753158
AAMP	0.0962146	0.76816	-0.756958		CHEK1	0.0399403	0.866374	-0.753089
HIST2H2AC	0.0963472	0.767768	-0.756355		PKMYT1	0.0400317	0.866314	-0.752989
TRA2B	0.0964796	0.767692	-0.756239		ORAOV1	0.0401229	0.866305	-0.752975
VPS51	0.0966118	0.767556	-0.756028		URI1	0.040214	0.866221	-0.752834
MED6	0.0967442	0.767147	-0.755399		EMC7	0.0403051	0.865995	-0.752455
CADM4	0.0968773	0.7662	-0.753941		CCT8	0.0403963	0.865854	-0.752219
ANAPC5	0.0970102	0.766151	-0.753866		DNAJC8	0.0404873	0.865746	-0.75204
GALP	0.0971433	0.76563	-0.753069		NAA35	0.0405786	0.865283	-0.751265
HNRNPC	0.0972761	0.765585	-0.753003		HIST1H2BE	0.0406701	0.86492	-0.750656
TCOF1	0.0974088	0.76552	-0.752907		SEC61B	0.0407615	0.864807	-0.750467
PNKP	0.097542	0.764816	-0.751871		TERF1	0.0408528	0.864767	-0.750401
RFC4	0.0976752	0.764377	-0.751225		NBAS	0.0409441	0.864534	-0.75001
NDUFS5	0.0978086	0.764036	-0.750723		BOP1	0.0410376	0.862053	-0.745912
PIK3C3	0.0979421	0.763665	-0.750177		NDC1	0.0411312	0.861821	-0.745536
PFDN6	0.0980753	0.763583	-0.750056		WDR24	0.0412249	0.861542	-0.745085
RRAGA	0.0982087	0.763165	-0.749441		PLRG1	0.0413184	0.861531	-0.745067
NAA25	0.0983421	0.762924	-0.749087		PSMD3	0.0414122	0.861015	-0.744233
SETD1A	0.0984758	0.762409	-0.748329		SIVA1	0.0415061	0.860815	-0.743909
CHCHD1	0.0986094	0.762185	-0.748		KAT8	0.0415999	0.86066	-0.743659
ARFRP1	0.0987432	0.761668	-0.747238		MAPKAP1	0.0416936	0.860492	-0.743386
SMG5	0.0988768	0.761651	-0.747212		TBCE	0.0417874	0.860346	-0.74315
CHD4	0.0990102	0.76158	-0.747109		SKP1	0.0418814	0.859886	-0.742405
DDOST	0.099144	0.760907	-0.746118		CENPT	0.0419757	0.859391	-0.741604
STRIP1	0.0992776	0.760828	-0.746002		GPS1	0.0420701	0.859039	-0.741036
RAD51D	0.0994111	0.760694	-0.745805		VPS51	0.0421648	0.858619	-0.740355
NUP205	0.0995444	0.760586	-0.745645		SUMO2	0.0422594	0.858463	-0.740104
COX7C	0.0996776	0.760522	-0.745552		ZNHIT6	0.0423542	0.858131	-0.739566
COX5A	0.0998105	0.760452	-0.745448		EMC6	0.0424493	0.85759	-0.73869
NBPF3	0.0999433	0.760368	-0.745325		TMEM189-UBE2V1	0.0425448	0.857052	-0.73782
ELL	0.100076	0.759909	-0.744649		PPAN	0.0426403	0.856784	-0.73739
TFAP4	0.100209	0.759646	-0.744262		SRFBP1	0.0427357	0.856729	-0.737304
TTK	0.100342	0.759406	-0.743908		ISY1	0.0428312	0.856375	-0.736752
CUL1	0.100475	0.759184	-0.743582		CBWD2	0.0429266	0.85631	-0.73665
RPS7	0.100608	0.758916	-0.743187		UBA5	0.043023	0.855121	-0.734795
CPNE7	0.100741	0.758409	-0.742475		RPL36AL	0.0431192	0.855099	-0.73476
SON	0.100874	0.75822	-0.74221		EXOSC10	0.0432152	0.855067	-0.734711
CEP135	0.101008	0.757599	-0.741339		CNOT2	0.0433111	0.855053	-0.734688
NAA20	0.101141	0.757345	-0.740982		POLR3E	0.0434077	0.854128	-0.733245
VPS41	0.101274	0.757326	-0.740956		NUDCD3	0.0435044	0.853817	-0.732759
PI4KA	0.101407	0.756991	-0.740485		PNPT1	0.0436017	0.852949	-0.731404
UTP23	0.101541	0.756404	-0.739662		DOLK	0.0436989	0.852834	-0.731225
GOLGA6L6	0.101674	0.756329	-0.739556		IPO7	0.0437961	0.852753	-0.731099
ORC1	0.101807	0.756311	-0.73953		CTDP1	0.0438931	0.852639	-0.730922
SUGP1	0.101942	0.754557	-0.737068		C17orf58	0.0439902	0.852454	-0.730632
NAA35	0.102076	0.754076	-0.736394		COA7	0.0440872	0.852323	-0.730427
GEMIN7	0.102211	0.753977	-0.736255		ZNF816-ZNF321P	0.0441841	0.852255	-0.730321
NOM1	0.102346	0.753602	-0.735729		SNUPN	0.0442809	0.852054	-0.730007
LENG8	0.10248	0.753356	-0.735383		TPR	0.0443792	0.850395	-0.727421
C15orf41	0.102615	0.75328	-0.735277		ZNHIT3	0.0444775	0.850155	-0.727061
EIF4B	0.10275	0.752341	-0.733959		MRPL41	0.0445757	0.850019	-0.726857
EFTUD1	0.102886	0.750988	-0.732114		RBBP5	0.0446742	0.849514	-0.726098
PPRC1	0.103022	0.750652	-0.731665		LRPPRC	0.0447731	0.84898	-0.725295
GBF1	0.103158	0.750416	-0.731349		EBNA1BP2	0.0448718	0.848848	-0.725097
TBC1D29	0.103294	0.74982	-0.730552		TFAM	0.044971	0.848212	-0.724142
DCTN3	0.103431	0.749158	-0.729668		U2SURP	0.0450703	0.847932	-0.723723
RPS15	0.103568	0.748342	-0.728578		HUS1	0.0451698	0.847481	-0.723044
HAUS4	0.103706	0.748028	-0.728157		STRAP	0.0452694	0.847178	-0.72259
GAK	0.103843	0.747378	-0.727289		RSRC2	0.0453692	0.846686	-0.72185
ANKRD20A2	0.103981	0.74728	-0.727158		WDR25	0.0454694	0.846182	-0.721094
TELO2	0.104119	0.746465	-0.726069		DCLRE1B	0.0455702	0.845175	-0.719581
SSB	0.104256	0.746378	-0.725952		ZNF559	0.0456709	0.845174	-0.719579
ZCRB1	0.104394	0.746151	-0.725649		RPL26	0.0457715	0.845149	-0.719541
TPR	0.104532	0.74602	-0.725474		FDPS	0.0458719	0.84501	-0.719333
TAF8	0.104669	0.745924	-0.725345		RMI1	0.0459722	0.845002	-0.719321
MLST8	0.104807	0.745169	-0.724336		METTL1	0.0460725	0.844813	-0.719038
FNTA	0.104945	0.745046	-0.724173		ABCE1	0.0461734	0.843985	-0.717794
PGAM1	0.105082	0.745022	-0.724141		TIMM23	0.0462743	0.843773	-0.717475
ATP5J2	0.10522	0.744893	-0.723968		RPF2	0.0463751	0.843586	-0.717205
EEF1A1	0.105357	0.744815	-0.723863		EXOC3	0.0464767	0.842662	-0.715873
MDM4	0.105494	0.744429	-0.723348		CCDC59	0.0465781	0.842588	-0.715766
MED21	0.105631	0.744413	-0.723327		MED20	0.0466793	0.842543	-0.715701
SEC16A	0.105768	0.744303	-0.72318		RAD51	0.0467804	0.84254	-0.715697
OR7A10	0.105905	0.744094	-0.722914		HAMP	0.0468813	0.842519	-0.715667
MIOS	0.106042	0.74391	-0.72268		KRTAP4-2	0.0469821	0.842494	-0.71563
RPS3A	0.106179	0.743653	-0.722354		AGAP6	0.047083	0.842117	-0.715087
DR1	0.106315	0.743363	-0.721986		LRRC37A3	0.0471838	0.842018	-0.714944
DDX6	0.106452	0.743218	-0.721802		MTRNR2L8	0.0472847	0.841675	-0.71445
SLC39A7	0.106589	0.743201	-0.721779		MCM3	0.0473857	0.841393	-0.714044
NOL8	0.106725	0.743198	-0.721776		UPF2	0.0474868	0.841169	-0.71372
DHFRL1	0.106861	0.743114	-0.721669		ITGA4	0.0475878	0.840985	-0.713454
OSTC	0.106997	0.743044	-0.72158		VWA9	0.0476888	0.840799	-0.713186
SMG7	0.107133	0.742566	-0.720973		UBE2I	0.0477899	0.84051	-0.71277
PHC2	0.107268	0.742561	-0.720967		VPS33A	0.0478909	0.840421	-0.712641
GOSR2	0.107404	0.74254	-0.72094		ESF1	0.0479917	0.840409	-0.712624
DDX19A	0.107539	0.742518	-0.720912		EIF4E	0.0480924	0.840331	-0.712511
BOP1	0.107675	0.741535	-0.719664		DLGAP5	0.048193	0.840263	-0.712414
ZW10	0.107811	0.741387	-0.719474		AKIRIN2	0.0482935	0.840161	-0.712266
MCMBP	0.107947	0.741257	-0.71931		GSTT2B	0.0483938	0.8401	-0.712179
GJA3	0.108082	0.7411	-0.71911		VPS35	0.0484945	0.839538	-0.711369
KIF14	0.108218	0.740696	-0.718597		COX17	0.0485951	0.839442	-0.71123
OR1E2	0.108354	0.739881	-0.717562		FAM133B	0.0486955	0.839435	-0.711219
MCM3	0.108491	0.739572	-0.717168		DRG1	0.0487961	0.839118	-0.710762
MRPL45	0.108627	0.739073	-0.716535		EIF4A3	0.0488966	0.83887	-0.710405
CR1L	0.108764	0.738379	-0.715653		ADSS	0.0489971	0.838773	-0.710265
RPL34	0.108901	0.738054	-0.71524		E2F1	0.0490976	0.838572	-0.709975
MED26	0.109038	0.737505	-0.714542		NXF1	0.049198	0.838462	-0.709816
PSMB7	0.109175	0.737263	-0.714234		RPL13A	0.0492983	0.838325	-0.709619
GSDMA	0.109312	0.737259	-0.71423		MTPAP	0.0493985	0.838296	-0.709576
CEP55	0.109449	0.737058	-0.713974		E4F1	0.0494994	0.837306	-0.70815
WNK1	0.109585	0.737034	-0.713944		AGPAT1	0.0496002	0.837193	-0.707987
UTP18	0.109722	0.736463	-0.713218		TPT1	0.0497017	0.836149	-0.706523
METAP2	0.109859	0.736451	-0.713204		RBBP8	0.0498036	0.835596	-0.705758
PRPF3	0.109995	0.736396	-0.713136		TAF1B	0.0499055	0.835365	-0.70544
LSM10	0.110132	0.736182	-0.712878		RNF4	0.0500075	0.835046	-0.704999
PPP1R2	0.110268	0.736049	-0.712717		ALG14	0.0501095	0.834853	-0.704732
USP7	0.110405	0.735288	-0.711799		SPATA5	0.0502122	0.833779	-0.703248
SPCS3	0.110541	0.735129	-0.711607		EXOSC4	0.0503155	0.833044	-0.702233
MRPL21	0.110678	0.734966	-0.71141		RPL28	0.0504188	0.832696	-0.701752
NUDC	0.110814	0.734817	-0.711229		IGF1R	0.050522	0.832655	-0.701696
SUPV3L1	0.11095	0.734649	-0.711027		PDCD6IP	0.050625	0.832655	-0.701696
SDAD1	0.111086	0.734613	-0.710983		NELFA	0.0507281	0.832381	-0.701317
CASC5	0.111222	0.73457	-0.710931		SLC2A1	0.0508313	0.832012	-0.700808
RCL1	0.111358	0.734206	-0.710492		RARS2	0.0509346	0.831785	-0.700494
UBAP1	0.111494	0.733809	-0.710013		C17orf89	0.0510381	0.831246	-0.699749
PDPK1	0.11163	0.73358	-0.709736		MKRN1	0.0511415	0.831192	-0.699674
NELFA	0.111766	0.733474	-0.709608		EEFSEC	0.0512448	0.831141	-0.699604
DDX1	0.111902	0.732899	-0.708914		PFAS	0.0513482	0.830704	-0.699
SNF8	0.112038	0.732634	-0.708595		TGS1	0.0514516	0.830586	-0.698837
ZC3H8	0.112174	0.7326	-0.708553		GINS4	0.0515549	0.830495	-0.698711
KAT5	0.11231	0.732252	-0.708133		PMVK	0.0516581	0.83037	-0.698539
TBCC	0.112446	0.732161	-0.708024		XRCC2	0.0517613	0.8302	-0.698304
NUP155	0.112582	0.732097	-0.707946		MST1	0.0518646	0.829785	-0.69773
UBR5	0.112717	0.73178	-0.707563		CCNC	0.0519679	0.829739	-0.697667
MRPL43	0.112853	0.731359	-0.707055		ZNF492	0.0520711	0.829566	-0.69743
PAF1	0.11299	0.730321	-0.705801		CDC73	0.0521741	0.829492	-0.697332
STIL	0.113126	0.73024	-0.705704		C14orf166	0.0522772	0.829302	-0.697082
DIS3	0.113262	0.729997	-0.705411		RPN2	0.0523802	0.829166	-0.696902
ANAPC1	0.113399	0.729214	-0.704466		DNLZ	0.0524836	0.828537	-0.696072
HLA-C	0.113536	0.729201	-0.704449		PPP2R3C	0.0525869	0.82834	-0.695812
TRPM7	0.113672	0.729107	-0.704336		NDUFS5	0.0526901	0.828315	-0.695778
HIST1H2BB	0.113808	0.729069	-0.70429		OTOP1	0.0527932	0.828247	-0.695688
FXN	0.113944	0.729004	-0.704212		TARS2	0.0528966	0.827694	-0.694958
CBWD5	0.11408	0.728855	-0.704032		WDR92	0.0530004	0.82703	-0.694081
KRTAP5-7	0.114216	0.728647	-0.703781		KRT17	0.0531045	0.82646	-0.693328
GTF2H2C	0.114351	0.728546	-0.703658		RBM33	0.0532084	0.826413	-0.693265
NUBP1	0.114487	0.728375	-0.703453		PSMB7	0.0533123	0.826275	-0.693084
MRPL4	0.114623	0.728222	-0.703268		USPL1	0.053416	0.826275	-0.693084
ZNF253	0.114759	0.726975	-0.701833		ATP5B	0.0535201	0.825634	-0.692237
ACIN1	0.114896	0.726146	-0.700882		RIOK2	0.0536241	0.825595	-0.692186
THOC5	0.115032	0.726079	-0.700806		GLTSCR2	0.0537279	0.825513	-0.692077
NOTCH2NL	0.115169	0.726045	-0.700767		MCM3AP	0.053832	0.825046	-0.69146
YTHDF2	0.115305	0.725828	-0.700517		ALYREF	0.0539362	0.824649	-0.690936
NDUFAB1	0.115442	0.725514	-0.700158		HS6ST1	0.0540404	0.824379	-0.690579
MRPL10	0.115578	0.725283	-0.699893		CLSPN	0.0541446	0.824295	-0.690468
ADSL	0.115715	0.72455	-0.699052		PSMC2	0.0542486	0.824265	-0.690429
TAF5L	0.115851	0.724543	-0.699044		ALG1	0.0543527	0.823946	-0.690007
FEN1	0.115988	0.724317	-0.698785		BRCA2	0.0544572	0.823375	-0.689252
GTF2E2	0.116124	0.724046	-0.698474		ALDH18A1	0.0545615	0.823271	-0.689116
SKP2	0.116261	0.723464	-0.697807		TLN1	0.0546657	0.82317	-0.688981
EIF4G2	0.116398	0.72239	-0.696575		NDUFAB1	0.0547698	0.823131	-0.68893
MED22	0.116536	0.721674	-0.695754		MCM6	0.0548741	0.822743	-0.688418
GEMIN4	0.116674	0.721457	-0.695505		GRWD1	0.0549784	0.82245	-0.688031
TBL1XR1	0.116812	0.721276	-0.695297		AHCY	0.0550829	0.821996	-0.687433
RBM48	0.116949	0.721109	-0.695105		ZNF830	0.0551875	0.821708	-0.687071
TRAPPC8	0.117086	0.7211	-0.695096		DNAJA3	0.055292	0.821564	-0.686889
SIN3A	0.117224	0.720978	-0.694955		UCHL5	0.0553965	0.821449	-0.686745
MYO1H	0.117361	0.720813	-0.694766		SRRT	0.0555013	0.820811	-0.68594
POP4	0.117498	0.720607	-0.694529		MED29	0.0556064	0.820278	-0.685268
DNLZ	0.117635	0.720113	-0.693963		EEF1G	0.055712	0.819502	-0.68429
MVD	0.117773	0.719605	-0.693381		TRPM7	0.0558174	0.819481	-0.684264
DDX18	0.11791	0.719083	-0.692803		ZNF574	0.0559227	0.819409	-0.684173
SMARCE1	0.118048	0.718517	-0.692185		KLC2	0.0560278	0.81934	-0.684086
ATP5E	0.118186	0.718141	-0.691776		FAM25G	0.0561334	0.818689	-0.683265
RGPD6	0.118324	0.717897	-0.691509		DDX27	0.0562389	0.81855	-0.683091
TTC1	0.118462	0.717818	-0.691424		ALG1L	0.0563442	0.818474	-0.682994
DPH1	0.1186	0.717115	-0.690657		EAPP	0.0564496	0.818325	-0.682806
HIST1H2BN	0.118738	0.716845	-0.690363		GTF2H1	0.0565549	0.818118	-0.682545
FAM86B1	0.118876	0.716704	-0.69021		NOL12	0.0566601	0.818036	-0.682442
PPIE	0.119014	0.716627	-0.690125		CYC1	0.0567652	0.818003	-0.682401
MTRNR2L1	0.119154	0.714493	-0.687799		TERF2	0.0568707	0.817256	-0.681459
TADA3	0.119294	0.713901	-0.687154		TACC3	0.056976	0.817203	-0.681393
GNL3	0.119433	0.713847	-0.687095		RCOR1	0.0570817	0.81666	-0.680708
EIF2B4	0.119572	0.713822	-0.687068		RPS23	0.0571877	0.81606	-0.679952
PPIL2	0.119712	0.71341	-0.686619		EARS2	0.0572936	0.815918	-0.679772
AHCY	0.119851	0.713164	-0.686351		LSM4	0.0573995	0.815711	-0.679512
YY1	0.11999	0.713139	-0.686324		PNKP	0.0575053	0.815677	-0.679468
ATP6V1D	0.120129	0.712892	-0.686054		DERL2	0.057611	0.81557	-0.679333
MED9	0.120269	0.712727	-0.685874		NUP107	0.0577165	0.815569	-0.679332
CDC42	0.120407	0.712677	-0.68582		PPRC1	0.0578218	0.815537	-0.679292
SART1	0.120546	0.712329	-0.685441		ACTR2	0.057928	0.814314	-0.67775
DIMT1	0.120685	0.712007	-0.68509		AFG3L2	0.0580342	0.814095	-0.677474
MRPS23	0.120825	0.711234	-0.684247		WRB	0.0581405	0.813816	-0.67714
NOL11	0.120964	0.710474	-0.683419		TBL3	0.0582466	0.813807	-0.677129
H2AFZ	0.121105	0.70938	-0.682274		DARS	0.0583528	0.81352	-0.676784
DBF4	0.121245	0.709243	-0.682132		SNIP1	0.0584589	0.813313	-0.676536
HYPK	0.121386	0.708811	-0.681684		ZMYND8	0.0585655	0.812573	-0.675647
RPS2	0.121526	0.708766	-0.681638		FCF1	0.0586725	0.811892	-0.674829
CACNB3	0.121666	0.708734	-0.681604		PPP4R2	0.0587794	0.811721	-0.674623
SMARCA5	0.121806	0.708496	-0.681358		DNM2	0.0588863	0.811577	-0.67445
NUP107	0.121947	0.707456	-0.68028		MRPL36	0.0589938	0.810597	-0.673273
CAP1	0.122087	0.70733	-0.680149		PPIH	0.0591014	0.810277	-0.672889
C8orf59	0.122228	0.70698	-0.679786		AP1G1	0.0592095	0.809407	-0.671844
ZNF335	0.122368	0.706903	-0.679707		SEC16A	0.0593176	0.809239	-0.671643
CLSPN	0.122509	0.706195	-0.678973		RBM42	0.0594256	0.809167	-0.671557
GLTSCR2	0.12265	0.7059	-0.678667		LYPD2	0.0595339	0.808584	-0.670855
COX17	0.12279	0.705844	-0.678609		SON	0.0596423	0.808189	-0.670381
WBP1L	0.122931	0.705504	-0.678257		MRPL27	0.0597506	0.808131	-0.670312
RPL30	0.123071	0.705421	-0.678171		LENG8	0.0598595	0.807178	-0.669167
STRAP	0.123212	0.705379	-0.678127		REV3L	0.0599682	0.807137	-0.669118
MARS2	0.123352	0.705222	-0.677964		TFIP11	0.0600769	0.806969	-0.668916
LRRC37B	0.123492	0.705084	-0.677821		MED19	0.0601855	0.806965	-0.668912
RFT1	0.123632	0.704756	-0.677481		NAT10	0.060294	0.80681	-0.668725
TARS2	0.123772	0.704274	-0.676982		TUBGCP3	0.0604025	0.806566	-0.668432
MRPL57	0.123913	0.703644	-0.676329		UBAP1	0.0605115	0.805723	-0.667423
CD3EAP	0.124053	0.703362	-0.676037		UBA3	0.0606204	0.805637	-0.667325
GFM1	0.124194	0.703291	-0.675962		MRPL14	0.0607294	0.80536	-0.667008
CYP4F11	0.124334	0.702355	-0.674992		KRTAP4-7	0.0608383	0.805176	-0.666798
ZNHIT3	0.124475	0.702255	-0.674889		EXOSC3	0.0609473	0.804819	-0.66639
MRPL12	0.124616	0.702136	-0.674766		DSN1	0.0610562	0.804784	-0.66635
SPCS2	0.124756	0.702116	-0.674744		POLR3C	0.061165	0.804733	-0.666292
GPX4	0.124897	0.70197	-0.674594		MRPS22	0.061274	0.80424	-0.665728
MED7	0.125037	0.70171	-0.674325		TSFM	0.0613829	0.804032	-0.66549
TOMM20	0.125177	0.701539	-0.674146		UBE2L3	0.0614919	0.803878	-0.665314
PSMD12	0.125318	0.700439	-0.673015		UBE4B	0.0616006	0.803867	-0.665301
TMSB10	0.125459	0.69997	-0.672553		GCN1L1	0.0617094	0.80365	-0.665054
SGPP1	0.125601	0.697988	-0.670597		TIMM13	0.061818	0.803622	-0.665022
LTB4R2	0.125743	0.697913	-0.670523		RPL34	0.061927	0.802955	-0.664259
NPEPPS	0.125886	0.697525	-0.67014		NEUROD1	0.0620358	0.802939	-0.664241
NSMCE2	0.126028	0.697438	-0.670054		TIMM9	0.0621446	0.802695	-0.663963
ORC4	0.12617	0.697376	-0.669993		APC	0.0622536	0.802261	-0.663466
SMNDC1	0.126312	0.696483	-0.669112		MRPS5	0.0623626	0.802061	-0.663237
KLC2	0.126455	0.696259	-0.668891		C16orf59	0.0624716	0.801835	-0.662979
RRP15	0.126597	0.696233	-0.668866		NCAPH	0.0625805	0.801706	-0.662833
PCBP1	0.12674	0.695496	-0.668138		SNAPC4	0.0626893	0.801568	-0.662675
PPP2R1A	0.126882	0.695316	-0.66796		TMSB10	0.0627981	0.801507	-0.662604
WIBG	0.127024	0.695261	-0.667906		ISG20L2	0.0629067	0.801395	-0.662477
THOC3	0.127167	0.694595	-0.667249		MZF1	0.0630152	0.801324	-0.662395
COPS8	0.127309	0.694244	-0.666903		CCDC86	0.0631243	0.800384	-0.661321
N6AMT1	0.127452	0.693627	-0.666294		CHMP1A	0.0632341	0.799301	-0.660084
ABCF1	0.127595	0.693277	-0.665949		CDCA5	0.0633446	0.798234	-0.658864
OBFC1	0.127739	0.692004	-0.664692		GTF2E2	0.063455	0.798152	-0.65877
TRIP6	0.127883	0.691394	-0.664091		CCNK	0.0635652	0.7981	-0.65871
CDC40	0.128027	0.691233	-0.663932		ZFP69B	0.0636753	0.797974	-0.658567
USP17L5	0.128171	0.691129	-0.663829		RRP15	0.0637853	0.797968	-0.658559
PELO	0.128315	0.690739	-0.663444		WNK1	0.0638952	0.797936	-0.658524
RPL28	0.128458	0.690578	-0.663286		TTK	0.0640049	0.797904	-0.658487
RPL6	0.128602	0.690491	-0.663199		TAF6L	0.0641144	0.797816	-0.658386
DDX51	0.128746	0.689766	-0.662516		SPATA31A6	0.0642242	0.797403	-0.657915
ARID3A	0.12889	0.689318	-0.662096		NR2C2AP	0.0643339	0.797157	-0.657633
UTP11L	0.129034	0.689195	-0.66198		STON1-GTF2A1L	0.0644437	0.796942	-0.657393
C9orf78	0.129177	0.689195	-0.66198		CAMLG	0.0645533	0.796853	-0.657295
H3F3B	0.129321	0.689162	-0.661949		RFFL	0.0646632	0.796348	-0.656747
CDK2	0.129465	0.688848	-0.661653		CLASRP	0.0647729	0.796335	-0.656733
PRAMEF6	0.129608	0.688787	-0.661595		RBAK-RBAKDN	0.0648826	0.796133	-0.656514
EXOC3	0.129751	0.688246	-0.661087		TM9SF2	0.0649921	0.796133	-0.656513
NCAPH	0.129895	0.687748	-0.660618		ARFRP1	0.0651015	0.79613	-0.65651
C7orf55-LUC7L2	0.130039	0.687368	-0.660261		ADAT2	0.0652107	0.79608	-0.656456
SRRT	0.130182	0.687188	-0.660092		KEAP1	0.0653198	0.796049	-0.656422
SMC5	0.130326	0.687108	-0.660016		NOM1	0.0654287	0.796019	-0.65639
TADA1	0.130469	0.687056	-0.659967		RNPS1	0.0655386	0.794501	-0.654741
KIF18A	0.130613	0.686612	-0.659549		LSM6	0.0656485	0.794397	-0.654627
LIN54	0.130756	0.686071	-0.65904		COG4	0.0657582	0.79432	-0.654543
GMPPB	0.1309	0.685999	-0.658973		NAA25	0.0658678	0.794318	-0.654541
GABPB1	0.131043	0.685727	-0.658717		MRPL34	0.0659775	0.793881	-0.654067
PHAX	0.131188	0.684502	-0.657565		GPX2	0.0660871	0.793827	-0.654008
AHCYL1	0.131332	0.684468	-0.657533		PRKRIR	0.0661968	0.793499	-0.653652
TBC1D3F	0.131476	0.683999	-0.657092		NPM3	0.0663066	0.79319	-0.653316
E4F1	0.13162	0.683891	-0.65699		ZNF253	0.0664163	0.793063	-0.653177
SEC24C	0.131764	0.683835	-0.656937		INTS1	0.066526	0.792915	-0.653017
RNPS1	0.131908	0.683127	-0.656271		SSBP3	0.0666354	0.792895	-0.652995
KRT16	0.132052	0.682605	-0.65578		KNTC1	0.0667455	0.791918	-0.651934
YAE1D1	0.132198	0.681059	-0.654326		NUTF2	0.0668555	0.79174	-0.65174
WAC	0.132343	0.681052	-0.65432		NBPF3	0.0669654	0.791731	-0.651731
TDGF1	0.132488	0.681004	-0.654275		DDX46	0.0670751	0.791721	-0.65172
MAT2A	0.132632	0.680909	-0.654184		ASUN	0.0671852	0.791096	-0.65104
WRB	0.132777	0.680853	-0.654132		MLST8	0.067295	0.791091	-0.651035
INS	0.132922	0.680335	-0.653645		FGFR1OP2	0.067405	0.790749	-0.650663
CMTR1	0.133067	0.679839	-0.653179		STX5	0.0675149	0.790609	-0.650512
SURF6	0.133212	0.679538	-0.652908		LAMTOR4	0.0676247	0.790464	-0.650354
DHX16	0.133356	0.679399	-0.652783		MRPL10	0.0677345	0.790306	-0.650182
ALG1L	0.133501	0.679349	-0.652739		DHX9	0.0678442	0.79029	-0.650165
DHX9	0.133646	0.678716	-0.65217		TSEN54	0.0679539	0.78994	-0.649785
EIF2B5	0.133791	0.678266	-0.651765		MRPL18	0.0680639	0.789308	-0.649098
FBXO5	0.133936	0.677912	-0.651448		HMGN2	0.0681738	0.789307	-0.649096
C12orf45	0.134081	0.677567	-0.651138		YAE1D1	0.0682839	0.78886	-0.648611
SRP68	0.134226	0.677489	-0.651067		CTR9	0.0683939	0.788669	-0.648404
INTS7	0.134371	0.67748	-0.65106		TMX2	0.0685041	0.788305	-0.648008
CCDC144NL	0.134515	0.677422	-0.651007		COX6C	0.0686142	0.788111	-0.647797
RREB1	0.13466	0.676354	-0.650048		RNF40	0.0687243	0.7879	-0.647568
COPS2	0.134806	0.676161	-0.649875		MRPL22	0.0688343	0.787885	-0.647552
PCBP2	0.134951	0.675895	-0.649636		ATP6V1C1	0.0689448	0.786981	-0.646616
FAM32A	0.135096	0.675774	-0.649526		RQCD1	0.0690551	0.786963	-0.646597
RPE	0.135241	0.675246	-0.649052		NFYB	0.0691653	0.786914	-0.646547
C19orf53	0.135386	0.675204	-0.649015		CCDC130	0.0692764	0.785466	-0.645051
LSM11	0.135531	0.674843	-0.648691		CFDP1	0.0693878	0.784896	-0.644463
TLN1	0.135676	0.674095	-0.648018		NLE1	0.0694991	0.784806	-0.64437
CHTF8	0.135821	0.674076	-0.648002		C9orf78	0.0696103	0.784715	-0.644276
RAD51C	0.135966	0.673499	-0.647483		ATP5G1	0.0697218	0.784193	-0.643737
GPS1	0.136112	0.673326	-0.647327		LCN10	0.0698335	0.783563	-0.643087
ACTR2	0.136257	0.672437	-0.646529		RANGAP1	0.0699456	0.782894	-0.642397
RICTOR	0.136403	0.671686	-0.645854		TIGD1	0.0700576	0.782798	-0.642297
CBX1	0.136549	0.671476	-0.645666		KLF7	0.0701696	0.782557	-0.642049
OR10H2	0.136695	0.671265	-0.645476		XYLT2	0.070282	0.781704	-0.641168
SDC1	0.136841	0.670728	-0.644993		NFKBIE	0.0703946	0.781367	-0.64082
SEC62	0.136987	0.670572	-0.644854		C2orf27A	0.0705071	0.781201	-0.640648
ZNF468	0.137133	0.670445	-0.64474		NOL8	0.0706195	0.781169	-0.640616
UBA52	0.137279	0.670246	-0.644561		ERAL1	0.0707318	0.780965	-0.640405
AATF	0.137425	0.670084	-0.644416		NOP14	0.0708442	0.780743	-0.640176
TSEN54	0.137571	0.669395	-0.643796		SRSF1	0.0709565	0.780565	-0.639992
MMS19	0.137717	0.669362	-0.643766		TWF1	0.0710687	0.780425	-0.639847
CFAP20	0.137862	0.669166	-0.64359		INS	0.0711813	0.779796	-0.639199
PTCD3	0.138009	0.66813	-0.642683		GOSR2	0.0712942	0.77916	-0.638542
CCDC86	0.138155	0.667384	-0.642041		SPDYE2	0.0714072	0.778764	-0.638132
HMGCR	0.138302	0.667001	-0.641712		NPM1	0.0715204	0.778198	-0.637549
PRKRIP1	0.138449	0.666609	-0.641375		C9orf129	0.0716336	0.778019	-0.63737
DDX59	0.138596	0.665818	-0.640695		SPICE1	0.0717467	0.777973	-0.637325
DICER1	0.138744	0.664517	-0.639577		FAM60A	0.0718598	0.777734	-0.637091
ABHD17A	0.138892	0.663849	-0.639002		RBMXL1	0.0719728	0.777617	-0.636976
PNPT1	0.139041	0.663112	-0.638369		CCDC101	0.0720856	0.777607	-0.636966
ALYREF	0.139189	0.663047	-0.638313		TRMT5	0.0721986	0.777198	-0.636565
NDC1	0.139337	0.662737	-0.638047		CDK11A	0.0723115	0.777132	-0.6365
GTF3C5	0.139486	0.662225	-0.637607		SPDL1	0.0724245	0.776696	-0.636073
SF3B6	0.139634	0.662217	-0.6376		EXOSC7	0.0725375	0.776436	-0.635818
SCAP	0.139783	0.661871	-0.637302		ARGLU1	0.0726505	0.776276	-0.635661
WDR61	0.139931	0.661018	-0.636569		SPCS3	0.0727634	0.776273	-0.635658
TIMM9	0.140081	0.65992	-0.635625		NHLRC2	0.0728763	0.775844	-0.635237
CCNB1	0.140231	0.658911	-0.634758		FERMT2	0.0729894	0.775437	-0.634839
LAMTOR4	0.14038	0.658781	-0.634646		EP300	0.0731026	0.775183	-0.634589
SARS2	0.14053	0.658707	-0.634583		TFRC	0.0732157	0.774994	-0.634404
RPP38	0.140679	0.65867	-0.634551		WDR70	0.0733291	0.774409	-0.63383
SFSWAP	0.140829	0.658084	-0.634047		ANKRD11	0.0734426	0.774008	-0.633437
NUDCD3	0.14098	0.656142	-0.632412		CYCS	0.0735567	0.77301	-0.632459
EIF2S2	0.141131	0.656074	-0.632355		DDX6	0.073671	0.772386	-0.631847
EPC2	0.141282	0.654835	-0.631335		FIP1L1	0.0737858	0.771574	-0.631051
STX18	0.141433	0.654738	-0.631254		MRPL16	0.0739005	0.771512	-0.63099
BRIP1	0.141584	0.654597	-0.631139		HIST1H2AE	0.0740151	0.771368	-0.630849
EEF1B2	0.141735	0.654489	-0.631049		MRPS24	0.0741301	0.770642	-0.630137
HAUS3	0.141886	0.65435	-0.630935		PEF1	0.074245	0.770574	-0.63007
CNN2	0.142037	0.654185	-0.630799		SDHA	0.0743597	0.770461	-0.629959
MRPL34	0.142188	0.652936	-0.629769		KDSR	0.0744744	0.770408	-0.629908
NDUFA4	0.142339	0.652754	-0.629619		TIMM44	0.074589	0.770291	-0.629792
CEACAM6	0.142491	0.652686	-0.629563		SGOL1	0.0747034	0.770219	-0.629722
EMC6	0.142642	0.6526	-0.629493		PPTC7	0.0748177	0.770211	-0.629714
NR2C2AP	0.142793	0.652282	-0.62923		TAF13	0.0749324	0.76937	-0.628889
GTF2F2	0.142943	0.652138	-0.629112		DHODH	0.075047	0.769339	-0.628859
CYP2A13	0.143094	0.652091	-0.629073		CEP152	0.0751615	0.769197	-0.62872
GFER	0.143245	0.651376	-0.628484		RPS5	0.0752762	0.768787	-0.628318
STAT5A	0.143396	0.651309	-0.628429		RNF145	0.0753914	0.767773	-0.627332
ACD	0.143547	0.651282	-0.628406		MGEA5	0.0755068	0.767313	-0.626904
GTF3C2	0.143698	0.650714	-0.627938		VMP1	0.0756225	0.766672	-0.626306
C11orf57	0.143848	0.650506	-0.627767		CCDC53	0.0757383	0.766304	-0.625963
TSSK4	0.143999	0.650157	-0.627479		TULP1	0.0758541	0.766119	-0.625791
MRE11A	0.14415	0.649712	-0.627113		DNM1L	0.0759703	0.765288	-0.625017
TACC3	0.144301	0.649608	-0.627026		DENND4A	0.0760864	0.765221	-0.624955
HSPE1-MOB4	0.144452	0.649299	-0.626772		OR7A17	0.0762027	0.764728	-0.624495
CIAPIN1	0.144602	0.648675	-0.626258		GAB2	0.0763192	0.764231	-0.624032
CPOX	0.144753	0.648572	-0.626173		HYPK	0.0764357	0.763977	-0.623795
C14orf166	0.144904	0.64833	-0.625973		ORC1	0.076552	0.763891	-0.623716
VPS18	0.145055	0.648214	-0.625878		VEZT	0.0766682	0.763885	-0.62371
PRPF40A	0.145206	0.647833	-0.625564		ATP5E	0.0767849	0.763096	-0.622975
CCDC144A	0.145357	0.647251	-0.625084		RAD1	0.0769016	0.762756	-0.622659
C17orf58	0.145508	0.646899	-0.624794		MRPS14	0.0770182	0.762611	-0.622523
NUP62	0.145659	0.646374	-0.624361		NAA20	0.0771349	0.762301	-0.622234
NAF1	0.14581	0.645875	-0.62395		POGZ	0.077252	0.761516	-0.621503
KANSL2	0.145961	0.645271	-0.623452		MIOS	0.0773689	0.76146	-0.621451
URB2	0.146114	0.644082	-0.6225		PDE4DIP	0.0774874	0.759092	-0.619245
CD2BP2	0.146266	0.644001	-0.622436		HSCB	0.0776058	0.759054	-0.61921
MCL1	0.146418	0.643479	-0.622023		RPAP2	0.0777241	0.758972	-0.619133
CTDP1	0.14657	0.643078	-0.621705		MRPS34	0.0778424	0.758675	-0.618856
VRK1	0.146722	0.64257	-0.621303		GLRX5	0.0779612	0.757745	-0.617991
WDR4	0.146875	0.642273	-0.621068		RFC4	0.0780799	0.757638	-0.617891
GLE1	0.147027	0.642199	-0.621008		SNF8	0.0781986	0.757361	-0.617633
PARN	0.147179	0.641818	-0.620707		INO80	0.0783173	0.757152	-0.617441
GTF2A1	0.147331	0.641752	-0.620655		RAC3	0.0784368	0.755755	-0.616204
SET	0.147483	0.641602	-0.620536		ZCRB1	0.0785563	0.755671	-0.616129
RPN2	0.147635	0.641028	-0.620081		MVD	0.078676	0.755049	-0.615579
RPL22L1	0.147787	0.640858	-0.619947		GOLGA8K	0.0787956	0.754886	-0.615435
NUDT4	0.147939	0.6404	-0.619584		SDHC	0.0789151	0.754843	-0.615397
HARS2	0.148092	0.640005	-0.619271		GTF2I	0.0790347	0.75455	-0.615137
NBEAL1	0.148244	0.63938	-0.618776		PRRC2A	0.0791547	0.753684	-0.61437
SSBP3	0.148396	0.639354	-0.618756		TSEN2	0.0792746	0.753639	-0.614331
CTNNBL1	0.148549	0.639084	-0.618542		SOD2	0.0793945	0.753351	-0.614076
ING3	0.148701	0.638795	-0.618313		DIS3	0.079515	0.752209	-0.613065
HIST1H2AI	0.148853	0.638765	-0.618289		ANKRD17	0.0796358	0.751604	-0.612529
NPIPA1	0.149005	0.637872	-0.617581		BRD1	0.0797568	0.75108	-0.612065
DDX11	0.149158	0.637208	-0.617056		ZNF254	0.0798777	0.750955	-0.611954
NOS1AP	0.149311	0.63702	-0.616907		CEP192	0.0799985	0.750895	-0.611901
TAF1D	0.149463	0.636718	-0.616667		IFITM2	0.0801195	0.750367	-0.611434
RFC1	0.149616	0.636118	-0.616192		TMEM41B	0.0802404	0.750295	-0.61137
PTAR1	0.149769	0.635386	-0.615613		ZNRD1	0.0803612	0.750087	-0.611186
RPF1	0.149922	0.635279	-0.615528		UBE2D3	0.0804823	0.749602	-0.610756
MYO18A	0.150076	0.634517	-0.614924		SEC63	0.0806031	0.749533	-0.610696
RPS21	0.150229	0.633743	-0.614312		NPB	0.0807239	0.749441	-0.610614
MED28	0.150383	0.633554	-0.614162		NDUFA5	0.0808447	0.749317	-0.610505
MBTD1	0.150536	0.633444	-0.614075		DDX59	0.0809654	0.748987	-0.610212
KRTAP10-9	0.150689	0.633387	-0.61403		POLR1B	0.0810869	0.747701	-0.609074
EEFSEC	0.150843	0.633106	-0.613807		OR4K1	0.0812083	0.747689	-0.609063
THOC1	0.150996	0.632571	-0.613383		PTMA	0.0813295	0.747618	-0.609
NIPBL	0.15115	0.632083	-0.613004		ANAPC13	0.0814506	0.747579	-0.608966
BANP	0.151303	0.63196	-0.61291		SEPHS1	0.0815717	0.747259	-0.608682
BDP1	0.151457	0.631321	-0.612423		SMARCA4	0.081693	0.746861	-0.60833
PNN	0.15161	0.63126	-0.612376		COPS4	0.0818149	0.745725	-0.607332
C19orf25	0.151764	0.63063	-0.611895		CIAPIN1	0.0819368	0.745345	-0.607012
BUB1	0.151918	0.628999	-0.610651		DCTN3	0.0820587	0.745324	-0.606995
KRT10	0.152073	0.628902	-0.610577		TRNAU1AP	0.0821803	0.74527	-0.606949
MRPS14	0.152227	0.628397	-0.610192		PSMD2	0.082302	0.74511	-0.606814
SARNP	0.152382	0.627988	-0.60988		NDUFB4	0.0824235	0.744971	-0.606697
PDE4DIP	0.152537	0.627571	-0.609561		CHCHD1	0.082545	0.7449	-0.606637
MRPL39	0.152692	0.626319	-0.608606		RINT1	0.0826663	0.744788	-0.606543
CTU1	0.152848	0.625333	-0.607854		MFN2	0.0827876	0.744635	-0.606414
ERVW-1	0.153004	0.624973	-0.60758		TMED9	0.0829087	0.744563	-0.606354
ATXN7L3	0.15316	0.624548	-0.607255		ZWINT	0.0830299	0.744295	-0.606128
NHLRC2	0.153316	0.624198	-0.606988		RPIA	0.0831509	0.744248	-0.606089
GOLGA6A	0.153472	0.623992	-0.606831		UBE3D	0.0832718	0.744229	-0.606073
TMEM258	0.153629	0.622619	-0.605783		NIPBL	0.0833927	0.743975	-0.605858
ZBTB8OS	0.153785	0.622542	-0.605725		CDKN2AIPNL	0.083514	0.743121	-0.605139
WHAMM	0.153942	0.622038	-0.60534		LTV1	0.0836357	0.74241	-0.604541
YBX1	0.154099	0.620984	-0.604536		SRPR	0.0837583	0.740765	-0.603155
DCPS	0.154256	0.62093	-0.604495		WDR46	0.0838808	0.740743	-0.603137
PPP1CB	0.154413	0.62084	-0.604426		RPAP3	0.0840031	0.740724	-0.60312
CENPP	0.154569	0.620832	-0.60442		PSMG1	0.0841253	0.740603	-0.603019
H2AFX	0.154726	0.620646	-0.604278		ZNF468	0.0842474	0.740507	-0.602938
ACACA	0.154882	0.620576	-0.604225		TFB2M	0.0843694	0.740475	-0.602911
DPY19L2	0.155039	0.619292	-0.603245		MRPS35	0.0844912	0.740456	-0.602895
METAP1	0.155197	0.618812	-0.60289		TIPIN	0.0846129	0.740452	-0.602892
MED19	0.155354	0.618582	-0.60272		VPS18	0.0847347	0.739944	-0.602464
CCDC59	0.155511	0.618548	-0.602695		RNF14	0.0848567	0.739504	-0.602093
WRAP73	0.155668	0.618041	-0.602321		INTS10	0.0849786	0.739396	-0.602002
ZNF284	0.155825	0.616843	-0.601438		TUBA1B	0.0851004	0.739147	-0.601792
VPS35	0.155983	0.616784	-0.601395		CLPS	0.0852224	0.738867	-0.601557
PLA2G10	0.15614	0.616752	-0.601372		MRPL55	0.0853446	0.738118	-0.600926
MRPS27	0.156298	0.615898	-0.600742		DPF2	0.085467	0.737677	-0.600555
RPS27	0.156455	0.615836	-0.600697		DGCR14	0.0855893	0.737549	-0.600447
OLFML3	0.156613	0.615519	-0.600463		IFNLR1	0.0857115	0.737506	-0.600411
HAMP	0.15677	0.615487	-0.60044		GARS	0.0858337	0.737136	-0.6001
MED10	0.156927	0.614948	-0.600042		ATP5I	0.0859559	0.737117	-0.600083
NPIPA5	0.157085	0.614865	-0.599981		GEMIN7	0.0860779	0.736892	-0.599894
LYZL4	0.157242	0.614529	-0.599734		ZFP57	0.0861999	0.736873	-0.599878
CCDC130	0.157399	0.614462	-0.599685		CDC40	0.0863217	0.736747	-0.599772
CENPT	0.157557	0.612835	-0.598486		WBSCR16	0.0864437	0.736311	-0.599404
USP39	0.157715	0.612818	-0.598473		DHX16	0.086566	0.735675	-0.598869
AFG3L2	0.157872	0.612796	-0.598457		TNNT2	0.0866881	0.735577	-0.598786
DIEXF	0.15803	0.612794	-0.598455		QRICH1	0.0868102	0.735419	-0.598653
NOL7	0.158188	0.611803	-0.597725		DYNLL1	0.0869326	0.734813	-0.598143
USPL1	0.158346	0.611096	-0.597204		FRG2	0.0870548	0.73472	-0.598065
ACLY	0.158504	0.610535	-0.596791		MXRA7	0.0871771	0.7344	-0.597795
DRAP1	0.158662	0.610305	-0.596621		DCTN4	0.0872993	0.734291	-0.597703
SPICE1	0.158821	0.609967	-0.596372		PI4KA	0.0874213	0.73426	-0.597678
FNBP4	0.158979	0.609515	-0.59604		MBTPS1	0.0875432	0.734234	-0.597655
OR4N2	0.159137	0.609278	-0.595865		SPTLC1	0.0876652	0.733948	-0.597419
CTBP2	0.159296	0.608387	-0.595209		COX10	0.0877874	0.733293	-0.596893
ICE1	0.159456	0.606827	-0.594059		GTF2H2	0.0879096	0.733044	-0.596693
MRPL55	0.159616	0.605784	-0.593291		PPIE	0.0880317	0.732965	-0.59663
SEC61B	0.159776	0.605254	-0.59291		ZNF217	0.088154	0.732498	-0.596256
PSMD8	0.159936	0.604833	-0.592609		TFPT	0.0882763	0.732195	-0.596012
CPSF6	0.160096	0.604692	-0.592509		C2orf47	0.0883986	0.731869	-0.595751
REV3L	0.160257	0.603544	-0.59169		CPT2	0.0885209	0.731657	-0.595581
KCMF1	0.160418	0.602914	-0.59124		PPA2	0.0886432	0.731578	-0.595518
TCEB1	0.160578	0.602909	-0.591237		GTF3C2	0.0887653	0.731477	-0.595437
OR5H1	0.160739	0.602676	-0.59107		LURAP1	0.0888873	0.731429	-0.595398
RBAK-RBAKDN	0.1609	0.601984	-0.590577		ANKRD36	0.0890095	0.730878	-0.594956
FIS1	0.161061	0.601376	-0.590143		RRP1	0.0891318	0.730376	-0.594554
MRPL27	0.161222	0.600769	-0.58971		METTL17	0.0892541	0.730282	-0.594478
PPIA	0.161385	0.598533	-0.588115		YTHDF2	0.0893766	0.729725	-0.594032
ABCC3	0.161548	0.597729	-0.587541		HSP90B1	0.0894994	0.728913	-0.593381
ACTR1B	0.16171	0.597399	-0.587306		DDX21	0.0896224	0.728496	-0.593046
RGP1	0.161873	0.597398	-0.587305		MED4	0.0897452	0.728449	-0.593009
GTF3C6	0.162036	0.597325	-0.587253		FAM136A	0.0898684	0.727773	-0.592466
MRPS16	0.162199	0.595921	-0.586252		TVP23C	0.0899915	0.727513	-0.592258
C19orf52	0.162362	0.595565	-0.585998		CXXC1	0.090115	0.726691	-0.591599
SDHAF2	0.162525	0.595483	-0.585939		WTAP	0.0902385	0.726496	-0.591443
ZNHIT1	0.162688	0.595379	-0.585865		SLC7A5	0.090362	0.726336	-0.591314
PRRC2A	0.162851	0.594149	-0.584988		FBLIM1	0.0904853	0.726235	-0.591233
PDCD7	0.163015	0.593567	-0.584572		NASP	0.0906086	0.726082	-0.59111
SLC35G3	0.163179	0.593448	-0.584487		C7orf26	0.0907321	0.725531	-0.590669
NUP50	0.163343	0.592731	-0.583976		AP2M1	0.0908562	0.72427	-0.589657
CBWD3	0.163506	0.592636	-0.583908		LARS	0.0909803	0.724201	-0.589602
RFFL	0.16367	0.592	-0.583455		CPSF6	0.0911049	0.723122	-0.588737
NDUFB3	0.163834	0.59096	-0.582727		UFL1	0.0912293	0.723117	-0.588733
VWA9	0.163999	0.589994	-0.582058		RHOQ	0.0913539	0.722627	-0.58834
TFDP1	0.164164	0.589698	-0.581852		RNASEH2A	0.0914785	0.722371	-0.588134
DHX36	0.164329	0.589298	-0.581576		FCGR1B	0.0916029	0.722369	-0.588133
ADAT3	0.164493	0.589286	-0.581567		SRPRB	0.0917274	0.721981	-0.587821
DNAJC11	0.164658	0.588687	-0.581152		TUBGCP6	0.0918522	0.721434	-0.587388
ANAPC13	0.164823	0.588172	-0.580796		LPA	0.0919768	0.721271	-0.587263
CCDC137	0.164988	0.588089	-0.580738		MRPL57	0.0921017	0.720651	-0.586789
NPAT	0.165153	0.586908	-0.57992		PPP6R3	0.0922274	0.719301	-0.585757
TRABD	0.165318	0.586827	-0.579864		CHCHD2	0.0923531	0.718906	-0.585455
MFN2	0.165483	0.586204	-0.579433		RPS27	0.0924787	0.718862	-0.585422
SNUPN	0.165649	0.586095	-0.579357		TRIM49C	0.0926047	0.718145	-0.584873
MRPL54	0.165814	0.585593	-0.57901		PPY	0.0927305	0.718033	-0.584787
COIL	0.165979	0.584924	-0.578546		MRPL28	0.0928563	0.717838	-0.584638
CDCA5	0.166145	0.584069	-0.577954		SOX10	0.0929822	0.717405	-0.584308
GTF3C1	0.166311	0.583422	-0.577507		CDC26	0.0931081	0.717158	-0.584118
KRTAP9-9	0.166477	0.583244	-0.577383		HIST1H4K	0.0932341	0.716698	-0.583767
HIST1H2AB	0.166643	0.582992	-0.577208		PTCD3	0.09336	0.716651	-0.583731
FDPS	0.166809	0.582475	-0.57685		NOL7	0.0934861	0.716173	-0.583365
PFN1	0.166975	0.581993	-0.576516		CWF19L2	0.093612	0.716087	-0.583299
ATP5D	0.167142	0.581515	-0.576185		NCL	0.0937378	0.716058	-0.583277
ZNF763	0.167308	0.581153	-0.575935		DPH2	0.0938639	0.715421	-0.58279
TAF6L	0.167474	0.581148	-0.575931		TBC1D3B	0.0939899	0.715127	-0.582565
VEZT	0.16764	0.580726	-0.575639		SNRNP48	0.094116	0.714844	-0.582349
CIT	0.167806	0.580433	-0.575436		TSEN34	0.0942422	0.714435	-0.582036
SDHC	0.167973	0.579343	-0.574681		NCAPD2	0.0943688	0.7137	-0.581474
POGZ	0.16814	0.578053	-0.573788		MRPL3	0.0944954	0.713201	-0.581093
SRP19	0.168307	0.577584	-0.573464		THAP11	0.0946222	0.712772	-0.580765
ISG20L2	0.168475	0.576983	-0.573051		TP53RK	0.094749	0.712552	-0.580596
OR11H1	0.168643	0.575784	-0.572243		PRODH	0.0948757	0.712508	-0.580562
MRPL32	0.168811	0.575148	-0.571814		NUP62	0.0950025	0.711967	-0.580149
RPS19BP1	0.16898	0.574	-0.57104		HMGCS1	0.0951294	0.711635	-0.579895
KRTAP10-11	0.169149	0.573433	-0.570658		CCNL1	0.0952561	0.711568	-0.579843
FAM136A	0.169317	0.573097	-0.570431		ISCA2	0.095383	0.711075	-0.579467
TAF13	0.169487	0.572328	-0.569913		RPL41	0.0955099	0.710928	-0.579354
RPSA	0.169656	0.57217	-0.569806		OR2T29	0.0956372	0.709964	-0.578617
COG4	0.169826	0.57036	-0.568586		SLC25A3	0.0957644	0.709771	-0.578469
CHMP1A	0.169996	0.569833	-0.568231		SETD2	0.0958917	0.709598	-0.578337
ZRANB2	0.170166	0.568891	-0.567596		ARL4D	0.0960187	0.709597	-0.578336
WDR25	0.170337	0.568788	-0.567527		EMC4	0.0961457	0.70944	-0.578216
LAMTOR1	0.170508	0.567928	-0.566947		CASZ1	0.0962726	0.709242	-0.578065
NUP35	0.170678	0.567882	-0.566916		ORC3	0.0963999	0.708569	-0.577551
NOLC1	0.170848	0.567816	-0.566871		HMGA1	0.096527	0.708506	-0.577502
RCOR1	0.171019	0.567768	-0.566839		PCED1B	0.0966551	0.706713	-0.576192
SDHD	0.171189	0.567694	-0.566789		USE1	0.0967831	0.706533	-0.576061
SDF2	0.171359	0.567462	-0.566633		UCK1	0.096911	0.706444	-0.575995
NELFCD	0.171529	0.566564	-0.566027		FOXL2	0.0970389	0.706381	-0.57595
CCDC78	0.171699	0.566114	-0.565724		PPIA	0.0971669	0.705816	-0.575536
AMD1	0.17187	0.565566	-0.565355		UBE2Z	0.097296	0.70391	-0.574145
GOLGA6L1	0.17204	0.565505	-0.565314		NDUFA11	0.097425	0.703714	-0.574001
SCRN2	0.17221	0.5655	-0.56531		KRT10	0.0975544	0.702959	-0.57345
EGLN2	0.17238	0.565318	-0.565188		YJEFN3	0.0976839	0.702469	-0.573092
RNF14	0.17255	0.565308	-0.565181		RPS21	0.0978134	0.702178	-0.57288
SP2	0.17272	0.565005	-0.564976		OR4F21	0.0979428	0.702131	-0.572845
BTF3L4	0.172889	0.564723	-0.564787		POU5F1B	0.0980735	0.700008	-0.571294
SPATA31A6	0.173059	0.56403	-0.564319		CEBPZ	0.098204	0.699803	-0.571145
MAX	0.173229	0.563959	-0.564271		ATP1B3	0.0983348	0.699262	-0.570749
PCGF3	0.173399	0.563578	-0.564015		TSC22D2	0.0984654	0.699226	-0.570723
METTL17	0.173569	0.563436	-0.563919		ECHDC2	0.0985959	0.699155	-0.570671
RNF20	0.173739	0.562618	-0.563367		NOP9	0.0987262	0.699097	-0.570629
ERCC3	0.173909	0.561733	-0.562781		FANCF	0.0988567	0.698652	-0.570303
NUP54	0.174079	0.561277	-0.562481		EIF2B4	0.098987	0.698636	-0.570292
AGAP5	0.17425	0.561027	-0.562316		TGIF2-C20orf24	0.0991174	0.698198	-0.569972
PDK2	0.17442	0.560652	-0.562069		ZNF131	0.0992477	0.698148	-0.569936
TRMT5	0.17459	0.56059	-0.562029		CHMP7	0.0993779	0.698075	-0.569882
HAUS8	0.174761	0.559394	-0.561242		TSG101	0.099508	0.697949	-0.56979
FAM86A	0.174932	0.558892	-0.560912		IRS1	0.0996385	0.696956	-0.569065
NELFE	0.175103	0.558266	-0.5605		HIST2H2BF	0.099769	0.696874	-0.569005
KRTAP9-8	0.175274	0.558059	-0.560364		PGAM1	0.0998994	0.696689	-0.56887
E2F6	0.175445	0.557983	-0.560314		TBCD	0.10003	0.696639	-0.568833
UPF3A	0.175615	0.557713	-0.560136		FOXD4L6	0.10016	0.695872	-0.568273
ZNF629	0.175786	0.556925	-0.559618		KATNB1	0.100291	0.695038	-0.567664
ZNF236	0.175957	0.556851	-0.559569		SF3B6	0.100422	0.694699	-0.56742
CTR9	0.176128	0.556644	-0.559432		VARS2	0.100553	0.694343	-0.567171
ZFP69B	0.176299	0.55629	-0.5592		OLFML3	0.100685	0.693558	-0.566622
RSRC2	0.176469	0.555871	-0.558924		LRRC37B	0.100816	0.693442	-0.56654
NPIPB6	0.176641	0.554037	-0.557717		FAM122A	0.100947	0.693288	-0.566433
DNAJB11	0.176813	0.553831	-0.557582		NDUFA9	0.101078	0.693258	-0.566412
EXOSC3	0.176985	0.553114	-0.55711		KCNG1	0.101209	0.692828	-0.566112
RPL17-C18orf32	0.177157	0.552628	-0.55679		NXT1	0.101341	0.691366	-0.56509
PACS2	0.177329	0.552559	-0.556745		NBPF11	0.101473	0.690983	-0.564822
SRPRB	0.1775	0.552427	-0.556658		CPNE7	0.101606	0.690527	-0.564503
SKA3	0.177672	0.552358	-0.556612		ZC3H18	0.101739	0.688913	-0.563375
EXOSC1	0.177844	0.551738	-0.556204		SLC25A26	0.101872	0.68855	-0.563121
TSEN34	0.178015	0.551395	-0.555979		MANF	0.102004	0.688526	-0.563104
CFDP1	0.178187	0.551083	-0.555774		ATP5D	0.102138	0.687977	-0.56272
RFWD3	0.178358	0.551054	-0.555754		FOXD3	0.102271	0.687107	-0.562112
PSME2	0.17853	0.550316	-0.555269		2018-03-05	0.102405	0.686686	-0.561818
LCN10	0.178702	0.550265	-0.555235		TRMT61A	0.102538	0.686617	-0.56177
TUBB8	0.178873	0.549763	-0.554905		RICTOR	0.102672	0.685789	-0.561191
MXRA7	0.179045	0.549725	-0.55488		EXT2	0.102806	0.685145	-0.560741
CEP68	0.179217	0.548521	-0.554088		HNRNPL	0.10294	0.685036	-0.560664
MRPS12	0.179389	0.548017	-0.553757		MSI1	0.103074	0.684877	-0.560553
KANSL1	0.179561	0.547313	-0.553293		NDUFA2	0.103207	0.684861	-0.560542
PARS2	0.179733	0.54702	-0.553102		PRODH2	0.103341	0.684641	-0.560388
SLC25A10	0.179906	0.546531	-0.552787		SLC44A3	0.103475	0.684249	-0.560114
CEP85	0.180078	0.546041	-0.552471		CENPE	0.103609	0.683832	-0.559823
EARS2	0.180251	0.545129	-0.551884		NPEPPS	0.103743	0.683672	-0.55971
MRPS24	0.180424	0.54484	-0.551698		FBXO3	0.103876	0.683466	-0.559567
SNRNP40	0.180597	0.543993	-0.551153		MYH9	0.10401	0.683235	-0.559405
ZFR	0.18077	0.543594	-0.550896		MED28	0.104144	0.682786	-0.559091
MRPL38	0.180943	0.54335	-0.550739		SPATA31A5	0.104278	0.682703	-0.559033
KIAA0391	0.181117	0.542164	-0.549975		MRPL38	0.104411	0.682624	-0.558978
CAD	0.18129	0.542047	-0.5499		RRAGA	0.104545	0.682525	-0.558909
ADAM11	0.181464	0.542036	-0.549893		COG6	0.104678	0.682245	-0.558713
DGCR8	0.181637	0.541307	-0.549423		FNTA	0.104812	0.682047	-0.558575
PAPOLA	0.18181	0.541204	-0.549357		PSME1	0.104945	0.681903	-0.558474
NDUFA11	0.181984	0.540825	-0.549113		PHB2	0.105078	0.681898	-0.558471
WBSCR16	0.182157	0.540595	-0.548965		TADA1	0.105211	0.681564	-0.558237
HIST2H3D	0.18233	0.540012	-0.548589		PLEKHN1	0.105345	0.681532	-0.558215
TRMT61A	0.182504	0.539949	-0.548548		SIN3A	0.105478	0.681419	-0.558136
MRPS6	0.182677	0.539579	-0.548311		IPPK	0.105611	0.681225	-0.558
TP53RK	0.18285	0.53909	-0.547996		KCTD10	0.105744	0.680644	-0.557594
LAMTOR2	0.183024	0.538872	-0.547855		UBR4	0.105877	0.680257	-0.55733
MRPS11	0.183197	0.537909	-0.547235		RPS14	0.10601	0.679633	-0.556912
HSCB	0.183371	0.537895	-0.547226		RPS7	0.106144	0.678761	-0.556327
MRPL53	0.183544	0.537858	-0.547202		RAD51C	0.106278	0.678358	-0.556057
KDM2A	0.183717	0.537778	-0.547151		RAB18	0.106412	0.677946	-0.55578
LCE1B	0.18389	0.537212	-0.546786		LAMTOR2	0.106546	0.677765	-0.555659
ANKRD49	0.184064	0.535949	-0.545973		RFWD2	0.10668	0.677437	-0.555439
COG2	0.184238	0.535938	-0.545965		SLC25A10	0.106814	0.677225	-0.555297
GOLGA8R	0.184411	0.535316	-0.545565		ATP6V1D	0.106949	0.676365	-0.55472
KMT2D	0.184585	0.534786	-0.545223		CDKAL1	0.107083	0.67628	-0.554663
DOCK6	0.184759	0.534146	-0.544811		MARCKS	0.107218	0.675161	-0.553913
ATP5B	0.184934	0.532716	-0.543891		WDR73	0.107352	0.675084	-0.553861
PSG8	0.185109	0.532622	-0.54383		MAX	0.107487	0.674253	-0.553304
EXOC4	0.185283	0.532121	-0.543507		C12orf65	0.107623	0.673041	-0.552491
NEUROD1	0.185458	0.531178	-0.542906		SEC61G	0.107759	0.672081	-0.551848
EXOC7	0.185634	0.530445	-0.542442		JTB	0.107895	0.671152	-0.551225
SLC16A5	0.185809	0.530282	-0.542339		MED9	0.108031	0.671058	-0.551162
PPIH	0.185984	0.529591	-0.541903		BANF1	0.108168	0.670947	-0.551088
PRR22	0.186159	0.529245	-0.541684		NCKAP1	0.108304	0.670621	-0.550869
PPP2R4	0.186335	0.529164	-0.541632		XRN1	0.10844	0.670373	-0.550703
ZCCHC9	0.18651	0.528973	-0.541512		CAP1	0.108576	0.669996	-0.55045
OR10H1	0.186685	0.528905	-0.541469		FAM98B	0.108712	0.66999	-0.550446
SLC9B1	0.186859	0.528818	-0.541414		CFL1	0.108849	0.669709	-0.550258
BTAF1	0.187034	0.528624	-0.541291		PRKRIP1	0.108985	0.668677	-0.549566
GTF2H3	0.187209	0.528135	-0.540982		URB2	0.109122	0.668275	-0.549296
NPM1	0.187383	0.527906	-0.540837		KCNJ4	0.109258	0.668132	-0.5492
RAD17	0.187558	0.527478	-0.540567		CHTF8	0.109395	0.668014	-0.549121
RARRES2	0.187733	0.527466	-0.540559		DDX19A	0.109532	0.667079	-0.548494
PC	0.187907	0.527337	-0.540478		PLD4	0.109668	0.666946	-0.548405
PRDM10	0.188081	0.527281	-0.540442		DPH6	0.109806	0.666066	-0.547815
GAR1	0.188255	0.527158	-0.540365		TASP1	0.109943	0.66565	-0.547536
UGT2B11	0.188429	0.526872	-0.540184		ZC3H11A	0.11008	0.665185	-0.547234
TPPP	0.188603	0.526385	-0.539876		STX18	0.110217	0.665001	-0.547116
NUP37	0.188777	0.526324	-0.539838		TSSK4	0.110355	0.664727	-0.546939
MRPS34	0.188951	0.526288	-0.539815		TUBB8	0.110492	0.664351	-0.546697
MANF	0.189125	0.525702	-0.539444		JMY	0.11063	0.663933	-0.546427
CCP110	0.189299	0.525633	-0.539401		VAPA	0.110767	0.663284	-0.546009
BAP1	0.189472	0.52559	-0.539374		FPGT-TNNI3K	0.110905	0.663095	-0.545887
ATP1A1	0.189646	0.525484	-0.539307		PTK2	0.111043	0.662603	-0.54557
C16orf59	0.189819	0.524518	-0.538696		SPRTN	0.11118	0.662526	-0.54552
SRD5A3	0.189993	0.52426	-0.538533		ZNF407	0.111318	0.662178	-0.545296
HIST2H2BE	0.190167	0.523078	-0.537786		ZNF317	0.111456	0.661717	-0.544998
TMEM97	0.190341	0.522902	-0.537675		UTP18	0.111594	0.661099	-0.544601
LPA	0.190516	0.522392	-0.537352		TMEM143	0.111732	0.661069	-0.544581
H3F3A	0.19069	0.522279	-0.537281		EXOC7	0.11187	0.66096	-0.544511
TAF1A	0.190864	0.521677	-0.5369		ICMT	0.112007	0.660793	-0.544403
ZNF705B	0.191038	0.52161	-0.536858		NUP160	0.112145	0.660579	-0.544265
HIRA	0.191212	0.52081	-0.536352		ZDHHC22	0.112283	0.660138	-0.543981
HCRTR1	0.191387	0.520283	-0.536019		E2F3	0.11242	0.659748	-0.543729
KAT2A	0.191561	0.51996	-0.535815		PCDHA4	0.112558	0.659621	-0.543647
TFAM	0.191735	0.519721	-0.535664		FDXR	0.112696	0.659612	-0.543642
SLBP	0.19191	0.519236	-0.535358		THOC6	0.112834	0.659088	-0.543304
CYFIP1	0.192084	0.519086	-0.535263		RBBP6	0.112971	0.658848	-0.543149
ZNF317	0.192258	0.518828	-0.5351		SMARCC1	0.113109	0.65874	-0.54308
VPS52	0.192433	0.518203	-0.534705		COQ4	0.113246	0.658524	-0.542941
DCTN1	0.192607	0.518053	-0.53461		LARS2	0.113384	0.658222	-0.542746
MAPKAP1	0.192781	0.517874	-0.534497		HLA-B	0.113522	0.65797	-0.542583
HLX	0.192956	0.517166	-0.534049		C8orf59	0.113659	0.65755	-0.542312
MZF1	0.19313	0.517098	-0.534006		PLA2G10	0.113798	0.655113	-0.540742
KATNB1	0.193304	0.516976	-0.533929		HNRNPCL1	0.113937	0.654287	-0.540209
TBR1	0.193478	0.516887	-0.533873		KIF14	0.114077	0.653544	-0.53973
PDCD6IP	0.193652	0.516763	-0.533795		MTRNR2L1	0.114216	0.653525	-0.539718
MTRNR2L8	0.193826	0.516708	-0.53376		CR1L	0.114356	0.653421	-0.539651
VPS33A	0.193999	0.516692	-0.53375		HIST1H2AI	0.114495	0.652748	-0.539217
TPRKB	0.194172	0.516669	-0.533735		UBFD1	0.114635	0.65262	-0.539135
SEC24A	0.194345	0.516661	-0.53373		MRPL39	0.114774	0.652086	-0.53879
MRPS25	0.194519	0.514837	-0.532587		MRPS6	0.114914	0.651014	-0.538099
IFNLR1	0.194693	0.514387	-0.532307		KLHL11	0.115056	0.649001	-0.536826
NAGLU	0.194867	0.514383	-0.532305		SCAF4	0.115197	0.648651	-0.536609
MRPL49	0.195041	0.513669	-0.53186		TM7SF2	0.115338	0.648598	-0.536576
IRS2	0.195216	0.51166	-0.530611		GRB2	0.115479	0.648587	-0.536569
C19orf70	0.195391	0.511569	-0.530554		TAF1A	0.11562	0.647758	-0.536054
H3F3C	0.195566	0.511457	-0.530485		TTC22	0.115761	0.6477	-0.536018
ZNF254	0.195741	0.510609	-0.529957		SUDS3	0.115902	0.647626	-0.535972
SPTLC1	0.195916	0.508824	-0.528847		ASS1	0.116043	0.647268	-0.535749
MPP3	0.196092	0.508782	-0.528821		DNAJC19	0.116184	0.647014	-0.535592
SPDYE2	0.196268	0.508287	-0.528512		GALP	0.116324	0.646912	-0.535528
PTMA	0.196444	0.507772	-0.528192		KIAA0391	0.116465	0.646841	-0.535484
CRLS1	0.196619	0.507708	-0.528152		SMG7	0.116606	0.646768	-0.535439
KIAA1731	0.196795	0.507187	-0.527828		METAP2	0.116746	0.646466	-0.535251
UBE2Z	0.196971	0.506589	-0.527456		NBPF15	0.116887	0.646209	-0.535092
TMX2	0.197147	0.506055	-0.527124		PPARGC1B	0.117028	0.646117	-0.535034
MRPL36	0.197323	0.505595	-0.526838		DFFB	0.117168	0.645213	-0.534473
RBM42	0.197499	0.505532	-0.526798		TCERG1	0.117309	0.644718	-0.534165
FAM161B	0.197676	0.504015	-0.525855		CASC5	0.11745	0.644652	-0.534124
SLC25A25	0.197852	0.503628	-0.525614		EIF2S2	0.117591	0.643678	-0.533519
PTTG1	0.198029	0.50275	-0.525068		CHRND	0.117733	0.643404	-0.533349
TAF12	0.198206	0.502719	-0.525049		PSMC4	0.117874	0.643269	-0.533265
COX5B	0.198383	0.502226	-0.524742		COX6A1	0.118015	0.642838	-0.532997
ELP4	0.19856	0.501623	-0.524367		GTF2F2	0.118156	0.642574	-0.532833
ZNF816-ZNF321P	0.198737	0.500869	-0.523898		TLCD1	0.118297	0.642543	-0.532814
COX10	0.198914	0.500408	-0.523611		KRT6A	0.118439	0.641121	-0.53193
BET1	0.199092	0.500295	-0.523541		PIGM	0.118581	0.640643	-0.531633
HSPA8	0.199269	0.499872	-0.523278		CTXN1	0.118723	0.640568	-0.531587
MRPS22	0.199446	0.498761	-0.522595		RALA	0.118865	0.640351	-0.531452
TMED2	0.199624	0.498337	-0.522334		SURF6	0.119007	0.639661	-0.531023
VPS54	0.199802	0.498236	-0.522272		NCAPD3	0.119149	0.638994	-0.530609
ARL4D	0.199979	0.498191	-0.522244		OGFR	0.119291	0.638071	-0.530035
COASY	0.200156	0.497525	-0.521836		BUB1	0.119434	0.637843	-0.529894
COX11	0.200334	0.497187	-0.521628		COASY	0.119577	0.636622	-0.529135
SMARCA4	0.200512	0.496674	-0.521313		DPH1	0.11972	0.636334	-0.528956
ANKRD36	0.200689	0.496318	-0.521095		OSBP	0.119863	0.636157	-0.528846
MRPL16	0.200867	0.496302	-0.521085		AP1M1	0.120006	0.635309	-0.528319
ZNF69	0.201044	0.496158	-0.520997		PPIAL4D	0.12015	0.634573	-0.527862
OR2T5	0.201221	0.496076	-0.520946		DYRK1A	0.120293	0.634549	-0.527847
MRPS9	0.201398	0.496056	-0.520934		FNBP4	0.120437	0.634477	-0.527802
UTP6	0.201575	0.495331	-0.520489		PKDREJ	0.12058	0.633919	-0.527457
NOC2L	0.201752	0.494787	-0.520155		KCNC1	0.120724	0.632872	-0.526828
SLC4A5	0.20193	0.493434	-0.519324		GLMN	0.120868	0.632351	-0.526515
ZC3H11A	0.202108	0.492716	-0.518884		MYBPHL	0.121012	0.632017	-0.526314
USP10	0.202286	0.492231	-0.518585		ANKS6	0.121156	0.631948	-0.526273
SUGT1	0.202464	0.492052	-0.518476		TMEM240	0.121301	0.631181	-0.525813
SOX15	0.202642	0.492042	-0.51847		KRT8	0.121445	0.630887	-0.525636
TBC1D28	0.20282	0.491587	-0.51819		GOLGA6L1	0.121589	0.63081	-0.52559
ZC3H10	0.202998	0.491136	-0.517914		C10orf2	0.121733	0.630786	-0.525575
NBPF15	0.203176	0.490731	-0.517665		YEATS4	0.121877	0.630237	-0.525245
TLCD1	0.203354	0.490618	-0.517596		SYNPO2L	0.122021	0.630109	-0.525169
GZMH	0.203532	0.489703	-0.517034		PRPF4B	0.122165	0.630077	-0.525149
UNC45A	0.20371	0.489382	-0.516837		DPY19L2	0.122309	0.630016	-0.525113
DDX46	0.203888	0.488974	-0.516586		PSAT1	0.122452	0.629694	-0.524919
ISCA2	0.204066	0.488843	-0.516506		NCAPH2	0.122596	0.629672	-0.524907
C7orf26	0.204244	0.488186	-0.516102		DNAJA1	0.12274	0.629188	-0.524616
ERAL1	0.204422	0.488009	-0.515994		SRP9	0.122884	0.628745	-0.52435
RHOQ	0.2046	0.487839	-0.515889		E2F6	0.123028	0.627981	-0.523891
HK2	0.204778	0.487761	-0.515841		CEP85	0.123172	0.627763	-0.52376
NSL1	0.204956	0.487457	-0.515655		MRPL51	0.123316	0.627231	-0.523441
OR2T4	0.205134	0.487434	-0.515641		PIK3R2	0.123461	0.625773	-0.522565
HIF1AN	0.205311	0.487107	-0.51544		CEP135	0.123606	0.624858	-0.522016
OGFOD1	0.205489	0.486753	-0.515223		HSD17B12	0.123751	0.624247	-0.521649
ERCC4	0.205666	0.486726	-0.515206		FLT3LG	0.123897	0.622789	-0.520773
BRD1	0.205844	0.486203	-0.514885		ZNF283	0.124044	0.621818	-0.52019
CCDC43	0.206022	0.48501	-0.514153		C12orf10	0.12419	0.6218	-0.520179
GABPA	0.2062	0.48428	-0.513704		EXOC5	0.124337	0.62161	-0.520065
PRCC	0.206378	0.483446	-0.513192		MRPS27	0.124483	0.621447	-0.519967
SMAGP	0.206557	0.482901	-0.512861		RRP36	0.124629	0.620363	-0.519316
PRAMEF5	0.206736	0.48238	-0.512545		PRDX6	0.124776	0.620036	-0.51912
UBE2C	0.206914	0.482065	-0.512353		HNRNPA0	0.124923	0.619957	-0.519072
MTPAP	0.207093	0.481316	-0.511898		CENPP	0.125069	0.619956	-0.519072
GOLGA6B	0.207272	0.481302	-0.51189		YWHAZ	0.125215	0.619803	-0.51898
DNMT1	0.207451	0.48051	-0.511409		MTG1	0.125361	0.619514	-0.518807
KLHDC8A	0.207629	0.480429	-0.511359		CNP	0.125508	0.619311	-0.518685
C17orf50	0.207809	0.479186	-0.510604		SUPT4H1	0.125654	0.619147	-0.518586
SNAP23	0.207988	0.478912	-0.510438		MRPS10	0.1258	0.618651	-0.518289
DPPA3	0.208167	0.478689	-0.510302		KBTBD2	0.125946	0.618307	-0.518082
HMGB1	0.208346	0.478196	-0.510002		AK6	0.126093	0.617791	-0.517772
HUS1	0.208526	0.4772	-0.509397		GTF3C1	0.126239	0.617697	-0.517716
OR7G1	0.208706	0.476737	-0.509116		CRKL	0.126386	0.617343	-0.517503
CSDC2	0.208885	0.47642	-0.508923		FAM63B	0.126532	0.617191	-0.517414
PIGB	0.209065	0.475149	-0.508151		HGS	0.126678	0.61695	-0.517274
ZWINT	0.209245	0.474975	-0.508046		DCTN2	0.126825	0.615294	-0.51631
HIST2H2AA3	0.209425	0.474535	-0.507778		ASPM	0.126972	0.614825	-0.516037
TAF4	0.209606	0.474059	-0.507489		CHTOP	0.127119	0.614487	-0.515841
GLRX5	0.209786	0.473638	-0.507233		KRTAP9-4	0.127267	0.614002	-0.515558
CWC25	0.209966	0.473252	-0.506999		TUBA3D	0.127414	0.613547	-0.515293
TRMT6	0.210146	0.472915	-0.506794		C1orf74	0.127561	0.613165	-0.515071
PPAN-P2RY11	0.210326	0.472745	-0.506691		SLC38A10	0.127709	0.612292	-0.514563
BTF3	0.210506	0.472054	-0.506271		RHOF	0.127857	0.612219	-0.514521
ATP6V1H	0.210687	0.471852	-0.506148		PSME2	0.128004	0.61212	-0.514463
OVOL2	0.210867	0.471325	-0.505828		CEACAM6	0.128152	0.611249	-0.513956
BRPF1	0.211047	0.470917	-0.50558		STAT5A	0.1283	0.611232	-0.513946
KRT33A	0.211227	0.470877	-0.505556		RAB13	0.128447	0.611203	-0.513929
CTAGE9	0.211407	0.470611	-0.505394		TADA2B	0.128595	0.611074	-0.513855
KRTAP21-1	0.211587	0.470268	-0.505186		SCO1	0.128742	0.610953	-0.513784
MBTPS1	0.211768	0.469856	-0.504935		ZNF174	0.128889	0.610934	-0.513773
NSMCE4A	0.211948	0.469384	-0.504649		TIMM22	0.129036	0.610659	-0.513613
CSNK1A1	0.212128	0.469312	-0.504605		VPS72	0.129183	0.610658	-0.513612
ZNF728	0.212308	0.46897	-0.504397		PFDN4	0.12933	0.610573	-0.513563
NCL	0.212487	0.468791	-0.504289		CRYGB	0.129477	0.609949	-0.5132
VPS37C	0.212667	0.468157	-0.503903		GEMIN4	0.129624	0.609875	-0.513156
CUL3	0.212847	0.467885	-0.503738		COX5B	0.129771	0.609865	-0.51315
DAP3	0.213027	0.467844	-0.503713		STARD7	0.129918	0.608723	-0.512486
MRPL15	0.213207	0.467008	-0.503205		TRIP12	0.130065	0.608498	-0.512355
DNAJA1	0.213388	0.465261	-0.502152		SDHB	0.130212	0.608337	-0.512261
MTF2	0.213569	0.46522	-0.502127		VPS29	0.13036	0.607726	-0.511906
TIMM23	0.213749	0.464852	-0.501905		PTDSS1	0.130507	0.607421	-0.511729
CLASRP	0.21393	0.464737	-0.501836		CD2BP2	0.130654	0.607373	-0.511701
OR4N4	0.214111	0.464334	-0.501593		SMARCE1	0.130801	0.607364	-0.511695
PSMF1	0.214291	0.463575	-0.501135		C10orf76	0.130948	0.607288	-0.511651
EMC2	0.214472	0.463479	-0.501077		ZNF622	0.131095	0.606326	-0.511091
HIST1H2BD	0.214652	0.463349	-0.500999		MRPS25	0.131243	0.606141	-0.510983
RPL7L1	0.214833	0.463282	-0.500958		TOP1	0.13139	0.606108	-0.510964
ERICH5	0.215013	0.462833	-0.500688		CDC42SE1	0.131537	0.605852	-0.510815
LMAN2	0.215193	0.462665	-0.500586		ARF4	0.131684	0.605448	-0.51058
LRRC15	0.215374	0.46238	-0.500415		MIS12	0.131831	0.605199	-0.510435
TRNAU1AP	0.215554	0.461603	-0.499946		ACTR1A	0.131978	0.604151	-0.509825
VPS29	0.215735	0.46067	-0.499383		FAM159B	0.132126	0.603645	-0.509531
TUBD1	0.215916	0.460219	-0.499111		CLCC1	0.132274	0.603339	-0.509353
TMEM110-MUSTN1	0.216097	0.459701	-0.498799		PALB2	0.132421	0.603221	-0.509284
NBAS	0.216277	0.459582	-0.498728		NUP35	0.132569	0.602136	-0.508653
ECT2L	0.216458	0.459473	-0.498662		MARCKSL1	0.132717	0.601681	-0.508388
MRGPRE	0.216639	0.459149	-0.498467		MED18	0.132866	0.600607	-0.507763
THOC6	0.216819	0.459122	-0.49845		PDPK1	0.133014	0.600205	-0.507529
STARD3	0.216999	0.459103	-0.498439		NFATC2IP	0.133163	0.600136	-0.507489
NDUFA8	0.217179	0.458951	-0.498347		ARHGEF7	0.133311	0.600022	-0.507424
TRIM49C	0.217359	0.458832	-0.498275		FAM207A	0.133459	0.599823	-0.507312
SRSF10	0.217539	0.458797	-0.498254		USH1G	0.133607	0.599506	-0.507132
RIPK3	0.217719	0.458706	-0.4982		C8G	0.133756	0.598851	-0.506762
KRTAP4-7	0.217899	0.458457	-0.49805		C17orf96	0.133904	0.598774	-0.506718
ZMYND15	0.218078	0.45845	-0.498045		C12orf49	0.134052	0.598731	-0.506694
VPS72	0.218257	0.458055	-0.497807		PAQR5	0.134201	0.598018	-0.50629
CBLN1	0.218437	0.457978	-0.497761		SFSWAP	0.13435	0.596966	-0.505695
NXNL1	0.218616	0.456999	-0.49717		RNF20	0.134499	0.596691	-0.50554
DCTN4	0.218796	0.456929	-0.497128		TCEB1	0.134648	0.595458	-0.504843
SMUG1	0.218975	0.456373	-0.496793		CAD	0.134798	0.594771	-0.504454
MEPE	0.219155	0.455488	-0.496259		CCDC182	0.134947	0.593965	-0.503998
YTHDC1	0.219335	0.455149	-0.496055		INTS2	0.135097	0.593938	-0.503983
FTSJ2	0.219515	0.455136	-0.496047		PET117	0.135247	0.593469	-0.503718
FABP5	0.219695	0.453343	-0.494966		ACTR5	0.135397	0.593425	-0.503692
SLC22A17	0.219876	0.452896	-0.494697		ACE	0.135547	0.59229	-0.503051
KCNJ12	0.220056	0.452862	-0.494676		HCRTR1	0.135697	0.592188	-0.502993
ZNF273	0.220236	0.452548	-0.494487		LCN6	0.135847	0.590858	-0.50224
MSTO1	0.220416	0.452239	-0.4943		ZNF763	0.135998	0.590699	-0.50215
DERL2	0.220597	0.452104	-0.494219		SLC16A5	0.136148	0.590111	-0.501818
SGPL1	0.220777	0.451966	-0.494136		NUFIP1	0.136299	0.589937	-0.50172
OR2M7	0.220957	0.451787	-0.494028		HNRNPR	0.136449	0.589785	-0.501633
PRSS50	0.221137	0.451137	-0.493636		RDM1	0.1366	0.589343	-0.501383
TRPV2	0.221316	0.451018	-0.493564		MTCH1	0.136751	0.589156	-0.501277
C2orf27A	0.221496	0.450834	-0.493453		ACTR3C	0.136901	0.588657	-0.500995
MZT1	0.221676	0.450084	-0.493002		PPAT	0.137052	0.588363	-0.500829
RNF40	0.221856	0.450082	-0.493001		GNPNAT1	0.137202	0.588035	-0.500643
OR4K1	0.222036	0.449769	-0.492813		LIN28B	0.137353	0.587668	-0.500436
GPI	0.222216	0.449687	-0.492764		PRAMEF5	0.137504	0.58703	-0.500075
GOLGA6D	0.222396	0.448509	-0.492057		CCDC137	0.137655	0.586507	-0.499779
SEC63	0.222576	0.448444	-0.492018		TROAP	0.137806	0.585967	-0.499474
CNTNAP1	0.222756	0.448094	-0.491808		SLC35E2	0.137957	0.585929	-0.499452
HGS	0.222936	0.447863	-0.491669		LIN52	0.138108	0.585867	-0.499417
ZNF714	0.223116	0.447498	-0.49145		ICAM5	0.138259	0.585673	-0.499307
MST1	0.223295	0.447152	-0.491243		OR2T5	0.13841	0.58476	-0.498791
ENSA	0.223475	0.446967	-0.491132		USP17L12	0.138561	0.584699	-0.498756
MED31	0.223655	0.446912	-0.491099		ZNF236	0.138712	0.584204	-0.498476
LIN52	0.223834	0.44674	-0.490996		PARD3	0.138863	0.583778	-0.498235
ABT1	0.224014	0.446325	-0.490747		TKT	0.139015	0.582386	-0.497449
FAM64A	0.224194	0.445966	-0.490531		OVCA2	0.139167	0.581629	-0.497031
GCN1L1	0.224373	0.445605	-0.490315		BRCA1	0.139319	0.580955	-0.49666
SUDS3	0.224552	0.445486	-0.490243		FAM63A	0.139471	0.580731	-0.496536
GOLGA8K	0.224732	0.445449	-0.490221		PPP1CB	0.139623	0.580457	-0.496385
OR3A3	0.224911	0.445232	-0.490091		MEX3A	0.139775	0.580287	-0.496291
NDUFB7	0.22509	0.445045	-0.489979		ATP5O	0.139927	0.57978	-0.496011
RTF1	0.225269	0.4445	-0.489652		AGAP5	0.140079	0.579657	-0.495944
OGFR	0.225448	0.444141	-0.489437		SRRM2	0.140232	0.579159	-0.495669
SGOL1	0.225627	0.444073	-0.489396		MAPRE1	0.140384	0.579045	-0.495606
TMEM127	0.225806	0.443758	-0.489206		TELO2	0.140536	0.578774	-0.495457
HIST1H2AE	0.225985	0.443613	-0.489119		DEXI	0.140688	0.578717	-0.495425
PPM1D	0.226164	0.443397	-0.48899		MRPL33	0.14084	0.578559	-0.495338
TSC22D2	0.226343	0.443286	-0.488924		TCOF1	0.140991	0.578377	-0.495238
HNRNPA2B1	0.226522	0.44233	-0.48835		PDCD6	0.141143	0.578143	-0.495109
CHMP5	0.226701	0.440904	-0.487494		ACO2	0.141295	0.577816	-0.494928
SLC16A1	0.226881	0.440688	-0.487365		DDX20	0.141446	0.577703	-0.494866
ATP5G1	0.22706	0.440541	-0.487276		MOG	0.141598	0.577248	-0.494615
RANBP2	0.227239	0.440448	-0.487221		TUBA1A	0.14175	0.577218	-0.494599
DLGAP5	0.227419	0.440408	-0.487197		CCDC114	0.141901	0.576766	-0.494349
KEAP1	0.227598	0.4401	-0.487012		IFRD2	0.142053	0.576348	-0.494119
BRCA2	0.227776	0.440079	-0.486999		CD58	0.142205	0.576315	-0.4941
ARGFX	0.227955	0.439347	-0.48656		2018-09-09	0.142356	0.57589	-0.493866
CEP97	0.228134	0.439297	-0.48653		KCNH6	0.142508	0.575596	-0.493704
CCNC	0.228313	0.438804	-0.486235		IGFALS	0.142659	0.575529	-0.493667
GOLGA8N	0.228493	0.438042	-0.485777		BCAS3	0.142811	0.575187	-0.493479
AKIRIN2	0.228672	0.437769	-0.485613		RPS19BP1	0.142962	0.57514	-0.493452
ZNF622	0.228851	0.437725	-0.485587		IL24	0.143114	0.574942	-0.493343
PALM	0.22903	0.437441	-0.485417		ZFYVE20	0.143265	0.574473	-0.493085
DCAF6	0.229208	0.437282	-0.485321		NT5C	0.143417	0.574107	-0.492883
SAMM50	0.229387	0.436965	-0.485131		EXOC1	0.143568	0.574035	-0.492843
FARS2	0.229566	0.436443	-0.484818		TIPRL	0.143719	0.573956	-0.492799
TVP23C	0.229745	0.436387	-0.484784		GSDMA	0.143871	0.573448	-0.492519
CCL16	0.229924	0.435898	-0.484491		BARD1	0.144022	0.57323	-0.492399
PPP4R2	0.230102	0.435714	-0.484381		UBE2Q2L	0.144173	0.573098	-0.492326
FTSJ3	0.230281	0.435541	-0.484277		ADNP	0.144324	0.573042	-0.492296
ATRIP	0.23046	0.434367	-0.483572		KIAA1524	0.144475	0.572715	-0.492115
FAM63B	0.230639	0.43414	-0.483436		COG5	0.144626	0.572457	-0.491973
OR10H5	0.230818	0.434064	-0.483391		MGAT1	0.144777	0.57212	-0.491787
TAF3	0.230997	0.433773	-0.483216		SEMA6B	0.144928	0.57199	-0.491715
YPEL5	0.231175	0.433443	-0.483018		CLK2	0.145079	0.571812	-0.491617
SUMO2	0.231354	0.433133	-0.482833		NEK6	0.14523	0.571666	-0.491536
UBQLN4	0.231533	0.432652	-0.482545		TAF5L	0.145381	0.571278	-0.491322
INTS2	0.231712	0.43264	-0.482538		HAUS8	0.145532	0.570788	-0.491053
OR4F21	0.23189	0.432412	-0.482401		TNFRSF8	0.145683	0.570679	-0.490992
UBE2T	0.232068	0.432404	-0.482396		COA6	0.145833	0.570666	-0.490985
RBM4	0.232247	0.432059	-0.48219		SRSF10	0.145984	0.570443	-0.490862
PEF1	0.232425	0.431593	-0.481911		SLC35D1	0.146135	0.570395	-0.490836
CYC1	0.232604	0.43072	-0.481388		AKR7A3	0.146285	0.570265	-0.490764
SLC25A3	0.232783	0.42991	-0.480903		ATP5C1	0.146436	0.569832	-0.490525
ADRM1	0.232962	0.429544	-0.480684		DPEP3	0.146586	0.568926	-0.490025
SMG8	0.233141	0.429395	-0.480595		GABPB2	0.146737	0.568831	-0.489973
SEBOX	0.23332	0.428799	-0.480238		NAF1	0.146888	0.568619	-0.489856
DROSHA	0.233499	0.428537	-0.480081		ARF6	0.147039	0.5684	-0.489735
GAS2L2	0.233677	0.428461	-0.480036		NR2C2	0.147189	0.567886	-0.489452
C1QTNF9B	0.233856	0.428192	-0.479875		SLC29A3	0.147341	0.566723	-0.48881
TFB2M	0.234035	0.427669	-0.479562		DNM1	0.147492	0.565595	-0.488188
KRTAP5-9	0.234214	0.427365	-0.47938		PIK3R4	0.147644	0.565534	-0.488154
CENPC	0.234392	0.426899	-0.479101		CHMP5	0.147795	0.565411	-0.488087
ANKRD11	0.234571	0.426608	-0.478927		NUMA1	0.147946	0.565352	-0.488054
WDR46	0.23475	0.426368	-0.478783		PSMG2	0.148098	0.564934	-0.487824
NT5C3B	0.234929	0.425938	-0.478526		PSMB1	0.148249	0.564899	-0.487804
CENPE	0.235108	0.425401	-0.478204		UBQLN4	0.1484	0.56462	-0.487651
ZNF577	0.235286	0.42528	-0.478132		ATIC	0.148551	0.564529	-0.4876
UNC119	0.235465	0.425141	-0.478048		LCN1	0.148702	0.563933	-0.487276
KRTAP2-4	0.235644	0.424656	-0.477758		TENC1	0.148854	0.563919	-0.487269
C17orf96	0.235822	0.424522	-0.477678		ZGRF1	0.149005	0.563718	-0.48716
RARS2	0.236001	0.424518	-0.477676		WDR26	0.149156	0.563198	-0.48688
MT1G	0.236179	0.424368	-0.477586		MYO1H	0.149307	0.562704	-0.486614
ANAPC10	0.236357	0.424366	-0.477585		MRPL1	0.149458	0.562473	-0.486489
WBP1	0.236536	0.422761	-0.476624		PEX26	0.149609	0.562408	-0.486453
DAZAP1	0.236714	0.422733	-0.476607		DPM2	0.14976	0.56239	-0.486444
FRG2C	0.236893	0.421958	-0.476143		C19orf52	0.149911	0.561996	-0.486232
VPS13D	0.237072	0.421462	-0.475846		FBXO21	0.150062	0.561857	-0.486157
SRPR	0.237251	0.420625	-0.475345		OBFC1	0.150213	0.561707	-0.486075
NDUFS3	0.23743	0.420031	-0.474989		RREB1	0.150364	0.561253	-0.485831
CCDC106	0.23761	0.419746	-0.474819		KAT5	0.150515	0.560973	-0.48568
POLRMT	0.237789	0.418727	-0.474209		TCTN1	0.150666	0.5593	-0.484777
ENTHD2	0.237969	0.418722	-0.474206		AARS2	0.150818	0.558941	-0.484584
KRTAP5-3	0.238148	0.418635	-0.474154		ATP6V0A2	0.15097	0.55875	-0.484481
WSB1	0.238327	0.418582	-0.474122		NDUFA6	0.151121	0.558084	-0.484121
GATA3	0.238506	0.418118	-0.473844		SLC3A2	0.151273	0.557789	-0.483962
CPAMD8	0.238685	0.418109	-0.473839		GPR61	0.151425	0.557135	-0.483609
OR2L3	0.238864	0.417555	-0.473507		ASF1A	0.151577	0.55645	-0.48324
GEMIN2	0.239043	0.417258	-0.473329		OSM	0.151729	0.556442	-0.483235
MED1	0.239222	0.41716	-0.473271		WDR83OS	0.151881	0.556343	-0.483182
HMGA1	0.239401	0.416527	-0.472892		FAM154A	0.152033	0.556165	-0.483086
MED18	0.23958	0.416034	-0.472596		NPAT	0.152185	0.555887	-0.482936
ZWILCH	0.239759	0.415944	-0.472543		SRP68	0.152337	0.555197	-0.482564
DPP9	0.239938	0.415849	-0.472486		RAB11A	0.152489	0.553801	-0.481811
USHBP1	0.240116	0.415676	-0.472382		AQP2	0.152642	0.553428	-0.481609
NUFIP1	0.240295	0.415425	-0.472232		PXN	0.152794	0.553361	-0.481574
WDR89	0.240474	0.415032	-0.471996		ATP5L	0.152947	0.552529	-0.481125
TBP	0.240652	0.41497	-0.471959		NUBP2	0.1531	0.552496	-0.481107
WDR86	0.240831	0.414783	-0.471847		FAF2	0.153253	0.551985	-0.480831
FOXD4L6	0.24101	0.413557	-0.471113		CDCA3	0.153405	0.551901	-0.480786
ST20-MTHFS	0.241188	0.413433	-0.471039		PLEKHM1	0.153558	0.550956	-0.480276
PIK3R4	0.241367	0.41326	-0.470935		SARS2	0.153711	0.550841	-0.480214
BCL2L2	0.241546	0.412632	-0.470559		CLTB	0.153864	0.5503	-0.479922
SSH2	0.241725	0.412239	-0.470324		RFPL4A	0.154017	0.549766	-0.479634
USP21	0.241904	0.411811	-0.470067		LSM10	0.15417	0.549728	-0.479614
NMRK2	0.242082	0.41168	-0.469989		VPS37C	0.154323	0.549449	-0.479463
OR10C1	0.242261	0.411185	-0.469692		VPS28	0.154476	0.54883	-0.479129
COX20	0.24244	0.410979	-0.469569		COX11	0.154629	0.548163	-0.47877
ABCB10	0.242618	0.410883	-0.469511		PSPC1	0.154783	0.547378	-0.478346
OR13F1	0.242797	0.410801	-0.469462		NSUN4	0.154936	0.547242	-0.478273
NDUFS7	0.242975	0.410569	-0.469323		CUL7	0.15509	0.547056	-0.478173
CS	0.243154	0.410423	-0.469236		GOLGA6B	0.155243	0.546989	-0.478137
EED	0.243332	0.410387	-0.469214		FBN3	0.155396	0.546978	-0.47813
CLEC18B	0.24351	0.409937	-0.468945		UPF3A	0.155549	0.546905	-0.478091
CCAR1	0.243688	0.409895	-0.46892		MRPL17	0.155702	0.546811	-0.478041
PPIL4	0.243866	0.409435	-0.468644		GLIPR1L1	0.155855	0.545946	-0.477574
RSAD1	0.244044	0.409178	-0.46849		METAP1	0.156008	0.545726	-0.477456
SRRM2	0.244222	0.409141	-0.468468		OR2A4	0.156161	0.545524	-0.477349
LEPREL4	0.2444	0.407693	-0.467601		SSBP1	0.156315	0.543783	-0.476427
CHD1	0.244579	0.407651	-0.467576		TUBA1C	0.156469	0.543696	-0.476381
KAT7	0.244757	0.406681	-0.466995		FXN	0.156623	0.542675	-0.475841
COX15	0.244936	0.406426	-0.466842		TMEM110-MUSTN1	0.156777	0.542635	-0.47582
CYS1	0.245115	0.405391	-0.466222		SUGT1	0.15693	0.542319	-0.475653
MPND	0.245293	0.404988	-0.465981		BTAF1	0.157084	0.542016	-0.475492
STON1-GTF2A1L	0.245472	0.404843	-0.465894		C15orf40	0.157238	0.541993	-0.47548
CWF19L2	0.245651	0.404842	-0.465894		ABCF2	0.157392	0.541632	-0.475289
CNP	0.24583	0.402765	-0.464649		NDUFA4	0.157546	0.541429	-0.475182
ZER1	0.24601	0.402494	-0.464487		DUSP22	0.157699	0.541429	-0.475182
LTBP3	0.246189	0.4023	-0.464371		TBC1D28	0.157853	0.54113	-0.475023
PTP4A2	0.246369	0.401055	-0.463625		ZNF705A	0.158006	0.541069	-0.474991
MAP2K7	0.246549	0.400774	-0.463457		OR1D2	0.15816	0.540283	-0.474575
OAZ1	0.246728	0.400553	-0.463325		WDR54	0.158314	0.540241	-0.474553
ACOT4	0.246908	0.400079	-0.46304		NSL1	0.158467	0.540102	-0.474479
USH1G	0.247088	0.400057	-0.463027		POP7	0.158621	0.539628	-0.474228
ZNF383	0.247268	0.398763	-0.46225		RSPH10B2	0.158774	0.539195	-0.473999
DDX21	0.247448	0.398684	-0.462202		UBIAD1	0.158928	0.539077	-0.473937
HSP90B1	0.247627	0.39824	-0.461935		TEAD3	0.159081	0.539055	-0.473925
SLC20A1	0.247808	0.397493	-0.461487		CPAMD8	0.159235	0.53839	-0.473573
PRR5-ARHGAP8	0.247988	0.397406	-0.461434		PIM3	0.159388	0.538225	-0.473486
OR5AU1	0.248168	0.397296	-0.461368		HNRNPA2B1	0.159542	0.537826	-0.473275
VPS45	0.248347	0.396859	-0.461106		RASL10A	0.159695	0.537718	-0.473218
TSFM	0.248527	0.396624	-0.460965		TULP2	0.159849	0.537186	-0.472936
OR2L5	0.248707	0.396624	-0.460964		KCMF1	0.160002	0.537046	-0.472862
USP17L12	0.248887	0.396414	-0.460838		DDX1	0.160156	0.536599	-0.472625
HIST2H2BF	0.249066	0.396099	-0.460649		PCGF6	0.160309	0.536357	-0.472497
MTG2	0.249246	0.395668	-0.46039		LEPREL4	0.160463	0.536315	-0.472475
ASF1B	0.249425	0.395621	-0.460362		ADCY3	0.160616	0.53628	-0.472456
FGD5	0.249605	0.394854	-0.459901		SAMD4A	0.160769	0.536084	-0.472353
MRPS5	0.249784	0.394601	-0.459749		MED21	0.160922	0.535474	-0.47203
ADAMTS7	0.249964	0.394228	-0.459525		EGLN2	0.161076	0.53489	-0.471721
MRPS31	0.250144	0.393877	-0.459314		PDZD7	0.16123	0.534019	-0.47126
ATP5I	0.250323	0.393715	-0.459217		UQCRB	0.161383	0.53382	-0.471154
PCGF2	0.250503	0.393457	-0.459062		ANGPTL6	0.161537	0.533549	-0.471011
KIAA0020	0.250682	0.392461	-0.458463		UTP11L	0.161691	0.53348	-0.470975
AARS2	0.250862	0.392456	-0.45846		RHBDF1	0.161844	0.53298	-0.47071
CIB4	0.251041	0.392412	-0.458434		APITD1-CORT	0.161998	0.532829	-0.47063
HNRNPR	0.251221	0.392016	-0.458196		BSCL2	0.162151	0.532695	-0.470559
ZBTB7A	0.2514	0.391685	-0.457997		TADA3	0.162305	0.532572	-0.470494
FLII	0.25158	0.391325	-0.457781		MSI2	0.162459	0.531169	-0.469751
PLIN3	0.251759	0.391307	-0.45777		SLC4A7	0.162613	0.530837	-0.469576
TREML2	0.251938	0.39101	-0.457592		TMA7	0.162767	0.530286	-0.469284
WDR7	0.252117	0.39075	-0.457435		RRNAD1	0.162921	0.530265	-0.469273
TUBA3D	0.252297	0.39032	-0.457177		PLGLB2	0.163075	0.530255	-0.469268
GRB2	0.252476	0.389789	-0.456858		ZBTB17	0.163228	0.530172	-0.469224
ZBTB17	0.252655	0.389201	-0.456505		KIAA2013	0.163382	0.529595	-0.468918
DDX19B	0.252835	0.388733	-0.456224		IRS2	0.163536	0.52944	-0.468836
OSBP	0.253014	0.38834	-0.455988		SLC26A8	0.16369	0.528864	-0.468531
[truncated: 15,674 more rows]
