# Supplementary material for: Neuronal differentiation and cell-cycle programs mediate response to BET-bromodomain inhibition in MYC-driven medulloblastoma
Source: Nat Commun. 2019 Jun 3;10:2400. doi: 10.1038/s41467-019-10307-9 (PMC6546744; doi:10.1038/s41467-019-10307-9)
Supplement: Supplementary file 5 — Supplementary Data 3 [file 41467_2019_10307_MOESM5_ESM.xlsx]

## Sheet: D341andD425
NAME	GS<br> follow link to MSigDB	GS DETAILS	SIZE	ES	NES	NOM p-val		Genes in pathway
REACTOME_ACTIVATION_OF_THE_PRE_REPLICATIVE_COMPLEX	REACTOME_ACTIVATION_OF_THE_PRE_REPLICATIVE_COMPLEX	Details ...	21	0.646704	1.42787	0		CDC45	CDC6	CDC7	CDK2	CDT1	DBF4	LOC645084	MCM10	MCM2	MCM3	MCM4	MCM5	MCM6	MCM7	MCM8	ORC1	ORC2	ORC3	ORC4	ORC5	ORC6	POLA1	POLA2	POLE	POLE2	PRIM1	PRIM2	RPA1	RPA2	RPA3	RPA4
GRAHAM_NORMAL_QUIESCENT_VS_NORMAL_DIVIDING_DN	GRAHAM_NORMAL_QUIESCENT_VS_NORMAL_DIVIDING_DN		41	0.575501	1.33393	0.00395257		AMMECR1	APOBEC3B	AQP3	ATP5G3	BIRC5	BUB1	BUB1B	CCNA2	CCNB2	CCNE1	CCNE2	CD36	CDC20	CDC25A	CDC45	CDC6	CDK1	CDKN3	CENPM	CEP55	CHEK1	CKS1B	COTL1	CPA3	CSE1L	CSF2RB	DHFR	DLGAP5	DSCC1	DTL	DUT	FABP5	FEN1	GGH	GINS1	GINS2	GMNN	GZMB	HAT1	HBB	HBD	KIAA0101
BRUINS_UVC_RESPONSE_VIA_TP53_GROUP_B	BRUINS_UVC_RESPONSE_VIA_TP53_GROUP_B	Details ...	17	0.692683	1.42946	0.006		ABCB4	ABCD4	ABHD4	ACAD8	ADAM22	ADAM23	ADRB2	AEBP1	AEN	AGA	AGRN	AHNAK	AKIRIN1	AKT1S1	ALDH3A2	ALDH3B1	ALDH8A1	ALG5	ALPK3	AMOTL1	AMOTL2	ANGPTL2	ANO1	ANTXR1	ANXA1	ANXA3	ANXA8L2	APAF1	APP	ARAF	AREG	ARG2	ART1	ARX	ASAH1	ASB9	ATXN7	AVPI1	B3GNT1	BAG3	BCL10	BCL9
ZWANG_TRANSIENTLY_UP_BY_2ND_EGF_PULSE_ONLY	ZWANG_TRANSIENTLY_UP_BY_2ND_EGF_PULSE_ONLY	Details ...	40	0.607849	1.45219	0.0158103		A2M	AATK-AS1	ABCA3	ABCB1	ABCB4	ABCB5	ABCC4	ABHD16B	ABTB2	ACADL	ACHE	ACOT11	ACOT6	ACOXL	ACRBP	ACSM1	ACSM2B	ACSM3	ACSS2	ACTA2	ACTL6B	ACTL9	ACTRT1	ADAM11	ADAM18	ADAMDEC1	ADAMTS10	ADAMTSL1	ADAT3	ADCY10	ADORA2A	ADPRHL2	ADRA1B	ADRA1D	ADRA2A	ADRA2C	AGAP2	AGER	AGPAT9	AGTR1	AK8	AKAP3
JOHNSTONE_PARVB_TARGETS_3_UP	JOHNSTONE_PARVB_TARGETS_3_UP	Details ...	21	0.674356	1.4542	0.016		ABCA1	ABCC3	ABCG2	ABHD12	ABHD14B	ACADVL	ACLY	ACSL1	ACSL5	ACTB	ACY1	ADD3	AGRN	AHNAK	AHNAK2	AKR1C1	AKR1C2	AKR1C3	ALDH3A2	ALDH3B1	ANAPC5	ANXA1	ANXA4	APLP2	APOL6	AQP3	ARAF	AREG	ARFGAP1	ARHGAP26	ARHGAP5	ARL4C	ARNT2	ARPC1B	ARRB1	ASAH1	ASXL2	ATG2A	ATL1	ATM	ATP1A1	ATP2B4
FUJII_YBX1_TARGETS_DN	FUJII_YBX1_TARGETS_DN		62	0.53938	1.2959	0.0178218		ANKRD36	ARIH2	ASF1B	ASPM	ATAD2	BAG2	BMP7	BPGM	BRCA1	BRIP1	BUB1B	C12orf48	C19orf2	CALU	CASP2	CBX1	CCNF	CCT5	CD3EAP	CDC23	CDC25A	CDC25C	CDC6	CDCA7	CDK2	CDK8	CDKN3	CDT1	CENPK	CENPN	CHAF1A	CHEK1	CKS1B	CLCN3	COL2A1	COTL1	CRIPT	CRISPLD1	CXCL16	CXCR4	DBN1	DEPDC1
SANSOM_APC_MYC_TARGETS	SANSOM_APC_MYC_TARGETS	Details ...	36	0.522357	1.39	0.0215686		ABCB8	ABCC10	ABHD14A	ACER1	ACER2	ACHE	ACPP	ADO	ALKBH2	AMMECR1	ARFGEF1	ARHGEF12	ASCL2	ATF6	ATL2	ATMIN	ATP2A3	BCAS3	BCL2L1	BCL7C	BDNF	BIVM	BMP7	C11orf2	C15orf23	C15orf42	C16orf88	C20orf27	C21orf2	C2orf43	C4orf43	C7orf36	C9orf140	CARD11	CCDC94	CCND1	CCNT2	CDC42BPA	CDC42BPB	CDX2	CENPA	CINP
FOSTER_KDM1A_TARGETS_DN	FOSTER_KDM1A_TARGETS_DN	Details ...	21	0.614497	1.5078	0.0275591		ABCB6	ACAD10	ACOT8	ADAP1	AGFG1	AGXT2L2	AKAP9	AMPD3	ANKMY2	ANKRA2	ANKRD13A	ANKZF1	AP1B1	AP2M1	APLP1	ARG2	ARPP19	ATP11B	ATP2A3	B3GNT1	BAIAP2	BCAM	BCKDHA	BDH2	BLCAP	BTBD1	BUB1B	C10orf125	C11orf71	C19orf22	C1orf198	C1orf51	C3orf14	C9orf23	CC2D2A	CCDC28B	CDC20	CELF4	CELSR3	CHKB	CIZ1	CORO1A
REACTOME_TELOMERE_MAINTENANCE	REACTOME_TELOMERE_MAINTENANCE		21	0.470087	1.37292	0.0295276		ACD	DKC1	DNA2	FEN1	H2AFX	H2AFZ	HIST1H2AB	HIST1H2AC	HIST1H2AD	HIST1H2AE	HIST1H2AJ	HIST1H2BA	HIST1H2BB	HIST1H2BC	HIST1H2BD	HIST1H2BE	HIST1H2BF	HIST1H2BG	HIST1H2BH	HIST1H2BI	HIST1H2BJ	HIST1H2BK	HIST1H2BL	HIST1H2BM	HIST1H2BN	HIST1H2BO	HIST1H4A	HIST1H4B	HIST1H4C	HIST1H4D	HIST1H4E	HIST1H4F	HIST1H4H	HIST1H4I	HIST1H4J	HIST1H4K	HIST1H4L	HIST2H2AA3	HIST2H2AA4	HIST2H2AC	HIST2H2BE	HIST2H4A
FISCHER_G1_S_CELL_CYCLE	FISCHER_G1_S_CELL_CYCLE		38	0.605337	1.32533	0.0295276		ABCA5	ABHD10	ABHD4	ACYP1	ADAMTS1	ADCK2	ADCY6	AHI1	AKAP5	AMIGO2	ANK3	ANKRA2	AP3M2	ARGLU1	ARID5B	ARL6IP6	ASPH	ATAD2	BARD1	BBX	BLM	BRCA1	BRIP1	C1GALT1	C8orf4	CASP2	CASP8AP2	CCND3	CCNE1	CCNE2	CDC25A	CDC6	CDC7	CDCA7	CDH10	CDH24	CDT1	CENPQ	CHAF1A	CHAF1B	CHEK1	CLSPN
MIKKELSEN_ES_ICP_WITH_H3K4ME3	MIKKELSEN_ES_ICP_WITH_H3K4ME3	Details ...	25	0.689159	1.43174	0.0333333		A2M	AADAT	AASS	ABCA8	ABCC6	ABCD2	ABHD14B	ABI3	ACPP	ACSL5	ACTN3	ACTR6	ACY1	ADAL	ADAM18	ADAMTS4	ADD3	ADHFE1	ADIPOR2	ADM2	ADPRHL1	AGMAT	AGPAT4	AK1	AKAP6	AKAP7	AKR1B10	AKR1E2	ALDH1L1	ALDOC	ALG3	ALKBH8	ALOXE3	ALPK3	AMH	ANK2	ANK3	ANXA3	AOX1	APOBEC3B	APOF	APOOL
MIKKELSEN_NPC_ICP_WITH_H3K4ME3	MIKKELSEN_NPC_ICP_WITH_H3K4ME3	Details ...	26	0.656188	1.41346	0.040619		A2M	AADAT	ABCA8	ABCA9	ABCD2	ACSBG1	ACTN3	ACTR6	ACY1	ADAL	ADAMTS12	ADAMTS4	ADAMTS6	ADCY6	ADD3	ADHFE1	AGPAT4	AK1	AKAP7	AKR1B10	AKR1E2	ALDOC	ALG3	ALKBH8	ALOXE3	ANGPT1	ANGPT2	ANK2	AOX1	APOBEC3B	APOOL	ARHGAP18	ARHGEF9	ASB15	ASB7	ATG4A	ATP13A4	ATP5G1	ATP6V1G2	ATXN7L1	AXL	B3GALT2
SONG_TARGETS_OF_IE86_CMV_PROTEIN	SONG_TARGETS_OF_IE86_CMV_PROTEIN		29	0.530323	1.35912	0.0427184		APITD1	BARD1	BLM	BTG3	CASP3	CCNE1	CDK1	CDT1	CSPG5	DCK	DDX23	DDX52	DHFR	DLEU1	DNAJC9	E2F1	EZH2	FADS3	FEN1	FLAD1	FOXM1	H2AFX	HMGB2	KIAA0101	KIF11	MAD2L1	MCM2	MCM3	MCM5	MCM6	MCM7	MSH2	MYBL2	NASP	NUP214	PCNA	PNP	POLA1	POLD3	PPIH	PSMC3IP	PTTG1
AFFAR_YY1_TARGETS_DN	AFFAR_YY1_TARGETS_DN	Details ...	42	0.525469	1.37761	0.0450098		ABHD3	ACAT2	ADCY7	ALDH18A1	ALOX15B	ANKH	ANP32E	API5	APOC1	ASPM	AURKA	AURKB	AVPR1A	AXIN2	B3GAT3	BCAT1	BIRC5	BUB1	BUB1B	CCL2	CCL7	CCNA2	CCNB2	CDC25C	CDC6	CDCA3	CDT1	CENPA	CENPE	CENPH	CHRDL1	CHST2	CHTF18	CLCN1	CLEC3B	COL15A1	COL6A3	CRABP1	CREB1	CRIP1	CXCL6	CYCTP
WHITFIELD_CELL_CYCLE_M_G1	WHITFIELD_CELL_CYCLE_M_G1	Details ...	21	0.500704	1.38323	0.0493097		AFAP1	AGFG1	AGPAT3	AKAP13	AMD1	ANP32E	ANTXR1	AOC2	AOC3	BAG3	BTBD3	C16orf57	C1orf96	C3orf62	C4A	CBX3	CD24	CDC42	CDK7	CDKN3	CEP70	CNIH4	CRYBA1	CTR9	CWC15	CYTH3	DCP1A	DCTN6	DEXI	DKC1	DNAJB6	DSP	DYNLL1	EIF4E	ELP3	FAM189B	FAM60A	FOPNL	FOXK2	FRS2	FXR1	G3BP1
[truncated: 1,683 more columns]

## Sheet: D458andD283
NAME	GS<br> follow link to MSigDB	GS DETAILS	SIZE	ES	NES	NOM p-val		Genes in pathway
REACTOME_ACTIVATION_OF_THE_PRE_REPLICATIVE_COMPLEX	REACTOME_ACTIVATION_OF_THE_PRE_REPLICATIVE_COMPLEX	Details ...	23	0.695759	2.02625	0		CDC45	CDC6	CDC7	CDK2	CDT1	DBF4	LOC645084	MCM10	MCM2	MCM3	MCM4	MCM5	MCM6	MCM7	MCM8	ORC1	ORC2	ORC3	ORC4	ORC5	ORC6	POLA1	POLA2	POLE	POLE2	PRIM1	PRIM2	RPA1	RPA2	RPA3	RPA4
REACTOME_DNA_STRAND_ELONGATION	REACTOME_DNA_STRAND_ELONGATION	Details ...	24	0.686075	2.02404	0		CDC45	DNA2	FEN1	GINS1	GINS2	GINS4	LIG1	MCM2	MCM3	MCM4	MCM5	MCM6	MCM7	MCM8	PCNA	POLA1	POLA2	POLD1	POLD2	POLD3	POLD4	PRIM1	PRIM2	RFC2	RFC3	RFC4	RFC5	RPA1	RPA2	RPA3
KEGG_DNA_REPLICATION	KEGG_DNA_REPLICATION	Details ...	28	0.636667	1.93191	0		DNA2	FEN1	LIG1	MCM2	MCM3	MCM4	MCM5	MCM6	MCM7	PCNA	POLA1	POLA2	POLD1	POLD2	POLD3	POLD4	POLE	POLE2	POLE3	POLE4	PRIM1	PRIM2	RFC1	RFC2	RFC3	RFC4	RFC5	RNASEH1	RNASEH2A	RNASEH2B	RNASEH2C	RPA1	RPA2	RPA3	RPA4	SSBP1
REACTOME_METABOLISM_OF_NON_CODING_RNA	REACTOME_METABOLISM_OF_NON_CODING_RNA	Details ...	38	0.567778	1.85104	0		AAAS	CLNS1A	DDX20	GEMIN2	GEMIN4	GEMIN5	GEMIN6	GEMIN7	NCBP1	NCBP2	NUP107	NUP133	NUP153	NUP155	NUP188	NUP205	NUP210	NUP214	NUP35	NUP37	NUP43	NUP50	NUP54	NUP62	NUP85	NUP88	NUP93	NUPL1	NUPL2	PHAX	POM121	PRMT5	RAE1	RANBP2	SEH1L	SMN1	SMN2	SNRPB	SNRPD1	SNRPD2	SNRPD2P1	SNRPD3
REACTOME_MITOTIC_G1_G1_S_PHASES	REACTOME_MITOTIC_G1_G1_S_PHASES	Details ...	80	0.434425	1.62183	0.00127389		CCNA1	CCNA2	CCNB1	CCND1	CCND2	CCND3	CCNE1	CCNE2	CCNH	CDC25A	CDC45	CDC6	CDC7	CDK1	CDK2	CDK4	CDK6	CDK7	CDKN1A	CDKN1B	CDKN2A	CDKN2B	CDKN2C	CDKN2D	CDT1	CKS1B	CUL1	DBF4	DHFR	DHFRP1	DYRK1A	E2F1	E2F2	E2F3	E2F4	E2F5	FBXO5	HDAC1	LIN37	LIN52	LIN54	LIN9
REACTOME_METABOLISM_OF_RNA	REACTOME_METABOLISM_OF_RNA		144	0.37575	1.53346	0.00238095		AAAS	AKT1	ANP32A	C2orf29	CASC3	CLNS1A	CNOT10	CNOT2	CNOT3	CNOT4	CNOT6	CNOT7	CNOT8	DCP1A	DCP1B	DCP2	DCPS	DDX20	DDX6	DIS3	EDC3	EDC4	EIF4A1	EIF4A2	EIF4A3	EIF4B	EIF4E	EIF4G1	ELAVL1	ETF1	EXOSC1	EXOSC2	EXOSC3	EXOSC4	EXOSC5	EXOSC6	EXOSC7	EXOSC8	EXOSC9	FAM153A	FAU	GEMIN2
REACTOME_SYNTHESIS_OF_DNA	REACTOME_SYNTHESIS_OF_DNA	Details ...	67	0.457949	1.65698	0.00267023		CCNA1	CCNA2	CDC45	CDC6	CDK2	CDKN1A	CDKN1B	CDT1	DNA2	FEN1	GINS1	GINS2	GINS4	LIG1	LOC652826	MCM2	MCM3	MCM4	MCM5	MCM6	MCM7	MCM8	ORC1	ORC2	ORC3	ORC4	ORC5	ORC6	PCNA	POLA1	POLA2	POLD1	POLD2	POLD3	POLD4	POLE	POLE2	PRIM1	PRIM2	PSMA1	PSMA2	PSMA3
PID_MYC_ACTIV_PATHWAY	PID_MYC_ACTIV_PATHWAY	Details ...	26	0.587479	1.77197	0.00291121		ACTL6A	BAX	BCAT1	BIRC5	BMI1	CAD	CCNB1	CCND2	CDC25A	CDCA7	CDK4	CREBBP	DDX18	E2F3	EIF2S1	EIF4A1	EIF4E	EIF4G1	ENO1	EP300	FOSL1	GAPDH	GPAM	HMGA1	HSP90AA1	HSPA4	HSPD1	HUWE1	ID2	IREB2	KAT2A	KAT5	KIR3DL1	LDHA	LIN28B	MAX	MINA	MMP9	MTA1	MTDH	MYC	MYCT1
REACTOME_DNA_REPLICATION	REACTOME_DNA_REPLICATION		118	0.386749	1.53969	0.00367647		AHCTF1	APITD1	AURKB	B9D2	BIRC5	BUB1	BUB1B	BUB3	CASC5	CCDC99	CCNA1	CCNA2	CDC20	CDC45	CDC6	CDC7	CDCA8	CDK2	CDKN1A	CDKN1B	CDT1	CENPA	CENPC1	CENPH	CENPI	CENPK	CENPL	CENPM	CENPN	CENPO	CENPP	CENPQ	CENPT	CKAP5	CLASP1	CLIP1	DBF4	DNA2	DSN1	E2F1	E2F2	E2F3
REACTOME_G2_M_CHECKPOINTS	REACTOME_G2_M_CHECKPOINTS	Details ...	31	0.547887	1.74217	0.00416667		ATM	ATR	ATRIP	CCNB1	CCNB2	CDC25A	CDC25C	CDC45	CDC6	CDC7	CDK1	CDK2	CHEK1	CHEK2	DBF4	HUS1	LOC645084	LOC648152	LOC651610	LOC651921	MCM10	MCM2	MCM3	MCM4	MCM5	MCM6	MCM7	MCM8	ORC1	ORC2	ORC3	ORC4	ORC5	ORC6	RAD1	RAD17	RAD9A	RFC2	RFC3	RFC4	RFC5	RPA1
REACTOME_INTERFERON_SIGNALING	REACTOME_INTERFERON_SIGNALING	Details ...	27	0.559431	1.69073	0.00451807		AAAS	ADAR	ARIH1	B2M	CAMK2A	CAMK2B	CAMK2D	CD44	CIITA	DDX58	EGR1	EIF2AK2	EIF4A1	EIF4A2	EIF4A3	EIF4E	EIF4E2	EIF4E3	EIF4G1	EIF4G2	EIF4G3	FCGR1A	FCGR1B	FLNB	GBP1	GBP2	GBP4	GBP5	GBP6	GBP7	HERC5	HLA-A	HLA-B	HLA-C	HLA-DPA1	HLA-DPB1	HLA-DQA1	HLA-DQA2	HLA-DRB1	HLA-DRB3	HLA-DRB5	HLA-F
REACTOME_SLC_MEDIATED_TRANSMEMBRANE_TRANSPORT	REACTOME_SLC_MEDIATED_TRANSMEMBRANE_TRANSPORT	Details ...	22	0.584804	1.70348	0.00455235		AAAS	ALB	AVP	CP	G6PC	G6PC2	G6PC3	GCK	GCKR	HEPH	HK1	HK2	HK3	LOC652661	NUP107	NUP133	NUP153	NUP155	NUP188	NUP205	NUP210	NUP214	NUP35	NUP37	NUP43	NUP50	NUP54	NUP62	NUP85	NUP88	NUP93	NUPL1	NUPL2	POM121	RAE1	RANBP2	RHAG	RHCG	SEH1L	SLC10A6	SLC11A1	SLC12A1
REACTOME_S_PHASE	REACTOME_S_PHASE	Details ...	76	0.448327	1.63132	0.00514139		CCNA1	CCNA2	CCND1	CCNE1	CCNE2	CCNH	CDC25A	CDC25B	CDC45	CDC6	CDK2	CDK4	CDK7	CDKN1A	CDKN1B	CDT1	CKS1B	CUL1	DNA2	FEN1	GINS1	GINS2	GINS4	LIG1	LOC652826	LOC729964	MAX	MCM2	MCM3	MCM4	MCM5	MCM6	MCM7	MCM8	MNAT1	MYC	ORC1	ORC2	ORC3	ORC4	ORC5	ORC6
REACTOME_TRANSPORT_OF_RIBONUCLEOPROTEINS_INTO_THE_HOST_NUCLEUS	REACTOME_TRANSPORT_OF_RIBONUCLEOPROTEINS_INTO_THE_HOST_NUCLEUS	Details ...	19	0.592224	1.66731	0.00590842		AAAS	KPNA1	KPNB1	NUP107	NUP133	NUP153	NUP155	NUP188	NUP205	NUP210	NUP214	NUP35	NUP37	NUP43	NUP50	NUP54	NUP62	NUP85	NUP88	NUP93	NUPL1	NUPL2	POM121	RAE1	RANBP2	SEH1L	TPR
REACTOME_INTERACTIONS_OF_VPR_WITH_HOST_CELLULAR_PROTEINS	REACTOME_INTERACTIONS_OF_VPR_WITH_HOST_CELLULAR_PROTEINS	Details ...	20	0.605217	1.70389	0.0060241		AAAS	BANF1	HMGA1	KPNA1	LOC645870	NUP107	NUP133	NUP153	NUP155	NUP188	NUP205	NUP210	NUP214	NUP35	NUP37	NUP43	NUP50	NUP54	NUP62	NUP85	NUP88	NUP93	NUPL1	NUPL2	POM121	PSIP1	RAE1	RANBP2	SEH1L	SLC25A4	SLC25A5	SLC25A6	TPR
REACTOME_METABOLISM_OF_PROTEINS	REACTOME_METABOLISM_OF_PROTEINS		120	0.388216	1.5133	0.00611247		ACO2	ACTB	ALG1	ALG10	ALG10B	ALG11	ALG12	ALG13	ALG14	ALG2	ALG3	ALG5	ALG6	ALG8	ALG9	AP3M1	ARFGEF2	ARSA	ARSB	ARSE	ARSF	ARSG	ARSH	ARSI	ARSJ	ARSK	ATP5A1	ATP5B	ATP5G1	B3GNT2	B3GNT3	B3GNT4	B3GNT5	B3GNT6	B3GNT7	B3GNT8	B3GNT9	B3GNTL1	B4GALT1	B4GALT2	B4GALT3	B4GALT4
KEGG_PYRIMIDINE_METABOLISM	KEGG_PYRIMIDINE_METABOLISM	Details ...	41	0.480901	1.59516	0.011065		AK3	CAD	CANT1	CDA	CMPK1	CMPK2	CTPS	CTPS2	DCK	DCTD	DHODH	DPYD	DPYS	DTYMK	DUT	ENTPD1	ENTPD3	ENTPD4	ENTPD5	ENTPD6	ENTPD8	ITPA	NME1	NME1-NME2	NME2	NME3	NME4	NME5	NME6	NME7	NT5C	NT5C1A	NT5C1B	NT5C2	NT5C3	NT5E	NT5M	NUDT2	PNP	PNPT1	POLA1	POLA2
REACTOME_ACTIVATION_OF_ATR_IN_RESPONSE_TO_REPLICATION_STRESS	REACTOME_ACTIVATION_OF_ATR_IN_RESPONSE_TO_REPLICATION_STRESS	Details ...	28	0.534972	1.64677	0.011396		ATR	ATRIP	CDC25A	CDC25C	CDC45	CDC6	CDC7	CDK2	CHEK1	DBF4	HUS1	LOC645084	LOC648152	LOC651921	MCM10	MCM2	MCM3	MCM4	MCM5	MCM6	MCM7	MCM8	ORC1	ORC2	ORC3	ORC4	ORC5	ORC6	RAD1	RAD17	RAD9A	RFC2	RFC3	RFC4	RFC5	RPA1	RPA2	RPA3
REACTOME_G1_S_TRANSITION	REACTOME_G1_S_TRANSITION		74	0.412475	1.52525	0.0116429		CCNA1	CCNA2	CCNB1	CCNE1	CCNE2	CCNH	CDC25A	CDC45	CDC6	CDC7	CDK1	CDK2	CDK7	CDKN1A	CDKN1B	CDT1	CKS1B	CUL1	DBF4	DHFR	DHFRP1	E2F1	FBXO5	LOC441488	LOC645084	LOC652826	LOC729964	MAX	MCM10	MCM2	MCM3	MCM4	MCM5	MCM6	MCM7	MCM8	MNAT1	MYC	ORC1	ORC2	ORC3	ORC4
KEGG_CELL_CYCLE	KEGG_CELL_CYCLE	Details ...	54	0.458408	1.59503	0.01321		ABL1	ANAPC1	ANAPC10	ANAPC11	ANAPC13	ANAPC2	ANAPC4	ANAPC5	ANAPC7	ATM	ATR	BUB1	BUB1B	BUB3	CCNA1	CCNA2	CCNB1	CCNB2	CCNB3	CCND1	CCND2	CCND3	CCNE1	CCNE2	CCNH	CDC14A	CDC14B	CDC16	CDC20	CDC23	CDC25A	CDC25B	CDC25C	CDC26	CDC27	CDC45	CDC6	CDC7	CDK1	CDK2	CDK4	CDK6
REACTOME_M_G1_TRANSITION	REACTOME_M_G1_TRANSITION		57	0.441747	1.54906	0.0145889		CDC45	CDC6	CDC7	CDK2	CDT1	DBF4	E2F1	E2F2	E2F3	GMNN	LOC645084	LOC652826	MCM10	MCM2	MCM3	MCM4	MCM5	MCM6	MCM7	MCM8	ORC1	ORC2	ORC3	ORC4	ORC5	ORC6	POLA1	POLA2	POLE	POLE2	PRIM1	PRIM2	PSMA1	PSMA2	PSMA3	PSMA4	PSMA5	PSMA6	PSMA7	PSMA8	PSMB1	PSMB10
REACTOME_REGULATION_OF_GLUCOKINASE_BY_GLUCOKINASE_REGULATORY_PROTEIN	REACTOME_REGULATION_OF_GLUCOKINASE_BY_GLUCOKINASE_REGULATORY_PROTEIN	Details ...	18	0.582446	1.59367	0.0172414		AAAS	GCK	GCKR	NUP107	NUP133	NUP153	NUP155	NUP188	NUP205	NUP210	NUP214	NUP35	NUP37	NUP43	NUP50	NUP54	NUP62	NUP85	NUP88	NUP93	NUPL1	NUPL2	POM121	RAE1	RANBP2	SEH1L	TPR
REACTOME_CYTOKINE_SIGNALING_IN_IMMUNE_SYSTEM	REACTOME_CYTOKINE_SIGNALING_IN_IMMUNE_SYSTEM		32	0.4916	1.56249	0.0208333		AAAS	ADAM17	ADAR	ARIH1	B2M	BLNK	BTRC	CAMK2A	CAMK2B	CAMK2D	CASP1	CBL	CD44	CDK1	CHUK	CIITA	CISH	CRK	CRKL	CSF2	CSF2RA	CSF2RB	CSH1	CUL1	DDX58	EGR1	EIF2AK2	EIF4A1	EIF4A2	EIF4A3	EIF4E	EIF4E2	EIF4E3	EIF4G1	EIF4G2	EIF4G3	FCGR1A	FCGR1B	FLNB	FYN	GAB2	GBP1
KEGG_RNA_DEGRADATION	KEGG_RNA_DEGRADATION		28	0.516181	1.55918	0.0215208		C1D	C1DP2	C1DP3	CNOT1	CNOT10	CNOT2	CNOT3	CNOT4	CNOT6	CNOT6L	CNOT7	CNOT8	DCP1A	DCP1B	DCP2	DCPS	DDX6	DIS3	EDC3	EDC4	ENO1	ENO2	ENO3	EXOSC1	EXOSC10	EXOSC2	EXOSC3	EXOSC4	EXOSC5	EXOSC6	EXOSC7	EXOSC8	EXOSC9	HSPA9	HSPD1	LSM1	LSM2	LSM3	LSM4	LSM5	LSM6	LSM7
REACTOME_E2F_MEDIATED_REGULATION_OF_DNA_REPLICATION	REACTOME_E2F_MEDIATED_REGULATION_OF_DNA_REPLICATION	Details ...	16	0.585318	1.5913	0.0238474		CCNA1	CCNB1	CCNE1	CDC25A	CDC45	CDC6	CDK1	CDT1	DHFR	DHFRP1	E2F1	FBXO5	LOC441488	MCM8	ORC1	ORC2	ORC3	ORC4	ORC5	ORC6	PCNA	POLA1	POLA2	PPP2CA	PPP2CB	PPP2R1A	PPP2R1B	PPP2R3B	PRIM1	PRIM2	RB1	RRM2	TFDP1	TK2	TYMS
REACTOME_EXTENSION_OF_TELOMERES	REACTOME_EXTENSION_OF_TELOMERES	Details ...	19	0.560682	1.59556	0.0242792		DKC1	DNA2	FEN1	LIG1	NHP2	PCNA	POLA1	POLA2	POLD1	POLD2	POLD3	POLD4	POLE	POLE2	PRIM1	PRIM2	RFC2	RFC3	RFC4	RFC5	RPA1	RPA2	RPA3	RUVBL1	RUVBL2	TERT	WRAP53
REACTOME_CELL_CYCLE_MITOTIC	REACTOME_CELL_CYCLE_MITOTIC		161	0.332103	1.35445	0.0270588		ACTR1A	AHCTF1	AKAP9	ALMS1	ANAPC1	ANAPC10	ANAPC11	ANAPC2	ANAPC4	ANAPC5	ANAPC7	APITD1	AURKA	AURKB	AZI1	B9D2	BIRC5	BTRC	BUB1	BUB1B	BUB3	CASC5	CCDC99	CCNA1	CCNA2	CCNB1	CCNB2	CCND1	CCND2	CCND3	CCNE1	CCNE2	CCNH	CDC14A	CDC16	CDC20	CDC23	CDC25A	CDC25B	CDC25C	CDC26	CDC26P1
KEGG_RIBOSOME	KEGG_RIBOSOME		40	0.453198	1.49638	0.0284168		FAU	MRPL13	RPL10	RPL10A	RPL10L	RPL11	RPL12	RPL13	RPL13A	RPL14	RPL15	RPL17	RPL18	RPL18A	RPL19	RPL21	RPL22	RPL22L1	RPL23	RPL23A	RPL24	RPL26	RPL26L1	RPL27	RPL27A	RPL28	RPL29	RPL3	RPL30	RPL31	RPL32	RPL34	RPL35	RPL35A	RPL36	RPL36A	RPL36AL	RPL37	RPL37A	RPL38	RPL39	RPL3L
PID_E2F_PATHWAY	PID_E2F_PATHWAY		20	0.548222	1.5474	0.0285262		APAF1	ATM	BRCA1	CASP7	CBX5	CCNA2	CCND3	CCNE1	CCNE2	CDC25A	CDC6	CDK1	CDK2	CDKN1A	CDKN1B	CDKN2A	CDKN2C	CEBPA	CES1	CES1P1	CES2	CES3	CES4A	CES5A	CREBBP	DHFR	E2F1	E2F2	E2F3	E2F4	E2F5	E2F6	E2F7	EP300	HBP1	HDAC1	HIC1	KAT2A	KAT2B	MCL1	MCM3	MYBL2
REACTOME_NEP_NS2_INTERACTS_WITH_THE_CELLULAR_EXPORT_MACHINERY	REACTOME_NEP_NS2_INTERACTS_WITH_THE_CELLULAR_EXPORT_MACHINERY		20	0.542925	1.54384	0.0287879		AAAS	NUP107	NUP133	NUP153	NUP155	NUP188	NUP205	NUP210	NUP214	NUP35	NUP37	NUP43	NUP50	NUP54	NUP62	NUP85	NUP88	NUP93	NUPL1	NUPL2	POM121	RAE1	RAN	RANBP2	SEH1L	TPR	XPO1
REACTOME_GLUCOSE_TRANSPORT	REACTOME_GLUCOSE_TRANSPORT	Details ...	19	0.574328	1.58508	0.0305344		AAAS	G6PC	G6PC2	G6PC3	GCK	GCKR	HK1	HK2	HK3	NUP107	NUP133	NUP153	NUP155	NUP188	NUP205	NUP210	NUP214	NUP35	NUP37	NUP43	NUP50	NUP54	NUP62	NUP85	NUP88	NUP93	NUPL1	NUPL2	POM121	RAE1	RANBP2	SEH1L	SLC2A1	SLC2A2	SLC2A3	SLC2A4	SLC37A4	TPR
REACTOME_PEPTIDE_CHAIN_ELONGATION	REACTOME_PEPTIDE_CHAIN_ELONGATION		38	0.45585	1.4944	0.0320334		EEF1A1	EEF2	FAM153A	FAU	LOC641895	LOC646184	LOC647074	LOC649602	LOC651825	LOC651894	LOC653881	LOC730343	RPL10	RPL10A	RPL10P16	RPL10P9	RPL11	RPL12	RPL12P2	RPL13	RPL13A	RPL14	RPL15	RPL15P17	RPL17	RPL17P36	RPL17P6	RPL18	RPL18A	RPL19	RPL19P9	RPL21	RPL21P119	RPL21P134	RPL21P16	RPL21P29	RPL21P75	RPL22	RPL22P11	RPL23	RPL23A	RPL23AP18
REACTOME_TRANSPORT_OF_MATURE_MRNA_DERIVED_FROM_AN_INTRONLESS_TRANSCRIPT	REACTOME_TRANSPORT_OF_MATURE_MRNA_DERIVED_FROM_AN_INTRONLESS_TRANSCRIPT		25	0.475804	1.46124	0.042879		AAAS	CPSF1	CPSF2	CPSF3	EIF4E	NCBP1	NCBP2	NUP107	NUP133	NUP153	NUP155	NUP188	NUP205	NUP210	NUP214	NUP35	NUP37	NUP43	NUP50	NUP54	NUP62	NUP85	NUP88	NUP93	NUPL1	NUPL2	NXF1	POM121	RAE1	RANBP2	SEH1L	THOC4	TPR
REACTOME_MITOTIC_M_M_G1_PHASES	REACTOME_MITOTIC_M_M_G1_PHASES		105	0.346715	1.36248	0.045067		AHCTF1	APITD1	AURKB	B9D2	BIRC5	BUB1	BUB1B	BUB3	CASC5	CCDC99	CDC20	CDC45	CDC6	CDC7	CDCA8	CDK2	CDT1	CENPA	CENPC1	CENPH	CENPI	CENPK	CENPL	CENPM	CENPN	CENPO	CENPP	CENPQ	CENPT	CKAP5	CLASP1	CLIP1	DBF4	DSN1	E2F1	E2F2	E2F3	ERCC6L	FBXO5	GMNN	GORASP1	INCENP
[truncated: 476 more columns]
