# Supplementary material for: Neuronal differentiation and cell-cycle programs mediate response to BET-bromodomain inhibition in MYC-driven medulloblastoma
Source: Nat Commun. 2019 Jun 3;10:2400. doi: 10.1038/s41467-019-10307-9 (PMC6546744; doi:10.1038/s41467-019-10307-9)
Supplement: Supplementary file 6 — Supplementary Data 5 [file 41467_2019_10307_MOESM6_ESM.xls]

## Sheet: CMS  sensitive vs resistant
Upregulated In	Feature	Description	Feature P	Feature P Low	Feature P High	FDR(BH)	Q Value	Fold Change	SensitiveJQ1 Mean	SensitiveJQ1 Std	DrugTol_JQ1 Mean	DrugTol_JQ1 Std
DrugTol_JQ1	LOC100507413	---	0.00019996	0	0.000299498	0.00132142	0.00158974	1.0826	4.39058	0.0768404	4.75324	0.119433
SensitiveJQ1	NNAT	neuronatin	0.009998	0.00799205	0.0118601	0.0304023	0.0176224	2.06849	12.0033	0.163314	5.80292	0.111476
DrugTol_JQ1	RGNEF	190 kDa guanine nucleotide exchange factor	0.00019996	0	0.000299498	0.00132142	0.00158974	1.05988	7.61756	0.100177	8.07369	0.0593361
DrugTol_JQ1	OGFOD2	2-oxoglutarate and iron-dependent oxygenase domain containing 2	0.00019996	0	0.000299498	0.00132142	0.00158974	1.06636	5.95409	0.100306	6.34923	0.127575
DrugTol_JQ1	CNP	2',3'-cyclic nucleotide 3' phosphodiesterase	0.00019996	0	0.000299498	0.00132142	0.00158974	1.06204	7.11673	0.144514	7.55826	0.139748
DrugTol_JQ1	DHCR24	24-dehydrocholesterol reductase	0.00019996	0	0.000299498	0.00132142	0.00158974	1.03208	10.343	0.149267	10.6748	0.0813533
DrugTol_JQ1	PAPSS1	3'-phosphoadenosine 5'-phosphosulfate synthase 1	0.00019996	0	0.000299498	0.00132142	0.00158974	1.04399	10.1632	0.0466962	10.6103	0.0073678
DrugTol_JQ1	BPNT1	3'(2'), 5'-bisphosphate nucleotidase 1	0.00019996	0	0.000299498	0.00132142	0.00158974	1.08119	7.25341	0.0672079	7.84234	0.0522545
DrugTol_JQ1	HPDL	4-hydroxyphenylpyruvate dioxygenase-like	0.00019996	0	0.000299498	0.00132142	0.00158974	1.11584	8.8325	0.138444	9.85565	0.0730464
DrugTol_JQ1	HTR7P1	5-hydroxytryptamine (serotonin) receptor 7 pseudogene 1	0.00019996	0	0.000299498	0.00132142	0.0176224	1.0655	4.60324	0.113529	4.90475	0.0676102
DrugTol_JQ1	MTR	5-methyltetrahydrofolate-homocysteine methyltransferase	0.00019996	0	0.000299498	0.00132142	0.00158974	1.04481	9.81699	0.0537903	10.2568	0.0166101
DrugTol_JQ1	OPLAH	5-oxoprolinase (ATP-hydrolysing)	0.00019996	0	0.000299498	0.00132142	0.00158974	1.08704	5.61602	0.190785	6.10482	0.125277
DrugTol_JQ1	NT5DC3	5'-nucleotidase domain containing 3	0.00019996	0	0.000299498	0.00132142	0.00158974	1.07145	7.51659	0.0589172	8.05364	0.0554331
DrugTol_JQ1	NT5M	5',3'-nucleotidase, mitochondrial	0.00019996	0	0.000299498	0.00132142	0.0786217	1.05698	6.06471	0.0999636	6.41026	0.204619
DrugTol_JQ1	PFKFB2	6-phosphofructo-2-kinase/fructose-2,6-biphosphatase 2	0.00019996	0	0.000299498	0.00132142	0.00158974	1.08449	6.74161	0.125326	7.31118	0.0804278
DrugTol_JQ1	DHCR7	7-dehydrocholesterol reductase	0.00019996	0	0.000299498	0.00132142	0.00158974	1.14496	7.87136	0.193699	9.0124	0.135844
DrugTol_JQ1	AKAP12	A kinase (PRKA) anchor protein 12	0.00019996	0	0.000299498	0.00132142	0.00158974	1.19696	6.87671	0.110669	8.23113	0.0559359
DrugTol_JQ1	AKAP5	A kinase (PRKA) anchor protein 5	0.00019996	0	0.000299498	0.00132142	0.00158974	1.07213	5.62266	0.147217	6.02821	0.0520612
DrugTol_JQ1	A1BG-AS1	A1BG antisense RNA 1 (non-protein coding)	0.00019996	0	0.000299498	0.00132142	0.00158974	1.18081	5.49157	0.206652	6.48453	0.126605
DrugTol_JQ1	ADCK3	aarF domain containing kinase 3	0.00019996	0	0.000299498	0.00132142	0.00158974	1.0521	7.55138	0.132992	7.94478	0.0818037
DrugTol_JQ1	ABHD12	abhydrolase domain containing 12	0.00019996	0	0.000299498	0.00132142	0.00158974	1.07255	6.89076	0.123619	7.39067	0.116092
DrugTol_JQ1	ABHD15	abhydrolase domain containing 15	0.00019996	0	0.000299498	0.00132142	0.00158974	1.1163	8.11545	0.100439	9.05925	0.0854834
DrugTol_JQ1	ABHD4	abhydrolase domain containing 4	0.00019996	0	0.000299498	0.00132142	0.00158974	1.27507	5.30331	0.394727	6.7621	0.153685
DrugTol_JQ1	AACS	acetoacetyl-CoA synthetase	0.00019996	0	0.000299498	0.00132142	0.00158974	1.13156	7.87796	0.120205	8.91437	0.100572
DrugTol_JQ1	ACAT2	acetyl-CoA acetyltransferase 2	0.00019996	0	0.000299498	0.00132142	0.00158974	1.10128	7.67515	0.0637224	8.45249	0.085185
DrugTol_JQ1	AAAS	achalasia, adrenocortical insufficiency, alacrimia	0.00019996	0	0.000299498	0.00132142	0.00158974	1.17357	7.13177	0.106822	8.36964	0.0802017
DrugTol_JQ1	ACP2	acid phosphatase 2, lysosomal	0.00019996	0	0.000299498	0.00132142	0.00158974	1.0841	5.98645	0.148896	6.48992	0.118637
DrugTol_JQ1	ADI1	acireductone dioxygenase 1	0.00019996	0	0.000299498	0.00132142	0.00158974	1.03506	8.62946	0.0442925	8.93201	0.0593713
DrugTol_JQ1	ACO1	aconitase 1, soluble	0.00019996	0	0.000299498	0.00132142	0.00158974	1.1702	7.20378	0.1164	8.42987	0.102983
DrugTol_JQ1	ARPC3	actin related protein 2/3 complex, subunit 3, 21kDa	0.00019996	0	0.000299498	0.00132142	0.00158974	1.03659	6.06532	0.0838386	6.28726	0.0577589
DrugTol_JQ1	ARPC5	actin related protein 2/3 complex, subunit 5, 16kDa	0.00019996	0	0.000299498	0.00132142	0.00158974	1.03557	9.46448	0.108515	9.80118	0.0821576
DrugTol_JQ1	ACTN4	actinin, alpha 4	0.00019996	0	0.000299498	0.00132142	0.0176224	1.01838	11.1181	0.07115	11.3224	0.0554576
DrugTol_JQ1	ALCAM	activated leukocyte cell adhesion molecule	0.00019996	0	0.000299498	0.00132142	0.0360518	1.08902	3.64569	0.149182	3.97023	0.118714
DrugTol_JQ1	ASCC2	activating signal cointegrator 1 complex subunit 2	0.00019996	0	0.000299498	0.00132142	0.0176224	1.03721	8.65284	0.160222	8.97478	0.0533474
DrugTol_JQ1	ATF1	activating transcription factor 1	0.00019996	0	0.000299498	0.00132142	0.00158974	1.15755	9.01472	0.0369962	10.435	0.0514754
DrugTol_JQ1	ATF3	activating transcription factor 3	0.00019996	0	0.000299498	0.00132142	0.00158974	1.09729	5.53117	0.099023	6.0693	0.173919
DrugTol_JQ1	ATF5	activating transcription factor 5	0.00019996	0	0.000299498	0.00132142	0.00158974	1.12097	6.82698	0.122091	7.65287	0.083271
DrugTol_JQ1	ATF7	activating transcription factor 7	0.00019996	0	0.000299498	0.00132142	0.00158974	1.19006	7.11524	0.093016	8.46753	0.116206
DrugTol_JQ1	ATF7IP	activating transcription factor 7 interacting protein	0.00019996	0	0.000299498	0.00132142	0.00158974	1.11556	7.94485	0.108011	8.86295	0.110432
DrugTol_JQ1	ACVR1B	activin A receptor, type IB	0.00019996	0	0.000299498	0.00132142	0.00158974	1.19058	6.76877	0.17414	8.05875	0.125027
DrugTol_JQ1	ADNP	activity-dependent neuroprotector homeobox	0.00019996	0	0.000299498	0.00132142	0.00158974	1.02175	9.43456	0.0894529	9.63974	0.0159265
DrugTol_JQ1	ACBD3	acyl-CoA binding domain containing 3	0.00019996	0	0.000299498	0.00132142	0.0819798	1.00886	10.2211	0.00984268	10.3117	0.0722038
DrugTol_JQ1	ACBD5	acyl-CoA binding domain containing 5	0.00019996	0	0.000299498	0.00132142	0.0254111	1.02013	7.4164	0.0566021	7.56571	0.0724312
DrugTol_JQ1	ACBD6	acyl-CoA binding domain containing 6	0.00019996	0	0.000299498	0.00132142	0.00158974	1.06224	7.7113	0.0900963	8.19122	0.0656581
DrugTol_JQ1	ACBD7	acyl-CoA binding domain containing 7	0.00019996	0	0.000299498	0.00132142	0.0287284	1.06622	5.06927	0.110347	5.40495	0.120285
DrugTol_JQ1	ACADS	acyl-CoA dehydrogenase, C-2 to C-3 short chain	0.00019996	0	0.000299498	0.00132142	0.00158974	1.09964	5.51666	0.103121	6.06635	0.275644
DrugTol_JQ1	ACADSB	acyl-CoA dehydrogenase, short/branched chain	0.00019996	0	0.000299498	0.00132142	0.00158974	1.01947	8.35144	0.0404937	8.51404	0.0721688
DrugTol_JQ1	ACOX2	acyl-CoA oxidase 2, branched chain	0.00019996	0	0.000299498	0.00132142	0.00158974	1.20733	4.5213	0.27105	5.45871	0.195505
DrugTol_JQ1	ACSBG1	acyl-CoA synthetase bubblegum family member 1	0.00019996	0	0.000299498	0.00132142	0.00158974	2.06962	3.40294	0.224628	7.04279	0.159094
DrugTol_JQ1	ACSF2	acyl-CoA synthetase family member 2	0.00019996	0	0.000299498	0.00132142	0.0176224	1.11858	4.22339	0.115385	4.72419	0.183346
DrugTol_JQ1	ACSF3	acyl-CoA synthetase family member 3	0.00019996	0	0.000299498	0.00132142	0.0178489	1.02952	6.38965	0.0764728	6.57824	0.0569943
DrugTol_JQ1	ACSL1	acyl-CoA synthetase long-chain family member 1	0.00019996	0	0.000299498	0.00132142	0.00158974	1.08963	7.37205	0.0621362	8.03278	0.0709329
DrugTol_JQ1	ACSM3	acyl-CoA synthetase medium-chain family member 3	0.00019996	0	0.000299498	0.00132142	0.00158974	1.16491	4.70089	0.120569	5.4761	0.0698044
DrugTol_JQ1	ACSS2	acyl-CoA synthetase short-chain family member 2	0.00019996	0	0.000299498	0.00132142	0.00158974	1.03935	6.90113	0.115788	7.17269	0.0665659
DrugTol_JQ1	ACOT1	acyl-CoA thioesterase 1	0.00019996	0	0.000299498	0.00132142	0.107348	1.0515	4.13099	0.0971313	4.34375	0.169725
DrugTol_JQ1	AGK	acylglycerol kinase	0.00019996	0	0.000299498	0.00132142	0.00158974	1.03127	8.57046	0.0573823	8.83843	0.0696935
DrugTol_JQ1	ADAM15	ADAM metallopeptidase domain 15	0.00019996	0	0.000299498	0.00132142	0.00158974	1.081	5.99178	0.161059	6.4771	0.13337
DrugTol_JQ1	ADAM22	ADAM metallopeptidase domain 22	0.00019996	0	0.000299498	0.00132142	0.00158974	1.04475	7.26629	0.0874393	7.59142	0.0764348
DrugTol_JQ1	ADAMTS14	ADAM metallopeptidase with thrombospondin type 1 motif, 14	0.00019996	0	0.000299498	0.00132142	0.00158974	1.21042	5.36118	0.158209	6.4893	0.0458817
DrugTol_JQ1	ADAMTS2	ADAM metallopeptidase with thrombospondin type 1 motif, 2	0.00019996	0	0.000299498	0.00132142	0.00158974	1.43924	5.5777	0.161761	8.02767	0.0665885
DrugTol_JQ1	AP1G2	adaptor-related protein complex 1, gamma 2 subunit	0.00019996	0	0.000299498	0.00132142	0.00158974	1.19086	6.0405	0.121762	7.19338	0.118884
DrugTol_JQ1	AP1S1	adaptor-related protein complex 1, sigma 1 subunit	0.00019996	0	0.000299498	0.00132142	0.00158974	1.17025	5.39527	0.223183	6.3138	0.181779
DrugTol_JQ1	AP1S3	adaptor-related protein complex 1, sigma 3 subunit	0.00019996	0	0.000299498	0.00132142	0.00158974	1.20545	3.85715	0.20351	4.64962	0.232088
DrugTol_JQ1	AP2A2	adaptor-related protein complex 2, alpha 2 subunit	0.00019996	0	0.000299498	0.00132142	0.00158974	1.06251	5.91495	0.11578	6.28467	0.0743401
DrugTol_JQ1	AP3B2	adaptor-related protein complex 3, beta 2 subunit	0.00019996	0	0.000299498	0.00132142	0.0178489	1.08878	5.15277	0.171364	5.61024	0.133977
DrugTol_JQ1	AP3D1	adaptor-related protein complex 3, delta 1 subunit	0.00019996	0	0.000299498	0.00132142	0.00158974	1.03796	10.1096	0.124849	10.4933	0.0618503
DrugTol_JQ1	AP3M1	adaptor-related protein complex 3, mu 1 subunit	0.00019996	0	0.000299498	0.00132142	0.0176224	1.02454	9.60348	0.0586413	9.83912	0.095818
DrugTol_JQ1	AP4B1	adaptor-related protein complex 4, beta 1 subunit	0.00019996	0	0.000299498	0.00132142	0.00158974	1.06303	7.08245	0.140557	7.52886	0.134906
DrugTol_JQ1	ASXL2	additional sex combs like 2 (Drosophila)	0.00019996	0	0.000299498	0.00132142	0.0277437	1.02364	8.74043	0.0168008	8.94708	0.104964
DrugTol_JQ1	ADAR	adenosine deaminase, RNA-specific	0.00019996	0	0.000299498	0.00132142	0.00158974	1.03645	8.53883	0.104875	8.85011	0.0850054
DrugTol_JQ1	AMPD2	adenosine monophosphate deaminase 2	0.00019996	0	0.000299498	0.00132142	0.00158974	1.09411	6.89509	0.188243	7.54397	0.0571444
DrugTol_JQ1	AMPD3	adenosine monophosphate deaminase 3	0.00019996	0	0.000299498	0.00132142	0.00158974	1.22978	5.76759	0.203077	7.09288	0.144766
DrugTol_JQ1	AK1	adenylate kinase 1	0.00019996	0	0.000299498	0.00132142	0.00158974	1.04568	7.03342	0.0959644	7.35469	0.112784
DrugTol_JQ1	ADSL	adenylosuccinate lyase	0.00019996	0	0.000299498	0.00132142	0.0465627	1.01517	9.37955	0.0707525	9.52182	0.0758877
DrugTol_JQ1	ADSS	adenylosuccinate synthase	0.00019996	0	0.000299498	0.00132142	0.00158974	1.05495	8.6752	0.116624	9.15188	0.0490819
DrugTol_JQ1	ADSSL1	adenylosuccinate synthase like 1	0.00019996	0	0.000299498	0.00132142	0.00158974	1.08577	4.99137	0.19536	5.41946	0.0828849
DrugTol_JQ1	ADIPOR2	adiponectin receptor 2	0.00019996	0	0.000299498	0.00132142	0.00158974	1.14174	7.81366	0.0660527	8.92114	0.033285
DrugTol_JQ1	ADPGK	ADP-dependent glucokinase	0.00019996	0	0.000299498	0.00132142	0.00158974	1.07967	7.53705	0.128371	8.13753	0.137706
DrugTol_JQ1	ARF3	ADP-ribosylation factor 3	0.00019996	0	0.000299498	0.00132142	0.00158974	1.13929	7.29634	0.0847353	8.31268	0.0583443
DrugTol_JQ1	ARF6	ADP-ribosylation factor 6	0.00019996	0	0.000299498	0.00132142	0.00158974	1.03616	8.74391	0.11525	9.06006	0.0619748
DrugTol_JQ1	ARFGAP2	ADP-ribosylation factor GTPase activating protein 2	0.00019996	0	0.000299498	0.00132142	0.00158974	1.03215	6.1677	0.0407807	6.366	0.096567
DrugTol_JQ1	ARFGEF2	ADP-ribosylation factor guanine nucleotide-exchange factor 2 (brefeldin A-inhibited)	0.00019996	0	0.000299498	0.00132142	0.00158974	1.02816	8.7692	0.0658517	9.01617	0.0838012
DrugTol_JQ1	ARFRP1	ADP-ribosylation factor related protein 1	0.00019996	0	0.000299498	0.00132142	0.0238809	1.05172	7.0412	0.136748	7.40537	0.130327
DrugTol_JQ1	ARL1	ADP-ribosylation factor-like 1	0.00019996	0	0.000299498	0.00132142	0.00158974	1.04024	6.54162	0.105333	6.80488	0.0245979
DrugTol_JQ1	ARL2BP	ADP-ribosylation factor-like 2 binding protein	0.00019996	0	0.000299498	0.00132142	0.00158974	1.08115	8.69278	0.0555628	9.39819	0.0787076
DrugTol_JQ1	ARL4D	ADP-ribosylation factor-like 4D	0.00019996	0	0.000299498	0.00132142	0.00158974	1.17595	6.76312	0.18425	7.95309	0.158206
DrugTol_JQ1	ADRBK1	adrenergic, beta, receptor kinase 1	0.00019996	0	0.000299498	0.00132142	0.00158974	1.12004	6.26192	0.287896	7.01358	0.0910938
DrugTol_JQ1	AEBP2	AE binding protein 2	0.00019996	0	0.000299498	0.00132142	0.00158974	1.07332	7.0748	0.132143	7.59349	0.0512622
DrugTol_JQ1	AFAP1-AS1	AFAP1 antisense RNA 1 (non-protein coding)	0.00019996	0	0.000299498	0.00132142	0.00158974	1.6076	4.42666	0.400087	7.1163	0.226615
DrugTol_JQ1	AFG3L2	AFG3 ATPase family gene 3-like 2 (S. cerevisiae)	0.00019996	0	0.000299498	0.00132142	0.00158974	1.06919	10.0862	0.0287665	10.784	0.0645246
DrugTol_JQ1	AHSA1	AHA1, activator of heat shock 90kDa protein ATPase homolog 1 (yeast)	0.00019996	0	0.000299498	0.00132142	0.0280751	1.0192	7.36218	0.0612586	7.50353	0.0320192
DrugTol_JQ1	AKIRIN1	akirin 1	0.00019996	0	0.000299498	0.00132142	0.00158974	1.02844	10.4338	0.0512215	10.7305	0.0604563
DrugTol_JQ1	AKNAD1	AKNA domain containing 1	0.00019996	0	0.000299498	0.00132142	0.00158974	1.34225	2.99422	0.163599	4.01899	0.272176
DrugTol_JQ1	ADH5	alcohol dehydrogenase 5 (class III), chi polypeptide	0.00019996	0	0.000299498	0.00132142	0.00158974	1.059	6.12407	0.131815	6.48536	0.0802099
DrugTol_JQ1	ALDH18A1	aldehyde dehydrogenase 18 family, member A1	0.00019996	0	0.000299498	0.00132142	0.00158974	1.03759	9.17485	0.0663863	9.51969	0.0898901
DrugTol_JQ1	ALDH2	aldehyde dehydrogenase 2 family (mitochondrial)	0.00019996	0	0.000299498	0.00132142	0.0288394	1.03381	9.54974	0.153938	9.87261	0.132711
DrugTol_JQ1	ALDH5A1	aldehyde dehydrogenase 5 family, member A1	0.00019996	0	0.000299498	0.00132142	0.00158974	1.08052	6.7628	0.0694702	7.30732	0.0846809
DrugTol_JQ1	ALDH9A1	aldehyde dehydrogenase 9 family, member A1	0.00019996	0	0.000299498	0.00132142	0.00158974	1.03453	7.7972	0.0474686	8.06641	0.0618021
DrugTol_JQ1	AKR1B1	aldo-keto reductase family 1, member B1 (aldose reductase)	0.00019996	0	0.000299498	0.00132142	0.0176224	1.04026	7.22956	0.056353	7.5206	0.129459
DrugTol_JQ1	AKR1C1	aldo-keto reductase family 1, member C1 (dihydrodiol dehydrogenase 1; 20-alpha (3-alpha)-hydroxysteroid dehydrogenase)	0.00019996	0	0.000299498	0.00132142	0.0178489	1.09209	4.23068	0.0859065	4.62029	0.156251
DrugTol_JQ1	AKR1E2	aldo-keto reductase family 1, member E2	0.00019996	0	0.000299498	0.00132142	0.00158974	1.13457	4.69528	0.133098	5.32714	0.275843
DrugTol_JQ1	ALDOA	aldolase A, fructose-bisphosphate	0.00019996	0	0.000299498	0.00132142	0.00158974	1.02269	8.18237	0.0474767	8.36801	0.0377396
DrugTol_JQ1	ALDOC	aldolase C, fructose-bisphosphate	0.00019996	0	0.000299498	0.00132142	0.00158974	1.11266	6.59945	0.248885	7.34292	0.183191
DrugTol_JQ1	ALKBH1	alkB, alkylation repair homolog 1 (E. coli)	0.00019996	0	0.000299498	0.00132142	0.00158974	1.04702	7.09893	0.020671	7.43273	0.0867053
DrugTol_JQ1	ALKBH2	alkB, alkylation repair homolog 2 (E. coli)	0.00019996	0	0.000299498	0.00132142	0.00158974	1.14539	6.59556	0.0804609	7.55451	0.0828168
DrugTol_JQ1	ALKBH3	alkB, alkylation repair homolog 3 (E. coli)	0.00019996	0	0.000299498	0.00132142	0.00158974	1.07317	7.01779	0.103773	7.53129	0.120449
DrugTol_JQ1	ALKBH5	alkB, alkylation repair homolog 5 (E. coli)	0.00019996	0	0.000299498	0.00132142	0.0176224	1.05987	7.87601	0.21626	8.34753	0.0990148
DrugTol_JQ1	ALKBH7	alkB, alkylation repair homolog 7 (E. coli)	0.00019996	0	0.000299498	0.00132142	0.0178489	1.05015	6.08805	0.106473	6.39335	0.124648
DrugTol_JQ1	AZGP1	alpha-2-glycoprotein 1, zinc-binding	0.00019996	0	0.000299498	0.00132142	0.0382609	1.10345	3.96316	0.143378	4.37313	0.198172
DrugTol_JQ1	ALMS1	Alstrom syndrome 1	0.00019996	0	0.000299498	0.00132142	0.00158974	1.07782	8.09187	0.0798055	8.72157	0.0706401
DrugTol_JQ1	ACCN3	amiloride-sensitive cation channel 3	0.00019996	0	0.000299498	0.00132142	0.00158974	1.1654	5.71824	0.133942	6.66404	0.205837
DrugTol_JQ1	AES	amino-terminal enhancer of split	0.00019996	0	0.000299498	0.00132142	0.0176224	1.08536	6.73467	0.221499	7.30957	0.188992
DrugTol_JQ1	AGL	amylo-alpha-1, 6-glucosidase, 4-alpha-glucanotransferase	0.00019996	0	0.000299498	0.00132142	0.00158974	1.0651	9.34879	0.0597894	9.95735	0.0461876
DrugTol_JQ1	APBA1	amyloid beta (A4) precursor protein-binding, family A, member 1	0.00019996	0	0.000299498	0.00132142	0.00158974	1.11117	4.87863	0.137076	5.42096	0.0965929
DrugTol_JQ1	APLP1	amyloid beta (A4) precursor-like protein 1	0.00019996	0	0.000299498	0.00132142	0.00158974	1.13287	6.62114	0.120755	7.50086	0.154384
DrugTol_JQ1	ANAPC1	anaphase promoting complex subunit 1	0.00019996	0	0.000299498	0.00132142	0.00158974	1.04184	8.56416	0.085352	8.92244	0.0557638
DrugTol_JQ1	ANAPC5	anaphase promoting complex subunit 5	0.00019996	0	0.000299498	0.00132142	0.00158974	1.04373	9.46264	0.0592109	9.87648	0.0429493
DrugTol_JQ1	ANAPC7	anaphase promoting complex subunit 7	0.00019996	0	0.000299498	0.00132142	0.00158974	1.03595	9.48336	0.0565175	9.82426	0.0542791
DrugTol_JQ1	AUP1	ancient ubiquitous protein 1	0.00019996	0	0.000299498	0.00132142	0.00158974	1.02546	9.43457	0.0645565	9.67475	0.071181
DrugTol_JQ1	AIG1	androgen-induced 1	0.00019996	0	0.000299498	0.00132142	0.0176224	1.19815	3.05861	0.215643	3.66467	0.202236
DrugTol_JQ1	ANGPT1	angiopoietin 1	0.00019996	0	0.000299498	0.00132142	0.00158974	1.36105	3.96147	0.149851	5.39177	0.129898
DrugTol_JQ1	ANGPTL2	angiopoietin-like 2	0.00019996	0	0.000299498	0.00132142	0.00158974	1.29578	5.60536	0.219989	7.26332	0.228741
DrugTol_JQ1	ANKH	ankylosis, progressive homolog (mouse)	0.00019996	0	0.000299498	0.00132142	0.00158974	1.04093	8.36648	0.073145	8.70888	0.0733976
DrugTol_JQ1	ANK2	ankyrin 2, neuronal	0.00019996	0	0.000299498	0.00132142	0.00158974	1.17195	6.45549	0.145129	7.5655	0.0737179
DrugTol_JQ1	ANKAR	ankyrin and armadillo repeat containing	0.00019996	0	0.000299498	0.00132142	0.00158974	1.10757	4.98391	0.188025	5.52001	0.0956004
DrugTol_JQ1	AGAP11	ankyrin repeat and GTPase domain Arf GTPase activating protein 11	0.00019996	0	0.000299498	0.00132142	0.0178489	1.19082	4.64546	0.21217	5.5319	0.287013
DrugTol_JQ1	ANKLE2	ankyrin repeat and LEM domain containing 2	0.00019996	0	0.000299498	0.00132142	0.00158974	1.02205	7.81167	0.0570446	7.9839	0.0275948
DrugTol_JQ1	ASB8	ankyrin repeat and SOCS box containing 8	0.00019996	0	0.000299498	0.00132142	0.00158974	1.13692	6.8368	0.0993198	7.77287	0.0212947
DrugTol_JQ1	ANKRD12	ankyrin repeat domain 12	0.00019996	0	0.000299498	0.00132142	0.00158974	1.04777	8.86005	0.144998	9.28327	0.0650592
DrugTol_JQ1	ANKRD13D	ankyrin repeat domain 13 family, member D	0.00019996	0	0.000299498	0.00132142	0.00158974	1.07511	5.35448	0.157329	5.75665	0.109854
DrugTol_JQ1	ANKRD13A	ankyrin repeat domain 13A	0.00019996	0	0.000299498	0.00132142	0.00158974	1.05017	8.27063	0.0586637	8.68558	0.122917
DrugTol_JQ1	ANKRD13B	ankyrin repeat domain 13B	0.00019996	0	0.000299498	0.00132142	0.00158974	1.05866	8.00358	0.131205	8.47303	0.0753624
DrugTol_JQ1	ANKRD33	ankyrin repeat domain 33	0.00019996	0	0.000299498	0.00132142	0.00158974	1.39129	4.55492	0.375865	6.33723	0.1723
DrugTol_JQ1	ANKRD34C	ankyrin repeat domain 34C	0.00019996	0	0.000299498	0.00132142	0.00158974	1.60978	3.72852	0.288181	6.0021	0.288503
DrugTol_JQ1	ANKRD39	ankyrin repeat domain 39	0.00019996	0	0.000299498	0.00132142	0.0176224	1.07338	6.52802	0.177971	7.00703	0.146134
DrugTol_JQ1	ANKRD44	ankyrin repeat domain 44	0.00019996	0	0.000299498	0.00132142	0.00158974	1.43685	4.44486	0.11432	6.38658	0.114054
DrugTol_JQ1	ANXA3	annexin A3	0.00019996	0	0.000299498	0.00132142	0.00158974	1.13217	2.86317	0.148925	3.24159	0.0671922
DrugTol_JQ1	ANO6	anoctamin 6	0.00019996	0	0.000299498	0.00132142	0.00158974	1.09733	10.6257	0.0967197	11.6599	0.057252
DrugTol_JQ1	AMN1	antagonist of mitotic exit network 1 homolog (S. cerevisiae)	0.00019996	0	0.000299498	0.00132142	0.00158974	1.07109	7.78828	0.0693257	8.34192	0.146405
DrugTol_JQ1	AGR2	anterior gradient homolog 2 (Xenopus laevis)	0.00019996	0	0.000299498	0.00132142	0.0696278	1.08244	3.4187	0.113466	3.70053	0.178371
DrugTol_JQ1	APH1B	anterior pharynx defective 1 homolog B (C. elegans)	0.00019996	0	0.000299498	0.00132142	0.00158974	1.30814	5.50428	0.15093	7.20038	0.0773684
DrugTol_JQ1	APEX2	APEX nuclease (apurinic/apyrimidinic endonuclease) 2	0.00019996	0	0.000299498	0.00132142	0.00158974	1.06927	7.10952	0.193928	7.60197	0.112463
DrugTol_JQ1	APOA1BP	apolipoprotein A-I binding protein	0.00019996	0	0.000299498	0.00132142	0.00158974	1.03357	9.95968	0.0799227	10.2941	0.0951165
DrugTol_JQ1	APOBEC2	apolipoprotein B mRNA editing enzyme, catalytic polypeptide-like 2	0.00019996	0	0.000299498	0.00132142	0.00158974	1.30735	4.8265	0.170206	6.30993	0.125401
DrugTol_JQ1	APOLD1	apolipoprotein L domain containing 1	0.00019996	0	0.000299498	0.00132142	0.0176224	1.06857	5.85703	0.144159	6.25864	0.140433
DrugTol_JQ1	AVEN	apoptosis, caspase activation inhibitor	0.00019996	0	0.000299498	0.00132142	0.00158974	1.07668	7.15191	0.154881	7.70029	0.0457572
DrugTol_JQ1	ALOX15B	arachidonate 15-lipoxygenase, type B	0.00019996	0	0.000299498	0.00132142	0.00158974	1.13744	5.73462	0.229592	6.5228	0.204732
DrugTol_JQ1	ARCN1	archain 1	0.00019996	0	0.000299498	0.00132142	0.0277437	1.02117	10.0244	0.106646	10.2366	0.070994
DrugTol_JQ1	AGFG2	ArfGAP with FG repeats 2	0.00019996	0	0.000299498	0.00132142	0.00158974	1.06928	6.01882	0.214916	6.43583	0.0900371
DrugTol_JQ1	AGAP3	ArfGAP with GTPase domain, ankyrin repeat and PH domain 3	0.00019996	0	0.000299498	0.00132142	0.0176224	1.06934	6.37828	0.135105	6.82053	0.153952
DrugTol_JQ1	ARAP1	ArfGAP with RhoGAP domain, ankyrin repeat and PH domain 1	0.00019996	0	0.000299498	0.00132142	0.00158974	1.1217	6.55719	0.146019	7.35522	0.128761
DrugTol_JQ1	ARAP2	ArfGAP with RhoGAP domain, ankyrin repeat and PH domain 2	0.00019996	0	0.000299498	0.00132142	0.0277437	1.08422	2.23184	0.0578154	2.41981	0.0807164
DrugTol_JQ1	ARG2	arginase, type II	0.00019996	0	0.000299498	0.00132142	0.00158974	1.15491	6.92834	0.129582	8.00159	0.186634
DrugTol_JQ1	AVPI1	arginine vasopressin-induced 1	0.00019996	0	0.000299498	0.00132142	0.00158974	1.12088	5.77267	0.19434	6.47044	0.154094
DrugTol_JQ1	ASS1	argininosuccinate synthase 1	0.00019996	0	0.000299498	0.00132142	0.00158974	1.18642	8.56035	0.100862	10.1562	0.0698621
DrugTol_JQ1	RNPEP	arginyl aminopeptidase (aminopeptidase B)	0.00019996	0	0.000299498	0.00132142	0.00158974	1.03021	8.70162	0.0715452	8.96453	0.107382
DrugTol_JQ1	RNPEPL1	arginyl aminopeptidase (aminopeptidase B)-like 1	0.00019996	0	0.000299498	0.00132142	0.00158974	1.11163	6.11696	0.18458	6.79978	0.108056
DrugTol_JQ1	ARMC1	armadillo repeat containing 1	0.00019996	0	0.000299498	0.00132142	0.04426	1.01751	8.85861	0.0843571	9.01377	0.0613726
DrugTol_JQ1	ARMC6	armadillo repeat containing 6	0.00019996	0	0.000299498	0.00132142	0.0176224	1.07086	7.66173	0.177798	8.20463	0.221609
DrugTol_JQ1	ARMC7	armadillo repeat containing 7	0.00019996	0	0.000299498	0.00132142	0.0176224	1.04351	6.57192	0.13636	6.85789	0.11325
DrugTol_JQ1	ARMCX2	armadillo repeat containing, X-linked 2	0.00019996	0	0.000299498	0.00132142	0.00158974	1.25483	4.18268	0.182378	5.24855	0.150633
DrugTol_JQ1	ACTR1B	ARP1 actin-related protein 1 homolog B, centractin beta (yeast)	0.00019996	0	0.000299498	0.00132142	0.0346478	1.04352	8.50906	0.183087	8.87941	0.150271
DrugTol_JQ1	ACTR3B	ARP3 actin-related protein 3 homolog B (yeast)	0.00019996	0	0.000299498	0.00132142	0.00158974	1.05605	7.64661	0.0891777	8.0752	0.0638046
DrugTol_JQ1	ACTR3C	ARP3 actin-related protein 3 homolog C (yeast)	0.00019996	0	0.000299498	0.00132142	0.0176224	1.12117	4.92275	0.26023	5.51922	0.119423
DrugTol_JQ1	ACTR5	ARP5 actin-related protein 5 homolog (yeast)	0.00019996	0	0.000299498	0.00132142	0.00158974	1.08757	6.67868	0.128001	7.2635	0.169685
DrugTol_JQ1	ARRDC4	arrestin domain containing 4	0.00019996	0	0.000299498	0.00132142	0.00158974	1.05813	8.02503	0.141229	8.49153	0.0440675
DrugTol_JQ1	ARRB2	arrestin, beta 2	0.00019996	0	0.000299498	0.00132142	0.00158974	1.07853	7.73825	0.170875	8.34597	0.128766
DrugTol_JQ1	ARV1	ARV1 homolog (S. cerevisiae)	0.00019996	0	0.000299498	0.00132142	0.0277437	1.02119	8.347	0.0753514	8.52384	0.067482
DrugTol_JQ1	AIP	aryl hydrocarbon receptor interacting protein	0.00019996	0	0.000299498	0.00132142	0.00158974	1.03791	7.01314	0.0943553	7.27903	0.0648542
DrugTol_JQ1	AIPL1	aryl hydrocarbon receptor interacting protein-like 1	0.00019996	0	0.000299498	0.00132142	0.00158974	1.10617	9.35086	0.10608	10.3437	0.0725493
DrugTol_JQ1	LOC650368	asparagine-linked glycosylation 1-like pseudogene	0.00019996	0	0.000299498	0.00132142	0.00158974	1.11154	9.83293	0.130541	10.9297	0.0630632
DrugTol_JQ1	ALG10	asparagine-linked glycosylation 10, alpha-1,2-glucosyltransferase homolog (S. pombe)	0.00019996	0	0.000299498	0.00132142	0.00158974	1.11246	6.4475	0.229604	7.1726	0.0888491
DrugTol_JQ1	NARS	asparaginyl-tRNA synthetase	0.00019996	0	0.000299498	0.00132142	0.00158974	1.01894	10.4484	0.0558696	10.6463	0.0290657
DrugTol_JQ1	ASPHD1	aspartate beta-hydroxylase domain containing 1	0.00019996	0	0.000299498	0.00132142	0.0251352	1.08138	4.85607	0.12104	5.25126	0.203721
DrugTol_JQ1	ASPHD2	aspartate beta-hydroxylase domain containing 2	0.00019996	0	0.000299498	0.00132142	0.0176224	1.08794	5.71157	0.144513	6.21385	0.163888
DrugTol_JQ1	DNPEP	aspartyl aminopeptidase	0.00019996	0	0.000299498	0.00132142	0.0176224	1.04954	6.36152	0.150294	6.67668	0.0734338
DrugTol_JQ1	ASTN1	astrotactin 1	0.00019996	0	0.000299498	0.00132142	0.00158974	1.194	4.8095	0.137398	5.74254	0.145792
DrugTol_JQ1	ASTN2	astrotactin 2	0.00019996	0	0.000299498	0.00132142	0.00158974	1.04278	6.93725	0.0782206	7.23405	0.0575083
DrugTol_JQ1	ARID1B	AT rich interactive domain 1B (SWI1-like)	0.00019996	0	0.000299498	0.00132142	0.00158974	1.0594	7.5319	0.139681	7.97928	0.0730346
DrugTol_JQ1	ARID2	AT rich interactive domain 2 (ARID, RFX-like)	0.00019996	0	0.000299498	0.00132142	0.00158974	1.11315	9.66309	0.0765079	10.7565	0.0662071
DrugTol_JQ1	ARID3A	AT rich interactive domain 3A (BRIGHT-like)	0.00019996	0	0.000299498	0.00132142	0.00158974	1.08911	6.54165	0.272577	7.12456	0.079621
DrugTol_JQ1	ARID3B	AT rich interactive domain 3B (BRIGHT-like)	0.00019996	0	0.000299498	0.00132142	0.00158974	1.04216	8.34355	0.120753	8.69529	0.0541457
DrugTol_JQ1	ATCAY	ataxia, cerebellar, Cayman type	0.00019996	0	0.000299498	0.00132142	0.00158974	1.40479	4.90558	0.35376	6.89133	0.0773496
DrugTol_JQ1	ATXN7L2	ataxin 7-like 2	0.00019996	0	0.000299498	0.00132142	0.00158974	1.05757	5.59231	0.131026	5.91424	0.0708781
DrugTol_JQ1	ATG16L1	ATG16 autophagy related 16-like 1 (S. cerevisiae)	0.00019996	0	0.000299498	0.00132142	0.00158974	1.05654	6.57496	0.0829009	6.94671	0.157116
DrugTol_JQ1	ATG16L2	ATG16 autophagy related 16-like 2 (S. cerevisiae)	0.00019996	0	0.000299498	0.00132142	0.0447159	1.03793	5.88881	0.102828	6.11219	0.105872
DrugTol_JQ1	ATG4D	ATG4 autophagy related 4 homolog D (S. cerevisiae)	0.00019996	0	0.000299498	0.00132142	0.00158974	1.12309	7.45021	0.235649	8.36726	0.192964
DrugTol_JQ1	ATG9A	ATG9 autophagy related 9 homolog A (S. cerevisiae)	0.00019996	0	0.000299498	0.00132142	0.02928	1.06351	5.50007	0.171342	5.84935	0.0634505
DrugTol_JQ1	ATL3	atlastin GTPase 3	0.00019996	0	0.000299498	0.00132142	0.02928	1.03786	7.61563	0.0960386	7.90392	0.103793
DrugTol_JQ1	ATOH7	atonal homolog 7 (Drosophila)	0.00019996	0	0.000299498	0.00132142	0.00158974	1.19068	3.97536	0.0846082	4.7334	0.203126
DrugTol_JQ1	ATOH8	atonal homolog 8 (Drosophila)	0.00019996	0	0.000299498	0.00132142	0.00158974	1.22712	4.99122	0.136841	6.1248	0.0529538
DrugTol_JQ1	ACLY	ATP citrate lyase	0.00019996	0	0.000299498	0.00132142	0.0176224	1.02626	11.4166	0.128112	11.7163	0.0847747
DrugTol_JQ1	ATPAF2	ATP synthase mitochondrial F1 complex assembly factor 2	0.00019996	0	0.000299498	0.00132142	0.00158974	1.08478	5.77595	0.0972057	6.26566	0.0307292
DrugTol_JQ1	ATP5A1	ATP synthase, H+ transporting, mitochondrial F1 complex, alpha subunit 1, cardiac muscle	0.00019996	0	0.000299498	0.00132142	0.00158974	1.03182	11.0139	0.0331747	11.3643	0.05989
DrugTol_JQ1	ATP5G2	ATP synthase, H+ transporting, mitochondrial Fo complex, subunit C2 (subunit 9)	0.00019996	0	0.000299498	0.00132142	0.00158974	1.1748	6.54542	0.144146	7.68955	0.126784
DrugTol_JQ1	ATP5G3	ATP synthase, H+ transporting, mitochondrial Fo complex, subunit C3 (subunit 9)	0.00019996	0	0.000299498	0.00132142	0.00158974	1.02783	9.35128	0.0141024	9.61149	0.071707
DrugTol_JQ1	ATP5I	ATP synthase, H+ transporting, mitochondrial Fo complex, subunit E	0.00019996	0	0.000299498	0.00132142	0.00158974	1.04504	8.728	0.055073	9.12108	0.0643559
DrugTol_JQ1	ABCA3	ATP-binding cassette, sub-family A (ABC1), member 3	0.00019996	0	0.000299498	0.00132142	0.00158974	1.06064	9.30446	0.161877	9.86865	0.068691
DrugTol_JQ1	ABCA5	ATP-binding cassette, sub-family A (ABC1), member 5	0.00019996	0	0.000299498	0.00132142	0.00158974	1.07474	9.99141	0.159733	10.7382	0.114802
DrugTol_JQ1	ABCA7	ATP-binding cassette, sub-family A (ABC1), member 7	0.00019996	0	0.000299498	0.00132142	0.00158974	1.12844	5.89303	0.227011	6.64991	0.0851311
DrugTol_JQ1	ABCB10	ATP-binding cassette, sub-family B (MDR/TAP), member 10	0.00019996	0	0.000299498	0.00132142	0.00158974	1.03938	9.13293	0.0883792	9.4926	0.0920498
DrugTol_JQ1	ABCB9	ATP-binding cassette, sub-family B (MDR/TAP), member 9	0.00019996	0	0.000299498	0.00132142	0.00158974	1.11659	5.82355	0.140955	6.50251	0.188111
DrugTol_JQ1	ABCC8	ATP-binding cassette, sub-family C (CFTR/MRP), member 8	0.00019996	0	0.000299498	0.00132142	0.00158974	1.09976	6.36064	0.102804	6.9952	0.0855217
DrugTol_JQ1	ABCC6P1	ATP-binding cassette, sub-family C, member 6 pseudogene 1	0.00019996	0	0.000299498	0.00132142	0.0178489	1.12329	4.28119	0.0663581	4.809	0.217273
DrugTol_JQ1	ABCD2	ATP-binding cassette, sub-family D (ALD), member 2	0.00019996	0	0.000299498	0.00132142	0.00158974	1.17644	4.42855	0.158016	5.20993	0.153722
DrugTol_JQ1	ABCD4	ATP-binding cassette, sub-family D (ALD), member 4	0.00019996	0	0.000299498	0.00132142	0.141201	1.02353	6.39295	0.126674	6.54341	0.0656475
DrugTol_JQ1	ABCF2	ATP-binding cassette, sub-family F (GCN20), member 2	0.00019996	0	0.000299498	0.00132142	0.00158974	1.09904	8.51465	0.0985967	9.35794	0.0657836
DrugTol_JQ1	ATP8A1	ATPase, aminophospholipid transporter (APLT), class I, type 8A, member 1	0.00019996	0	0.000299498	0.00132142	0.00158974	1.01964	9.9193	0.0447825	10.1141	0.042441
DrugTol_JQ1	ATP2A2	ATPase, Ca++ transporting, cardiac muscle, slow twitch 2	0.00019996	0	0.000299498	0.00132142	0.00158974	1.02131	10.7772	0.0596871	11.0069	0.0742485
DrugTol_JQ1	ATP2A3	ATPase, Ca++ transporting, ubiquitous	0.00019996	0	0.000299498	0.00132142	0.00158974	1.06548	5.57318	0.111029	5.93814	0.0529286
DrugTol_JQ1	ATP9A	ATPase, class II, type 9A	0.00019996	0	0.000299498	0.00132142	0.00158974	1.17566	4.88972	0.207659	5.74866	0.0565254
DrugTol_JQ1	ATP9B	ATPase, class II, type 9B	0.00019996	0	0.000299498	0.00132142	0.00158974	1.06971	6.18373	0.0933722	6.61482	0.131374
DrugTol_JQ1	ATP7B	ATPase, Cu++ transporting, beta polypeptide	0.00019996	0	0.000299498	0.00132142	0.0287284	1.06561	6.80995	0.156381	7.25674	0.135151
DrugTol_JQ1	ATP6V0E2	ATPase, H+ transporting V0 subunit e2	0.00019996	0	0.000299498	0.00132142	0.0245194	1.14677	4.90657	0.200432	5.6267	0.227098
DrugTol_JQ1	ATP6V1F	ATPase, H+ transporting, lysosomal 14kDa, V1 subunit F	0.00019996	0	0.000299498	0.00132142	0.0176224	1.03222	9.07748	0.0909847	9.36991	0.112208
DrugTol_JQ1	ATP6V0E1	ATPase, H+ transporting, lysosomal 9kDa, V0 subunit e1	0.00019996	0	0.000299498	0.00132142	0.00158974	1.02374	10.3777	0.0516306	10.6241	0.0886874
DrugTol_JQ1	ATP1A3	ATPase, Na+/K+ transporting, alpha 3 polypeptide	0.00019996	0	0.000299498	0.00132142	0.00158974	1.09204	7.77441	0.114887	8.48994	0.108568
DrugTol_JQ1	ATP1B2	ATPase, Na+/K+ transporting, beta 2 polypeptide	0.00019996	0	0.000299498	0.00132142	0.00158974	1.20936	8.64716	0.166526	10.4576	0.0573686
DrugTol_JQ1	ATN1	atrophin 1	0.00019996	0	0.000299498	0.00132142	0.00158974	1.11404	8.02938	0.163248	8.94502	0.101159
DrugTol_JQ1	AURKB	aurora kinase B	0.00019996	0	0.000299498	0.00132142	0.00158974	1.03535	9.40928	0.0890531	9.74187	0.0640094
DrugTol_JQ1	AXDND1	axonemal dynein light chain domain containing 1	0.00019996	0	0.000299498	0.00132142	0.00158974	1.4883	4.38003	0.6217	6.51882	0.163041
DrugTol_JQ1	BCL11A	B-cell CLL/lymphoma 11A (zinc finger protein)	0.00019996	0	0.000299498	0.00132142	0.00158974	1.0466	8.07694	0.0508565	8.45334	0.110586
DrugTol_JQ1	BCL7A	B-cell CLL/lymphoma 7A	0.00019996	0	0.000299498	0.00132142	0.00158974	1.09274	7.14207	0.107603	7.80444	0.123623
DrugTol_JQ1	B9D2	B9 protein domain 2	0.00019996	0	0.000299498	0.00132142	0.00158974	1.05989	6.60558	0.08429	7.00119	0.138703
DrugTol_JQ1	BBS5	Bardet-Biedl syndrome 5	0.00019996	0	0.000299498	0.00132142	0.00158974	1.05275	6.83355	0.065214	7.19402	0.0611855
DrugTol_JQ1	BARHL2	BarH-like homeobox 2	0.00019996	0	0.000299498	0.00132142	0.00158974	1.12322	6.26072	0.0958215	7.03214	0.18476
DrugTol_JQ1	BHLHE40	basic helix-loop-helix family, member e40	0.00019996	0	0.000299498	0.00132142	0.00158974	1.14423	5.2007	0.145358	5.95082	0.139221
DrugTol_JQ1	BHLHE41	basic helix-loop-helix family, member e41	0.00019996	0	0.000299498	0.00132142	0.00158974	1.14279	7.34738	0.0640804	8.39649	0.13476
DrugTol_JQ1	BSN	bassoon (presynaptic cytomatrix protein)	0.00019996	0	0.000299498	0.00132142	0.00158974	1.09654	4.99059	0.185278	5.47236	0.0397789
DrugTol_JQ1	BCDIN3D	BCDIN3 domain containing	0.00019996	0	0.000299498	0.00132142	0.00158974	1.15103	6.19985	0.119863	7.13618	0.0652734
DrugTol_JQ1	BAG1	BCL2-associated athanogene	0.00019996	0	0.000299498	0.00132142	0.0287284	1.05048	6.55803	0.105593	6.88909	0.148845
DrugTol_JQ1	BAG5	BCL2-associated athanogene 5	0.00019996	0	0.000299498	0.00132142	0.0360518	1.0278	7.26989	0.0994195	7.47202	0.0761254
DrugTol_JQ1	BNIP1	BCL2/adenovirus E1B 19kDa interacting protein 1	0.00019996	0	0.000299498	0.00132142	0.0176224	1.05805	5.92741	0.170398	6.27152	0.0724679
DrugTol_JQ1	BCS1L	BCS1-like (S. cerevisiae)	0.00019996	0	0.000299498	0.00132142	0.00158974	1.06514	7.84909	0.0728357	8.3604	0.0390643
DrugTol_JQ1	BEND3	BEN domain containing 3	0.00019996	0	0.000299498	0.00132142	0.0436042	1.06741	5.29028	0.13606	5.6469	0.165397
DrugTol_JQ1	B4GALNT4	beta-1,4-N-acetyl-galactosaminyl transferase 4	0.00019996	0	0.000299498	0.00132142	0.00158974	1.08484	4.99603	0.0460104	5.41988	0.0974711
DrugTol_JQ1	CRYBG3	beta-gamma crystallin domain containing 3	0.00019996	0	0.000299498	0.00132142	0.00158974	1.05464	8.10205	0.141398	8.54473	0.0448787
DrugTol_JQ1	BICD1	bicaudal D homolog 1 (Drosophila)	0.00019996	0	0.000299498	0.00132142	0.00158974	1.06832	7.8997	0.106385	8.43943	0.139282
DrugTol_JQ1	BFAR	bifunctional apoptosis regulator	0.00019996	0	0.000299498	0.00132142	0.00158974	1.06528	9.35558	0.0982589	9.96633	0.0610387
DrugTol_JQ1	BGN	biglycan	0.00019996	0	0.000299498	0.00132142	0.00158974	1.07411	5.83636	0.204509	6.26886	0.122716
DrugTol_JQ1	BLOC1S2	biogenesis of lysosomal organelles complex-1, subunit 2	0.00019996	0	0.000299498	0.00132142	0.0613848	1.03375	7.40891	0.178629	7.65898	0.0579233
DrugTol_JQ1	BLMH	bleomycin hydrolase	0.00019996	0	0.000299498	0.00132142	0.00158974	1.02564	10.4221	0.0628214	10.6893	0.038269
DrugTol_JQ1	BET1L	blocked early in transport 1 homolog (S. cerevisiae)-like	0.00019996	0	0.000299498	0.00132142	0.00158974	1.06975	6.64825	0.108426	7.11196	0.167116
DrugTol_JQ1	BOLA1	bolA homolog 1 (E. coli)	0.00019996	0	0.000299498	0.00132142	0.00158974	1.04154	7.50088	0.0864093	7.81243	0.0645439
DrugTol_JQ1	BOLA3	bolA homolog 3 (E. coli)	0.00019996	0	0.000299498	0.00132142	0.00158974	1.06197	10.2699	0.121195	10.9064	0.0489376
DrugTol_JQ1	BST2	bone marrow stromal cell antigen 2	0.00019996	0	0.000299498	0.00132142	0.00158974	2.17191	3.18873	0.291454	6.92565	0.125321
DrugTol_JQ1	BMP7	bone morphogenetic protein 7	0.00019996	0	0.000299498	0.00132142	0.00158974	1.07677	6.19299	0.0860957	6.66844	0.0897036
DrugTol_JQ1	BPIFB3	BPI fold containing family B, member 3	0.00019996	0	0.000299498	0.00132142	0.00158974	1.08957	5.28531	0.0578625	5.7587	0.0925466
DrugTol_JQ1	BRSK1	BR serine/threonine kinase 1	0.00019996	0	0.000299498	0.00132142	0.00158974	1.21739	5.83267	0.262706	7.10062	0.266721
DrugTol_JQ1	BDKRB1	bradykinin receptor B1	0.00019996	0	0.000299498	0.00132142	0.00158974	1.10786	4.41654	0.156871	4.89292	0.052884
DrugTol_JQ1	BASP1	brain abundant, membrane attached signal protein 1	0.00019996	0	0.000299498	0.00132142	0.00158974	1.03598	9.62888	0.0881851	9.97533	0.0228031
DrugTol_JQ1	BEX1	brain expressed, X-linked 1	0.00019996	0	0.000299498	0.00132142	0.00158974	1.24564	5.72231	0.250065	7.12793	0.239479
DrugTol_JQ1	BRP44	brain protein 44	0.00019996	0	0.000299498	0.00132142	0.00158974	1.03954	8.42	0.0729575	8.75297	0.0538498
DrugTol_JQ1	BRP44L	brain protein 44-like	0.00019996	0	0.000299498	0.00132142	0.0284382	1.0232	8.58088	0.0719009	8.77993	0.0838648
DrugTol_JQ1	BCAT1	branched chain amino-acid transaminase 1, cytosolic	0.00019996	0	0.000299498	0.00132142	0.00158974	1.0325	10.3298	0.0637006	10.6656	0.059174
DrugTol_JQ1	BCAT2	branched chain amino-acid transaminase 2, mitochondrial	0.00019996	0	0.000299498	0.00132142	0.00158974	1.06557	7.51504	0.119481	8.00782	0.0985005
DrugTol_JQ1	BCKDK	branched chain ketoacid dehydrogenase kinase	0.00019996	0	0.000299498	0.00132142	0.00158974	1.11587	7.21915	0.180276	8.05565	0.0927654
DrugTol_JQ1	BRAP	BRCA1 associated protein	0.00019996	0	0.000299498	0.00132142	0.00158974	1.06754	9.04	0.0583361	9.65058	0.110926
DrugTol_JQ1	BRI3BP	BRI3 binding protein	0.00019996	0	0.000299498	0.00132142	0.00158974	1.11852	7.81928	0.156533	8.74602	0.0628352
DrugTol_JQ1	BIN1	bridging integrator 1	0.00019996	0	0.000299498	0.00132142	0.00158974	1.02955	7.18931	0.0689341	7.40173	0.0767359
DrugTol_JQ1	BRDT	bromodomain, testis-specific	0.00019996	0	0.000299498	0.00132142	0.00158974	1.08572	4.26892	0.156085	4.63486	0.0260764
DrugTol_JQ1	BTBD10	BTB (POZ) domain containing 10	0.00019996	0	0.000299498	0.00132142	0.00158974	1.08942	5.98505	0.159179	6.52026	0.0429255
DrugTol_JQ1	BTBD11	BTB (POZ) domain containing 11	0.00019996	0	0.000299498	0.00132142	0.00158974	1.21524	4.23304	0.238627	5.14416	0.2276
DrugTol_JQ1	BTBD17	BTB (POZ) domain containing 17	0.00019996	0	0.000299498	0.00132142	0.0288394	1.11775	4.41801	0.133413	4.93821	0.228801
DrugTol_JQ1	BTBD2	BTB (POZ) domain containing 2	0.00019996	0	0.000299498	0.00132142	0.00158974	1.07769	9.24158	0.132978	9.95953	0.109631
DrugTol_JQ1	BUD13	BUD13 homolog (S. cerevisiae)	0.00019996	0	0.000299498	0.00132142	0.00158974	1.04753	6.68611	0.100718	7.00389	0.0356531
DrugTol_JQ1	BUB3	budding uninhibited by benzimidazoles 3 homolog (yeast)	0.00019996	0	0.000299498	0.00132142	0.00158974	1.00854	9.92807	0.0208172	10.0129	0.0200211
DrugTol_JQ1	BCHE	butyrylcholinesterase	0.00019996	0	0.000299498	0.00132142	0.00158974	1.13964	5.41555	0.0992768	6.17178	0.141918
DrugTol_JQ1	CMIP	c-Maf inducing protein	0.00019996	0	0.000299498	0.00132142	0.00158974	1.07258	7.80383	0.101696	8.37024	0.100064
DrugTol_JQ1	CSK	c-src tyrosine kinase	0.00019996	0	0.000299498	0.00132142	0.00158974	1.10373	6.23197	0.100157	6.87838	0.0768242
DrugTol_JQ1	CTBP1	C-terminal binding protein 1	0.00019996	0	0.000299498	0.00132142	0.00158974	1.07897	6.06384	0.16336	6.54268	0.0643134
DrugTol_JQ1	CLEC16A	C-type lectin domain family 16, member A	0.00019996	0	0.000299498	0.00132142	0.00158974	1.03579	7.1082	0.0539396	7.36262	0.0748159
DrugTol_JQ1	C17orf76-AS1	C17orf76 antisense RNA 1 (non-protein coding)	0.00019996	0	0.000299498	0.00132142	0.00158974	1.06793	8.71282	0.0571393	9.30465	0.0835005
DrugTol_JQ1	C1QTNF9B-AS1	C1QTNF9B antisense RNA 1 (non-protein coding)	0.00019996	0	0.000299498	0.00132142	0.0176224	1.16737	4.68511	0.444834	5.46926	0.155954
DrugTol_JQ1	C2CD2	C2 calcium-dependent domain containing 2	0.00019996	0	0.000299498	0.00132142	0.0176224	1.05412	5.50805	0.125799	5.80617	0.12057
DrugTol_JQ1	CADPS	Ca++-dependent secretion activator	0.00019996	0	0.000299498	0.00132142	0.00158974	1.27849	3.49449	0.191262	4.46766	0.128888
DrugTol_JQ1	CDH18	cadherin 18, type 2	0.00019996	0	0.000299498	0.00132142	0.00158974	1.11777	3.62348	0.17034	4.05022	0.0957162
DrugTol_JQ1	CDH24	cadherin 24, type 2	0.00019996	0	0.000299498	0.00132142	0.00158974	1.27482	6.10186	0.23128	7.7788	0.112176
DrugTol_JQ1	CDHR1	cadherin-related family member 1	0.00019996	0	0.000299498	0.00132142	0.00158974	1.10575	7.93565	0.139783	8.77486	0.0758515
DrugTol_JQ1	CELSR2	cadherin, EGF LAG seven-pass G-type receptor 2 (flamingo homolog, Drosophila)	0.00019996	0	0.000299498	0.00132142	0.00158974	1.26667	6.25654	0.114256	7.925	0.127849
DrugTol_JQ1	CPPED1	calcineurin-like phosphoesterase domain containing 1	0.00019996	0	0.000299498	0.00132142	0.00158974	1.0704	7.60397	0.0666512	8.1393	0.0427584
DrugTol_JQ1	CIB2	calcium and integrin binding family member 2	0.00019996	0	0.000299498	0.00132142	0.00158974	1.11974	5.1537	0.246711	5.77081	0.177766
DrugTol_JQ1	CALCOCO1	calcium binding and coiled-coil domain 1	0.00019996	0	0.000299498	0.00132142	0.00158974	1.05799	6.9965	0.115667	7.40226	0.0620011
DrugTol_JQ1	CABP5	calcium binding protein 5	0.00019996	0	0.000299498	0.00132142	0.00158974	1.23749	5.98871	0.362738	7.41095	0.175494
DrugTol_JQ1	CACNA2D4	calcium channel, voltage-dependent, alpha 2/delta subunit 4	0.00019996	0	0.000299498	0.00132142	0.0176224	1.06356	6.18378	0.181039	6.57683	0.117309
DrugTol_JQ1	CACNB3	calcium channel, voltage-dependent, beta 3 subunit	0.00019996	0	0.000299498	0.00132142	0.00158974	1.0808	5.76521	0.0796916	6.23103	0.0958631
DrugTol_JQ1	CACNA1C	calcium channel, voltage-dependent, L type, alpha 1C subunit	0.00019996	0	0.000299498	0.00132142	0.0455405	1.06463	3.38565	0.0471827	3.60445	0.151726
DrugTol_JQ1	CACNA1F	calcium channel, voltage-dependent, L type, alpha 1F subunit	0.00019996	0	0.000299498	0.00132142	0.00158974	1.05587	6.47916	0.0696924	6.84113	0.106614
DrugTol_JQ1	CAMK2D	calcium/calmodulin-dependent protein kinase II delta	0.00019996	0	0.000299498	0.00132142	0.00158974	1.06928	7.5741	0.094012	8.09881	0.041716
DrugTol_JQ1	CAMKK1	calcium/calmodulin-dependent protein kinase kinase 1, alpha	0.00019996	0	0.000299498	0.00132142	0.00158974	1.14355	5.58874	0.12003	6.39099	0.174203
DrugTol_JQ1	CAMKK2	calcium/calmodulin-dependent protein kinase kinase 2, beta	0.00019996	0	0.000299498	0.00132142	0.00158974	1.08247	7.53898	0.118579	8.16076	0.082328
DrugTol_JQ1	CALD1	caldesmon 1	0.00019996	0	0.000299498	0.00132142	0.00158974	1.08562	5.48302	0.0719333	5.95248	0.119211
DrugTol_JQ1	CLGN	calmegin	0.00019996	0	0.000299498	0.00132142	0.00158974	1.05313	7.77967	0.162305	8.19301	0.122717
DrugTol_JQ1	CLMN	calmin (calponin-like, transmembrane)	0.00019996	0	0.000299498	0.00132142	0.00158974	1.13334	6.91651	0.113183	7.83876	0.059603
DrugTol_JQ1	CALM2	calmodulin 2 (phosphorylase kinase, delta)	0.00019996	0	0.000299498	0.00132142	0.0360518	1.03152	7.1607	0.0805296	7.3864	0.109213
DrugTol_JQ1	CAMSAP3	calmodulin regulated spectrin-associated protein family, member 3	0.00019996	0	0.000299498	0.00132142	0.00158974	1.20331	5.7383	0.225294	6.90496	0.167842
DrugTol_JQ1	CALML3	calmodulin-like 3	0.00019996	0	0.000299498	0.00132142	0.0774414	1.03111	5.34999	0.113431	5.5164	0.0778368
DrugTol_JQ1	CAPNS1	calpain, small subunit 1	0.00019996	0	0.000299498	0.00132142	0.0288394	1.02246	10.8324	0.106797	11.0757	0.0775005
DrugTol_JQ1	CALU	calumenin	0.00019996	0	0.000299498	0.00132142	0.00158974	1.04703	9.55172	0.115523	10.001	0.0843499
DrugTol_JQ1	CAMKV	CaM kinase-like vesicle-associated	0.00019996	0	0.000299498	0.00132142	0.00158974	1.08763	6.55844	0.155802	7.13317	0.082217
DrugTol_JQ1	CREBL2	cAMP responsive element binding protein-like 2	0.00019996	0	0.000299498	0.00132142	0.00158974	1.04868	7.62999	0.100296	8.00145	0.0715523
DrugTol_JQ1	CTAG2	cancer/testis antigen 2	0.00019996	0	0.000299498	0.00132142	0.00158974	1.1105	7.97058	0.128372	8.85131	0.197454
DrugTol_JQ1	CLIP1	CAP-GLY domain containing linker protein 1	0.00019996	0	0.000299498	0.00132142	0.00158974	1.04971	6.76782	0.0946881	7.10425	0.101184
DrugTol_JQ1	CLIP4	CAP-GLY domain containing linker protein family, member 4	0.00019996	0	0.000299498	0.00132142	0.0176224	1.03152	7.51833	0.0950087	7.75531	0.0699993
DrugTol_JQ1	CNO	cappuccino homolog (mouse)	0.00019996	0	0.000299498	0.00132142	0.0176224	1.05913	6.04348	0.168024	6.40081	0.097688
DrugTol_JQ1	CAD	carbamoyl-phosphate synthetase 2, aspartate transcarbamylase, and dihydroorotase	0.00019996	0	0.000299498	0.00132142	0.00158974	1.14628	8.62137	0.131427	9.88255	0.0969013
DrugTol_JQ1	CHST7	carbohydrate (N-acetylglucosamine 6-O) sulfotransferase 7	0.00019996	0	0.000299498	0.00132142	0.00158974	1.11392	5.09596	0.158705	5.67651	0.224775
DrugTol_JQ1	CARKD	carbohydrate kinase domain containing	0.00019996	0	0.000299498	0.00132142	0.0176224	1.04013	7.42691	0.112178	7.72497	0.105278
DrugTol_JQ1	CHST10	carbohydrate sulfotransferase 10	0.00019996	0	0.000299498	0.00132142	0.0458393	1.04097	6.17657	0.141063	6.4296	0.0759614
DrugTol_JQ1	CA7	carbonic anhydrase VII	0.00019996	0	0.000299498	0.00132142	0.00158974	1.32529	3.58698	0.276454	4.75377	0.144962
DrugTol_JQ1	CA12	carbonic anhydrase XII	0.00019996	0	0.000299498	0.00132142	0.00158974	1.47152	4.85215	0.169691	7.14001	0.0605544
DrugTol_JQ1	CA13	carbonic anhydrase XIII	0.00019996	0	0.000299498	0.00132142	0.00158974	1.12335	5.95165	0.234981	6.68576	0.0717672
DrugTol_JQ1	CBR1	carbonyl reductase 1	0.00019996	0	0.000299498	0.00132142	0.0275915	1.05725	6.08337	0.154895	6.43164	0.0886261
DrugTol_JQ1	CES3	carboxylesterase 3	0.00019996	0	0.000299498	0.00132142	0.00158974	1.23726	4.88456	0.230745	6.04349	0.186704
DrugTol_JQ1	CES4A	carboxylesterase 4A	0.00019996	0	0.000299498	0.00132142	0.00158974	1.18747	4.52076	0.233904	5.36825	0.234809
DrugTol_JQ1	CMBL	carboxymethylenebutenolidase homolog (Pseudomonas)	0.00019996	0	0.000299498	0.00132142	0.00158974	1.04675	7.45363	0.112942	7.80208	0.0813262
DrugTol_JQ1	CPA2	carboxypeptidase A2 (pancreatic)	0.00019996	0	0.000299498	0.00132142	0.00158974	1.09069	3.3672	0.096085	3.67258	0.0718347
DrugTol_JQ1	CPD	carboxypeptidase D	0.00019996	0	0.000299498	0.00132142	0.026914	1.0121	10.3314	0.0487473	10.4564	0.0525084
DrugTol_JQ1	CEACAM22P	carcinoembryonic antigen-related cell adhesion molecule 2, pseudogene	0.00019996	0	0.000299498	0.00132142	0.00158974	1.38091	4.45631	0.22572	6.15378	0.293888
DrugTol_JQ1	CEACAM20	carcinoembryonic antigen-related cell adhesion molecule 20	0.00019996	0	0.000299498	0.00132142	0.0767107	1.09027	4.62605	0.311257	5.04362	0.132529
DrugTol_JQ1	CRLS1	cardiolipin synthase 1	0.00019996	0	0.000299498	0.00132142	0.00158974	1.08227	7.38359	0.0418045	7.991	0.0573765
DrugTol_JQ1	CPT1A	carnitine palmitoyltransferase 1A (liver)	0.00019996	0	0.000299498	0.00132142	0.00158974	1.14308	4.88834	0.176467	5.58776	0.0973818
DrugTol_JQ1	CPT1C	carnitine palmitoyltransferase 1C	0.00019996	0	0.000299498	0.00132142	0.00158974	1.10531	6.52212	0.15171	7.20896	0.0292245
DrugTol_JQ1	CSNK2A2	casein kinase 2, alpha prime polypeptide	0.00019996	0	0.000299498	0.00132142	0.00158974	1.02894	9.64687	0.0397117	9.92606	0.0277974
DrugTol_JQ1	CASP10	caspase 10, apoptosis-related cysteine peptidase	0.00019996	0	0.000299498	0.00132142	0.00158974	1.08866	4.37643	0.0880693	4.76446	0.0672974
DrugTol_JQ1	CASP6	caspase 6, apoptosis-related cysteine peptidase	0.00019996	0	0.000299498	0.00132142	0.00158974	1.07763	6.05297	0.0733991	6.52284	0.105515
DrugTol_JQ1	CAT	catalase	0.00019996	0	0.000299498	0.00132142	0.00158974	1.03605	7.90205	0.0873765	8.1869	0.0628657
DrugTol_JQ1	CTNNBL1	catenin, beta like 1	0.00019996	0	0.000299498	0.00132142	0.00158974	1.06682	6.35185	0.137416	6.77626	0.0700013
DrugTol_JQ1	CTSA	cathepsin A	0.00019996	0	0.000299498	0.00132142	0.00158974	1.02729	8.54759	0.0680781	8.78086	0.0857465
DrugTol_JQ1	CTSC	cathepsin C	0.00019996	0	0.000299498	0.00132142	0.00158974	1.09745	8.65681	0.0353516	9.50043	0.0561813
DrugTol_JQ1	CITED1	Cbp/p300-interacting transactivator, with Glu/Asp-rich carboxy-terminal domain, 1	0.00019996	0	0.000299498	0.00132142	0.00158974	1.07348	6.6209	0.176374	7.10743	0.118702
DrugTol_JQ1	CEBPB	CCAAT/enhancer binding protein (C/EBP), beta	0.00019996	0	0.000299498	0.00132142	0.00158974	1.13936	5.21184	0.218503	5.93815	0.0449914
DrugTol_JQ1	CEBPG	CCAAT/enhancer binding protein (C/EBP), gamma	0.00019996	0	0.000299498	0.00132142	0.00158974	1.0995	7.32283	0.200986	8.05144	0.0857989
DrugTol_JQ1	CNOT1	CCR4-NOT transcription complex, subunit 1	0.00019996	0	0.000299498	0.00132142	0.00158974	1.0192	10.8535	0.0614256	11.0619	0.0320618
DrugTol_JQ1	CD163L1	CD163 molecule-like 1	0.00019996	0	0.000299498	0.00132142	0.00158974	1.1027	4.56354	0.0641094	5.03222	0.142605
DrugTol_JQ1	CD2	CD2 molecule	0.00019996	0	0.000299498	0.00132142	0.0176224	1.03722	4.43826	0.049501	4.60344	0.0777961
DrugTol_JQ1	CD274	CD274 molecule	0.00019996	0	0.000299498	0.00132142	0.00158974	1.06151	3.18087	0.0713767	3.37653	0.0613465
DrugTol_JQ1	CD320	CD320 molecule	0.00019996	0	0.000299498	0.00132142	0.00158974	1.10362	8.44798	0.136738	9.32335	0.135745
DrugTol_JQ1	CD33	CD33 molecule	0.00019996	0	0.000299498	0.00132142	0.00158974	1.53268	5.55783	0.411749	8.51837	0.186816
DrugTol_JQ1	CD36	CD36 molecule (thrombospondin receptor)	0.00019996	0	0.000299498	0.00132142	0.00158974	1.41538	2.48879	0.11865	3.52259	0.138561
DrugTol_JQ1	CD3EAP	CD3e molecule, epsilon associated protein	0.00019996	0	0.000299498	0.00132142	0.00158974	1.11965	7.9588	0.117178	8.91105	0.113058
DrugTol_JQ1	CD4	CD4 molecule	0.00019996	0	0.000299498	0.00132142	0.00158974	1.13189	5.1195	0.229508	5.79468	0.165336
DrugTol_JQ1	CD55	CD55 molecule, decay accelerating factor for complement (Cromer blood group)	0.00019996	0	0.000299498	0.00132142	0.00158974	1.02368	9.6675	0.0607876	9.89641	0.0405137
DrugTol_JQ1	CD58	CD58 molecule	0.00019996	0	0.000299498	0.00132142	0.00158974	1.14726	5.26623	0.0483144	6.04176	0.0697109
DrugTol_JQ1	CD59	CD59 molecule, complement regulatory protein	0.00019996	0	0.000299498	0.00132142	0.00158974	1.17204	5.32893	0.0970061	6.24569	0.0845271
DrugTol_JQ1	CD70	CD70 molecule	0.00019996	0	0.000299498	0.00132142	0.00158974	1.11519	5.4505	0.145803	6.07832	0.122351
DrugTol_JQ1	CD8B	CD8b molecule	0.00019996	0	0.000299498	0.00132142	0.0176224	1.05618	4.90695	0.091735	5.18262	0.092762
DrugTol_JQ1	CDC14A	CDC14 cell division cycle 14 homolog A (S. cerevisiae)	0.00019996	0	0.000299498	0.00132142	0.00158974	1.04465	7.77992	0.0891364	8.12728	0.107249
DrugTol_JQ1	CKS1B	CDC28 protein kinase regulatory subunit 1B	0.00019996	0	0.000299498	0.00132142	0.00158974	1.03908	7.69785	0.0576704	7.9987	0.0240188
DrugTol_JQ1	CDC42EP2	CDC42 effector protein (Rho GTPase binding) 2	0.00019996	0	0.000299498	0.00132142	0.0176224	1.10681	5.50664	0.24275	6.09482	0.132951
DrugTol_JQ1	CISD1	CDGSH iron sulfur domain 1	0.00019996	0	0.000299498	0.00132142	0.00158974	1.03635	6.884	0.0531542	7.13424	0.085338
DrugTol_JQ1	CISD3	CDGSH iron sulfur domain 3	0.00019996	0	0.000299498	0.00132142	0.00158974	1.07697	7.43411	0.184997	8.00634	0.0815716
DrugTol_JQ1	CABLES1	Cdk5 and Abl enzyme substrate 1	0.00019996	0	0.000299498	0.00132142	0.00158974	1.14923	6.98389	0.0870371	8.02612	0.079045
DrugTol_JQ1	CABLES2	Cdk5 and Abl enzyme substrate 2	0.00019996	0	0.000299498	0.00132142	0.00158974	1.08788	5.7061	0.196899	6.20756	0.192012
DrugTol_JQ1	CDK5RAP1	CDK5 regulatory subunit associated protein 1	0.00019996	0	0.000299498	0.00132142	0.00158974	1.04407	8.44039	0.110722	8.81233	0.0810681
DrugTol_JQ1	CDKAL1	CDK5 regulatory subunit associated protein 1-like 1	0.00019996	0	0.000299498	0.00132142	0.00158974	1.08814	9.74099	0.0521638	10.5996	0.0681235
DrugTol_JQ1	CDIPT	CDP-diacylglycerol--inositol 3-phosphatidyltransferase	0.00019996	0	0.000299498	0.00132142	0.00158974	1.12307	7.82137	0.198505	8.78398	0.229056
DrugTol_JQ1	CEND1	cell cycle exit and neuronal differentiation 1	0.00019996	0	0.000299498	0.00132142	0.00158974	1.11416	6.9951	0.0669733	7.79367	0.178575
DrugTol_JQ1	CDC25A	cell division cycle 25 homolog A (S. pombe)	0.00019996	0	0.000299498	0.00132142	0.00158974	1.06148	7.62652	0.101464	8.09539	0.042515
DrugTol_JQ1	CDC25B	cell division cycle 25 homolog B (S. pombe)	0.00019996	0	0.000299498	0.00132142	0.00158974	1.14974	8.11504	0.157297	9.33015	0.0531462
DrugTol_JQ1	CDC37	cell division cycle 37 homolog (S. cerevisiae)	0.00019996	0	0.000299498	0.00132142	0.00158974	1.05885	9.20373	0.107545	9.74538	0.155051
DrugTol_JQ1	CDC45	cell division cycle 45 homolog (S. cerevisiae)	0.00019996	0	0.000299498	0.00132142	0.00158974	1.04266	7.48467	0.141093	7.80397	0.0917551
DrugTol_JQ1	CDCA3	cell division cycle associated 3	0.00019996	0	0.000299498	0.00132142	0.00158974	1.10533	8.80564	0.102376	9.73316	0.0651077
DrugTol_JQ1	CWH43	cell wall biogenesis 43 C-terminal homolog (S. cerevisiae)	0.00019996	0	0.000299498	0.00132142	0.0335607	1.06666	3.12019	0.116302	3.32817	0.0758082
DrugTol_JQ1	CENPBD1	CENPB DNA-binding domains containing 1	0.00019996	0	0.000299498	0.00132142	0.00158974	1.08387	6.57352	0.227765	7.12482	0.0916764
DrugTol_JQ1	CNTROB	centrobin, centrosomal BRCA2 interacting protein	0.00019996	0	0.000299498	0.00132142	0.026914	1.0416	6.2658	0.116766	6.52647	0.0880762
DrugTol_JQ1	CENPL	centromere protein L	0.00019996	0	0.000299498	0.00132142	0.00158974	1.09656	6.88661	0.0815057	7.55159	0.135434
DrugTol_JQ1	CENPM	centromere protein M	0.00019996	0	0.000299498	0.00132142	0.00158974	1.04538	7.48339	0.0810362	7.82296	0.14804
DrugTol_JQ1	CENPO	centromere protein O	0.00019996	0	0.000299498	0.00132142	0.00158974	1.10259	7.4805	0.0764255	8.24796	0.0297787
DrugTol_JQ1	CENPV	centromere protein V	0.00019996	0	0.000299498	0.00132142	0.00158974	1.06784	9.04239	0.110088	9.65586	0.0931406
DrugTol_JQ1	CEP164	centrosomal protein 164kDa	0.00019996	0	0.000299498	0.00132142	0.0176224	1.04125	7.53684	0.0902987	7.84776	0.136867
DrugTol_JQ1	CEP192	centrosomal protein 192kDa	0.00019996	0	0.000299498	0.00132142	0.00158974	1.05278	8.34983	0.0932544	8.79054	0.0305757
DrugTol_JQ1	CEP76	centrosomal protein 76kDa	0.00019996	0	0.000299498	0.00132142	0.00158974	1.07631	7.40438	0.0933391	7.9694	0.0546614
DrugTol_JQ1	CERKL	ceramide kinase-like	0.00019996	0	0.000299498	0.00132142	0.00158974	1.15737	7.88561	0.100907	9.12654	0.0395559
DrugTol_JQ1	CERS2	ceramide synthase 2	0.00019996	0	0.000299498	0.00132142	0.00158974	1.08981	6.91208	0.108132	7.53286	0.0566244
DrugTol_JQ1	CERS5	ceramide synthase 5	0.00019996	0	0.000299498	0.00132142	0.00158974	1.08729	7.19169	0.150299	7.81948	0.0997721
DrugTol_JQ1	CERS6	ceramide synthase 6	0.00019996	0	0.000299498	0.00132142	0.0176224	1.03319	7.57697	0.065351	7.82845	0.0750802
DrugTol_JQ1	CDR1	cerebellar degeneration-related protein 1, 34kDa	0.00019996	0	0.000299498	0.00132142	0.00158974	2.31561	3.4756	0.29448	8.04815	0.208544
DrugTol_JQ1	CBLN1	cerebellin 1 precursor	0.00019996	0	0.000299498	0.00132142	0.00158974	1.13247	5.49703	0.257805	6.2252	0.134574
DrugTol_JQ1	CLN3	ceroid-lipofuscinosis, neuronal 3	0.00019996	0	0.000299498	0.00132142	0.00158974	1.18235	5.65469	0.204841	6.68583	0.151026
DrugTol_JQ1	CLN6	ceroid-lipofuscinosis, neuronal 6, late infantile, variant	0.00019996	0	0.000299498	0.00132142	0.00158974	1.05976	8.83728	0.164569	9.36537	0.0972012
DrugTol_JQ1	CHAC2	ChaC, cation transport regulator homolog 2 (E. coli)	0.00019996	0	0.000299498	0.00132142	0.00158974	1.08196	7.68505	0.163879	8.31493	0.0779495
DrugTol_JQ1	CCT7	chaperonin containing TCP1, subunit 7 (eta)	0.00019996	0	0.000299498	0.00132142	0.00158974	1.03682	10.9041	0.117738	11.3056	0.0527263
DrugTol_JQ1	CCL28	chemokine (C-C motif) ligand 28	0.00019996	0	0.000299498	0.00132142	0.0754318	1.02489	3.19014	0.0580215	3.26954	0.0299996
DrugTol_JQ1	CXCL10	chemokine (C-X-C motif) ligand 10	0.00019996	0	0.000299498	0.00132142	0.00158974	1.4663	3.10173	0.34374	4.54806	0.217507
DrugTol_JQ1	CXCL11	chemokine (C-X-C motif) ligand 11	0.00019996	0	0.000299498	0.00132142	0.00158974	1.28753	4.80311	0.213975	6.18414	0.203589
DrugTol_JQ1	CHID1	chitinase domain containing 1	0.00019996	0	0.000299498	0.00132142	0.00158974	1.06925	8.23292	0.151381	8.80308	0.13885
DrugTol_JQ1	CHEK1	CHK1 checkpoint homolog (S. pombe)	0.00019996	0	0.000299498	0.00132142	0.00158974	1.05183	7.6895	0.111784	8.08807	0.113604
DrugTol_JQ1	CHEK2	CHK2 checkpoint homolog (S. pombe)	0.00019996	0	0.000299498	0.00132142	0.00158974	1.05059	6.23579	0.121728	6.55125	0.0918164
DrugTol_JQ1	CLCC1	chloride channel CLIC-like 1	0.00019996	0	0.000299498	0.00132142	0.00158974	1.03232	9.35765	0.0422468	9.66008	0.0554007
DrugTol_JQ1	CHKA	choline kinase alpha	0.00019996	0	0.000299498	0.00132142	0.0245194	1.01935	7.83047	0.0754215	7.98202	0.0600555
DrugTol_JQ1	CHPT1	choline phosphotransferase 1	0.00019996	0	0.000299498	0.00132142	0.00158974	1.05666	7.20899	0.0814572	7.61744	0.0613368
DrugTol_JQ1	CHRM3	cholinergic receptor, muscarinic 3	0.00019996	0	0.000299498	0.00132142	0.00158974	1.23613	5.04987	0.0972892	6.24229	0.185837
DrugTol_JQ1	CHRNA1	cholinergic receptor, nicotinic, alpha 1 (muscle)	0.00019996	0	0.000299498	0.00132142	0.0570378	1.0257	6.72684	0.115591	6.89972	0.0633034
DrugTol_JQ1	CHRNA9	cholinergic receptor, nicotinic, alpha 9	0.00019996	0	0.000299498	0.00132142	0.00158974	1.16365	7.03121	0.151565	8.18185	0.154121
DrugTol_JQ1	CHRNB2	cholinergic receptor, nicotinic, beta 2 (neuronal)	0.00019996	0	0.000299498	0.00132142	0.00158974	1.2399	4.41662	0.249809	5.47617	0.264301
DrugTol_JQ1	CSPG4	chondroitin sulfate proteoglycan 4	0.00019996	0	0.000299498	0.00132142	0.00158974	1.29235	5.15208	0.352643	6.65828	0.0425156
DrugTol_JQ1	CSPG5	chondroitin sulfate proteoglycan 5 (neuroglycan C)	0.00019996	0	0.000299498	0.00132142	0.00158974	1.07641	6.78629	0.0935248	7.30482	0.104269
DrugTol_JQ1	CHML	choroideremia-like (Rab escort protein 2)	0.00019996	0	0.000299498	0.00132142	0.00158974	1.05353	9.37229	0.0606899	9.87396	0.0668979
DrugTol_JQ1	CHRAC1	chromatin accessibility complex 1	0.00019996	0	0.000299498	0.00132142	0.00158974	1.04704	6.73585	0.104795	7.05273	0.0625987
DrugTol_JQ1	CHAF1A	chromatin assembly factor 1, subunit A (p150)	0.00019996	0	0.000299498	0.00132142	0.00158974	1.08013	8.42324	0.11422	9.09816	0.0447505
DrugTol_JQ1	CHAF1B	chromatin assembly factor 1, subunit B (p60)	0.00019996	0	0.000299498	0.00132142	0.00158974	1.04314	8.2375	0.0874378	8.59287	0.103471
DrugTol_JQ1	CDT1	chromatin licensing and DNA replication factor 1	0.00019996	0	0.000299498	0.00132142	0.0176224	1.07836	7.49847	0.153617	8.08607	0.16475
DrugTol_JQ1	CBX6	chromobox homolog 6	0.00019996	0	0.000299498	0.00132142	0.0340966	1.06643	6.88613	0.156686	7.34358	0.220885
DrugTol_JQ1	CHD1L	chromodomain helicase DNA binding protein 1-like	0.00019996	0	0.000299498	0.00132142	0.00158974	1.0302	8.34845	0.0468575	8.60054	0.0427532
DrugTol_JQ1	CHD3	chromodomain helicase DNA binding protein 3	0.00019996	0	0.000299498	0.00132142	0.00158974	1.12192	6.81764	0.119079	7.64887	0.0960384
DrugTol_JQ1	CHD4	chromodomain helicase DNA binding protein 4	0.00019996	0	0.000299498	0.00132142	0.00158974	1.01978	10.3754	0.0802564	10.5806	0.0413912
DrugTol_JQ1	C1orf198	chromosome 1 open reading frame 198	0.00019996	0	0.000299498	0.00132142	0.0287284	1.12167	5.01132	0.294702	5.62103	0.173696
DrugTol_JQ1	C1orf21	chromosome 1 open reading frame 21	0.00019996	0	0.000299498	0.00132142	0.00158974	1.14918	6.49437	0.0818641	7.46317	0.0897871
DrugTol_JQ1	C1orf31	chromosome 1 open reading frame 31	0.00019996	0	0.000299498	0.00132142	0.00158974	1.06196	8.14087	0.199943	8.64527	0.043009
DrugTol_JQ1	C1orf51	chromosome 1 open reading frame 51	0.00019996	0	0.000299498	0.00132142	0.00158974	1.10375	6.42728	0.109798	7.09412	0.0894536
DrugTol_JQ1	C1orf53	chromosome 1 open reading frame 53	0.00019996	0	0.000299498	0.00132142	0.00158974	1.0876	7.90654	0.0996964	8.59913	0.0838666
DrugTol_JQ1	C10orf10	chromosome 10 open reading frame 10	0.00019996	0	0.000299498	0.00132142	0.00158974	1.08566	6.86136	0.116218	7.44907	0.140541
DrugTol_JQ1	C10orf11	chromosome 10 open reading frame 11	0.00019996	0	0.000299498	0.00132142	0.00158974	1.28501	3.92616	0.167033	5.04514	0.206237
DrugTol_JQ1	C10orf114	chromosome 10 open reading frame 114	0.00019996	0	0.000299498	0.00132142	0.00158974	1.09769	6.47016	0.137959	7.1022	0.120179
DrugTol_JQ1	C10orf25	chromosome 10 open reading frame 25	0.00019996	0	0.000299498	0.00132142	0.0648801	1.05273	5.76903	0.212509	6.07321	0.0807406
DrugTol_JQ1	C10orf26	chromosome 10 open reading frame 26	0.00019996	0	0.000299498	0.00132142	0.034909	1.03629	7.64817	0.152404	7.92576	0.117905
DrugTol_JQ1	C10orf58	chromosome 10 open reading frame 58	0.00019996	0	0.000299498	0.00132142	0.00158974	1.07934	8.51757	0.0781772	9.19334	0.0914356
DrugTol_JQ1	C10orf76	chromosome 10 open reading frame 76	0.00019996	0	0.000299498	0.00132142	0.00158974	1.03289	7.23835	0.0917779	7.47645	0.0651526
DrugTol_JQ1	C10orf95	chromosome 10 open reading frame 95	0.00019996	0	0.000299498	0.00132142	0.00158974	1.33774	5.14575	0.250416	6.88369	0.228474
DrugTol_JQ1	C11orf24	chromosome 11 open reading frame 24	0.00019996	0	0.000299498	0.00132142	0.00158974	1.09233	7.25741	0.0504582	7.9275	0.109469
DrugTol_JQ1	C11orf48	chromosome 11 open reading frame 48	0.00019996	0	0.000299498	0.00132142	0.00158974	1.15246	6.42507	0.0587357	7.40466	0.104228
DrugTol_JQ1	C11orf82	chromosome 11 open reading frame 82	0.00019996	0	0.000299498	0.00132142	0.0176224	1.06008	6.49381	0.0960723	6.88398	0.132966
DrugTol_JQ1	C11orf83	chromosome 11 open reading frame 83	0.00019996	0	0.000299498	0.00132142	0.00158974	1.12205	6.00983	0.126571	6.74335	0.166594
DrugTol_JQ1	C11orf84	chromosome 11 open reading frame 84	0.00019996	0	0.000299498	0.00132142	0.00158974	1.09258	6.36916	0.134296	6.95878	0.124337
DrugTol_JQ1	C11orf85	chromosome 11 open reading frame 85	0.00019996	0	0.000299498	0.00132142	0.00158974	1.24924	3.40808	0.188687	4.25749	0.186273
DrugTol_JQ1	C12orf10	chromosome 12 open reading frame 10	0.00019996	0	0.000299498	0.00132142	0.00158974	1.29056	7.01698	0.0688062	9.05585	0.106302
DrugTol_JQ1	C12orf11	chromosome 12 open reading frame 11	0.00019996	0	0.000299498	0.00132142	0.00158974	1.08681	10.1311	0.0467452	11.0106	0.0712787
DrugTol_JQ1	C12orf23	chromosome 12 open reading frame 23	0.00019996	0	0.000299498	0.00132142	0.00158974	1.04327	7.99692	0.100072	8.34293	0.0843585
DrugTol_JQ1	C12orf32	chromosome 12 open reading frame 32	0.00019996	0	0.000299498	0.00132142	0.00158974	1.09437	6.83597	0.0737655	7.4811	0.0950565
DrugTol_JQ1	C12orf34	chromosome 12 open reading frame 34	0.00019996	0	0.000299498	0.00132142	0.00158974	1.0814	6.60329	0.120847	7.1408	0.0743387
DrugTol_JQ1	C12orf35	chromosome 12 open reading frame 35	0.00019996	0	0.000299498	0.00132142	0.00158974	1.1266	6.53407	0.141909	7.3613	0.174619
DrugTol_JQ1	C12orf4	chromosome 12 open reading frame 4	0.00019996	0	0.000299498	0.00132142	0.00158974	1.15896	7.64145	0.120053	8.85612	0.130087
DrugTol_JQ1	C12orf41	chromosome 12 open reading frame 41	0.00019996	0	0.000299498	0.00132142	0.00158974	1.16054	7.87596	0.159188	9.1404	0.0654213
DrugTol_JQ1	C12orf43	chromosome 12 open reading frame 43	0.00019996	0	0.000299498	0.00132142	0.00158974	1.06029	6.86724	0.123807	7.28126	0.0694422
DrugTol_JQ1	C12orf44	chromosome 12 open reading frame 44	0.00019996	0	0.000299498	0.00132142	0.00158974	1.21052	6.31247	0.0721294	7.64135	0.16586
DrugTol_JQ1	C12orf45	chromosome 12 open reading frame 45	0.00019996	0	0.000299498	0.00132142	0.00158974	1.14109	7.67567	0.0673461	8.75863	0.0336941
DrugTol_JQ1	C12orf48	chromosome 12 open reading frame 48	0.00019996	0	0.000299498	0.00132142	0.00158974	1.05696	7.61048	0.135147	8.04397	0.121519
DrugTol_JQ1	C12orf49	chromosome 12 open reading frame 49	0.00019996	0	0.000299498	0.00132142	0.00158974	1.07267	8.39614	0.179158	9.00628	0.0753318
DrugTol_JQ1	C12orf5	chromosome 12 open reading frame 5	0.00019996	0	0.000299498	0.00132142	0.053393	1.02627	7.63455	0.0584295	7.83507	0.132714
DrugTol_JQ1	C12orf52	chromosome 12 open reading frame 52	0.00019996	0	0.000299498	0.00132142	0.00158974	1.11563	7.63448	0.176045	8.51727	0.100621
DrugTol_JQ1	C12orf57	chromosome 12 open reading frame 57	0.00019996	0	0.000299498	0.00132142	0.00158974	1.08495	7.48122	0.135629	8.11673	0.0992272
DrugTol_JQ1	C12orf62	chromosome 12 open reading frame 62	0.00019996	0	0.000299498	0.00132142	0.00158974	1.31696	5.08543	0.189153	6.69732	0.145042
DrugTol_JQ1	C12orf65	chromosome 12 open reading frame 65	0.00019996	0	0.000299498	0.00132142	0.00158974	1.07006	6.77668	0.16268	7.25147	0.0388526
DrugTol_JQ1	C12orf73	chromosome 12 open reading frame 73	0.00019996	0	0.000299498	0.00132142	0.00158974	1.07368	6.9159	0.175704	7.42546	0.0316173
DrugTol_JQ1	C14orf1	chromosome 14 open reading frame 1	0.00019996	0	0.000299498	0.00132142	0.00158974	1.11279	9.15641	0.0429418	10.1892	0.129145
DrugTol_JQ1	C14orf101	chromosome 14 open reading frame 101	0.00019996	0	0.000299498	0.00132142	0.00158974	1.04671	7.93167	0.0325	8.30218	0.0769845
DrugTol_JQ1	C14orf132	chromosome 14 open reading frame 132	0.00019996	0	0.000299498	0.00132142	0.00158974	1.38793	5.00933	0.150604	6.95259	0.0783135
DrugTol_JQ1	C14orf159	chromosome 14 open reading frame 159	0.00019996	0	0.000299498	0.00132142	0.00158974	1.10493	5.92656	0.0853514	6.54842	0.0760841
DrugTol_JQ1	C14orf2	chromosome 14 open reading frame 2	0.00019996	0	0.000299498	0.00132142	0.00158974	1.04173	7.17467	0.0700968	7.47404	0.0467159
DrugTol_JQ1	C14orf33	chromosome 14 open reading frame 33	0.00019996	0	0.000299498	0.00132142	0.0280751	1.02944	5.92332	0.0679309	6.09772	0.0683192
DrugTol_JQ1	C14orf43	chromosome 14 open reading frame 43	0.00019996	0	0.000299498	0.00132142	0.00158974	1.05479	6.22481	0.133448	6.56589	0.0957362
DrugTol_JQ1	C15orf17	chromosome 15 open reading frame 17	0.00019996	0	0.000299498	0.00132142	0.00158974	1.11315	5.74662	0.132666	6.39685	0.0713807
DrugTol_JQ1	C15orf23	chromosome 15 open reading frame 23	0.00019996	0	0.000299498	0.00132142	0.00158974	1.03957	8.64616	0.0295128	8.9883	0.0836253
DrugTol_JQ1	C15orf24	chromosome 15 open reading frame 24	0.00019996	0	0.000299498	0.00132142	0.00158974	1.04495	9.37978	0.0901529	9.80144	0.0871654
DrugTol_JQ1	C15orf27	chromosome 15 open reading frame 27	0.00019996	0	0.000299498	0.00132142	0.02928	1.12368	4.38154	0.297631	4.92345	0.130735
DrugTol_JQ1	C15orf39	chromosome 15 open reading frame 39	0.00019996	0	0.000299498	0.00132142	0.00158974	1.10356	7.20373	0.163416	7.94973	0.154809
DrugTol_JQ1	C15orf44	chromosome 15 open reading frame 44	0.00019996	0	0.000299498	0.00132142	0.0176224	1.02317	7.69901	0.055956	7.87737	0.0726588
DrugTol_JQ1	C16orf13	chromosome 16 open reading frame 13	0.00019996	0	0.000299498	0.00132142	0.00158974	1.06857	7.20437	0.107791	7.69841	0.156863
DrugTol_JQ1	C16orf42	chromosome 16 open reading frame 42	0.00019996	0	0.000299498	0.00132142	0.0343588	1.03578	8.11369	0.118174	8.40401	0.116736
DrugTol_JQ1	C16orf45	chromosome 16 open reading frame 45	0.00019996	0	0.000299498	0.00132142	0.00158974	1.29122	5.26809	0.105772	6.80225	0.238598
DrugTol_JQ1	C16orf52	chromosome 16 open reading frame 52	0.00019996	0	0.000299498	0.00132142	0.00158974	1.15232	4.86685	0.235634	5.60818	0.127277
DrugTol_JQ1	C16orf53	chromosome 16 open reading frame 53	0.00019996	0	0.000299498	0.00132142	0.00158974	1.09046	7.5733	0.122776	8.25841	0.127277
DrugTol_JQ1	C16orf55	chromosome 16 open reading frame 55	0.00019996	0	0.000299498	0.00132142	0.0378698	1.12669	3.88638	0.220389	4.37874	0.188501
DrugTol_JQ1	C16orf57	chromosome 16 open reading frame 57	0.00019996	0	0.000299498	0.00132142	0.00158974	1.05904	6.26553	0.135459	6.63545	0.0368129
DrugTol_JQ1	C16orf59	chromosome 16 open reading frame 59	0.00019996	0	0.000299498	0.00132142	0.00158974	1.14567	6.50349	0.112936	7.45087	0.210121
DrugTol_JQ1	C16orf70	chromosome 16 open reading frame 70	0.00019996	0	0.000299498	0.00132142	0.00158974	1.05373	8.67834	0.11165	9.14462	0.0377437
DrugTol_JQ1	C16orf72	chromosome 16 open reading frame 72	0.00019996	0	0.000299498	0.00132142	0.0238809	1.03464	7.3278	0.141732	7.58166	0.0585641
DrugTol_JQ1	C16orf73	chromosome 16 open reading frame 73	0.00019996	0	0.000299498	0.00132142	0.00158974	1.10805	7.02818	0.147744	7.78756	0.0609318
DrugTol_JQ1	C16orf80	chromosome 16 open reading frame 80	0.00019996	0	0.000299498	0.00132142	0.00158974	1.01462	9.94299	0.0379602	10.0883	0.0472032
DrugTol_JQ1	C16orf88	chromosome 16 open reading frame 88	0.00019996	0	0.000299498	0.00132142	0.00158974	1.03477	9.51362	0.073876	9.8444	0.0889807
DrugTol_JQ1	C17orf101	chromosome 17 open reading frame 101	0.00019996	0	0.000299498	0.00132142	0.00158974	1.06645	7.52002	0.135478	8.01977	0.203224
DrugTol_JQ1	C17orf39	chromosome 17 open reading frame 39	0.00019996	0	0.000299498	0.00132142	0.00158974	1.05553	5.76493	0.0718785	6.08503	0.0676949
DrugTol_JQ1	C17orf51	chromosome 17 open reading frame 51	0.00019996	0	0.000299498	0.00132142	0.00158974	1.06894	6.46715	0.124764	6.91301	0.114174
DrugTol_JQ1	C17orf53	chromosome 17 open reading frame 53	0.00019996	0	0.000299498	0.00132142	0.00158974	1.09334	6.28823	0.11838	6.87521	0.0727055
DrugTol_JQ1	C17orf66	chromosome 17 open reading frame 66	0.00019996	0	0.000299498	0.00132142	0.02928	1.07339	3.46778	0.056503	3.72228	0.105389
DrugTol_JQ1	C17orf69	chromosome 17 open reading frame 69	0.00019996	0	0.000299498	0.00132142	0.00158974	1.03795	5.20001	0.0530707	5.39736	0.115541
DrugTol_JQ1	C17orf79	chromosome 17 open reading frame 79	0.00019996	0	0.000299498	0.00132142	0.00158974	1.07709	7.99282	0.117217	8.60896	0.122817
DrugTol_JQ1	C17orf81	chromosome 17 open reading frame 81	0.00019996	0	0.000299498	0.00132142	0.00158974	1.12905	6.44696	0.109527	7.27896	0.0665551
DrugTol_JQ1	C17orf96	chromosome 17 open reading frame 96	0.00019996	0	0.000299498	0.00132142	0.00158974	1.05658	5.97367	0.159218	6.31165	0.110206
DrugTol_JQ1	C18orf10	chromosome 18 open reading frame 10	0.00019996	0	0.000299498	0.00132142	0.00158974	1.04419	9.67599	0.0693084	10.1035	0.0909373
DrugTol_JQ1	C18orf21	chromosome 18 open reading frame 21	0.00019996	0	0.000299498	0.00132142	0.00158974	1.07902	6.50769	0.196409	7.02191	0.145369
DrugTol_JQ1	C18orf25	chromosome 18 open reading frame 25	0.00019996	0	0.000299498	0.00132142	0.00158974	1.05948	7.61142	0.100948	8.06415	0.103028
DrugTol_JQ1	C18orf45	chromosome 18 open reading frame 45	0.00019996	0	0.000299498	0.00132142	0.00158974	1.09537	6.81397	0.101039	7.46384	0.102512
DrugTol_JQ1	C18orf54	chromosome 18 open reading frame 54	0.00019996	0	0.000299498	0.00132142	0.00158974	1.10731	7.43391	0.0943475	8.2316	0.142218
DrugTol_JQ1	C18orf55	chromosome 18 open reading frame 55	0.00019996	0	0.000299498	0.00132142	0.00158974	1.05385	8.17317	0.148077	8.61333	0.093746
DrugTol_JQ1	C18orf8	chromosome 18 open reading frame 8	0.00019996	0	0.000299498	0.00132142	0.00158974	1.10988	7.33501	0.0727493	8.14099	0.0907457
DrugTol_JQ1	C19orf10	chromosome 19 open reading frame 10	0.00019996	0	0.000299498	0.00132142	0.00158974	1.05258	8.73918	0.104344	9.19867	0.0937285
DrugTol_JQ1	C19orf20	chromosome 19 open reading frame 20	0.00019996	0	0.000299498	0.00132142	0.0176224	1.06727	5.29786	0.202326	5.65426	0.126674
DrugTol_JQ1	C19orf24	chromosome 19 open reading frame 24	0.00019996	0	0.000299498	0.00132142	0.00158974	1.1007	7.77139	0.145184	8.55397	0.255416
DrugTol_JQ1	C19orf28	chromosome 19 open reading frame 28	0.00019996	0	0.000299498	0.00132142	0.00158974	1.11761	7.74775	0.176193	8.65897	0.208427
DrugTol_JQ1	C19orf29	chromosome 19 open reading frame 29	0.00019996	0	0.000299498	0.00132142	0.034909	1.06232	7.07846	0.170772	7.51962	0.115896
DrugTol_JQ1	C19orf39	chromosome 19 open reading frame 39	0.00019996	0	0.000299498	0.00132142	0.00158974	1.14881	6.3986	0.204376	7.35074	0.183585
DrugTol_JQ1	C19orf42	chromosome 19 open reading frame 42	0.00019996	0	0.000299498	0.00132142	0.00158974	1.08665	6.64115	0.0436432	7.21661	0.125527
DrugTol_JQ1	C19orf43	chromosome 19 open reading frame 43	0.00019996	0	0.000299498	0.00132142	0.00158974	1.02397	9.94709	0.0369094	10.1855	0.0936709
DrugTol_JQ1	C19orf48	chromosome 19 open reading frame 48	0.00019996	0	0.000299498	0.00132142	0.00158974	1.07301	7.92924	0.190014	8.50819	0.182065
DrugTol_JQ1	C19orf56	chromosome 19 open reading frame 56	0.00019996	0	0.000299498	0.00132142	0.00158974	1.03665	7.74576	0.0691714	8.02967	0.133635
DrugTol_JQ1	C19orf66	chromosome 19 open reading frame 66	0.00019996	0	0.000299498	0.00132142	0.0323957	1.03301	5.50837	0.0654425	5.69019	0.0779708
DrugTol_JQ1	C19orf70	chromosome 19 open reading frame 70	0.00019996	0	0.000299498	0.00132142	0.00158974	1.11461	6.97568	0.149335	7.77517	0.127506
DrugTol_JQ1	C19orf75	chromosome 19 open reading frame 75	0.00019996	0	0.000299498	0.00132142	0.00158974	1.33354	4.08673	0.343641	5.44981	0.248405
DrugTol_JQ1	C2orf29	chromosome 2 open reading frame 29	0.00019996	0	0.000299498	0.00132142	0.00158974	1.02431	9.09724	0.0327613	9.31836	0.03837
DrugTol_JQ1	C2orf44	chromosome 2 open reading frame 44	0.00019996	0	0.000299498	0.00132142	0.00158974	1.05254	8.52724	0.120882	8.97529	0.0843774
DrugTol_JQ1	C2orf47	chromosome 2 open reading frame 47	0.00019996	0	0.000299498	0.00132142	0.00158974	1.05695	8.06072	0.0849393	8.51974	0.042213
DrugTol_JQ1	C2orf56	chromosome 2 open reading frame 56	0.00019996	0	0.000299498	0.00132142	0.00158974	1.05779	7.85346	0.125299	8.30732	0.054857
DrugTol_JQ1	C2orf68	chromosome 2 open reading frame 68	0.00019996	0	0.000299498	0.00132142	0.00158974	1.04294	8.30545	0.0792634	8.6621	0.0669137
DrugTol_JQ1	C2orf71	chromosome 2 open reading frame 71	0.00019996	0	0.000299498	0.00132142	0.00158974	1.27498	6.66543	0.162795	8.4983	0.0653233
DrugTol_JQ1	C20orf11	chromosome 20 open reading frame 11	0.00019996	0	0.000299498	0.00132142	0.00158974	1.02521	9.00606	0.0394744	9.23311	0.0670544
DrugTol_JQ1	C20orf160	chromosome 20 open reading frame 160	0.00019996	0	0.000299498	0.00132142	0.00158974	1.21641	6.28874	0.156602	7.64968	0.111023
DrugTol_JQ1	C20orf20	chromosome 20 open reading frame 20	0.00019996	0	0.000299498	0.00132142	0.00158974	1.05648	7.06201	0.121297	7.46089	0.0865053
DrugTol_JQ1	C20orf27	chromosome 20 open reading frame 27	0.00019996	0	0.000299498	0.00132142	0.00158974	1.12278	5.61246	0.144237	6.30159	0.115369
DrugTol_JQ1	C20orf3	chromosome 20 open reading frame 3	0.00019996	0	0.000299498	0.00132142	0.0440459	1.03364	9.05396	0.187478	9.35856	0.138056
DrugTol_JQ1	C21orf90	chromosome 21 open reading frame 90	0.00019996	0	0.000299498	0.00132142	0.0600321	1.04194	5.93228	0.137835	6.18105	0.0863117
DrugTol_JQ1	C22orf13	chromosome 22 open reading frame 13	0.00019996	0	0.000299498	0.00132142	0.056062	1.04205	6.33191	0.159379	6.59819	0.0861823
DrugTol_JQ1	C22orf39	chromosome 22 open reading frame 39	0.00019996	0	0.000299498	0.00132142	0.00158974	1.04198	7.16053	0.110825	7.46111	0.0657378
DrugTol_JQ1	C4orf34	chromosome 4 open reading frame 34	0.00019996	0	0.000299498	0.00132142	0.00158974	1.0622	7.21388	0.0924087	7.66255	0.0497394
DrugTol_JQ1	C4orf42	chromosome 4 open reading frame 42	0.00019996	0	0.000299498	0.00132142	0.00158974	1.11154	5.62174	0.183771	6.24879	0.0468942
DrugTol_JQ1	C4orf48	chromosome 4 open reading frame 48	0.00019996	0	0.000299498	0.00132142	0.00158974	1.17946	5.99246	0.233209	7.06787	0.243258
DrugTol_JQ1	C5orf20	chromosome 5 open reading frame 20	0.00019996	0	0.000299498	0.00132142	0.0532158	1.07193	3.96875	0.0958858	4.25421	0.167368
DrugTol_JQ1	C5orf38	chromosome 5 open reading frame 38	0.00019996	0	0.000299498	0.00132142	0.0280751	1.05755	5.59279	0.170012	5.91467	0.0622848
DrugTol_JQ1	C5orf4	chromosome 5 open reading frame 4	0.00019996	0	0.000299498	0.00132142	0.00158974	1.15591	4.65556	0.172946	5.38138	0.12329
DrugTol_JQ1	C5orf43	chromosome 5 open reading frame 43	0.00019996	0	0.000299498	0.00132142	0.00158974	1.02082	8.71241	0.0421728	8.8938	0.0514118
DrugTol_JQ1	C6orf120	chromosome 6 open reading frame 120	0.00019996	0	0.000299498	0.00132142	0.00158974	1.028	7.7909	0.0420234	8.00902	0.0585212
DrugTol_JQ1	C6orf192	chromosome 6 open reading frame 192	0.00019996	0	0.000299498	0.00132142	0.00158974	1.19312	6.4886	0.184428	7.74166	0.0806104
DrugTol_JQ1	C7orf29	chromosome 7 open reading frame 29	0.00019996	0	0.000299498	0.00132142	0.00158974	1.06074	6.43141	0.0993475	6.82208	0.0808066
DrugTol_JQ1	C7orf49	chromosome 7 open reading frame 49	0.00019996	0	0.000299498	0.00132142	0.00158974	1.0549	6.33232	0.0748196	6.67996	0.0984222
DrugTol_JQ1	C7orf58	chromosome 7 open reading frame 58	0.00019996	0	0.000299498	0.00132142	0.00158974	1.85064	4.46648	0.414303	8.26586	0.113509
DrugTol_JQ1	C7orf68	chromosome 7 open reading frame 68	0.00019996	0	0.000299498	0.00132142	0.00158974	1.05637	7.15757	0.103085	7.561	0.0756654
DrugTol_JQ1	C7orf71	chromosome 7 open reading frame 71	0.00019996	0	0.000299498	0.00132142	0.00158974	1.16674	5.14521	0.219794	6.00311	0.261991
DrugTol_JQ1	C8orf49	chromosome 8 open reading frame 49	0.00019996	0	0.000299498	0.00132142	0.0245194	1.10615	3.7664	0.0826245	4.16619	0.189053
DrugTol_JQ1	C8orf55	chromosome 8 open reading frame 55	0.00019996	0	0.000299498	0.00132142	0.0178489	1.12182	6.57523	0.175198	7.37621	0.294628
DrugTol_JQ1	C8orf73	chromosome 8 open reading frame 73	0.00019996	0	0.000299498	0.00132142	0.00158974	1.10769	6.03905	0.0853134	6.68941	0.148424
DrugTol_JQ1	C8orf82	chromosome 8 open reading frame 82	0.00019996	0	0.000299498	0.00132142	0.0280751	1.06329	5.85678	0.118419	6.22745	0.155581
DrugTol_JQ1	C9orf114	chromosome 9 open reading frame 114	0.00019996	0	0.000299498	0.00132142	0.0176224	1.04021	7.99134	0.154923	8.31268	0.0620461
DrugTol_JQ1	C9orf140	chromosome 9 open reading frame 140	0.00019996	0	0.000299498	0.00132142	0.00158974	1.03426	6.31868	0.0836961	6.53517	0.0645438
DrugTol_JQ1	C9orf64	chromosome 9 open reading frame 64	0.00019996	0	0.000299498	0.00132142	0.00158974	1.06101	7.38881	0.0638736	7.83964	0.0780745
DrugTol_JQ1	C9orf66	chromosome 9 open reading frame 66	0.00019996	0	0.000299498	0.00132142	0.00158974	1.82535	4.36401	0.514948	7.96583	0.108137
DrugTol_JQ1	C9orf91	chromosome 9 open reading frame 91	0.00019996	0	0.000299498	0.00132142	0.00158974	1.12917	5.80968	0.270591	6.56009	0.0695952
DrugTol_JQ1	CXorf38	chromosome X open reading frame 38	0.00019996	0	0.000299498	0.00132142	0.00158974	1.03768	6.35857	0.0679905	6.59814	0.0504384
DrugTol_JQ1	CXorf48	chromosome X open reading frame 48	0.00019996	0	0.000299498	0.00132142	0.00158974	1.24058	6.71082	0.0987937	8.32533	0.129438
DrugTol_JQ1	CXorf57	chromosome X open reading frame 57	0.00019996	0	0.000299498	0.00132142	0.00158974	1.48284	4.95617	0.14785	7.3492	0.147485
DrugTol_JQ1	LOC100506955	chromosome X open reading frame 61 pseudogene	0.00019996	0	0.000299498	0.00132142	0.00158974	1.54284	4.80358	0.0375765	7.41117	0.0778441
DrugTol_JQ1	CTRL	chymotrypsin-like	0.00019996	0	0.000299498	0.00132142	0.00158974	1.15283	5.15511	0.226936	5.94294	0.143724
DrugTol_JQ1	CIRH1A	cirrhosis, autosomal recessive 1A (cirhin)	0.00019996	0	0.000299498	0.00132142	0.00158974	1.06435	10.1693	0.150174	10.8237	0.110865
DrugTol_JQ1	CMTM3	CKLF-like MARVEL transmembrane domain containing 3	0.00019996	0	0.000299498	0.00132142	0.00158974	1.22107	5.66875	0.203103	6.92192	0.16985
DrugTol_JQ1	CMTM4	CKLF-like MARVEL transmembrane domain containing 4	0.00019996	0	0.000299498	0.00132142	0.00158974	1.17652	6.76502	0.162087	7.9592	0.0427454
DrugTol_JQ1	CMTM7	CKLF-like MARVEL transmembrane domain containing 7	0.00019996	0	0.000299498	0.00132142	0.00158974	1.09059	6.07387	0.0994435	6.62411	0.077258
DrugTol_JQ1	CMTM8	CKLF-like MARVEL transmembrane domain containing 8	0.00019996	0	0.000299498	0.00132142	0.00158974	1.07876	6.6442	0.0603826	7.16747	0.176854
DrugTol_JQ1	CLTCL1	clathrin, heavy chain-like 1	0.00019996	0	0.000299498	0.00132142	0.00158974	1.20529	5.02337	0.211799	6.05459	0.0775077
DrugTol_JQ1	CLDN24	claudin 24	0.00019996	0	0.000299498	0.00132142	0.0282543	1.11707	3.24391	0.189757	3.62367	0.192629
DrugTol_JQ1	CLOCK	clock homolog (mouse)	0.00019996	0	0.000299498	0.00132142	0.00158974	1.03597	8.67491	0.0641822	8.98697	0.0678593
DrugTol_JQ1	CLPB	ClpB caseinolytic peptidase B homolog (E. coli)	0.00019996	0	0.000299498	0.00132142	0.00158974	1.04218	8.0287	0.120246	8.36738	0.0780015
DrugTol_JQ1	CLPP	ClpP caseinolytic peptidase, ATP-dependent, proteolytic subunit homolog (E. coli)	0.00019996	0	0.000299498	0.00132142	0.00158974	1.05482	8.54521	0.0597859	9.01362	0.102597
DrugTol_JQ1	CNDP2	CNDP dipeptidase 2 (metallopeptidase M20 family)	0.00019996	0	0.000299498	0.00132142	0.00158974	1.06661	7.86286	0.141348	8.38662	0.182226
DrugTol_JQ1	COASY	CoA synthase	0.00019996	0	0.000299498	0.00132142	0.0592372	1.03725	8.40955	0.19108	8.72284	0.15285
DrugTol_JQ1	CARM1	coactivator-associated arginine methyltransferase 1	0.00019996	0	0.000299498	0.00132142	0.00158974	1.13694	8.81338	0.140425	10.0203	0.069739
DrugTol_JQ1	COTL1	coactosin-like 1 (Dictyostelium)	0.00019996	0	0.000299498	0.00132142	0.00158974	1.05776	8.69477	0.0938889	9.19697	0.08699
DrugTol_JQ1	F8	coagulation factor VIII, procoagulant component	0.00019996	0	0.000299498	0.00132142	0.00158974	1.12872	5.36428	0.125587	6.05478	0.15102
DrugTol_JQ1	COQ10B	coenzyme Q10 homolog B (S. cerevisiae)	0.00019996	0	0.000299498	0.00132142	0.0368457	1.03729	7.77242	0.136025	8.06226	0.122595
DrugTol_JQ1	CC2D1A	coiled-coil and C2 domain containing 1A	0.00019996	0	0.000299498	0.00132142	0.00158974	1.05912	5.70439	0.160286	6.04166	0.0888654
DrugTol_JQ1	CC2D2A	coiled-coil and C2 domain containing 2A	0.00019996	0	0.000299498	0.00132142	0.00158974	1.1022	7.91349	0.082695	8.72223	0.0627667
DrugTol_JQ1	CCDC104	coiled-coil domain containing 104	0.00019996	0	0.000299498	0.00132142	0.00158974	1.0941	6.50553	0.136831	7.11773	0.0811786
DrugTol_JQ1	CCDC106	coiled-coil domain containing 106	0.00019996	0	0.000299498	0.00132142	0.0176224	1.09106	4.52239	0.137067	4.93419	0.169124
DrugTol_JQ1	CCDC115	coiled-coil domain containing 115	0.00019996	0	0.000299498	0.00132142	0.0176224	1.07421	4.93383	0.191191	5.29996	0.06155
DrugTol_JQ1	CCDC130	coiled-coil domain containing 130	0.00019996	0	0.000299498	0.00132142	0.0176224	1.01937	8.15824	0.0494678	8.31623	0.0767003
DrugTol_JQ1	CCDC137	coiled-coil domain containing 137	0.00019996	0	0.000299498	0.00132142	0.00158974	1.05292	7.43934	0.104746	7.83305	0.144131
DrugTol_JQ1	CCDC142	coiled-coil domain containing 142	0.00019996	0	0.000299498	0.00132142	0.0176224	1.07836	5.83236	0.177362	6.28938	0.143734
DrugTol_JQ1	CCDC149	coiled-coil domain containing 149	0.00019996	0	0.000299498	0.00132142	0.00158974	1.17384	5.32783	0.102134	6.25401	0.0506625
DrugTol_JQ1	CCDC64	coiled-coil domain containing 64	0.00019996	0	0.000299498	0.00132142	0.0376508	1.07721	5.06783	0.217866	5.45913	0.105951
DrugTol_JQ1	CCDC75	coiled-coil domain containing 75	0.00019996	0	0.000299498	0.00132142	0.00158974	1.04451	8.21084	0.130187	8.57627	0.0874358
DrugTol_JQ1	CCDC77	coiled-coil domain containing 77	0.00019996	0	0.000299498	0.00132142	0.00158974	1.05742	8.33553	0.0648108	8.81413	0.0675405
DrugTol_JQ1	CCDC78	coiled-coil domain containing 78	0.00019996	0	0.000299498	0.00132142	0.00158974	1.09721	4.8875	0.144932	5.36261	0.184503
DrugTol_JQ1	CCDC85A	coiled-coil domain containing 85A	0.00019996	0	0.000299498	0.00132142	0.00158974	1.12573	5.48432	0.203365	6.17385	0.116154
DrugTol_JQ1	CCDC85B	coiled-coil domain containing 85B	0.00019996	0	0.000299498	0.00132142	0.00158974	1.08632	6.31672	0.235453	6.86196	0.118827
DrugTol_JQ1	CCDC86	coiled-coil domain containing 86	0.00019996	0	0.000299498	0.00132142	0.00158974	1.11174	7.20013	0.148386	8.00469	0.13555
DrugTol_JQ1	CCDC88A	coiled-coil domain containing 88A	0.00019996	0	0.000299498	0.00132142	0.00158974	1.04489	10.0262	0.123335	10.4763	0.0841639
DrugTol_JQ1	CCDC88B	coiled-coil domain containing 88B	0.00019996	0	0.000299498	0.00132142	0.00158974	1.12797	5.20394	0.102665	5.86991	0.221242
DrugTol_JQ1	CCDC88C	coiled-coil domain containing 88C	0.00019996	0	0.000299498	0.00132142	0.00158974	1.0439	7.03409	0.145645	7.34289	0.0479531
DrugTol_JQ1	CCDC9	coiled-coil domain containing 9	0.00019996	0	0.000299498	0.00132142	0.0287284	1.03675	7.30103	0.109865	7.56936	0.0794293
DrugTol_JQ1	CCDC94	coiled-coil domain containing 94	0.00019996	0	0.000299498	0.00132142	0.00158974	1.09323	8.11279	0.0603629	8.86912	0.103208
DrugTol_JQ1	CHCHD1	coiled-coil-helix-coiled-coil-helix domain containing 1	0.00019996	0	0.000299498	0.00132142	0.0176224	1.03131	6.78344	0.0523049	6.99581	0.0838494
DrugTol_JQ1	CHCHD10	coiled-coil-helix-coiled-coil-helix domain containing 10	0.00019996	0	0.000299498	0.00132142	0.00158974	1.06437	6.79304	0.0713057	7.23032	0.0456454
DrugTol_JQ1	CHCHD3	coiled-coil-helix-coiled-coil-helix domain containing 3	0.00019996	0	0.000299498	0.00132142	0.00158974	1.02188	7.54492	0.0358553	7.70998	0.0510328
DrugTol_JQ1	CSDA	cold shock domain protein A	0.00019996	0	0.000299498	0.00132142	0.00158974	1.09283	7.81542	0.209042	8.54091	0.125741
DrugTol_JQ1	COL19A1	collagen, type XIX, alpha 1	0.00019996	0	0.000299498	0.00132142	0.0176224	1.09159	4.19276	0.150619	4.57678	0.0974123
DrugTol_JQ1	COL20A1	collagen, type XX, alpha 1	0.00019996	0	0.000299498	0.00132142	0.0756092	1.05791	5.18167	0.21225	5.48172	0.0951288
DrugTol_JQ1	COL21A1	collagen, type XXI, alpha 1	0.00019996	0	0.000299498	0.00132142	0.00158974	1.14881	3.9923	0.141677	4.5864	0.0988528
DrugTol_JQ1	COL24A1	collagen, type XXIV, alpha 1	0.00019996	0	0.000299498	0.00132142	0.00158974	1.21134	4.66548	0.137641	5.65148	0.17483
DrugTol_JQ1	CSF1R	colony stimulating factor 1 receptor	0.00019996	0	0.000299498	0.00132142	0.00158974	1.65323	6.57896	0.183347	10.8765	0.0932174
DrugTol_JQ1	CRNDE	colorectal neoplasia differentially expressed (non-protein coding)	0.00019996	0	0.000299498	0.00132142	0.00158974	1.1932	5.63778	0.128815	6.72699	0.135957
DrugTol_JQ1	COMMD7	COMM domain containing 7	0.00019996	0	0.000299498	0.00132142	0.00158974	1.07856	7.31074	0.149511	7.88505	0.119067
DrugTol_JQ1	C1QBP	complement component 1, q subcomponent binding protein	0.00019996	0	0.000299498	0.00132142	0.00158974	1.0479	11.1683	0.0835989	11.7033	0.0537208
DrugTol_JQ1	COG5	component of oligomeric golgi complex 5	0.00019996	0	0.000299498	0.00132142	0.00158974	1.02545	8.82707	0.0602923	9.05175	0.0715122
DrugTol_JQ1	COG7	component of oligomeric golgi complex 7	0.00019996	0	0.000299498	0.00132142	0.00158974	1.08893	7.58894	0.193906	8.2638	0.0595294
DrugTol_JQ1	CNTN1	contactin 1	0.00019996	0	0.000299498	0.00132142	0.00158974	1.10164	10.4286	0.0215715	11.4885	0.0372047
DrugTol_JQ1	COPS3	COP9 constitutive photomorphogenic homolog subunit 3 (Arabidopsis)	0.00019996	0	0.000299498	0.00132142	0.00158974	1.01538	9.1302	0.0480254	9.27066	0.0431384
DrugTol_JQ1	COPS6	COP9 constitutive photomorphogenic homolog subunit 6 (Arabidopsis)	0.00019996	0	0.000299498	0.00132142	0.00158974	1.03629	9.38244	0.103488	9.72293	0.0653026
DrugTol_JQ1	COPS7A	COP9 constitutive photomorphogenic homolog subunit 7A (Arabidopsis)	0.00019996	0	0.000299498	0.00132142	0.00158974	1.11077	8.87598	0.140065	9.85913	0.122109
DrugTol_JQ1	COPS7B	COP9 constitutive photomorphogenic homolog subunit 7B (Arabidopsis)	0.00019996	0	0.000299498	0.00132142	0.0248317	1.02967	7.40039	0.0928538	7.61993	0.0792291
DrugTol_JQ1	COMMD1	copper metabolism (Murr1) domain containing 1	0.00019996	0	0.000299498	0.00132142	0.00158974	1.16805	5.28664	0.0547916	6.17504	0.0708227
DrugTol_JQ1	CPOX	coproporphyrinogen oxidase	0.00019996	0	0.000299498	0.00132142	0.00158974	1.06322	4.09369	0.086679	4.35248	0.0445327
DrugTol_JQ1	CBFA2T2	core-binding factor, runt domain, alpha subunit 2; translocated to, 2	0.00019996	0	0.000299498	0.00132142	0.0321068	1.03762	7.07993	0.117935	7.34631	0.094535
DrugTol_JQ1	CORO6	coronin 6	0.00019996	0	0.000299498	0.00132142	0.00158974	1.07179	6.00986	0.131733	6.44129	0.106438
DrugTol_JQ1	CORO1B	coronin, actin binding protein, 1B	0.00019996	0	0.000299498	0.00132142	0.00158974	1.05935	5.80667	0.0868203	6.15133	0.151207
DrugTol_JQ1	CORO2A	coronin, actin binding protein, 2A	0.00019996	0	0.000299498	0.00132142	0.00158974	1.20257	6.94353	0.223056	8.35006	0.098435
DrugTol_JQ1	COX4NB	COX4 neighbor	0.00019996	0	0.000299498	0.00132142	0.00158974	1.0681	8.31467	0.0399827	8.88085	0.092734
DrugTol_JQ1	CKMT1A	creatine kinase, mitochondrial 1A	0.00019996	0	0.000299498	0.00132142	0.00158974	1.26011	5.07544	0.348283	6.39562	0.194014
DrugTol_JQ1	CRTC3	CREB regulated transcription coactivator 3	0.00019996	0	0.000299498	0.00132142	0.00158974	1.0781	5.99675	0.137462	6.46513	0.0796856
DrugTol_JQ1	CRYL1	crystallin, lambda 1	0.00019996	0	0.000299498	0.00132142	0.0176224	1.17538	4.4882	0.17224	5.27534	0.303566
DrugTol_JQ1	CSRP2BP	CSRP2 binding protein	0.00019996	0	0.000299498	0.00132142	0.0176224	1.03564	6.64081	0.122233	6.87752	0.0687817
DrugTol_JQ1	CTDSPL	CTD (carboxy-terminal domain, RNA polymerase II, polypeptide A) small phosphatase-like	0.00019996	0	0.000299498	0.00132142	0.00158974	1.1702	4.74329	0.156521	5.55061	0.0777961
DrugTol_JQ1	CTDNEP1	CTD nuclear envelope phosphatase 1	0.00019996	0	0.000299498	0.00132142	0.00158974	1.03294	8.20956	0.0810964	8.47999	0.0723197
DrugTol_JQ1	CTPS	CTP synthase	0.00019996	0	0.000299498	0.00132142	0.00158974	1.02869	8.98494	0.102189	9.24276	0.0674509
DrugTol_JQ1	CTC1	CTS telomere maintenance complex component 1	0.00019996	0	0.000299498	0.00132142	0.00158974	1.05078	7.4542	0.115882	7.83276	0.116718
DrugTol_JQ1	CSMD1	CUB and Sushi multiple domains 1	0.00019996	0	0.000299498	0.00132142	0.00158974	1.21145	4.45481	0.22709	5.39676	0.106128
DrugTol_JQ1	CSMD3	CUB and Sushi multiple domains 3	0.00019996	0	0.000299498	0.00132142	0.00158974	1.38964	4.44358	0.16218	6.17497	0.0495098
DrugTol_JQ1	CELF6	CUGBP, Elav-like family member 6	0.00019996	0	0.000299498	0.00132142	0.02928	1.0292	5.64992	0.0336925	5.81488	0.0858726
DrugTol_JQ1	CUL1	cullin 1	0.00019996	0	0.000299498	0.00132142	0.00158974	1.04952	9.97582	0.0478441	10.4699	0.050156
DrugTol_JQ1	CUL4A	cullin 4A	0.00019996	0	0.000299498	0.00132142	0.00158974	1.02698	9.03135	0.0604548	9.275	0.0497939
DrugTol_JQ1	CWF19L1	CWF19-like 1, cell cycle control (S. pombe)	0.00019996	0	0.000299498	0.00132142	0.00158974	1.08257	7.27314	0.137688	7.87368	0.142843
DrugTol_JQ1	CXXC1	CXXC finger protein 1	0.00019996	0	0.000299498	0.00132142	0.00158974	1.14139	6.90276	0.163293	7.87877	0.110403
DrugTol_JQ1	CCNA1	cyclin A1	0.00019996	0	0.000299498	0.00132142	0.00158974	1.53338	4.21008	0.248918	6.45566	0.149134
DrugTol_JQ1	CCND2	cyclin D2	0.00019996	0	0.000299498	0.00132142	0.00158974	1.4874	6.20936	0.100689	9.23581	0.0714642
DrugTol_JQ1	CCNE1	cyclin E1	0.00019996	0	0.000299498	0.00132142	0.00158974	1.12098	6.7243	0.16189	7.53779	0.0868242
DrugTol_JQ1	GAK	cyclin G associated kinase	0.00019996	0	0.000299498	0.00132142	0.00158974	1.0542	7.38228	0.134793	7.78243	0.0434357
DrugTol_JQ1	CCNJL	cyclin J-like	0.00019996	0	0.000299498	0.00132142	0.00158974	1.08181	7.02685	0.164465	7.60169	0.0530993
DrugTol_JQ1	CNNM2	cyclin M2	0.00019996	0	0.000299498	0.00132142	0.00158974	1.11471	6.42106	0.164244	7.15761	0.0919512
DrugTol_JQ1	CNPPD1	cyclin Pas1/PHO80 domain containing 1	0.00019996	0	0.000299498	0.00132142	0.00158974	1.11409	6.69736	0.217702	7.46143	0.224062
DrugTol_JQ1	CCNYL1	cyclin Y-like 1	0.00019996	0	0.000299498	0.00132142	0.00158974	1.10549	5.3563	0.0617626	5.92131	0.144564
DrugTol_JQ1	CDK17	cyclin-dependent kinase 17	0.00019996	0	0.000299498	0.00132142	0.00158974	1.02015	8.45573	0.0583046	8.62608	0.0834111
DrugTol_JQ1	CDK2AP1	cyclin-dependent kinase 2 associated protein 1	0.00019996	0	0.000299498	0.00132142	0.00158974	1.12572	6.21325	0.130733	6.99439	0.119983
DrugTol_JQ1	CINP	cyclin-dependent kinase 2 interacting protein	0.00019996	0	0.000299498	0.00132142	0.0176224	1.02735	6.59087	0.0883193	6.77112	0.0559561
DrugTol_JQ1	CDK5	cyclin-dependent kinase 5	0.00019996	0	0.000299498	0.00132142	0.00158974	1.03164	7.91487	0.0529988	8.16527	0.0733761
DrugTol_JQ1	CDK5R1	cyclin-dependent kinase 5, regulatory subunit 1 (p35)	0.00019996	0	0.000299498	0.00132142	0.00158974	1.1528	6.33552	0.153727	7.30358	0.14693
DrugTol_JQ1	CDK6	cyclin-dependent kinase 6	0.00019996	0	0.000299498	0.00132142	0.00158974	1.16575	6.70006	0.046326	7.81059	0.0933424
DrugTol_JQ1	CDKN1B	cyclin-dependent kinase inhibitor 1B (p27, Kip1)	0.00019996	0	0.000299498	0.00132142	0.00158974	1.15347	8.08929	0.150362	9.33078	0.0861926
DrugTol_JQ1	CDKL2	cyclin-dependent kinase-like 2 (CDC2-related kinase)	0.00019996	0	0.000299498	0.00132142	0.00158974	1.26586	4.46682	0.20459	5.65436	0.0596842
DrugTol_JQ1	CSTA	cystatin A (stefin A)	0.00019996	0	0.000299498	0.00132142	0.00158974	1.36076	3.34808	0.134049	4.55595	0.305497
DrugTol_JQ1	CSAD	cysteine sulfinic acid decarboxylase	0.00019996	0	0.000299498	0.00132142	0.00158974	1.13778	6.57236	0.14798	7.47788	0.232484
DrugTol_JQ1	CSRNP2	cysteine-serine-rich nuclear protein 2	0.00019996	0	0.000299498	0.00132142	0.00158974	1.12358	7.52759	0.0531496	8.45784	0.15388
DrugTol_JQ1	CARS2	cysteinyl-tRNA synthetase 2, mitochondrial (putative)	0.00019996	0	0.000299498	0.00132142	0.00158974	1.06646	6.27714	0.151113	6.6943	0.0890501
DrugTol_JQ1	CYS1	cystin 1	0.00019996	0	0.000299498	0.00132142	0.0288394	1.05795	5.14673	0.128441	5.44499	0.113055
DrugTol_JQ1	CTNS	cystinosin, lysosomal cystine transporter	0.00019996	0	0.000299498	0.00132142	0.00158974	1.17715	6.13437	0.114203	7.22107	0.0604735
DrugTol_JQ1	CMAS	cytidine monophosphate N-acetylneuraminic acid synthetase	0.00019996	0	0.000299498	0.00132142	0.00158974	1.047	9.10887	0.0653716	9.53699	0.0713002
DrugTol_JQ1	CYBB	cytochrome b-245, beta polypeptide	0.00019996	0	0.000299498	0.00132142	0.00158974	1.24558	3.42376	0.176053	4.26456	0.225843
DrugTol_JQ1	CYB561	cytochrome b-561	0.00019996	0	0.000299498	0.00132142	0.00158974	1.18364	3.53854	0.0824529	4.18837	0.242852
DrugTol_JQ1	CYBASC3	cytochrome b, ascorbate dependent 3	0.00019996	0	0.000299498	0.00132142	0.00158974	1.10553	5.21017	0.198419	5.76001	0.193315
DrugTol_JQ1	CYB5D1	cytochrome b5 domain containing 1	0.00019996	0	0.000299498	0.00132142	0.0178489	1.08055	5.8037	0.175778	6.27118	0.15191
DrugTol_JQ1	CYB5A	cytochrome b5 type A (microsomal)	0.00019996	0	0.000299498	0.00132142	0.00158974	1.06818	7.94193	0.0822235	8.48341	0.0714833
DrugTol_JQ1	CYB5B	cytochrome b5 type B (outer mitochondrial membrane)	0.00019996	0	0.000299498	0.00132142	0.00158974	1.0468	7.57282	0.104037	7.92722	0.0711015
DrugTol_JQ1	COX4I1	cytochrome c oxidase subunit IV isoform 1	0.00019996	0	0.000299498	0.00132142	0.00158974	1.02228	11.1308	0.0285052	11.3788	0.0635726
DrugTol_JQ1	COX5B	cytochrome c oxidase subunit Vb	0.00019996	0	0.000299498	0.00132142	0.00158974	1.10069	6.64996	0.133662	7.31955	0.0624705
DrugTol_JQ1	COX7A2L	cytochrome c oxidase subunit VIIa polypeptide 2 like	0.00019996	0	0.000299498	0.00132142	0.00158974	1.03665	5.9396	0.077196	6.15732	0.037139
DrugTol_JQ1	CYC1	cytochrome c-1	0.00019996	0	0.000299498	0.00132142	0.0176224	1.04772	9.58662	0.185143	10.0441	0.149035
DrugTol_JQ1	CYCS	cytochrome c, somatic	0.00019996	0	0.000299498	0.00132142	0.00158974	1.10256	6.8802	0.0914264	7.58583	0.190614
DrugTol_JQ1	CYP2B6	cytochrome P450, family 2, subfamily B, polypeptide 6	0.00019996	0	0.000299498	0.00132142	0.0277437	1.17141	3.29014	0.249028	3.8541	0.200131
DrugTol_JQ1	CYP2E1	cytochrome P450, family 2, subfamily E, polypeptide 1	0.00019996	0	0.000299498	0.00132142	0.0678936	1.05726	4.15363	0.168346	4.39148	0.0671121
DrugTol_JQ1	CYP2U1	cytochrome P450, family 2, subfamily U, polypeptide 1	0.00019996	0	0.000299498	0.00132142	0.00158974	1.06339	7.0859	0.0837205	7.53506	0.0573685
DrugTol_JQ1	CYP27C1	cytochrome P450, family 27, subfamily C, polypeptide 1	0.00019996	0	0.000299498	0.00132142	0.00158974	1.09162	4.0034	0.120834	4.37017	0.127767
DrugTol_JQ1	CYP4A22	cytochrome P450, family 4, subfamily A, polypeptide 22	0.00019996	0	0.000299498	0.00132142	0.00158974	1.12444	4.93235	0.203046	5.54613	0.181144
DrugTol_JQ1	CYP4F2	cytochrome P450, family 4, subfamily F, polypeptide 2	0.00019996	0	0.000299498	0.00132142	0.00158974	1.54734	2.90624	0.321628	4.49694	0.283223
DrugTol_JQ1	CYP51A1	cytochrome P450, family 51, subfamily A, polypeptide 1	0.00019996	0	0.000299498	0.00132142	0.00158974	1.06061	9.34961	0.067416	9.91628	0.0779483
DrugTol_JQ1	CIAPIN1	cytokine induced apoptosis inhibitor 1	0.00019996	0	0.000299498	0.00132142	0.00158974	1.07125	8.41932	0.121678	9.01917	0.0670883
DrugTol_JQ1	CRLF3	cytokine receptor-like factor 3	0.00019996	0	0.000299498	0.00132142	0.00158974	1.06064	8.28911	0.121672	8.79176	0.0645969
DrugTol_JQ1	CPEB1	cytoplasmic polyadenylation element binding protein 1	0.00019996	0	0.000299498	0.00132142	0.00158974	1.11254	5.77123	0.149186	6.42073	0.121314
DrugTol_JQ1	CKAP4	cytoskeleton-associated protein 4	0.00019996	0	0.000299498	0.00132142	0.00158974	1.26295	5.18411	0.347082	6.54726	0.137421
DrugTol_JQ1	CIAO1	cytosolic iron-sulfur protein assembly 1	0.00019996	0	0.000299498	0.00132142	0.00158974	1.04925	8.12883	0.087761	8.52917	0.0440992
DrugTol_JQ1	CTU1	cytosolic thiouridylase subunit 1 homolog (S. pombe)	0.00019996	0	0.000299498	0.00132142	0.0176224	1.10898	6.33529	0.27344	7.02569	0.194471
DrugTol_JQ1	CTU2	cytosolic thiouridylase subunit 2 homolog (S. pombe)	0.00019996	0	0.000299498	0.00132142	0.00158974	1.16769	6.72434	0.149985	7.85195	0.241092
DrugTol_JQ1	DBP	D site of albumin promoter (albumin D-box) binding protein	0.00019996	0	0.000299498	0.00132142	0.00158974	1.09072	7.1632	0.255528	7.81305	0.146222
DrugTol_JQ1	DDT	D-dopachrome tautomerase	0.00019996	0	0.000299498	0.00132142	0.00158974	1.03116	7.10141	0.10496	7.32266	0.0386473
DrugTol_JQ1	DPF2	D4, zinc and double PHD fingers family 2	0.00019996	0	0.000299498	0.00132142	0.00158974	1.08354	6.39944	0.0833527	6.93404	0.126697
DrugTol_JQ1	DACH1	dachshund homolog 1 (Drosophila)	0.00019996	0	0.000299498	0.00132142	0.00158974	1.13959	7.93538	0.0145092	9.04309	0.0492001
DrugTol_JQ1	DACH2	dachshund homolog 2 (Drosophila)	0.00019996	0	0.000299498	0.00132142	0.00158974	1.46768	2.67631	0.197473	3.92797	0.225312
DrugTol_JQ1	DAZAP2	DAZ associated protein 2	0.00019996	0	0.000299498	0.00132142	0.00158974	1.13558	9.13121	0.106971	10.3692	0.162362
DrugTol_JQ1	DCUN1D3	DCN1, defective in cullin neddylation 1, domain containing 3 (S. cerevisiae)	0.00019996	0	0.000299498	0.00132142	0.0176224	1.03135	7.50969	0.0905042	7.74512	0.0841714
DrugTol_JQ1	DCUN1D5	DCN1, defective in cullin neddylation 1, domain containing 5 (S. cerevisiae)	0.00019996	0	0.000299498	0.00132142	0.00158974	1.0754	7.6672	0.115457	8.24533	0.0594832
DrugTol_JQ1	DCTPP1	dCTP pyrophosphatase 1	0.00019996	0	0.000299498	0.00132142	0.00158974	1.13836	8.60393	0.214883	9.79435	0.137627
DrugTol_JQ1	DCAF11	DDB1 and CUL4 associated factor 11	0.00019996	0	0.000299498	0.00132142	0.00158974	1.08498	5.87442	0.17985	6.37365	0.0822823
DrugTol_JQ1	DCAF16	DDB1 and CUL4 associated factor 16	0.00019996	0	0.000299498	0.00132142	0.00158974	1.07991	9.64847	0.0413038	10.4195	0.064002
DrugTol_JQ1	DCAF17	DDB1 and CUL4 associated factor 17	0.00019996	0	0.000299498	0.00132142	0.0176224	1.03062	7.76575	0.0646894	8.00358	0.0838922
DrugTol_JQ1	DCAF4	DDB1 and CUL4 associated factor 4	0.00019996	0	0.000299498	0.00132142	0.00158974	1.09103	7.02028	0.148877	7.65934	0.101928
DrugTol_JQ1	DCAF8L2	DDB1 and CUL4 associated factor 8-like 2	0.00019996	0	0.000299498	0.00132142	0.0457203	1.06746	3.91299	0.0970688	4.17695	0.124274
DrugTol_JQ1	DDHD1	DDHD domain containing 1	0.00019996	0	0.000299498	0.00132142	0.00158974	1.04577	7.78044	0.0799309	8.13656	0.0629923
DrugTol_JQ1	DDHD2	DDHD domain containing 2	0.00019996	0	0.000299498	0.00132142	0.00158974	1.04082	7.8503	0.116828	8.17075	0.0979214
DrugTol_JQ1	DDRGK1	DDRGK domain containing 1	0.00019996	0	0.000299498	0.00132142	0.00158974	1.04738	7.89144	0.125909	8.26531	0.0902005
DrugTol_JQ1	DDX1	DEAD (Asp-Glu-Ala-Asp) box polypeptide 1	0.00019996	0	0.000299498	0.00132142	0.00158974	1.01999	10.9687	0.0664073	11.188	0.025756
DrugTol_JQ1	DDX20	DEAD (Asp-Glu-Ala-Asp) box polypeptide 20	0.00019996	0	0.000299498	0.00132142	0.0278679	1.02052	6.60432	0.0455501	6.73985	0.0486369
DrugTol_JQ1	DDX21	DEAD (Asp-Glu-Ala-Asp) box polypeptide 21	0.00019996	0	0.000299498	0.00132142	0.00158974	1.0212	11.0029	0.0407002	11.2362	0.0219693
DrugTol_JQ1	DDX23	DEAD (Asp-Glu-Ala-Asp) box polypeptide 23	0.00019996	0	0.000299498	0.00132142	0.00158974	1.16646	7.60537	0.0848684	8.87134	0.0901369
DrugTol_JQ1	DDX24	DEAD (Asp-Glu-Ala-Asp) box polypeptide 24	0.00019996	0	0.000299498	0.00132142	0.00158974	1.01693	9.28465	0.0421129	9.44184	0.0352696
DrugTol_JQ1	DDX28	DEAD (Asp-Glu-Ala-Asp) box polypeptide 28	0.00019996	0	0.000299498	0.00132142	0.0178489	1.0968	5.95349	0.274798	6.5298	0.050343
DrugTol_JQ1	DDX39A	DEAD (Asp-Glu-Ala-Asp) box polypeptide 39A	0.00019996	0	0.000299498	0.00132142	0.00158974	1.11897	8.41473	0.089721	9.41585	0.10292
DrugTol_JQ1	DDX47	DEAD (Asp-Glu-Ala-Asp) box polypeptide 47	0.00019996	0	0.000299498	0.00132142	0.00158974	1.11749	8.41201	0.0646041	9.40036	0.0793035
DrugTol_JQ1	DDX49	DEAD (Asp-Glu-Ala-Asp) box polypeptide 49	0.00019996	0	0.000299498	0.00132142	0.00158974	1.05275	8.91874	0.145323	9.38918	0.120566
DrugTol_JQ1	DDX51	DEAD (Asp-Glu-Ala-Asp) box polypeptide 51	0.00019996	0	0.000299498	0.00132142	0.00158974	1.11848	6.13143	0.221624	6.85786	0.152468
DrugTol_JQ1	DDX54	DEAD (Asp-Glu-Ala-Asp) box polypeptide 54	0.00019996	0	0.000299498	0.00132142	0.00158974	1.08012	8.60436	0.217362	9.29373	0.147609
DrugTol_JQ1	LOC642846	DEAD/H (Asp-Glu-Ala-Asp/His) box polypeptide 11-like	0.00019996	0	0.000299498	0.00132142	0.00158974	1.09875	5.68507	0.26629	6.24644	0.158965
DrugTol_JQ1	DDX12P	DEAD/H (Asp-Glu-Ala-Asp/His) box polypeptide 12, pseudogene	0.00019996	0	0.000299498	0.00132142	0.00158974	1.07383	8.23889	0.14487	8.84717	0.16247
DrugTol_JQ1	DHX57	DEAH (Asp-Glu-Ala-Asp/His) box polypeptide 57	0.00019996	0	0.000299498	0.00132142	0.00158974	1.04589	7.71678	0.0464187	8.07089	0.0903126
DrugTol_JQ1	DHX15	DEAH (Asp-Glu-Ala-His) box polypeptide 15	0.00019996	0	0.000299498	0.00132142	0.00158974	1.02488	9.50512	0.074869	9.74161	0.0500912
DrugTol_JQ1	DHX33	DEAH (Asp-Glu-Ala-His) box polypeptide 33	0.00019996	0	0.000299498	0.00132142	0.0176224	1.03723	8.23369	0.118583	8.54027	0.0925362
DrugTol_JQ1	DHX34	DEAH (Asp-Glu-Ala-His) box polypeptide 34	0.00019996	0	0.000299498	0.00132142	0.00158974	1.11828	6.58108	0.0977571	7.3595	0.0840249
DrugTol_JQ1	DHX35	DEAH (Asp-Glu-Ala-His) box polypeptide 35	0.00019996	0	0.000299498	0.00132142	0.00158974	1.06466	6.60306	0.142712	7.03003	0.0602607
DrugTol_JQ1	DHX37	DEAH (Asp-Glu-Ala-His) box polypeptide 37	0.00019996	0	0.000299498	0.00132142	0.00158974	1.13954	6.91244	0.14334	7.87702	0.129536
DrugTol_JQ1	DHX38	DEAH (Asp-Glu-Ala-His) box polypeptide 38	0.00019996	0	0.000299498	0.00132142	0.0176224	1.02584	7.92413	0.070823	8.12887	0.0712264
DrugTol_JQ1	DHX9	DEAH (Asp-Glu-Ala-His) box polypeptide 9	0.00019996	0	0.000299498	0.00132142	0.00158974	1.01667	10.6974	0.0403773	10.8757	0.0273806
DrugTol_JQ1	DEDD	death effector domain containing	0.00019996	0	0.000299498	0.00132142	0.00158974	1.05023	7.80291	0.0666336	8.19487	0.131576
DrugTol_JQ1	DCPS	decapping enzyme, scavenger	0.00019996	0	0.000299498	0.00132142	0.00158974	1.10495	7.2773	0.119012	8.04107	0.140334
DrugTol_JQ1	DOCK5	dedicator of cytokinesis 5	0.00019996	0	0.000299498	0.00132142	0.00158974	1.44931	4.41199	0.15587	6.39432	0.0804957
DrugTol_JQ1	DOCK6	dedicator of cytokinesis 6	0.00019996	0	0.000299498	0.00132142	0.00158974	1.06832	4.63825	0.133687	4.95512	0.0795431
DrugTol_JQ1	DOCK8	dedicator of cytokinesis 8	0.00019996	0	0.000299498	0.00132142	0.00158974	1.07757	5.05629	0.0875378	5.44851	0.0659618
DrugTol_JQ1	DEFB113	defensin, beta 113	0.00019996	0	0.000299498	0.00132142	0.0627077	1.06605	4.86417	0.0821372	5.18545	0.203332
DrugTol_JQ1	DEFB115	defensin, beta 115	0.00019996	0	0.000299498	0.00132142	0.045339	1.23967	3.73901	0.5228	4.63513	0.257714
DrugTol_JQ1	DEFB116	defensin, beta 116	0.00019996	0	0.000299498	0.00132142	0.00158974	1.71775	3.08719	0.228531	5.30303	0.121827
DrugTol_JQ1	DEFB117	defensin, beta 117	0.00019996	0	0.000299498	0.00132142	0.00158974	1.34986	3.29591	0.306526	4.44904	0.205771
DrugTol_JQ1	DEAF1	deformed epidermal autoregulatory factor 1 (Drosophila)	0.00019996	0	0.000299498	0.00132142	0.0857485	1.03631	6.74848	0.168285	6.9935	0.0764297
DrugTol_JQ1	DEGS1	degenerative spermatocyte homolog 1, lipid desaturase (Drosophila)	0.00019996	0	0.000299498	0.00132142	0.0280751	1.02966	9.19434	0.132373	9.46702	0.041461
DrugTol_JQ1	DHDDS	dehydrodolichyl diphosphate synthase	0.00019996	0	0.000299498	0.00132142	0.00158974	1.086	8.05467	0.188605	8.74739	0.0468462
DrugTol_JQ1	DHRS13	dehydrogenase/reductase (SDR family) member 13	0.00019996	0	0.000299498	0.00132142	0.00158974	1.18339	6.96508	0.198841	8.24244	0.201298
DrugTol_JQ1	DHRS2	dehydrogenase/reductase (SDR family) member 2	0.00019996	0	0.000299498	0.00132142	0.00158974	1.21959	4.71688	0.156945	5.75267	0.183239
DrugTol_JQ1	DHRS7	dehydrogenase/reductase (SDR family) member 7	0.00019996	0	0.000299498	0.00132142	0.00158974	1.12672	7.22226	0.0362229	8.13748	0.0748288
DrugTol_JQ1	DLC1	deleted in liver cancer 1	0.00019996	0	0.000299498	0.00132142	0.00158974	1.27306	4.46035	0.285537	5.6783	0.139676
DrugTol_JQ1	DLL3	delta-like 3 (Drosophila)	0.00019996	0	0.000299498	0.00132142	0.00158974	1.25581	6.89605	0.0756745	8.66012	0.32619
DrugTol_JQ1	DTX3	deltex homolog 3 (Drosophila)	0.00019996	0	0.000299498	0.00132142	0.0178489	1.10475	5.67189	0.212548	6.266	0.199748
DrugTol_JQ1	DTX4	deltex homolog 4 (Drosophila)	0.00019996	0	0.000299498	0.00132142	0.027398	1.07844	5.2965	0.185505	5.71194	0.120554
DrugTol_JQ1	DENND1B	DENN/MADD domain containing 1B	0.00019996	0	0.000299498	0.00132142	0.00158974	1.18048	5.0924	0.197389	6.01149	0.139176
DrugTol_JQ1	DENND5B	DENN/MADD domain containing 5B	0.00019996	0	0.000299498	0.00132142	0.00158974	1.09415	8.54472	0.0757625	9.34917	0.0972828
DrugTol_JQ1	DENR	density-regulated protein	0.00019996	0	0.000299498	0.00132142	0.00158974	1.04135	8.87597	0.07157	9.24296	0.0498626
DrugTol_JQ1	DTL	denticleless homolog (Drosophila)	0.00019996	0	0.000299498	0.00132142	0.00158974	1.06585	9.75839	0.0585235	10.401	0.0301646
DrugTol_JQ1	DGUOK	deoxyguanosine kinase	0.00019996	0	0.000299498	0.00132142	0.00158974	1.06787	7.9276	0.0235214	8.46564	0.0819981
DrugTol_JQ1	DOHH	deoxyhypusine hydroxylase/monooxygenase	0.00019996	0	0.000299498	0.00132142	0.00158974	1.15431	5.16319	0.238187	5.95992	0.130663
DrugTol_JQ1	DNASE1L1	deoxyribonuclease I-like 1	0.00019996	0	0.000299498	0.00132142	0.00158974	1.07194	7.20529	0.184127	7.72366	0.10374
DrugTol_JQ1	DNASE2	deoxyribonuclease II, lysosomal	0.00019996	0	0.000299498	0.00132142	0.00158974	1.1415	6.86464	0.264013	7.83602	0.151393
DrugTol_JQ1	DERA	deoxyribose-phosphate aldolase (putative)	0.00019996	0	0.000299498	0.00132142	0.00158974	1.03779	8.65136	0.0818892	8.97829	0.05754
DrugTol_JQ1	DTYMK	deoxythymidylate kinase (thymidylate kinase)	0.00019996	0	0.000299498	0.00132142	0.00158974	1.06524	8.2132	0.0712235	8.74902	0.0480566
DrugTol_JQ1	DERL2	Der1-like domain family, member 2	0.00019996	0	0.000299498	0.00132142	0.00158974	1.02322	8.04473	0.09194	8.23154	0.0396998
DrugTol_JQ1	DSG2	desmoglein 2	0.00019996	0	0.000299498	0.00132142	0.00158974	1.18533	5.89594	0.158549	6.98863	0.0820773
DrugTol_JQ1	DSTN	destrin (actin depolymerizing factor)	0.00019996	0	0.000299498	0.00132142	0.0176224	1.05557	7.09503	0.143029	7.48926	0.138127
DrugTol_JQ1	DSTNP2	destrin (actin depolymerizing factor) pseudogene 2	0.00019996	0	0.000299498	0.00132142	0.00158974	1.13064	7.485	0.222222	8.46285	0.157795
DrugTol_JQ1	DRG2	developmentally regulated GTP binding protein 2	0.00019996	0	0.000299498	0.00132142	0.00158974	1.06453	8.38638	0.0967493	8.92756	0.0296042
DrugTol_JQ1	DEXI	Dexi homolog (mouse)	0.00019996	0	0.000299498	0.00132142	0.00158974	1.11028	7.35229	0.190025	8.16308	0.24259
DrugTol_JQ1	DIABLO	diablo, IAP-binding mitochondrial protein	0.00019996	0	0.000299498	0.00132142	0.00158974	1.03415	7.22909	0.0596355	7.47593	0.055705
DrugTol_JQ1	DGKA	diacylglycerol kinase, alpha 80kDa	0.00019996	0	0.000299498	0.00132142	0.0176224	1.07545	3.76971	0.0901587	4.05413	0.0790826
DrugTol_JQ1	DEF8	differentially expressed in FDCP 8 homolog (mouse)	0.00019996	0	0.000299498	0.00132142	0.00158974	1.08568	6.39516	0.139994	6.94313	0.173553
DrugTol_JQ1	DIEXF	digestive organ expansion factor homolog (zebrafish)	0.00019996	0	0.000299498	0.00132142	0.00158974	1.03618	7.84861	0.0755636	8.13259	0.0623936
DrugTol_JQ1	DLAT	dihydrolipoamide S-acetyltransferase	0.00019996	0	0.000299498	0.00132142	0.00158974	1.05385	8.9766	0.0288973	9.46003	0.0629221
DrugTol_JQ1	DHODH	dihydroorotate dehydrogenase (quinone)	0.00019996	0	0.000299498	0.00132142	0.0176224	1.08278	7.18838	0.253539	7.7834	0.0743487
DrugTol_JQ1	DPYSL2	dihydropyrimidinase-like 2	0.00019996	0	0.000299498	0.00132142	0.00158974	1.07658	7.44876	0.0305892	8.0192	0.111057
DrugTol_JQ1	DUS3L	dihydrouridine synthase 3-like (S. cerevisiae)	0.00019996	0	0.000299498	0.00132142	0.00158974	1.13777	8.12314	0.149701	9.2423	0.137867
DrugTol_JQ1	DUS4L	dihydrouridine synthase 4-like (S. cerevisiae)	0.00019996	0	0.000299498	0.00132142	0.00158974	1.05637	6.54536	0.0815237	6.9143	0.0324757
DrugTol_JQ1	DDAH1	dimethylarginine dimethylaminohydrolase 1	0.00019996	0	0.000299498	0.00132142	0.00158974	1.13959	5.42431	0.121263	6.18148	0.220026
DrugTol_JQ1	DIP2B	DIP2 disco-interacting protein 2 homolog B (Drosophila)	0.00019996	0	0.000299498	0.00132142	0.00158974	1.12415	8.87774	0.0329832	9.97991	0.0187054
DrugTol_JQ1	DPP3	dipeptidyl-peptidase 3	0.00019996	0	0.000299498	0.00132142	0.0176224	1.07787	8.31742	0.283982	8.96512	0.237087
DrugTol_JQ1	DPP9	dipeptidyl-peptidase 9	0.00019996	0	0.000299498	0.00132142	0.00158974	1.10117	7.69866	0.117537	8.47753	0.0425262
DrugTol_JQ1	PPIP5K1	diphosphoinositol pentakisphosphate kinase 1	0.00019996	0	0.000299498	0.00132142	0.00158974	1.03374	7.86508	0.0735301	8.13047	0.0907151
DrugTol_JQ1	DIS3L	DIS3 mitotic control homolog (S. cerevisiae)-like	0.00019996	0	0.000299498	0.00132142	0.00158974	1.27657	6.53408	0.137165	8.34118	0.0422997
DrugTol_JQ1	DAB1	disabled homolog 1 (Drosophila)	0.00019996	0	0.000299498	0.00132142	0.0527862	1.06439	3.69753	0.0412762	3.93561	0.16722
DrugTol_JQ1	DDR2	discoidin domain receptor tyrosine kinase 2	0.00019996	0	0.000299498	0.00132142	0.0176224	1.04599	6.80098	0.147713	7.11375	0.071513
DrugTol_JQ1	DLGAP1	discs, large (Drosophila) homolog-associated protein 1	0.00019996	0	0.000299498	0.00132142	0.00158974	1.06389	5.60296	0.0384382	5.96091	0.0826971
DrugTol_JQ1	DLG4	discs, large homolog 4 (Drosophila)	0.00019996	0	0.000299498	0.00132142	0.00158974	1.17682	5.86493	0.0658688	6.90199	0.113981
DrugTol_JQ1	DLG5	discs, large homolog 5 (Drosophila)	0.00019996	0	0.000299498	0.00132142	0.00158974	1.09635	6.36052	0.106426	6.97335	0.131546
DrugTol_JQ1	DISP2	dispatched homolog 2 (Drosophila)	0.00019996	0	0.000299498	0.00132142	0.00158974	1.19747	5.2783	0.162173	6.32059	0.0847193
DrugTol_JQ1	DLX1	distal-less homeobox 1	0.00019996	0	0.000299498	0.00132142	0.00158974	1.12625	5.71188	0.161256	6.43301	0.101754
DrugTol_JQ1	DIXDC1	DIX domain containing 1	0.00019996	0	0.000299498	0.00132142	0.00158974	1.0241	7.47347	0.0209971	7.65356	0.0790834
DrugTol_JQ1	DNMT1	DNA (cytosine-5-)-methyltransferase 1	0.00019996	0	0.000299498	0.00132142	0.00158974	1.06523	10.2371	0.0775908	10.9049	0.0200619
DrugTol_JQ1	DCLRE1A	DNA cross-link repair 1A	0.00019996	0	0.000299498	0.00132142	0.0176224	1.04091	6.05834	0.0581093	6.30618	0.142772
DrugTol_JQ1	DCLRE1B	DNA cross-link repair 1B	0.00019996	0	0.000299498	0.00132142	0.00158974	1.04627	8.45442	0.115658	8.84558	0.0630862
DrugTol_JQ1	DNA2	DNA replication helicase 2 homolog (yeast)	0.00019996	0	0.000299498	0.00132142	0.00158974	1.03415	8.75598	0.0656707	9.055	0.0786519
DrugTol_JQ1	DDIT4	DNA-damage-inducible transcript 4	0.00019996	0	0.000299498	0.00132142	0.00158974	1.11504	5.91588	0.204632	6.59645	0.187961
DrugTol_JQ1	DNAJA3	DnaJ (Hsp40) homolog, subfamily A, member 3	0.00019996	0	0.000299498	0.00132142	0.00158974	1.09567	7.85166	0.141445	8.60279	0.106106
DrugTol_JQ1	DNAJB12	DnaJ (Hsp40) homolog, subfamily B, member 12	0.00019996	0	0.000299498	0.00132142	0.0549585	1.01777	7.85482	0.07275	7.99439	0.0665225
DrugTol_JQ1	DNAJB14	DnaJ (Hsp40) homolog, subfamily B, member 14	0.00019996	0	0.000299498	0.00132142	0.0271655	1.03273	7.09713	0.10781	7.32943	0.0842735
DrugTol_JQ1	DNAJC10	DnaJ (Hsp40) homolog, subfamily C, member 10	0.00019996	0	0.000299498	0.00132142	0.00158974	1.0331	9.86801	0.0622741	10.1946	0.0617678
DrugTol_JQ1	DNAJC6	DnaJ (Hsp40) homolog, subfamily C, member 6	0.00019996	0	0.000299498	0.00132142	0.00158974	1.0288	8.34947	0.0671726	8.58992	0.0747362
DrugTol_JQ1	DNAJC9	DnaJ (Hsp40) homolog, subfamily C, member 9	0.00019996	0	0.000299498	0.00132142	0.00158974	1.08022	6.717	0.0656832	7.25583	0.0743555
DrugTol_JQ1	DOK1	docking protein 1, 62kDa (downstream of tyrosine kinase 1)	0.00019996	0	0.000299498	0.00132142	0.00158974	1.08122	4.89716	0.130874	5.29489	0.10747
DrugTol_JQ1	DPM2	dolichyl-phosphate mannosyltransferase polypeptide 2, regulatory subunit	0.00019996	0	0.000299498	0.00132142	0.00158974	1.05028	8.16936	0.0349049	8.58012	0.109094
DrugTol_JQ1	DDC	dopa decarboxylase (aromatic L-amino acid decarboxylase)	0.00019996	0	0.000299498	0.00132142	0.00158974	1.12507	4.65369	0.12339	5.23576	0.0906793
DrugTol_JQ1	DCT	dopachrome tautomerase (dopachrome delta-isomerase, tyrosine-related protein 2)	0.00019996	0	0.000299498	0.00132142	0.00158974	1.09291	9.52655	0.107469	10.4117	0.0852004
DrugTol_JQ1	DBH	dopamine beta-hydroxylase (dopamine beta-monooxygenase)	0.00019996	0	0.000299498	0.00132142	0.0287284	1.05599	4.81613	0.0685581	5.08577	0.12628
DrugTol_JQ1	DRD2	dopamine receptor D2	0.00019996	0	0.000299498	0.00132142	0.00158974	1.24648	5.70249	0.206944	7.10802	0.0524426
DrugTol_JQ1	DR1	down-regulator of transcription 1, TBP-binding (negative cofactor 2)	0.00019996	0	0.000299498	0.00132142	0.00158974	1.01867	10.3784	0.0469578	10.5722	0.0458814
DrugTol_JQ1	DPH2	DPH2 homolog (S. cerevisiae)	0.00019996	0	0.000299498	0.00132142	0.00158974	1.16074	7.42548	0.209887	8.61902	0.172322
DrugTol_JQ1	DPH5	DPH5 homolog (S. cerevisiae)	0.00019996	0	0.000299498	0.00132142	0.0176224	1.04961	7.34334	0.123284	7.70768	0.154946
DrugTol_JQ1	DPY19L2	dpy-19-like 2 (C. elegans)	0.00019996	0	0.000299498	0.00132142	0.0176224	1.19434	3.99946	0.181894	4.77672	0.284497
DrugTol_JQ1	DPY30	dpy-30 homolog (C. elegans)	0.00019996	0	0.000299498	0.00132142	0.00158974	1.02739	10.626	0.0533943	10.9171	0.0784455
DrugTol_JQ1	DYDC2	DPY30 domain containing 2	0.00019996	0	0.000299498	0.00132142	0.00158974	1.13253	4.2449	0.191126	4.80746	0.0954709
DrugTol_JQ1	DRAP1	DR1-associated protein 1 (negative cofactor 2 alpha)	0.00019996	0	0.000299498	0.00132142	0.00158974	1.0611	8.12345	0.136346	8.61978	0.0401756
DrugTol_JQ1	DUSP11	dual specificity phosphatase 11 (RNA/RNP complex 1-interacting)	0.00019996	0	0.000299498	0.00132142	0.00158974	1.07375	7.81018	0.122201	8.3862	0.115509
DrugTol_JQ1	DUSP12	dual specificity phosphatase 12	0.00019996	0	0.000299498	0.00132142	0.00158974	1.08301	7.90109	0.0823338	8.557	0.0595107
DrugTol_JQ1	DUSP16	dual specificity phosphatase 16	0.00019996	0	0.000299498	0.00132142	0.00158974	1.09875	6.98042	0.204054	7.66975	0.123235
DrugTol_JQ1	DUSP5	dual specificity phosphatase 5	0.00019996	0	0.000299498	0.00132142	0.00158974	1.14913	6.07418	0.0969014	6.98003	0.19571
DrugTol_JQ1	DUSP7	dual specificity phosphatase 7	0.00019996	0	0.000299498	0.00132142	0.00158974	1.17306	5.99477	0.163637	7.0322	0.0946962
DrugTol_JQ1	DYM	dymeclin	0.00019996	0	0.000299498	0.00132142	0.00158974	1.03225	9.72161	0.0450685	10.0351	0.125295
DrugTol_JQ1	DCTN1	dynactin 1	0.00019996	0	0.000299498	0.00132142	0.00158974	1.06466	7.87854	0.117486	8.38799	0.082985
DrugTol_JQ1	DNM1	dynamin 1	0.00019996	0	0.000299498	0.00132142	0.00158974	1.06706	8.35556	0.168728	8.91586	0.0453438
DrugTol_JQ1	DNM1L	dynamin 1-like	0.00019996	0	0.000299498	0.00132142	0.00158974	1.08159	9.54237	0.103894	10.3209	0.0696093
DrugTol_JQ1	DNM2	dynamin 2	0.00019996	0	0.000299498	0.00132142	0.00158974	1.03797	7.58647	0.103952	7.8745	0.0513953
DrugTol_JQ1	DNM3	dynamin 3	0.00019996	0	0.000299498	0.00132142	0.00158974	1.19857	4.09129	0.11755	4.9037	0.206353
DrugTol_JQ1	DNAH6	dynein, axonemal, heavy chain 6	0.00019996	0	0.000299498	0.00132142	0.00158974	1.60387	6.49059	0.0491103	10.4101	0.0708105
DrugTol_JQ1	DKC1	dyskeratosis congenita 1, dyskerin	0.00019996	0	0.000299498	0.00132142	0.00158974	1.01456	10.4708	0.0452557	10.6233	0.0330457
DrugTol_JQ1	DMD	dystrophin	0.00019996	0	0.000299498	0.00132142	0.0369964	1.04985	5.40623	0.121456	5.67575	0.0969699
DrugTol_JQ1	E2F1	E2F transcription factor 1	0.00019996	0	0.000299498	0.00132142	0.00158974	1.09142	7.6651	0.183761	8.36585	0.229898
DrugTol_JQ1	E2F4	E2F transcription factor 4, p107/p130-binding	0.00019996	0	0.000299498	0.00132142	0.00158974	1.088	8.09958	0.224017	8.81238	0.161669
DrugTol_JQ1	E2F6	E2F transcription factor 6	0.00019996	0	0.000299498	0.00132142	0.00158974	1.04764	7.47176	0.0467338	7.82769	0.128202
DrugTol_JQ1	E2F7	E2F transcription factor 7	0.00019996	0	0.000299498	0.00132142	0.00158974	1.04969	7.84795	0.0401747	8.23792	0.06426
DrugTol_JQ1	E4F1	E4F transcription factor 1	0.00019996	0	0.000299498	0.00132142	0.00158974	1.07355	6.38593	0.0671994	6.85562	0.0775788
DrugTol_JQ1	EBF2	early B-cell factor 2	0.00019996	0	0.000299498	0.00132142	0.00158974	1.33252	5.88135	0.0910424	7.83701	0.099465
DrugTol_JQ1	EML2	echinoderm microtubule associated protein like 2	0.00019996	0	0.000299498	0.00132142	0.0176224	1.04615	6.00585	0.0795699	6.28299	0.123676
DrugTol_JQ1	EML4	echinoderm microtubule associated protein like 4	0.00019996	0	0.000299498	0.00132142	0.00158974	1.05069	10.2902	0.0476792	10.8119	0.0528128
DrugTol_JQ1	EML6	echinoderm microtubule associated protein like 6	0.00019996	0	0.000299498	0.00132142	0.00158974	1.17122	3.99516	0.148072	4.67922	0.114118
DrugTol_JQ1	EVI5	ecotropic viral integration site 5	0.00019996	0	0.000299498	0.00132142	0.0288394	1.04112	7.37127	0.141011	7.67434	0.0812434
DrugTol_JQ1	ECSIT	ECSIT homolog (Drosophila)	0.00019996	0	0.000299498	0.00132142	0.00158974	1.15406	7.24904	0.151285	8.36582	0.190422
DrugTol_JQ1	ENOX1	ecto-NOX disulfide-thiol exchanger 1	0.00019996	0	0.000299498	0.00132142	0.00158974	1.74636	4.61135	0.218952	8.05307	0.0545472
DrugTol_JQ1	ENTPD6	ectonucleoside triphosphate diphosphohydrolase 6 (putative)	0.00019996	0	0.000299498	0.00132142	0.0369964	1.06619	6.98016	0.147031	7.44219	0.224217
DrugTol_JQ1	ENTPD7	ectonucleoside triphosphate diphosphohydrolase 7	0.00019996	0	0.000299498	0.00132142	0.0368457	1.05271	7.1666	0.216876	7.54435	0.0378323
DrugTol_JQ1	EPG5	ectopic P-granules autophagy protein 5 homolog (C. elegans)	0.00019996	0	0.000299498	0.00132142	0.0176224	1.07175	5.96243	0.137122	6.39022	0.127296
DrugTol_JQ1	EFCAB4B	EF-hand calcium binding domain 4B	0.00019996	0	0.000299498	0.00132142	0.00158974	1.80425	4.532	0.295526	8.17684	0.0559294
DrugTol_JQ1	EFR3B	EFR3 homolog B (S. cerevisiae)	0.00019996	0	0.000299498	0.00132142	0.00158974	1.19681	6.36521	0.21822	7.61796	0.11139
DrugTol_JQ1	EMR1	egf-like module containing, mucin-like, hormone receptor-like 1	0.00019996	0	0.000299498	0.00132142	0.0176224	1.18868	3.47312	0.337915	4.12841	0.11166
DrugTol_JQ1	EMR4P	egf-like module containing, mucin-like, hormone receptor-like 4 pseudogene	0.00019996	0	0.000299498	0.00132142	0.00158974	1.42397	3.755	0.149315	5.34701	0.233179
DrugTol_JQ1	EDIL3	EGF-like repeats and discoidin I-like domains 3	0.00019996	0	0.000299498	0.00132142	0.00158974	1.07631	5.05302	0.103516	5.43861	0.0584588
DrugTol_JQ1	EGLN1	egl nine homolog 1 (C. elegans)	0.00019996	0	0.000299498	0.00132142	0.00158974	1.04815	7.93132	0.0706357	8.31325	0.0453205
DrugTol_JQ1	EHBP1	EH domain binding protein 1	0.00019996	0	0.000299498	0.00132142	0.00158974	1.05926	8.18042	0.0864686	8.66517	0.118449
DrugTol_JQ1	EHD3	EH-domain containing 3	0.00019996	0	0.000299498	0.00132142	0.00158974	1.1218	7.24461	0.123664	8.12699	0.067768
DrugTol_JQ1	EHD4	EH-domain containing 4	0.00019996	0	0.000299498	0.00132142	0.00158974	1.16364	6.32376	0.207762	7.35857	0.0464563
DrugTol_JQ1	ELAC2	elaC homolog 2 (E. coli)	0.00019996	0	0.000299498	0.00132142	0.00158974	1.05709	9.20962	0.0900248	9.73541	0.0642007
DrugTol_JQ1	ELAVL1	ELAV (embryonic lethal, abnormal vision, Drosophila)-like 1 (Hu antigen R)	0.00019996	0	0.000299498	0.00132142	0.00158974	1.05161	9.34113	0.0730386	9.82326	0.0725436
DrugTol_JQ1	ERC1	ELKS/RAB6-interacting/CAST family member 1	0.00019996	0	0.000299498	0.00132142	0.00158974	1.11705	8.28774	0.130712	9.25779	0.0604964
DrugTol_JQ1	EVC	Ellis van Creveld syndrome	0.00019996	0	0.000299498	0.00132142	0.0238809	1.0373	6.427	0.0574328	6.6667	0.103969
DrugTol_JQ1	ELMOD1	ELMO/CED-12 domain containing 1	0.00019996	0	0.000299498	0.00132142	0.00158974	1.24094	4.9666	0.25454	6.16324	0.101885
DrugTol_JQ1	ELOF1	elongation factor 1 homolog (S. cerevisiae)	0.00019996	0	0.000299498	0.00132142	0.00158974	1.15577	8.0439	0.288112	9.29689	0.251793
DrugTol_JQ1	ELL	elongation factor RNA polymerase II	0.00019996	0	0.000299498	0.00132142	0.00158974	1.05108	6.18241	0.0764936	6.49821	0.195334
DrugTol_JQ1	ELP2	elongation protein 2 homolog (S. cerevisiae)	0.00019996	0	0.000299498	0.00132142	0.00158974	1.06672	7.90543	0.11046	8.43288	0.0655805
DrugTol_JQ1	ELP3	elongation protein 3 homolog (S. cerevisiae)	0.00019996	0	0.000299498	0.00132142	0.0176224	1.01684	8.89305	0.060612	9.04285	0.0433231
DrugTol_JQ1	ELOVL1	ELOVL fatty acid elongase 1	0.00019996	0	0.000299498	0.00132142	0.00158974	1.12283	7.39318	0.139172	8.30131	0.188707
DrugTol_JQ1	EMB	embigin	0.00019996	0	0.000299498	0.00132142	0.0176224	1.05482	8.18521	0.213892	8.63394	0.0650839
DrugTol_JQ1	EMG1	EMG1 nucleolar protein homolog (S. cerevisiae)	0.00019996	0	0.000299498	0.00132142	0.00158974	1.15552	6.98806	0.0950244	8.07484	0.0735157
DrugTol_JQ1	EBP	emopamil binding protein (sterol isomerase)	0.00019996	0	0.000299498	0.00132142	0.00158974	1.04016	8.69912	0.0965175	9.04847	0.0970803
DrugTol_JQ1	ERVMER61-1	endogenous retrovirus group MER61, member 1	0.00019996	0	0.000299498	0.00132142	0.00158974	1.33815	7.58056	0.12684	10.1439	0.0625945
DrugTol_JQ1	ERVV-1	endogenous retrovirus group V, member 1	0.00019996	0	0.000299498	0.00132142	0.00158974	1.22512	4.99544	0.16412	6.12001	0.146469
DrugTol_JQ1	ERVV-2	endogenous retrovirus group V, member 2	0.00019996	0	0.000299498	0.00132142	0.00158974	1.81572	4.85794	0.18774	8.82069	0.159669
DrugTol_JQ1	ENDOD1	endonuclease domain containing 1	0.00019996	0	0.000299498	0.00132142	0.00158974	1.39233	5.25045	0.258861	7.31035	0.103503
DrugTol_JQ1	ERMP1	endoplasmic reticulum metallopeptidase 1	0.00019996	0	0.000299498	0.00132142	0.00158974	1.0338	6.89142	0.0557629	7.12438	0.0719357
DrugTol_JQ1	ERP27	endoplasmic reticulum protein 27	0.00019996	0	0.000299498	0.00132142	0.00158974	1.86376	4.65347	0.332707	8.67295	0.189586
DrugTol_JQ1	ERP29	endoplasmic reticulum protein 29	0.00019996	0	0.000299498	0.00132142	0.00158974	1.07289	6.96048	0.0907425	7.46779	0.164585
DrugTol_JQ1	EPAS1	endothelial PAS domain protein 1	0.00019996	0	0.000299498	0.00132142	0.00158974	1.11395	5.94786	0.116366	6.62564	0.133098
DrugTol_JQ1	ELMO1	engulfment and cell motility 1	0.00019996	0	0.000299498	0.00132142	0.00158974	1.07413	6.63904	0.10749	7.13121	0.149364
DrugTol_JQ1	ELMO3	engulfment and cell motility 3	0.00019996	0	0.000299498	0.00132142	0.0886115	1.0342	5.43232	0.125832	5.61811	0.0833668
DrugTol_JQ1	EZH2	enhancer of zeste homolog 2 (Drosophila)	0.00019996	0	0.000299498	0.00132142	0.00158974	1.02487	9.38026	0.0509201	9.61359	0.0487374
DrugTol_JQ1	ENO2	enolase 2 (gamma, neuronal)	0.00019996	0	0.000299498	0.00132142	0.00158974	1.06097	6.25463	0.0764799	6.63598	0.14189
DrugTol_JQ1	ENOSF1	enolase superfamily member 1	0.00019996	0	0.000299498	0.00132142	0.00158974	1.04357	7.62648	0.0916326	7.95876	0.0635749
DrugTol_JQ1	ENOPH1	enolase-phosphatase 1	0.00019996	0	0.000299498	0.00132142	0.00158974	1.05195	9.14225	0.0355128	9.61721	0.0784208
DrugTol_JQ1	ECH1	enoyl CoA hydratase 1, peroxisomal	0.00019996	0	0.000299498	0.00132142	0.00158974	1.16517	8.32808	0.0418867	9.70361	0.165269
DrugTol_JQ1	ECHS1	enoyl CoA hydratase, short chain, 1, mitochondrial	0.00019996	0	0.000299498	0.00132142	0.00158974	1.05154	9.1967	0.123617	9.67067	0.146936
DrugTol_JQ1	ECI1	enoyl-CoA delta isomerase 1	0.00019996	0	0.000299498	0.00132142	0.00158974	1.09624	7.9829	0.126131	8.75116	0.211274
DrugTol_JQ1	ENTHD1	ENTH domain containing 1	0.00019996	0	0.000299498	0.00132142	0.00158974	1.74732	2.3603	0.245172	4.12419	0.310386
DrugTol_JQ1	EFNB2	ephrin-B2	0.00019996	0	0.000299498	0.00132142	0.00158974	1.06718	6.28389	0.103103	6.70603	0.111089
DrugTol_JQ1	EMP3	epithelial membrane protein 3	0.00019996	0	0.000299498	0.00132142	0.0360518	1.0372	7.1168	0.0915898	7.38153	0.134611
DrugTol_JQ1	EPHX1	epoxide hydrolase 1, microsomal (xenobiotic)	0.00019996	0	0.000299498	0.00132142	0.00158974	1.11545	7.51456	0.0981103	8.38213	0.0986908
DrugTol_JQ1	EPHX3	epoxide hydrolase 3	0.00019996	0	0.000299498	0.00132142	0.0176224	1.04801	4.51188	0.0735428	4.72848	0.0954916
DrugTol_JQ1	EPN2	epsin 2	0.00019996	0	0.000299498	0.00132142	0.00158974	1.07022	6.9167	0.161911	7.4024	0.0903801
DrugTol_JQ1	ERLIN2	ER lipid raft associated 2	0.00019996	0	0.000299498	0.00132142	0.00158974	1.05805	6.99673	0.0863411	7.40289	0.0648758
DrugTol_JQ1	ERAL1	Era G-protein-like 1 (E. coli)	0.00019996	0	0.000299498	0.00132142	0.00158974	1.07241	8.78926	0.161202	9.42568	0.0672223
DrugTol_JQ1	ERGIC2	ERGIC and golgi 2	0.00019996	0	0.000299498	0.00132142	0.00158974	1.05252	9.89329	0.105179	10.4129	0.081983
DrugTol_JQ1	ERGIC3	ERGIC and golgi 3	0.00019996	0	0.000299498	0.00132142	0.0251352	1.03102	7.78171	0.105019	8.02307	0.0810594
DrugTol_JQ1	ERO1L	ERO1-like (S. cerevisiae)	0.00019996	0	0.000299498	0.00132142	0.0176224	1.03723	8.49963	0.110462	8.81603	0.0998997
DrugTol_JQ1	ERMAP	erythroblast membrane-associated protein (Scianna blood group)	0.00019996	0	0.000299498	0.00132142	0.00158974	1.24033	5.82863	0.0866118	7.22941	0.11768
DrugTol_JQ1	EPB41L3	erythrocyte membrane protein band 4.1-like 3	0.00019996	0	0.000299498	0.00132142	0.00158974	1.05698	8.89483	0.06907	9.4017	0.0332996
DrugTol_JQ1	EME2	essential meiotic endonuclease 1 homolog 2 (S. pombe)	0.00019996	0	0.000299498	0.00132142	0.0176224	1.04026	6.7939	0.112859	7.06744	0.0735601
DrugTol_JQ1	ESCO1	establishment of cohesion 1 homolog 1 (S. cerevisiae)	0.00019996	0	0.000299498	0.00132142	0.0539278	1.04309	7.69098	0.222503	8.02238	0.066394
DrugTol_JQ1	ESR1	estrogen receptor 1	0.00019996	0	0.000299498	0.00132142	0.00158974	1.59795	4.40211	0.113007	7.03436	0.22223
DrugTol_JQ1	ESR2	estrogen receptor 2 (ER beta)	0.00019996	0	0.000299498	0.00132142	0.0351545	1.05913	4.87535	0.121235	5.16365	0.136977
DrugTol_JQ1	ESRRA	estrogen-related receptor alpha	0.00019996	0	0.000299498	0.00132142	0.00158974	1.11036	6.14011	0.210828	6.81776	0.166296
DrugTol_JQ1	ESRRG	estrogen-related receptor gamma	0.00019996	0	0.000299498	0.00132142	0.00158974	1.10789	6.87511	0.050807	7.61687	0.091554
DrugTol_JQ1	ETNK1	ethanolamine kinase 1	0.00019996	0	0.000299498	0.00132142	0.00158974	1.04205	8.83758	0.139998	9.20919	0.0471366
DrugTol_JQ1	ETNK2	ethanolamine kinase 2	0.00019996	0	0.000299498	0.00132142	0.00158974	1.07343	5.5627	0.09907	5.97114	0.179987
DrugTol_JQ1	EPT1	ethanolaminephosphotransferase 1 (CDP-ethanolamine-specific)	0.00019996	0	0.000299498	0.00132142	0.00158974	1.09356	8.31351	0.057882	9.09129	0.0819908
DrugTol_JQ1	EI24	etoposide induced 2.4 mRNA	0.00019996	0	0.000299498	0.00132142	0.00158974	1.03854	9.01416	0.0405225	9.36158	0.0613076
DrugTol_JQ1	ETV6	ets variant 6	0.00019996	0	0.000299498	0.00132142	0.00158974	1.11673	6.53463	0.117734	7.29741	0.0811519
DrugTol_JQ1	EHMT2	euchromatic histone-lysine N-methyltransferase 2	0.00019996	0	0.000299498	0.00132142	0.0176224	1.07178	7.93599	0.185546	8.50562	0.169317
DrugTol_JQ1	EEF2K	eukaryotic elongation factor-2 kinase	0.00019996	0	0.000299498	0.00132142	0.00158974	1.05668	8.90441	0.0765526	9.40907	0.0828741
DrugTol_JQ1	EEF1B2	eukaryotic translation elongation factor 1 beta 2	0.00019996	0	0.000299498	0.00132142	0.00158974	1.04501	10.4529	0.0591898	10.9234	0.0620561
DrugTol_JQ1	EEF2	eukaryotic translation elongation factor 2	0.00019996	0	0.000299498	0.00132142	0.0176224	1.01415	12.7157	0.0800201	12.8956	0.0367143
DrugTol_JQ1	EIF1AD	eukaryotic translation initiation factor 1A domain containing	0.00019996	0	0.000299498	0.00132142	0.00158974	1.09125	7.8521	0.16485	8.56859	0.0351322
DrugTol_JQ1	EIF2AK4	eukaryotic translation initiation factor 2 alpha kinase 4	0.00019996	0	0.000299498	0.00132142	0.00158974	1.06154	7.65709	0.0245146	8.12831	0.0726008
DrugTol_JQ1	EIF2AK2	eukaryotic translation initiation factor 2-alpha kinase 2	0.00019996	0	0.000299498	0.00132142	0.00158974	1.08455	7.22105	0.116064	7.83157	0.11722
DrugTol_JQ1	EIF2B1	eukaryotic translation initiation factor 2B, subunit 1 alpha, 26kDa	0.00019996	0	0.000299498	0.00132142	0.00158974	1.0313	9.95059	0.0726125	10.262	0.0599807
DrugTol_JQ1	EIF2B4	eukaryotic translation initiation factor 2B, subunit 4 delta, 67kDa	0.00019996	0	0.000299498	0.00132142	0.00158974	1.0531	7.06064	0.0987486	7.43557	0.0767053
DrugTol_JQ1	EIF2D	eukaryotic translation initiation factor 2D	0.00019996	0	0.000299498	0.00132142	0.0176224	1.03336	9.33195	0.167313	9.64328	0.0437003
DrugTol_JQ1	EIF3G	eukaryotic translation initiation factor 3, subunit G	0.00019996	0	0.000299498	0.00132142	0.00158974	1.05168	10.2378	0.0406768	10.7669	0.0746261
DrugTol_JQ1	EIF3K	eukaryotic translation initiation factor 3, subunit K	0.00019996	0	0.000299498	0.00132142	0.00158974	1.02185	10.6544	0.0611027	10.8872	0.08132
DrugTol_JQ1	EIF4B	eukaryotic translation initiation factor 4B	0.00019996	0	0.000299498	0.00132142	0.00158974	1.09824	9.15172	0.0558376	10.0508	0.103249
DrugTol_JQ1	EIF4EBP1	eukaryotic translation initiation factor 4E binding protein 1	0.00019996	0	0.000299498	0.00132142	0.00158974	1.05935	8.58743	0.0790497	9.0971	0.131732
DrugTol_JQ1	EIF5	eukaryotic translation initiation factor 5	0.00019996	0	0.000299498	0.00132142	0.00158974	1.04971	8.50656	0.133451	8.92938	0.0319559
DrugTol_JQ1	EIF6	eukaryotic translation initiation factor 6	0.00019996	0	0.000299498	0.00132142	0.00158974	1.08249	8.2517	0.11996	8.93242	0.127727
DrugTol_JQ1	ERCC4	excision repair cross-complementing rodent repair deficiency, complementation group 4	0.00019996	0	0.000299498	0.00132142	0.00158974	1.08593	7.41443	0.127276	8.05152	0.123979
DrugTol_JQ1	EXOC6B	exocyst complex component 6B	0.00019996	0	0.000299498	0.00132142	0.00158974	1.19959	6.38597	0.0998964	7.66054	0.169144
DrugTol_JQ1	EXOC8	exocyst complex component 8	0.00019996	0	0.000299498	0.00132142	0.00158974	1.04692	8.00589	0.0767209	8.38156	0.0240107
DrugTol_JQ1	EXO1	exonuclease 1	0.00019996	0	0.000299498	0.00132142	0.00158974	1.04636	8.47137	0.0574612	8.86412	0.0748209
DrugTol_JQ1	EXD2	exonuclease 3'-5' domain containing 2	0.00019996	0	0.000299498	0.00132142	0.00158974	1.21179	5.05666	0.199301	6.12761	0.156652
DrugTol_JQ1	LOC81691	exonuclease NEF-sp	0.00019996	0	0.000299498	0.00132142	0.00158974	1.04007	6.8373	0.0654257	7.1113	0.0445204
DrugTol_JQ1	EXOSC1	exosome component 1	0.00019996	0	0.000299498	0.00132142	0.00158974	1.04665	7.37974	0.0512556	7.72398	0.079013
DrugTol_JQ1	EXOSC2	exosome component 2	0.00019996	0	0.000299498	0.00132142	0.00158974	1.0299	8.98458	0.078821	9.25321	0.0644559
DrugTol_JQ1	EXOSC4	exosome component 4	0.00019996	0	0.000299498	0.00132142	0.00158974	1.08679	7.26771	0.14689	7.89845	0.225143
DrugTol_JQ1	EXOSC5	exosome component 5	0.00019996	0	0.000299498	0.00132142	0.00158974	1.0741	9.33667	0.150537	10.0285	0.0992242
DrugTol_JQ1	EXOSC6	exosome component 6	0.00019996	0	0.000299498	0.00132142	0.00158974	1.04082	8.89592	0.0893052	9.25903	0.0998914
DrugTol_JQ1	EXT2	exostosin 2	0.00019996	0	0.000299498	0.00132142	0.00158974	1.03684	7.42912	0.046798	7.70278	0.106753
DrugTol_JQ1	XPO6	exportin 6	0.00019996	0	0.000299498	0.00132142	0.00158974	1.03329	10.4497	0.105707	10.7976	0.0521193
DrugTol_JQ1	XPO7	exportin 7	0.00019996	0	0.000299498	0.00132142	0.00158974	1.02624	9.57092	0.0808341	9.82203	0.0603006
DrugTol_JQ1	ESYT2	extended synaptotagmin-like protein 2	0.00019996	0	0.000299498	0.00132142	0.00158974	1.08896	8.09027	0.0832173	8.80997	0.0763575
DrugTol_JQ1	ESPL1	extra spindle pole bodies homolog 1 (S. cerevisiae)	0.00019996	0	0.000299498	0.00132142	0.00158974	1.10366	6.54479	0.150033	7.22324	0.138232
DrugTol_JQ1	ECM1	extracellular matrix protein 1	0.00019996	0	0.000299498	0.00132142	0.0176224	1.07223	4.93853	0.114052	5.29524	0.141955
DrugTol_JQ1	EYA2	eyes absent homolog 2 (Drosophila)	0.00019996	0	0.000299498	0.00132142	0.00158974	1.09063	9.04105	0.0595894	9.86048	0.0588782
DrugTol_JQ1	EZR	ezrin	0.00019996	0	0.000299498	0.00132142	0.00158974	1.02534	10.7076	0.0427013	10.979	0.0556283
DrugTol_JQ1	FBXL12	F-box and leucine-rich repeat protein 12	0.00019996	0	0.000299498	0.00132142	0.00158974	1.11817	7.16324	0.176199	8.00972	0.182012
DrugTol_JQ1	FBXL14	F-box and leucine-rich repeat protein 14	0.00019996	0	0.000299498	0.00132142	0.00158974	1.11397	6.09173	0.205719	6.78601	0.157566
DrugTol_JQ1	FBXL15	F-box and leucine-rich repeat protein 15	0.00019996	0	0.000299498	0.00132142	0.00158974	1.11336	5.16086	0.232045	5.74592	0.170179
DrugTol_JQ1	FBXL22	F-box and leucine-rich repeat protein 22	0.00019996	0	0.000299498	0.00132142	0.0723769	1.08784	3.06132	0.123933	3.33022	0.17381
DrugTol_JQ1	FBXW8	F-box and WD repeat domain containing 8	0.00019996	0	0.000299498	0.00132142	0.0178489	1.04571	8.5163	0.144067	8.90557	0.0552448
DrugTol_JQ1	FBXO21	F-box protein 21	0.00019996	0	0.000299498	0.00132142	0.00158974	1.05191	8.00285	0.0724414	8.41827	0.0989399
DrugTol_JQ1	FBXO25	F-box protein 25	0.00019996	0	0.000299498	0.00132142	0.0176224	1.07658	6.11902	0.157028	6.58761	0.0282879
DrugTol_JQ1	FBXO31	F-box protein 31	0.00019996	0	0.000299498	0.00132142	0.0288394	1.0489	7.67397	0.178125	8.04924	0.110073
DrugTol_JQ1	FBXO33	F-box protein 33	0.00019996	0	0.000299498	0.00132142	0.00158974	1.03739	7.37969	0.070286	7.65564	0.113743
DrugTol_JQ1	F11R	F11 receptor	0.00019996	0	0.000299498	0.00132142	0.00158974	1.27529	5.02623	0.121703	6.40993	0.0701918
DrugTol_JQ1	FLAD1	FAD1 flavin adenine dinucleotide synthetase homolog (S. cerevisiae)	0.00019996	0	0.000299498	0.00132142	0.00158974	1.08606	6.82642	0.07821	7.41389	0.139381
DrugTol_JQ1	FAM103A1	family with sequence similarity 103, member A1	0.00019996	0	0.000299498	0.00132142	0.00158974	1.03013	7.76741	0.0774177	8.00144	0.0794963
DrugTol_JQ1	FAM108A4P	family with sequence similarity 108, member A4, pseudogene	0.00019996	0	0.000299498	0.00132142	0.00158974	1.16228	3.13493	0.178893	3.64366	0.0986991
DrugTol_JQ1	FAM111B	family with sequence similarity 111, member B	0.00019996	0	0.000299498	0.00132142	0.00158974	1.10983	7.35589	0.108725	8.16377	0.16233
DrugTol_JQ1	FAM115A	family with sequence similarity 115, member A	0.00019996	0	0.000299498	0.00132142	0.00158974	1.04862	9.9113	0.0954584	10.3932	0.0641421
DrugTol_JQ1	FAM117A	family with sequence similarity 117, member A	0.00019996	0	0.000299498	0.00132142	0.00158974	1.09567	5.21577	0.103763	5.71474	0.138591
DrugTol_JQ1	FAM124A	family with sequence similarity 124A	0.00019996	0	0.000299498	0.00132142	0.0176224	1.07241	5.4135	0.0959863	5.80547	0.187344
DrugTol_JQ1	FAM125A	family with sequence similarity 125, member A	0.00019996	0	0.000299498	0.00132142	0.00158974	1.11713	6.06579	0.132258	6.7763	0.121095
DrugTol_JQ1	FAM125B	family with sequence similarity 125, member B	0.00019996	0	0.000299498	0.00132142	0.00158974	1.22528	5.90449	0.108094	7.23466	0.102433
DrugTol_JQ1	FAM129A	family with sequence similarity 129, member A	0.00019996	0	0.000299498	0.00132142	0.00158974	1.20222	4.2618	0.123408	5.12364	0.139954
DrugTol_JQ1	FAM136A	family with sequence similarity 136, member A	0.00019996	0	0.000299498	0.00132142	0.00158974	1.17148	5.74717	0.208124	6.73271	0.0651852
DrugTol_JQ1	FAM138C	family with sequence similarity 138, member C	0.00019996	0	0.000299498	0.00132142	0.00158974	1.05754	6.37926	0.0642481	6.74633	0.121257
DrugTol_JQ1	FAM160B2	family with sequence similarity 160, member B2	0.00019996	0	0.000299498	0.00132142	0.00158974	1.08639	6.10185	0.080536	6.62902	0.191281
DrugTol_JQ1	FAM171A1	family with sequence similarity 171, member A1	0.00019996	0	0.000299498	0.00132142	0.00158974	1.07708	8.99831	0.143462	9.69188	0.0959915
DrugTol_JQ1	FAM171B	family with sequence similarity 171, member B	0.00019996	0	0.000299498	0.00132142	0.00158974	1.17064	7.69542	0.176773	9.00858	0.121761
DrugTol_JQ1	FAM173A	family with sequence similarity 173, member A	0.00019996	0	0.000299498	0.00132142	0.00158974	1.0723	7.71354	0.16599	8.27121	0.256997
DrugTol_JQ1	FAM175B	family with sequence similarity 175, member B	0.00019996	0	0.000299498	0.00132142	0.00158974	1.02634	8.32679	0.0469483	8.54613	0.0458294
DrugTol_JQ1	FAM179A	family with sequence similarity 179, member A	0.00019996	0	0.000299498	0.00132142	0.0278679	1.10006	4.35811	0.225785	4.79419	0.11378
DrugTol_JQ1	FAM186B	family with sequence similarity 186, member B	0.00019996	0	0.000299498	0.00132142	0.0178489	1.11793	3.88447	0.176075	4.34254	0.181943
DrugTol_JQ1	FAM189B	family with sequence similarity 189, member B	0.00019996	0	0.000299498	0.00132142	0.00158974	1.08317	7.27062	0.127871	7.87532	0.0982446
DrugTol_JQ1	FAM192A	family with sequence similarity 192, member A	0.00019996	0	0.000299498	0.00132142	0.00158974	1.02793	8.69727	0.0374836	8.94022	0.0361429
DrugTol_JQ1	FAM40B	family with sequence similarity 40, member B	0.00019996	0	0.000299498	0.00132142	0.00158974	1.14559	7.88913	0.0910955	9.03767	0.103407
DrugTol_JQ1	FAM5B	family with sequence similarity 5, member B	0.00019996	0	0.000299498	0.00132142	0.00158974	1.12965	4.31962	0.0960208	4.87967	0.116034
DrugTol_JQ1	FAM54A	family with sequence similarity 54, member A	0.00019996	0	0.000299498	0.00132142	0.00158974	1.13861	4.57775	0.0498944	5.21228	0.174139
DrugTol_JQ1	FAM57A	family with sequence similarity 57, member A	0.00019996	0	0.000299498	0.00132142	0.00158974	1.1831	5.46193	0.142698	6.46201	0.0935914
DrugTol_JQ1	FAM59A	family with sequence similarity 59, member A	0.00019996	0	0.000299498	0.00132142	0.00158974	1.27434	5.8232	0.156158	7.42075	0.117566
DrugTol_JQ1	FAM60A	family with sequence similarity 60, member A	0.00019996	0	0.000299498	0.00132142	0.00158974	1.04097	9.49162	0.0702655	9.88047	0.0771389
DrugTol_JQ1	FAM63A	family with sequence similarity 63, member A	0.00019996	0	0.000299498	0.00132142	0.00158974	1.15951	5.47035	0.0536937	6.34293	0.144854
DrugTol_JQ1	FAM70A	family with sequence similarity 70, member A	0.00019996	0	0.000299498	0.00132142	0.00158974	1.1693	4.98445	0.159001	5.82831	0.164795
DrugTol_JQ1	FAM71F1	family with sequence similarity 71, member F1	0.00019996	0	0.000299498	0.00132142	0.00158974	2.06236	3.56659	0.399075	7.35559	0.0538594
DrugTol_JQ1	FAM73A	family with sequence similarity 73, member A	0.00019996	0	0.000299498	0.00132142	0.00158974	1.05993	7.6401	0.0880066	8.09795	0.114026
DrugTol_JQ1	FAM78B	family with sequence similarity 78, member B	0.00019996	0	0.000299498	0.00132142	0.00158974	1.15575	6.09876	0.163416	7.04867	0.134062
DrugTol_JQ1	FAM81A	family with sequence similarity 81, member A	0.00019996	0	0.000299498	0.00132142	0.0176224	1.05243	5.99725	0.153925	6.3117	0.0737097
DrugTol_JQ1	FAM82A2	family with sequence similarity 82, member A2	0.00019996	0	0.000299498	0.00132142	0.00158974	1.09377	7.27854	0.142245	7.96106	0.0502752
DrugTol_JQ1	FAM86A	family with sequence similarity 86, member A	0.00019996	0	0.000299498	0.00132142	0.00158974	1.11076	7.52216	0.177154	8.35533	0.0561333
DrugTol_JQ1	FAM9B	family with sequence similarity 9, member B	0.00019996	0	0.000299498	0.00132142	0.00158974	1.18401	4.45446	0.28795	5.27411	0.14945
DrugTol_JQ1	FAM90A1	family with sequence similarity 90, member A1	0.00019996	0	0.000299498	0.00132142	0.00158974	1.28738	5.50345	0.20324	7.085	0.0929067
DrugTol_JQ1	FAM96A	family with sequence similarity 96, member A	0.00019996	0	0.000299498	0.00132142	0.00158974	1.03573	7.34434	0.119176	7.60673	0.0449627
DrugTol_JQ1	FAM96B	family with sequence similarity 96, member B	0.00019996	0	0.000299498	0.00132142	0.00158974	1.06074	8.94874	0.12111	9.49229	0.141205
DrugTol_JQ1	FAM98A	family with sequence similarity 98, member A	0.00019996	0	0.000299498	0.00132142	0.00158974	1.06242	8.73036	0.131868	9.27534	0.0841484
DrugTol_JQ1	FAM98C	family with sequence similarity 98, member C	0.00019996	0	0.000299498	0.00132142	0.00158974	1.05228	4.57643	0.0465718	4.81568	0.0825762
DrugTol_JQ1	FANCA	Fanconi anemia, complementation group A	0.00019996	0	0.000299498	0.00132142	0.00158974	1.11147	7.95142	0.10062	8.83776	0.139001
DrugTol_JQ1	FANCE	Fanconi anemia, complementation group E	0.00019996	0	0.000299498	0.00132142	0.00158974	1.06775	6.49046	0.0941939	6.93022	0.163115
DrugTol_JQ1	FANCG	Fanconi anemia, complementation group G	0.00019996	0	0.000299498	0.00132142	0.00158974	1.15028	6.16874	0.108588	7.09579	0.135591
DrugTol_JQ1	FDPS	farnesyl diphosphate synthase	0.00019996	0	0.000299498	0.00132142	0.0176224	1.03411	7.02569	0.0961112	7.26532	0.111511
DrugTol_JQ1	FDFT1	farnesyl-diphosphate farnesyltransferase 1	0.00019996	0	0.000299498	0.00132142	0.00158974	1.07664	6.45954	0.0722107	6.95461	0.0695224
DrugTol_JQ1	FAF1	Fas (TNFRSF6) associated factor 1	0.00019996	0	0.000299498	0.00132142	0.00158974	1.03086	9.01994	0.041953	9.2983	0.0804073
DrugTol_JQ1	FASTK	Fas-activated serine/threonine kinase	0.00019996	0	0.000299498	0.00132142	0.00158974	1.15741	6.95573	0.162074	8.05064	0.223101
DrugTol_JQ1	FEZ1	fasciculation and elongation protein zeta 1 (zygin I)	0.00019996	0	0.000299498	0.00132142	0.00158974	1.29748	6.26405	0.177402	8.12751	0.160931
DrugTol_JQ1	FTO	fat mass and obesity associated	0.00019996	0	0.000299498	0.00132142	0.00158974	1.03558	7.5856	0.0794662	7.85552	0.065557
DrugTol_JQ1	FAT2	FAT tumor suppressor homolog 2 (Drosophila)	0.00019996	0	0.000299498	0.00132142	0.00158974	1.10184	4.06428	0.174426	4.47821	0.101738
DrugTol_JQ1	FABP3	fatty acid binding protein 3, muscle and heart (mammary-derived growth inhibitor)	0.00019996	0	0.000299498	0.00132142	0.00158974	1.14716	4.49242	0.188942	5.15352	0.100757
DrugTol_JQ1	FADS1	fatty acid desaturase 1	0.00019996	0	0.000299498	0.00132142	0.00158974	1.08902	8.33997	0.0625031	9.08241	0.01181
DrugTol_JQ1	FADS2	fatty acid desaturase 2	0.00019996	0	0.000299498	0.00132142	0.00158974	1.10855	6.96953	0.0958624	7.72608	0.103267
DrugTol_JQ1	FASN	fatty acid synthase	0.00019996	0	0.000299498	0.00132142	0.0176224	1.03713	9.76699	0.189925	10.1297	0.106958
DrugTol_JQ1	FEM1A	fem-1 homolog a (C. elegans)	0.00019996	0	0.000299498	0.00132142	0.00158974	1.08785	8.08665	0.1058	8.7971	0.113498
DrugTol_JQ1	FRMPD1	FERM and PDZ domain containing 1	0.00019996	0	0.000299498	0.00132142	0.00158974	1.22405	6.33618	0.124581	7.75577	0.111718
DrugTol_JQ1	FRMPD4	FERM and PDZ domain containing 4	0.00019996	0	0.000299498	0.00132142	0.00158974	1.17129	4.91825	0.188027	5.7607	0.16745
DrugTol_JQ1	FRMD3	FERM domain containing 3	0.00019996	0	0.000299498	0.00132142	0.00158974	1.14277	5.07087	0.148117	5.79486	0.1999
DrugTol_JQ1	FRMD8	FERM domain containing 8	0.00019996	0	0.000299498	0.00132142	0.0295513	1.18444	5.18137	0.464822	6.13704	0.19987
DrugTol_JQ1	FARP2	FERM, RhoGEF and pleckstrin domain protein 2	0.00019996	0	0.000299498	0.00132142	0.00158974	1.098	7.03916	0.0710804	7.72897	0.0760227
DrugTol_JQ1	FDX1	ferredoxin 1	0.00019996	0	0.000299498	0.00132142	0.00158974	1.0746	7.07912	0.0983306	7.60725	0.103957
DrugTol_JQ1	FDX1L	ferredoxin 1-like	0.00019996	0	0.000299498	0.00132142	0.00158974	1.209	4.67278	0.24222	5.6494	0.0729773
DrugTol_JQ1	FRRS1	ferric-chelate reductase 1	0.00019996	0	0.000299498	0.00132142	0.00158974	1.14182	6.9206	0.0529588	7.90211	0.115242
DrugTol_JQ1	FECH	ferrochelatase	0.00019996	0	0.000299498	0.00132142	0.0176224	1.03018	6.78089	0.0545538	6.98554	0.0845225
DrugTol_JQ1	FGFR1OP2	FGFR1 oncogene partner 2	0.00019996	0	0.000299498	0.00132142	0.00158974	1.21051	6.48804	0.269362	7.85384	0.087179
DrugTol_JQ1	LOC100335030	FGFR1 oncogene partner 2 pseudogene	0.00019996	0	0.000299498	0.00132142	0.00158974	1.1467	6.21313	0.292918	7.12458	0.134788
DrugTol_JQ1	FBL	fibrillarin	0.00019996	0	0.000299498	0.00132142	0.0178489	1.01397	10.8146	0.0436366	10.9657	0.0683711
DrugTol_JQ1	FBN1	fibrillin 1	0.00019996	0	0.000299498	0.00132142	0.0176224	1.06352	4.58242	0.0543821	4.87349	0.110551
DrugTol_JQ1	FIBP	fibroblast growth factor (acidic) intracellular binding protein	0.00019996	0	0.000299498	0.00132142	0.0176224	1.04324	8.28564	0.082812	8.64394	0.142226
DrugTol_JQ1	FGF13	fibroblast growth factor 13	0.00019996	0	0.000299498	0.00132142	0.00158974	1.12893	5.52259	0.0857875	6.23462	0.163028
DrugTol_JQ1	FMOD	fibromodulin	0.00019996	0	0.000299498	0.00132142	0.00158974	1.78839	4.17761	0.461878	7.4712	0.16889
DrugTol_JQ1	FNDC3A	fibronectin type III domain containing 3A	0.00019996	0	0.000299498	0.00132142	0.0176224	1.02451	9.19794	0.0791977	9.4234	0.0934041
DrugTol_JQ1	FBRSL1	fibrosin-like 1	0.00019996	0	0.000299498	0.00132142	0.0178489	1.03233	6.37913	0.0951582	6.58534	0.0471287
DrugTol_JQ1	FBLN2	fibulin 2	0.00019996	0	0.000299498	0.00132142	0.034909	1.06495	4.61801	0.177621	4.91797	0.11377
DrugTol_JQ1	FCN1	ficolin (collagen/fibrinogen domain containing) 1	0.00019996	0	0.000299498	0.00132142	0.0176224	1.04908	5.32626	0.0739948	5.5877	0.0746859
DrugTol_JQ1	FAU	Finkel-Biskis-Reilly murine sarcoma virus (FBR-MuSV) ubiquitously expressed	0.00019996	0	0.000299498	0.00132142	0.00158974	1.08516	6.55915	0.090631	7.11773	0.0971909
DrugTol_JQ1	FKBP11	FK506 binding protein 11, 19 kDa	0.00019996	0	0.000299498	0.00132142	0.0277437	1.05928	6.37218	0.0784766	6.74992	0.208794
DrugTol_JQ1	FKBP4	FK506 binding protein 4, 59kDa	0.00019996	0	0.000299498	0.00132142	0.00158974	1.0842	8.94826	0.0373635	9.70168	0.0103858
DrugTol_JQ1	FKBP9L	FK506 binding protein 9-like	0.00019996	0	0.000299498	0.00132142	0.0365615	1.06413	4.23094	0.105007	4.50226	0.0930596
DrugTol_JQ1	FEN1	flap structure-specific endonuclease 1	0.00019996	0	0.000299498	0.00132142	0.00158974	1.06442	8.26095	0.101086	8.79311	0.121806
DrugTol_JQ1	FMO1	flavin containing monooxygenase 1	0.00019996	0	0.000299498	0.00132142	0.00158974	1.32079	3.42462	0.2414	4.52319	0.174063
DrugTol_JQ1	FSTL5	follistatin-like 5	0.00019996	0	0.000299498	0.00132142	0.00158974	1.65605	4.16747	0.217948	6.90155	0.142299
DrugTol_JQ1	FOXD1	forkhead box D1	0.00019996	0	0.000299498	0.00132142	0.00158974	1.10325	6.8998	0.0800145	7.61221	0.129353
DrugTol_JQ1	FOXD4	forkhead box D4	0.00019996	0	0.000299498	0.00132142	0.00158974	1.16524	7.37964	0.168796	8.59904	0.108197
DrugTol_JQ1	FOXG1	forkhead box G1	0.00019996	0	0.000299498	0.00132142	0.00158974	1.04379	9.43719	0.0555386	9.85048	0.0880872
DrugTol_JQ1	FOXJ2	forkhead box J2	0.00019996	0	0.000299498	0.00132142	0.00158974	1.08642	6.05083	0.218742	6.57375	0.144159
DrugTol_JQ1	FOXM1	forkhead box M1	0.00019996	0	0.000299498	0.00132142	0.00158974	1.09663	9.09145	0.0599777	9.96998	0.0646333
DrugTol_JQ1	FOXN2	forkhead box N2	0.00019996	0	0.000299498	0.00132142	0.0176224	1.03013	8.72122	0.0993567	8.98396	0.0755377
DrugTol_JQ1	FHAD1	forkhead-associated (FHA) phosphopeptide binding domain 1	0.00019996	0	0.000299498	0.00132142	0.00158974	1.16253	5.43234	0.128072	6.31524	0.105108
DrugTol_JQ1	FMN2	formin 2	0.00019996	0	0.000299498	0.00132142	0.00158974	1.07419	7.71705	0.201815	8.28955	0.115002
DrugTol_JQ1	FHOD1	formin homology 2 domain containing 1	0.00019996	0	0.000299498	0.00132142	0.00158974	1.10088	5.42702	0.139462	5.97449	0.111895
DrugTol_JQ1	FHOD3	formin homology 2 domain containing 3	0.00019996	0	0.000299498	0.00132142	0.00158974	1.07119	8.06198	0.101053	8.63587	0.100811
DrugTol_JQ1	FMNL3	formin-like 3	0.00019996	0	0.000299498	0.00132142	0.00158974	1.23912	6.63737	0.125054	8.22453	0.0767908
DrugTol_JQ1	FYTTD1	forty-two-three domain containing 1	0.00019996	0	0.000299498	0.00132142	0.00158974	1.11241	7.82396	0.11972	8.70347	0.0853397
DrugTol_JQ1	FHL5	four and a half LIM domains 5	0.00019996	0	0.000299498	0.00132142	0.0176224	1.11103	3.30155	0.149297	3.66812	0.15151
DrugTol_JQ1	FXC1	fracture callus 1 homolog (rat)	0.00019996	0	0.000299498	0.00132142	0.00158974	1.05873	8.51559	0.139343	9.01572	0.119437
DrugTol_JQ1	FRAS1	Fraser syndrome 1	0.00019996	0	0.000299498	0.00132142	0.00158974	1.25307	6.83312	0.103861	8.56239	0.0691756
DrugTol_JQ1	FZD1	frizzled family receptor 1	0.00019996	0	0.000299498	0.00132142	0.00158974	1.19841	5.31631	0.138136	6.37111	0.144242
DrugTol_JQ1	FZD5	frizzled family receptor 5	0.00019996	0	0.000299498	0.00132142	0.00158974	1.05165	7.76552	0.0869471	8.16658	0.125218
DrugTol_JQ1	FTSJ3	FtsJ homolog 3 (E. coli)	0.00019996	0	0.000299498	0.00132142	0.00158974	1.03258	9.76833	0.137535	10.0866	0.0310731
DrugTol_JQ1	FUCA1	fucosidase, alpha-L- 1, tissue	0.00019996	0	0.000299498	0.00132142	0.00158974	1.11066	4.12218	0.129202	4.57834	0.19013
DrugTol_JQ1	FUT11	fucosyltransferase 11 (alpha (1,3) fucosyltransferase)	0.00019996	0	0.000299498	0.00132142	0.00158974	1.19322	5.3778	0.223118	6.4169	0.123035
DrugTol_JQ1	FUT3	fucosyltransferase 3 (galactoside 3(4)-L-fucosyltransferase, Lewis blood group)	0.00019996	0	0.000299498	0.00132142	0.0178489	1.1632	4.44948	0.358139	5.17562	0.166325
DrugTol_JQ1	FUT4	fucosyltransferase 4 (alpha (1,3) fucosyltransferase, myeloid-specific)	0.00019996	0	0.000299498	0.00132142	0.0178489	1.11789	5.35635	0.167225	5.98782	0.25849
DrugTol_JQ1	FH	fumarate hydratase	0.00019996	0	0.000299498	0.00132142	0.0380724	1.01156	9.87339	0.0620278	9.98752	0.0349591
DrugTol_JQ1	FAHD1	fumarylacetoacetate hydrolase domain containing 1	0.00019996	0	0.000299498	0.00132142	0.00158974	1.06597	6.55838	0.0596263	6.99104	0.0697259
DrugTol_JQ1	LOC729234	fumarylacetoacetate hydrolase domain containing 2 pseudogene	0.00019996	0	0.000299498	0.00132142	0.0254111	1.0688	6.22291	0.145247	6.65103	0.181289
DrugTol_JQ1	FAHD2A	fumarylacetoacetate hydrolase domain containing 2A	0.00019996	0	0.000299498	0.00132142	0.0178489	1.09804	5.8865	0.215731	6.46359	0.0878236
DrugTol_JQ1	FUS	fused in sarcoma	0.00019996	0	0.000299498	0.00132142	0.00158974	1.03867	9.16332	0.0464158	9.51766	0.0443029
DrugTol_JQ1	FGD4	FYVE, RhoGEF and PH domain containing 4	0.00019996	0	0.000299498	0.00132142	0.00158974	1.08873	7.7949	0.0598374	8.48657	0.0631625
DrugTol_JQ1	GPATCH1	G patch domain containing 1	0.00019996	0	0.000299498	0.00132142	0.00158974	1.05717	7.89973	0.0361544	8.35135	0.0712796
DrugTol_JQ1	GPATCH4	G patch domain containing 4	0.00019996	0	0.000299498	0.00132142	0.00158974	1.09429	6.95935	0.0695135	7.61555	0.063585
DrugTol_JQ1	GPS2	G protein pathway suppressor 2	0.00019996	0	0.000299498	0.00132142	0.00158974	1.04814	8.208	0.11637	8.6031	0.0759167
DrugTol_JQ1	GPRIN1	G protein regulated inducer of neurite outgrowth 1	0.00019996	0	0.000299498	0.00132142	0.00158974	1.10817	5.34282	0.138157	5.92075	0.121216
DrugTol_JQ1	GPR125	G protein-coupled receptor 125	0.00019996	0	0.000299498	0.00132142	0.00158974	1.04107	9.06343	0.074728	9.43563	0.0406497
DrugTol_JQ1	GPR162	G protein-coupled receptor 162	0.00019996	0	0.000299498	0.00132142	0.00158974	1.27442	5.28336	0.205719	6.73322	0.248569
DrugTol_JQ1	GPR172A	G protein-coupled receptor 172A	0.00019996	0	0.000299498	0.00132142	0.00158974	1.09063	6.56761	0.110758	7.16284	0.0841225
DrugTol_JQ1	GPR176	G protein-coupled receptor 176	0.00019996	0	0.000299498	0.00132142	0.0178489	1.11988	5.32435	0.314846	5.96263	0.184503
DrugTol_JQ1	GPR19	G protein-coupled receptor 19	0.00019996	0	0.000299498	0.00132142	0.00158974	1.17154	4.99407	0.226472	5.85077	0.125382
DrugTol_JQ1	GPR37	G protein-coupled receptor 37 (endothelin receptor type B-like)	0.00019996	0	0.000299498	0.00132142	0.00158974	1.21334	5.20303	0.0779154	6.31305	0.227697
DrugTol_JQ1	GPR63	G protein-coupled receptor 63	0.00019996	0	0.000299498	0.00132142	0.00158974	1.05878	6.74648	0.110405	7.14302	0.115117
DrugTol_JQ1	GPR89A	G protein-coupled receptor 89A	0.00019996	0	0.000299498	0.00132142	0.00158974	1.04046	6.78784	0.091813	7.06248	0.0519185
DrugTol_JQ1	GRK4	G protein-coupled receptor kinase 4	0.00019996	0	0.000299498	0.00132142	0.00158974	1.1071	4.1635	0.149229	4.6094	0.159758
DrugTol_JQ1	GRK5	G protein-coupled receptor kinase 5	0.00019996	0	0.000299498	0.00132142	0.00158974	1.21102	6.77481	0.103193	8.20446	0.0719116
DrugTol_JQ1	GIT2	G protein-coupled receptor kinase interacting ArfGAP 2	0.00019996	0	0.000299498	0.00132142	0.0176224	1.02488	7.60706	0.0834756	7.79631	0.069397
DrugTol_JQ1	GPRC5A	G protein-coupled receptor, family C, group 5, member A	0.00019996	0	0.000299498	0.00132142	0.00158974	1.15096	4.57351	0.149133	5.26392	0.223687
DrugTol_JQ1	GPRC5B	G protein-coupled receptor, family C, group 5, member B	0.00019996	0	0.000299498	0.00132142	0.00158974	1.05906	8.02659	0.09763	8.50068	0.117038
DrugTol_JQ1	GSPT1	G1 to S phase transition 1	0.00019996	0	0.000299498	0.00132142	0.00158974	1.03472	9.61538	0.0954741	9.94921	0.061574
DrugTol_JQ1	GSPT2	G1 to S phase transition 2	0.00019996	0	0.000299498	0.00132142	0.00158974	1.16419	5.5157	0.263796	6.42135	0.250609
DrugTol_JQ1	GABPB1	GA binding protein transcription factor, beta subunit 1	0.00019996	0	0.000299498	0.00132142	0.0176224	1.0276	8.23133	0.0810116	8.45856	0.105014
DrugTol_JQ1	GALK2	galactokinase 2	0.00019996	0	0.000299498	0.00132142	0.00158974	1.1196	6.16486	0.135219	6.90218	0.0445633
DrugTol_JQ1	GALNS	galactosamine (N-acetyl)-6-sulfate sulfatase	0.00019996	0	0.000299498	0.00132142	0.00158974	1.14438	6.84875	0.150868	7.83754	0.140284
DrugTol_JQ1	GALM	galactose mutarotase (aldose 1-epimerase)	0.00019996	0	0.000299498	0.00132142	0.00158974	1.06762	5.94953	0.122785	6.35181	0.107413
DrugTol_JQ1	GALR1	galanin receptor 1	0.00019996	0	0.000299498	0.00132142	0.00158974	1.08589	2.7949	0.0651571	3.03496	0.0307832
DrugTol_JQ1	GTSF1	gametocyte specific factor 1	0.00019996	0	0.000299498	0.00132142	0.00158974	1.662	4.66203	0.111172	7.74828	0.243823
DrugTol_JQ1	GABRB3	gamma-aminobutyric acid (GABA) A receptor, beta 3	0.00019996	0	0.000299498	0.00132142	0.00158974	1.05558	5.662	0.106008	5.97668	0.121403
DrugTol_JQ1	GABRQ	gamma-aminobutyric acid (GABA) receptor, theta	0.00019996	0	0.000299498	0.00132142	0.00158974	1.04704	10.7406	0.108288	11.2458	0.0678518
DrugTol_JQ1	GGCX	gamma-glutamyl carboxylase	0.00019996	0	0.000299498	0.00132142	0.00158974	1.06847	6.91872	0.118383	7.39247	0.0597253
DrugTol_JQ1	GGT5	gamma-glutamyltransferase 5	0.00019996	0	0.000299498	0.00132142	0.00158974	1.08955	5.83158	0.144396	6.3538	0.118326
DrugTol_JQ1	GGT7	gamma-glutamyltransferase 7	0.00019996	0	0.000299498	0.00132142	0.00158974	1.07406	7.05337	0.083528	7.57575	0.15111
DrugTol_JQ1	GGTLC1	gamma-glutamyltransferase light chain 1	0.00019996	0	0.000299498	0.00132142	0.00158974	1.09184	5.05598	0.0629428	5.52032	0.188148
DrugTol_JQ1	GJD2	gap junction protein, delta 2, 36kDa	0.00019996	0	0.000299498	0.00132142	0.00158974	1.11412	6.64992	0.0619928	7.40879	0.143557
DrugTol_JQ1	GJD4	gap junction protein, delta 4, 40.1kDa	0.00019996	0	0.000299498	0.00132142	0.00158974	1.39979	4.28956	0.293648	6.0045	0.108628
DrugTol_JQ1	GAR1	GAR1 ribonucleoprotein homolog (yeast)	0.00019996	0	0.000299498	0.00132142	0.00158974	1.07088	6.47272	0.155113	6.93151	0.0992807
DrugTol_JQ1	GSDMB	gasdermin B	0.00019996	0	0.000299498	0.00132142	0.00158974	1.07246	5.01602	0.0778908	5.37949	0.0926141
DrugTol_JQ1	GIP	gastric inhibitory polypeptide	0.00019996	0	0.000299498	0.00132142	0.00158974	1.2188	6.18488	0.150433	7.53816	0.164809
DrugTol_JQ1	GIPR	gastric inhibitory polypeptide receptor	0.00019996	0	0.000299498	0.00132142	0.00158974	1.09695	6.02912	0.192068	6.61362	0.128185
DrugTol_JQ1	GATA4	GATA binding protein 4	0.00019996	0	0.000299498	0.00132142	0.00158974	1.25646	4.69344	0.0681374	5.89712	0.109278
DrugTol_JQ1	GATA6	GATA binding protein 6	0.00019996	0	0.000299498	0.00132142	0.00158974	1.07573	4.61806	0.155524	4.96778	0.0409209
DrugTol_JQ1	GCN1L1	GCN1 general control of amino-acid synthesis 1-like 1 (yeast)	0.00019996	0	0.000299498	0.00132142	0.00158974	1.0629	9.64804	0.138502	10.2549	0.0865557
DrugTol_JQ1	GEMIN4	gem (nuclear organelle) associated protein 4	0.00019996	0	0.000299498	0.00132142	0.0176224	1.08135	7.21875	0.225831	7.80601	0.157461
DrugTol_JQ1	GEMIN5	gem (nuclear organelle) associated protein 5	0.00019996	0	0.000299498	0.00132142	0.00158974	1.02827	9.73331	0.0785759	10.0084	0.0111596
DrugTol_JQ1	GEMIN7	gem (nuclear organelle) associated protein 7	0.00019996	0	0.000299498	0.00132142	0.0176224	1.03976	6.96993	0.114209	7.24707	0.0845705
DrugTol_JQ1	GTF2F1	general transcription factor IIF, polypeptide 1, 74kDa	0.00019996	0	0.000299498	0.00132142	0.00158974	1.07074	8.12088	0.126009	8.69534	0.168479
DrugTol_JQ1	GTF2H1	general transcription factor IIH, polypeptide 1, 62kDa	0.00019996	0	0.000299498	0.00132142	0.0355974	1.02262	8.61296	0.0914237	8.80778	0.0803368
DrugTol_JQ1	GTF3C2	general transcription factor IIIC, polypeptide 2, beta 110kDa	0.00019996	0	0.000299498	0.00132142	0.00158974	1.05212	9.52546	0.081437	10.0219	0.0888478
DrugTol_JQ1	GTF3C6	general transcription factor IIIC, polypeptide 6, alpha 35kDa	0.00019996	0	0.000299498	0.00132142	0.00158974	1.09238	6.80783	0.182387	7.43673	0.0581809
DrugTol_JQ1	GPHN	gephyrin	0.00019996	0	0.000299498	0.00132142	0.00158974	1.03704	9.19058	0.0483849	9.53099	0.0603676
DrugTol_JQ1	GSG1	germ cell associated 1	0.00019996	0	0.000299498	0.00132142	0.00158974	1.63032	4.31209	0.417371	7.03006	0.0302874
DrugTol_JQ1	GINS1	GINS complex subunit 1 (Psf1 homolog)	0.00019996	0	0.000299498	0.00132142	0.00158974	1.06418	7.81886	0.063673	8.32064	0.0499354
DrugTol_JQ1	GINS2	GINS complex subunit 2 (Psf2 homolog)	0.00019996	0	0.000299498	0.00132142	0.00158974	1.05733	7.78396	0.0403514	8.2302	0.0837911
DrugTol_JQ1	GINS3	GINS complex subunit 3 (Psf3 homolog)	0.00019996	0	0.000299498	0.00132142	0.00158974	1.0772	7.98323	0.0871019	8.59955	0.0920755
DrugTol_JQ1	GLIS3-AS1	GLIS3 antisense RNA 1 (non-protein coding)	0.00019996	0	0.000299498	0.00132142	0.0366862	1.04709	4.53281	0.0366031	4.74629	0.124793
DrugTol_JQ1	GMEB2	glucocorticoid modulatory element binding protein 2	0.00019996	0	0.000299498	0.00132142	0.0460325	1.03117	7.26929	0.132009	7.4959	0.0343232
DrugTol_JQ1	GNPNAT1	glucosamine-phosphate N-acetyltransferase 1	0.00019996	0	0.000299498	0.00132142	0.00158974	1.02994	8.98516	0.0530093	9.25414	0.0893911
DrugTol_JQ1	GPI	glucose-6-phosphate isomerase	0.00019996	0	0.000299498	0.00132142	0.00158974	1.04698	10.4585	0.0760367	10.9498	0.131751
DrugTol_JQ1	GANAB	glucosidase, alpha; neutral AB	0.00019996	0	0.000299498	0.00132142	0.0275915	1.04855	9.36469	0.214601	9.81939	0.10548
DrugTol_JQ1	GXYLT1	glucoside xylosyltransferase 1	0.00019996	0	0.000299498	0.00132142	0.00158974	1.16942	8.6141	0.125724	10.0735	0.0638902
DrugTol_JQ1	GAD1	glutamate decarboxylase 1 (brain, 67kDa)	0.00019996	0	0.000299498	0.00132142	0.00158974	1.10908	4.45135	0.153619	4.93689	0.162105
DrugTol_JQ1	GRIK2	glutamate receptor, ionotropic, kainate 2	0.00019996	0	0.000299498	0.00132142	0.00158974	1.64744	4.05849	0.191905	6.68611	0.171567
DrugTol_JQ1	GRIN2B	glutamate receptor, ionotropic, N-methyl D-aspartate 2B	0.00019996	0	0.000299498	0.00132142	0.0176224	1.12265	3.38459	0.219797	3.79972	0.0564397
DrugTol_JQ1	GRWD1	glutamate-rich WD repeat containing 1	0.00019996	0	0.000299498	0.00132142	0.00158974	1.09947	7.89084	0.299829	8.67577	0.204939
DrugTol_JQ1	GOT1L1	glutamic-oxaloacetic transaminase 1-like 1	0.00019996	0	0.000299498	0.00132142	0.00158974	1.09401	3.30631	0.0864642	3.61715	0.0862058
DrugTol_JQ1	GOT1	glutamic-oxaloacetic transaminase 1, soluble (aspartate aminotransferase 1)	0.00019996	0	0.000299498	0.00132142	0.00158974	1.06423	9.80153	0.12999	10.4311	0.0702702
DrugTol_JQ1	GOT2	glutamic-oxaloacetic transaminase 2, mitochondrial (aspartate aminotransferase 2)	0.00019996	0	0.000299498	0.00132142	0.102922	1.01172	10.4016	0.104729	10.5236	0.0322035
DrugTol_JQ1	GFPT1	glutamine--fructose-6-phosphate transaminase 1	0.00019996	0	0.000299498	0.00132142	0.00158974	1.07629	9.07077	0.0525539	9.76275	0.048049
DrugTol_JQ1	EPRS	glutamyl-prolyl-tRNA synthetase	0.00019996	0	0.000299498	0.00132142	0.00158974	1.01529	11.0351	0.0226012	11.2039	0.0200501
DrugTol_JQ1	EARS2	glutamyl-tRNA synthetase 2, mitochondrial (putative)	0.00019996	0	0.000299498	0.00132142	0.00158974	1.0474	7.26343	0.105083	7.60773	0.084499
DrugTol_JQ1	GATC	glutamyl-tRNA(Gln) amidotransferase, subunit C homolog (bacterial)	0.00019996	0	0.000299498	0.00132142	0.0278679	1.05081	9.94583	0.256704	10.4512	0.133326
DrugTol_JQ1	GLRX2	glutaredoxin 2	0.00019996	0	0.000299498	0.00132142	0.0176224	1.04121	8.10421	0.0935545	8.43817	0.102132
DrugTol_JQ1	GPX8	glutathione peroxidase 8 (putative)	0.00019996	0	0.000299498	0.00132142	0.0176224	1.12655	4.87191	0.219637	5.48847	0.212575
DrugTol_JQ1	GSTK1	glutathione S-transferase kappa 1	0.00019996	0	0.000299498	0.00132142	0.00158974	1.1441	6.37194	0.159719	7.29012	0.0362916
DrugTol_JQ1	GSTM3	glutathione S-transferase mu 3 (brain)	0.00019996	0	0.000299498	0.00132142	0.0332775	1.08854	4.89208	0.191622	5.32521	0.150896
DrugTol_JQ1	GSTP1	glutathione S-transferase pi 1	0.00019996	0	0.000299498	0.00132142	0.0176224	1.02513	10.9923	0.0591666	11.2685	0.103619
DrugTol_JQ1	GSTT1	glutathione S-transferase theta 1	0.00019996	0	0.000299498	0.00132142	0.00158974	1.1038	4.24854	0.0942253	4.68952	0.176144
DrugTol_JQ1	GAPDH	glyceraldehyde-3-phosphate dehydrogenase	0.00019996	0	0.000299498	0.00132142	0.00158974	1.11019	7.62997	0.112431	8.47071	0.229106
DrugTol_JQ1	GPD2	glycerol-3-phosphate dehydrogenase 2 (mitochondrial)	0.00019996	0	0.000299498	0.00132142	0.00158974	1.23428	7.22289	0.137651	8.91507	0.101892
DrugTol_JQ1	GNPAT	glyceronephosphate O-acyltransferase	0.00019996	0	0.000299498	0.00132142	0.00158974	1.02432	9.21885	0.0708084	9.44308	0.0564066
DrugTol_JQ1	GDE1	glycerophosphodiester phosphodiesterase 1	0.00019996	0	0.000299498	0.00132142	0.00158974	1.02704	10.0812	0.0569081	10.3538	0.060664
DrugTol_JQ1	GDPD1	glycerophosphodiester phosphodiesterase domain containing 1	0.00019996	0	0.000299498	0.00132142	0.00158974	1.15164	6.2791	0.153121	7.23123	0.134627
DrugTol_JQ1	GYS1	glycogen synthase 1 (muscle)	0.00019996	0	0.000299498	0.00132142	0.00158974	1.0938	7.84397	0.193812	8.57973	0.116421
DrugTol_JQ1	GLTP	glycolipid transfer protein	0.00019996	0	0.000299498	0.00132142	0.00158974	1.07801	7.26402	0.0798809	7.83067	0.155261
DrugTol_JQ1	GPM6B	glycoprotein M6B	0.00019996	0	0.000299498	0.00132142	0.0176224	1.02872	7.49502	0.0638861	7.71029	0.0683819
DrugTol_JQ1	GPAA1	glycosylphosphatidylinositol anchor attachment protein 1 homolog (yeast)	0.00019996	0	0.000299498	0.00132142	0.00158974	1.05154	7.6565	0.241415	8.05109	0.127964
DrugTol_JQ1	GPLD1	glycosylphosphatidylinositol specific phospholipase D1	0.00019996	0	0.000299498	0.00132142	0.00158974	1.15969	6.32934	0.066045	7.34005	0.100341
DrugTol_JQ1	GLT25D1	glycosyltransferase 25 domain containing 1	0.00019996	0	0.000299498	0.00132142	0.00158974	1.06574	8.59543	0.144447	9.16053	0.058979
DrugTol_JQ1	GNAS-AS1	GNAS antisense RNA 1 (non-protein coding)	0.00019996	0	0.000299498	0.00132142	0.00158974	1.08915	6.37427	0.226118	6.94254	0.073263
DrugTol_JQ1	GOSR1	golgi SNAP receptor complex member 1	0.00019996	0	0.000299498	0.00132142	0.00158974	1.0407	9.03488	0.10841	9.4026	0.0917808
DrugTol_JQ1	GOLT1B	golgi transport 1B	0.00019996	0	0.000299498	0.00132142	0.00158974	1.12594	8.33779	0.107601	9.38784	0.0964561
DrugTol_JQ1	GGA2	golgi-associated, gamma adaptin ear containing, ARF binding protein 2	0.00019996	0	0.000299498	0.00132142	0.00158974	1.02178	8.61814	0.0346983	8.80582	0.0232798
DrugTol_JQ1	GPRIN3	GPRIN family member 3	0.00019996	0	0.000299498	0.00132142	0.00158974	1.10182	8.87689	0.0920173	9.78074	0.0383884
DrugTol_JQ1	LOC399491	GPS, PLAT and transmembrane domain-containing protein	0.00019996	0	0.000299498	0.00132142	0.0383723	1.05287	8.0615	0.160269	8.48768	0.190331
DrugTol_JQ1	GRAMD2	GRAM domain containing 2	0.00019996	0	0.000299498	0.00132142	0.0176224	1.0483	4.27463	0.116102	4.48108	0.0871545
DrugTol_JQ1	GCA	grancalcin, EF-hand calcium binding protein	0.00019996	0	0.000299498	0.00132142	0.00158974	1.13234	5.76237	0.0858857	6.52495	0.122421
DrugTol_JQ1	GAB3	GRB2-associated binding protein 3	0.00019996	0	0.000299498	0.00132142	0.0176224	1.15346	3.64529	0.234101	4.20469	0.127081
DrugTol_JQ1	GRAP2	GRB2-related adaptor protein 2	0.00019996	0	0.000299498	0.00132142	0.00158974	1.25066	4.5379	0.195391	5.67537	0.141176
DrugTol_JQ1	GREM2	gremlin 2	0.00019996	0	0.000299498	0.00132142	0.00158974	1.25818	4.56914	0.18872	5.74881	0.252218
DrugTol_JQ1	GADD45B	growth arrest and DNA-damage-inducible, beta	0.00019996	0	0.000299498	0.00132142	0.00158974	1.2296	5.58231	0.306717	6.86399	0.276756
DrugTol_JQ1	GADD45GIP1	growth arrest and DNA-damage-inducible, gamma interacting protein 1	0.00019996	0	0.000299498	0.00132142	0.00158974	1.0749	8.159	0.113762	8.7701	0.148917
DrugTol_JQ1	GAS2L1	growth arrest-specific 2 like 1	0.00019996	0	0.000299498	0.00132142	0.00158974	1.08575	5.87767	0.116704	6.3817	0.203225
DrugTol_JQ1	GRB14	growth factor receptor-bound protein 14	0.00019996	0	0.000299498	0.00132142	0.0860263	1.0226	7.5744	0.100324	7.74561	0.0956119
DrugTol_JQ1	GFER	growth factor, augmenter of liver regeneration	0.00019996	0	0.000299498	0.00132142	0.00158974	1.04892	6.27702	0.0347711	6.58412	0.189793
DrugTol_JQ1	GREB1L	growth regulation by estrogen in breast cancer-like	0.00019996	0	0.000299498	0.00132142	0.00158974	1.10913	6.99874	0.0430406	7.76248	0.0967024
DrugTol_JQ1	GRASP	GRP1 (general receptor for phosphoinositides 1)-associated scaffold protein	0.00019996	0	0.000299498	0.00132142	0.00158974	1.15848	4.9977	0.22603	5.78975	0.0958048
DrugTol_JQ1	GRPEL1	GrpE-like 1, mitochondrial (E. coli)	0.00019996	0	0.000299498	0.00132142	0.00158974	1.0585	7.82618	0.0628986	8.28398	0.046712
DrugTol_JQ1	GTPBP3	GTP binding protein 3 (mitochondrial)	0.00019996	0	0.000299498	0.00132142	0.0176224	1.07805	6.7023	0.164909	7.22541	0.174755
DrugTol_JQ1	GCH1	GTP cyclohydrolase 1	0.00019996	0	0.000299498	0.00132142	0.00158974	1.29376	6.00554	0.190498	7.76974	0.127859
DrugTol_JQ1	GMPS	guanine monphosphate synthetase	0.00019996	0	0.000299498	0.00132142	0.00158974	1.09507	8.6244	0.069061	9.44434	0.0596744
DrugTol_JQ1	GNA11	guanine nucleotide binding protein (G protein), alpha 11 (Gq class)	0.00019996	0	0.000299498	0.00132142	0.00158974	1.08411	8.32644	0.142889	9.02677	0.0712531
DrugTol_JQ1	GNAT2	guanine nucleotide binding protein (G protein), alpha transducing activity polypeptide 2	0.00019996	0	0.000299498	0.00132142	0.00158974	1.18944	5.15282	0.0805814	6.12895	0.245714
DrugTol_JQ1	GNB5	guanine nucleotide binding protein (G protein), beta 5	0.00019996	0	0.000299498	0.00132142	0.00158974	1.13521	5.34689	0.19978	6.06986	0.166274
DrugTol_JQ1	GNB2L1	guanine nucleotide binding protein (G protein), beta polypeptide 2-like 1	0.00019996	0	0.000299498	0.00132142	0.00158974	1.01695	9.07187	0.0339165	9.22562	0.0598659
DrugTol_JQ1	GNG11	guanine nucleotide binding protein (G protein), gamma 11	0.00019996	0	0.000299498	0.00132142	0.0380724	1.04959	6.92502	0.153301	7.26839	0.131666
DrugTol_JQ1	GNL3L	guanine nucleotide binding protein-like 3 (nucleolar)-like	0.00019996	0	0.000299498	0.00132142	0.0176224	1.03381	8.58389	0.100551	8.87408	0.112307
DrugTol_JQ1	GUCY1A3	guanylate cyclase 1, soluble, alpha 3	0.00019996	0	0.000299498	0.00132142	0.00158974	1.06308	6.16437	0.0748751	6.55321	0.0857704
DrugTol_JQ1	GUCY1B3	guanylate cyclase 1, soluble, beta 3	0.00019996	0	0.000299498	0.00132142	0.00158974	1.16736	6.1477	0.104169	7.17656	0.158972
DrugTol_JQ1	GUCA1A	guanylate cyclase activator 1A (retina)	0.00019996	0	0.000299498	0.00132142	0.00158974	1.20459	5.84604	0.311597	7.04209	0.227783
DrugTol_JQ1	GUF1	GUF1 GTPase homolog (S. cerevisiae)	0.00019996	0	0.000299498	0.00132142	0.00158974	1.04763	10.3683	0.0847991	10.8622	0.0911951
DrugTol_JQ1	H1F0	H1 histone family, member 0	0.00019996	0	0.000299498	0.00132142	0.00158974	1.02977	9.86657	0.0960688	10.1603	0.120173
DrugTol_JQ1	H2AFX	H2A histone family, member X	0.00019996	0	0.000299498	0.00132142	0.0277437	1.01639	9.72445	0.0749267	9.88381	0.0568186
DrugTol_JQ1	H2AFZ	H2A histone family, member Z	0.00019996	0	0.000299498	0.00132142	0.00158974	1.02888	8.27431	0.0399728	8.51326	0.08073
DrugTol_JQ1	HES6	hairy and enhancer of split 6 (Drosophila)	0.00019996	0	0.000299498	0.00132142	0.00158974	1.1936	9.37393	0.304686	11.1887	0.280932
DrugTol_JQ1	HES7	hairy and enhancer of split 7 (Drosophila)	0.00019996	0	0.000299498	0.00132142	0.00158974	1.17582	5.79994	0.193942	6.81967	0.114073
DrugTol_JQ1	HEYL	hairy/enhancer-of-split related with YRPW motif-like	0.00019996	0	0.000299498	0.00132142	0.00158974	1.17617	6.51749	0.233447	7.66568	0.200332
DrugTol_JQ1	HAUS1	HAUS augmin-like complex, subunit 1	0.00019996	0	0.000299498	0.00132142	0.00158974	1.09232	7.00563	0.151252	7.65237	0.0571097
DrugTol_JQ1	HAUS2	HAUS augmin-like complex, subunit 2	0.00019996	0	0.000299498	0.00132142	0.00158974	1.05964	7.93236	0.0816685	8.40544	0.0895051
DrugTol_JQ1	HAUS4	HAUS augmin-like complex, subunit 4	0.00019996	0	0.000299498	0.00132142	0.00158974	1.09556	6.79228	0.147132	7.44137	0.108525
DrugTol_JQ1	LOC644093	hCG2040054	0.00019996	0	0.000299498	0.00132142	0.00158974	1.12975	4.5004	0.228689	5.08432	0.100493
DrugTol_JQ1	HAX1	HCLS1 associated protein X-1	0.00019996	0	0.000299498	0.00132142	0.00158974	1.11074	7.20722	0.116932	8.00536	0.075481
DrugTol_JQ1	HDDC2	HD domain containing 2	0.00019996	0	0.000299498	0.00132142	0.00158974	1.06341	9.15243	0.107329	9.73277	0.0824555
DrugTol_JQ1	HDDC3	HD domain containing 3	0.00019996	0	0.000299498	0.00132142	0.00158974	1.07213	5.52203	0.0641363	5.92034	0.121515
DrugTol_JQ1	HEATR1	HEAT repeat containing 1	0.00019996	0	0.000299498	0.00132142	0.00158974	1.02999	10.6687	0.0515597	10.9887	0.0592223
DrugTol_JQ1	HEATR3	HEAT repeat containing 3	0.00019996	0	0.000299498	0.00132142	0.00158974	1.05579	8.3492	0.047807	8.81498	0.0333087
DrugTol_JQ1	HEATR5A	HEAT repeat containing 5A	0.00019996	0	0.000299498	0.00132142	0.00158974	1.03731	7.74266	0.0758156	8.03151	0.0569484
DrugTol_JQ1	HEATR5B	HEAT repeat containing 5B	0.00019996	0	0.000299498	0.00132142	0.00158974	1.03972	8.15023	0.0559306	8.47396	0.0456265
DrugTol_JQ1	HEATR7A	HEAT repeat containing 7A	0.00019996	0	0.000299498	0.00132142	0.0938435	1.03907	5.49039	0.142552	5.7049	0.094232
DrugTol_JQ1	HSPD1	heat shock 60kDa protein 1 (chaperonin)	0.00019996	0	0.000299498	0.00132142	0.00158974	1.02146	10.99	0.0524024	11.2258	0.069023
DrugTol_JQ1	HSPA12A	heat shock 70kDa protein 12A	0.00019996	0	0.000299498	0.00132142	0.00158974	1.0939	4.86303	0.196068	5.31966	0.170883
DrugTol_JQ1	HSPA2	heat shock 70kDa protein 2	0.00019996	0	0.000299498	0.00132142	0.00158974	1.16255	4.7585	0.214119	5.53197	0.151948
DrugTol_JQ1	HSPA5	heat shock 70kDa protein 5 (glucose-regulated protein, 78kDa)	0.00019996	0	0.000299498	0.00132142	0.00158974	1.01794	10.7307	0.0425248	10.9233	0.0618577
DrugTol_JQ1	HSPA8	heat shock 70kDa protein 8	0.00019996	0	0.000299498	0.00132142	0.00158974	1.01957	12.0868	0.109103	12.3234	0.0596885
DrugTol_JQ1	HERC1	hect (homologous to the E6-AP (UBE3A) carboxyl terminus) domain and RCC1 (CHC1)-like domain (RLD) 1	0.00019996	0	0.000299498	0.00132142	0.00158974	1.02623	8.83306	0.0440713	9.06478	0.0355875
DrugTol_JQ1	HERC2	hect domain and RLD 2	0.00019996	0	0.000299498	0.00132142	0.0288394	1.02654	8.30251	0.101348	8.52289	0.0609764
DrugTol_JQ1	HECTD1	HECT domain containing 1	0.00019996	0	0.000299498	0.00132142	0.00158974	1.02802	8.88606	0.0734682	9.13506	0.0808071
DrugTol_JQ1	HECTD2	HECT domain containing 2	0.00019996	0	0.000299498	0.00132142	0.00158974	1.08139	5.86597	0.148253	6.34338	0.0848102
DrugTol_JQ1	HECTD3	HECT domain containing 3	0.00019996	0	0.000299498	0.00132142	0.0176224	1.04447	7.26012	0.137296	7.58297	0.141638
DrugTol_JQ1	HECW2	HECT, C2 and WW domain containing E3 ubiquitin protein ligase 2	0.00019996	0	0.000299498	0.00132142	0.00158974	1.28824	3.97997	0.203873	5.12714	0.120102
DrugTol_JQ1	HEBP1	heme binding protein 1	0.00019996	0	0.000299498	0.00132142	0.00158974	1.10224	8.48459	0.0781118	9.35205	0.0525532
DrugTol_JQ1	HMOX2	heme oxygenase (decycling) 2	0.00019996	0	0.000299498	0.00132142	0.00158974	1.07292	7.61827	0.11116	8.17383	0.137677
DrugTol_JQ1	HBXIP	hepatitis B virus x interacting protein	0.00019996	0	0.000299498	0.00132142	0.00158974	1.03822	7.67019	0.0595193	7.96335	0.0631389
DrugTol_JQ1	HEPN1	hepatocellular carcinoma, down-regulated 1	0.00019996	0	0.000299498	0.00132142	0.0176224	1.09816	4.40136	0.186611	4.83341	0.14795
DrugTol_JQ1	HDGFRP2	hepatoma-derived growth factor-related protein 2	0.00019996	0	0.000299498	0.00132142	0.00158974	1.05344	7.75127	0.12666	8.16549	0.0648695
DrugTol_JQ1	HDGFRP3	hepatoma-derived growth factor, related protein 3	0.00019996	0	0.000299498	0.00132142	0.00158974	1.03084	10.7349	0.0510567	11.066	0.0623058
DrugTol_JQ1	HAMP	hepcidin antimicrobial peptide	0.00019996	0	0.000299498	0.00132142	0.00158974	1.50183	6.58467	0.166365	9.88909	0.187682
DrugTol_JQ1	HHLA2	HERV-H LTR-associating 2	0.00019996	0	0.000299498	0.00132142	0.0288394	1.11337	2.13717	0.0816454	2.37946	0.10095
DrugTol_JQ1	HNRNPD	heterogeneous nuclear ribonucleoprotein D (AU-rich element RNA binding protein 1, 37kDa)	0.00019996	0	0.000299498	0.00132142	0.00158974	1.02363	8.75555	0.0708684	8.96243	0.0364293
DrugTol_JQ1	HNRNPL	heterogeneous nuclear ribonucleoprotein L	0.00019996	0	0.000299498	0.00132142	0.0251352	1.01724	11.0917	0.0508604	11.2829	0.0874407
DrugTol_JQ1	HNRNPM	heterogeneous nuclear ribonucleoprotein M	0.00019996	0	0.000299498	0.00132142	0.0176224	1.01707	11.1606	0.0804863	11.3511	0.0475432
DrugTol_JQ1	HNRNPUL1	heterogeneous nuclear ribonucleoprotein U-like 1	0.00019996	0	0.000299498	0.00132142	0.0176224	1.01789	10.3732	0.0894427	10.5587	0.069215
DrugTol_JQ1	HK1	hexokinase 1	0.00019996	0	0.000299498	0.00132142	0.00158974	1.0983	7.34049	0.159802	8.06202	0.056452
DrugTol_JQ1	HK2	hexokinase 2	0.00019996	0	0.000299498	0.00132142	0.00158974	1.11914	8.04301	0.115149	9.00126	0.0986104
DrugTol_JQ1	HIGD2B	HIG1 hypoxia inducible domain family, member 2B	0.00019996	0	0.000299498	0.00132142	0.00158974	1.21984	2.69242	0.100589	3.28432	0.223696
DrugTol_JQ1	HINT3	histidine triad nucleotide binding protein 3	0.00019996	0	0.000299498	0.00132142	0.0544746	1.02722	6.61082	0.075394	6.79076	0.0874856
DrugTol_JQ1	HM13	histocompatibility (minor) 13	0.00019996	0	0.000299498	0.00132142	0.0278679	1.02971	7.83724	0.0912324	8.07011	0.0688403
DrugTol_JQ1	HIST1H1D	histone cluster 1, H1d	0.00019996	0	0.000299498	0.00132142	0.00158974	1.15749	4.10204	0.152069	4.74804	0.143156
DrugTol_JQ1	HIST1H2AA	histone cluster 1, H2aa	0.00019996	0	0.000299498	0.00132142	0.0176224	1.09194	3.41855	0.116951	3.73285	0.129195
DrugTol_JQ1	HIST1H3I	histone cluster 1, H3i	0.00019996	0	0.000299498	0.00132142	0.00158974	1.12497	4.83508	0.252956	5.43932	0.272225
DrugTol_JQ1	HIST2H2AB	histone cluster 2, H2ab	0.00019996	0	0.000299498	0.00132142	0.00158974	1.06263	10.6574	0.083994	11.3249	0.101583
DrugTol_JQ1	HIST2H2AC	histone cluster 2, H2ac	0.00019996	0	0.000299498	0.00132142	0.0176224	1.01063	12.7511	0.0492173	12.8866	0.0124136
DrugTol_JQ1	HIST2H2BA	histone cluster 2, H2ba	0.00019996	0	0.000299498	0.00132142	0.00158974	1.039	11.7444	0.0978031	12.2024	0.0762611
DrugTol_JQ1	HIST3H2BB	histone cluster 3, H2bb	0.00019996	0	0.000299498	0.00132142	0.00158974	1.15039	7.89965	0.125063	9.08771	0.34177
DrugTol_JQ1	HIST4H4	histone cluster 4, H4	0.00019996	0	0.000299498	0.00132142	0.00158974	1.3722	5.364	0.108207	7.36049	0.110907
DrugTol_JQ1	HOXD13	homeobox D13	0.00019996	0	0.000299498	0.00132142	0.00158974	1.12882	4.91315	0.155129	5.54607	0.149128
DrugTol_JQ1	HOXD8	homeobox D8	0.00019996	0	0.000299498	0.00132142	0.00158974	1.14638	4.83908	0.0982161	5.54741	0.109367
DrugTol_JQ1	HOXD9	homeobox D9	0.00019996	0	0.000299498	0.00132142	0.00158974	1.14576	4.29267	0.20337	4.91837	0.166021
DrugTol_JQ1	HIPK3	homeodomain interacting protein kinase 3	0.00019996	0	0.000299498	0.00132142	0.00158974	1.08763	7.85437	0.0698254	8.54266	0.0541973
DrugTol_JQ1	HOMER2	homer homolog 2 (Drosophila)	0.00019996	0	0.000299498	0.00132142	0.00158974	1.09209	6.36796	0.103994	6.95439	0.159516
DrugTol_JQ1	HERPUD1	homocysteine-inducible, endoplasmic reticulum stress-inducible, ubiquitin-like domain member 1	0.00019996	0	0.000299498	0.00132142	0.00158974	1.04747	7.57285	0.0834712	7.9323	0.0511777
DrugTol_JQ1	HCFC2	host cell factor C2	0.00019996	0	0.000299498	0.00132142	0.00158974	1.05339	7.45005	0.104475	7.84781	0.084477
DrugTol_JQ1	HSPBP1	HSPA (heat shock 70kDa) binding protein, cytoplasmic cochaperone 1	0.00019996	0	0.000299498	0.00132142	0.00158974	1.08543	7.19941	0.0815846	7.81447	0.171162
DrugTol_JQ1	HTRA2	HtrA serine peptidase 2	0.00019996	0	0.000299498	0.00132142	0.00158974	1.03555	9.07081	0.11538	9.39324	0.057977
DrugTol_JQ1	HTT	huntingtin	0.00019996	0	0.000299498	0.00132142	0.00158974	1.03557	9.10679	0.0870267	9.43068	0.0747502
DrugTol_JQ1	HIP1R	huntingtin interacting protein 1 related	0.00019996	0	0.000299498	0.00132142	0.00158974	1.13975	6.06148	0.198304	6.90858	0.127195
DrugTol_JQ1	HADH	hydroxyacyl-CoA dehydrogenase	0.00019996	0	0.000299498	0.00132142	0.0176224	1.01795	8.06116	0.0470788	8.2059	0.0434032
DrugTol_JQ1	HADHA	hydroxyacyl-CoA dehydrogenase/3-ketoacyl-CoA thiolase/enoyl-CoA hydratase (trifunctional protein), alpha subunit	0.00019996	0	0.000299498	0.00132142	0.00158974	1.03646	10.6326	0.0718329	11.0202	0.0390303
DrugTol_JQ1	HADHB	hydroxyacyl-CoA dehydrogenase/3-ketoacyl-CoA thiolase/enoyl-CoA hydratase (trifunctional protein), beta subunit	0.00019996	0	0.000299498	0.00132142	0.00158974	1.02216	8.72953	0.048766	8.92298	0.0485193
DrugTol_JQ1	HAGHL	hydroxyacylglutathione hydrolase-like	0.00019996	0	0.000299498	0.00132142	0.0906786	1.03101	6.8079	0.179306	7.01899	0.0497267
DrugTol_JQ1	HMBS	hydroxymethylbilane synthase	0.00019996	0	0.000299498	0.00132142	0.0176224	1.0638	6.76256	0.190102	7.19402	0.133753
DrugTol_JQ1	HSD17B1	hydroxysteroid (17-beta) dehydrogenase 1	0.00019996	0	0.000299498	0.00132142	0.0176224	1.0582	6.17252	0.111489	6.53177	0.101231
DrugTol_JQ1	HSD17B11	hydroxysteroid (17-beta) dehydrogenase 11	0.00019996	0	0.000299498	0.00132142	0.00158974	1.02921	9.80253	0.0661812	10.0889	0.0824606
DrugTol_JQ1	HCN1	hyperpolarization activated cyclic nucleotide-gated potassium channel 1	0.00019996	0	0.000299498	0.00132142	0.00158974	1.04298	8.25424	0.0779609	8.60904	0.0925599
DrugTol_JQ1	HCN3	hyperpolarization activated cyclic nucleotide-gated potassium channel 3	0.00019996	0	0.000299498	0.00132142	0.026914	1.11082	4.85435	0.28019	5.39231	0.162902
DrugTol_JQ1	IER2	immediate early response 2	0.00019996	0	0.000299498	0.00132142	0.00158974	1.14209	5.85006	0.229516	6.68127	0.306526
DrugTol_JQ1	IER3IP1	immediate early response 3 interacting protein 1	0.00019996	0	0.000299498	0.00132142	0.00158974	1.07941	8.1941	0.0666827	8.84477	0.147987
DrugTol_JQ1	IGSF21	immunoglobin superfamily, member 21	0.00019996	0	0.000299498	0.00132142	0.00158974	1.09939	7.42196	0.144079	8.15962	0.111925
DrugTol_JQ1	IGLV3-16	immunoglobulin lambda variable 3-16	0.00019996	0	0.000299498	0.00132142	0.0287284	1.04936	6.38918	0.126343	6.70455	0.134364
DrugTol_JQ1	IGSF1	immunoglobulin superfamily, member 1	0.00019996	0	0.000299498	0.00132142	0.00158974	1.15964	4.21789	0.114875	4.89123	0.0685609
DrugTol_JQ1	IGSF9B	immunoglobulin superfamily, member 9B	0.00019996	0	0.000299498	0.00132142	0.00158974	1.08591	6.57853	0.127885	7.14372	0.0678866
DrugTol_JQ1	IMP3	IMP3, U3 small nucleolar ribonucleoprotein, homolog (yeast)	0.00019996	0	0.000299498	0.00132142	0.00158974	1.11362	6.15083	0.0709458	6.8497	0.157233
DrugTol_JQ1	IMP4	IMP4, U3 small nucleolar ribonucleoprotein, homolog (yeast)	0.00019996	0	0.000299498	0.00132142	0.00158974	1.06783	7.853	0.066519	8.38567	0.0420741
DrugTol_JQ1	IMPACT	Impact homolog (mouse)	0.00019996	0	0.000299498	0.00132142	0.00158974	1.0524	8.81773	0.103442	9.27982	0.102597
DrugTol_JQ1	IPO4	importin 4	0.00019996	0	0.000299498	0.00132142	0.00158974	1.07487	8.51655	0.107415	9.15419	0.127478
DrugTol_JQ1	IPO5	importin 5	0.00019996	0	0.000299498	0.00132142	0.00158974	1.04099	6.5467	0.0443754	6.81502	0.054902
DrugTol_JQ1	IPO8	importin 8	0.00019996	0	0.000299498	0.00132142	0.00158974	1.07682	6.96323	0.094432	7.49817	0.076201
DrugTol_JQ1	IPO9	importin 9	0.00019996	0	0.000299498	0.00132142	0.0282543	1.02107	10.1845	0.117008	10.3992	0.0190045
DrugTol_JQ1	IVNS1ABP	influenza virus NS1A binding protein	0.00019996	0	0.000299498	0.00132142	0.0176224	1.04492	8.58681	0.180249	8.97254	0.092787
DrugTol_JQ1	INHBE	inhibin, beta E	0.00019996	0	0.000299498	0.00132142	0.0176224	1.12275	4.58139	0.14795	5.14377	0.187026
DrugTol_JQ1	ID1	inhibitor of DNA binding 1, dominant negative helix-loop-helix protein	0.00019996	0	0.000299498	0.00132142	0.00158974	1.07063	10.0679	0.131007	10.7791	0.12138
DrugTol_JQ1	ID3	inhibitor of DNA binding 3, dominant negative helix-loop-helix protein	0.00019996	0	0.000299498	0.00132142	0.0176224	1.03831	6.9986	0.0918368	7.26671	0.103567
DrugTol_JQ1	ING5	inhibitor of growth family, member 5	0.00019996	0	0.000299498	0.00132142	0.0176224	1.06213	6.52121	0.167621	6.92637	0.095622
DrugTol_JQ1	IKBKAP	inhibitor of kappa light polypeptide gene enhancer in B-cells, kinase complex-associated protein	0.00019996	0	0.000299498	0.00132142	0.00158974	1.02167	9.04785	0.0418294	9.24392	0.0475924
DrugTol_JQ1	IMMT	inner membrane protein, mitochondrial	0.00019996	0	0.000299498	0.00132142	0.00158974	1.01365	10.9319	0.0359946	11.0811	0.0315537
DrugTol_JQ1	INO80C	INO80 complex subunit C	0.00019996	0	0.000299498	0.00132142	0.00158974	1.14922	6.54174	0.17178	7.51788	0.168647
DrugTol_JQ1	INO80	INO80 homolog (S. cerevisiae)	0.00019996	0	0.000299498	0.00132142	0.00158974	1.06517	7.38211	0.0493669	7.86323	0.0454561
DrugTol_JQ1	ITPA	inosine triphosphatase (nucleoside triphosphate pyrophosphatase)	0.00019996	0	0.000299498	0.00132142	0.0176224	1.05616	7.42117	0.146381	7.83794	0.180715
DrugTol_JQ1	ITPRIPL1	inositol 1,4,5-trisphosphate receptor interacting protein-like 1	0.00019996	0	0.000299498	0.00132142	0.00158974	1.22906	6.16156	0.0967847	7.57293	0.116122
DrugTol_JQ1	ITPR2	inositol 1,4,5-trisphosphate receptor, type 2	0.00019996	0	0.000299498	0.00132142	0.00158974	1.06381	8.76408	0.0836565	9.32331	0.0534448
DrugTol_JQ1	IPMK	inositol polyphosphate multikinase	0.00019996	0	0.000299498	0.00132142	0.00158974	1.09138	7.2089	0.12096	7.86767	0.0788083
DrugTol_JQ1	INPP5A	inositol polyphosphate-5-phosphatase, 40kDa	0.00019996	0	0.000299498	0.00132142	0.00158974	1.07567	6.67463	0.12152	7.17967	0.0888599
DrugTol_JQ1	ITPK1	inositol-tetrakisphosphate 1-kinase	0.00019996	0	0.000299498	0.00132142	0.00158974	1.07041	7.22572	0.129335	7.73452	0.0749327
DrugTol_JQ1	IMPA2	inositol(myo)-1(or 4)-monophosphatase 2	0.00019996	0	0.000299498	0.00132142	0.0176224	1.06641	6.99357	0.207007	7.45804	0.123717
DrugTol_JQ1	INSIG1	insulin induced gene 1	0.00019996	0	0.000299498	0.00132142	0.00158974	1.1382	8.30481	0.136245	9.45252	0.0473657
DrugTol_JQ1	INSR	insulin receptor	0.00019996	0	0.000299498	0.00132142	0.00158974	1.03393	8.02106	0.10258	8.29319	0.062197
DrugTol_JQ1	IGF2BP1	insulin-like growth factor 2 mRNA binding protein 1	0.00019996	0	0.000299498	0.00132142	0.00158974	1.03035	10.9803	0.111473	11.3135	0.0336115
DrugTol_JQ1	IGFBPL1	insulin-like growth factor binding protein-like 1	0.00019996	0	0.000299498	0.00132142	0.00158974	1.21963	5.47089	0.17912	6.67247	0.183521
DrugTol_JQ1	INSM2	insulinoma-associated 2	0.00019996	0	0.000299498	0.00132142	0.00158974	1.21162	4.06436	0.196038	4.92444	0.124173
DrugTol_JQ1	INTS3	integrator complex subunit 3	0.00019996	0	0.000299498	0.00132142	0.00158974	1.04626	8.87518	0.0870939	9.28575	0.0553156
DrugTol_JQ1	INTS7	integrator complex subunit 7	0.00019996	0	0.000299498	0.00132142	0.00158974	1.0249	9.31704	0.0629816	9.54899	0.0830925
DrugTol_JQ1	ITFG2	integrin alpha FG-GAP repeat containing 2	0.00019996	0	0.000299498	0.00132142	0.00158974	1.07875	9.09762	0.0649575	9.81403	0.0957887
DrugTol_JQ1	ITGB1BP1	integrin beta 1 binding protein 1	0.00019996	0	0.000299498	0.00132142	0.00158974	1.10967	6.03602	0.0879826	6.69796	0.0708453
DrugTol_JQ1	ITGB7	integrin, beta 7	0.00019996	0	0.000299498	0.00132142	0.00158974	1.27376	4.56629	0.226795	5.81636	0.0981701
DrugTol_JQ1	ITGBL1	integrin, beta-like 1 (with EGF-like repeat domains)	0.00019996	0	0.000299498	0.00132142	0.0176224	1.09192	4.11864	0.119137	4.49724	0.118446
DrugTol_JQ1	ITLN2	intelectin 2	0.00019996	0	0.000299498	0.00132142	0.0176224	1.08055	4.19494	0.0764646	4.53282	0.161521
DrugTol_JQ1	ICAM2	intercellular adhesion molecule 2	0.00019996	0	0.000299498	0.00132142	0.0176224	1.12541	5.09125	0.241575	5.72976	0.164247
DrugTol_JQ1	ICAM5	intercellular adhesion molecule 5, telencephalin	0.00019996	0	0.000299498	0.00132142	0.00158974	1.08908	5.78006	0.0760808	6.29495	0.0876948
DrugTol_JQ1	IRF1	interferon regulatory factor 1	0.00019996	0	0.000299498	0.00132142	0.00158974	1.11973	4.15873	0.173026	4.65667	0.127473
DrugTol_JQ1	ISG20L2	interferon stimulated exonuclease gene 20kDa-like 2	0.00019996	0	0.000299498	0.00132142	0.00158974	1.06231	8.66174	0.0990182	9.20143	0.0247288
DrugTol_JQ1	IFI35	interferon-induced protein 35	0.00019996	0	0.000299498	0.00132142	0.0287284	1.11093	5.49019	0.126317	6.09923	0.270365
DrugTol_JQ1	IFRD1	interferon-related developmental regulator 1	0.00019996	0	0.000299498	0.00132142	0.00158974	1.09545	7.99374	0.0945669	8.75675	0.0940659
DrugTol_JQ1	IFRD2	interferon-related developmental regulator 2	0.00019996	0	0.000299498	0.00132142	0.00158974	1.08276	6.38359	0.143342	6.9119	0.109157
DrugTol_JQ1	IFI6	interferon, alpha-inducible protein 6	0.00019996	0	0.000299498	0.00132142	0.00158974	1.11431	5.48096	0.135561	6.10748	0.136
DrugTol_JQ1	IL1RAP	interleukin 1 receptor accessory protein	0.00019996	0	0.000299498	0.00132142	0.00158974	1.17057	4.74752	0.178203	5.55731	0.232561
DrugTol_JQ1	IL1RAPL1	interleukin 1 receptor accessory protein-like 1	0.00019996	0	0.000299498	0.00132142	0.00158974	1.22027	3.37795	0.138418	4.12202	0.210244
DrugTol_JQ1	IL11RA	interleukin 11 receptor, alpha	0.00019996	0	0.000299498	0.00132142	0.00158974	1.22067	7.58629	0.167093	9.26038	0.109895
DrugTol_JQ1	IL12RB2	interleukin 12 receptor, beta 2	0.00019996	0	0.000299498	0.00132142	0.00158974	1.83142	2.731	0.155199	5.0016	0.196525
DrugTol_JQ1	IL17RE	interleukin 17 receptor E	0.00019996	0	0.000299498	0.00132142	0.0176224	1.12197	5.33129	0.285145	5.98157	0.132139
DrugTol_JQ1	IL20	interleukin 20	0.00019996	0	0.000299498	0.00132142	0.0278679	1.10317	3.04263	0.162777	3.35653	0.0403087
DrugTol_JQ1	IL21R	interleukin 21 receptor	0.00019996	0	0.000299498	0.00132142	0.00158974	1.1848	4.70988	0.0613289	5.58025	0.0631925
DrugTol_JQ1	IL23R	interleukin 23 receptor	0.00019996	0	0.000299498	0.00132142	0.00158974	1.44873	3.61635	0.359917	5.23912	0.297675
DrugTol_JQ1	ILF2	interleukin enhancer binding factor 2, 45kDa	0.00019996	0	0.000299498	0.00132142	0.00158974	1.00767	11.494	0.0253993	11.5821	0.0179279
DrugTol_JQ1	ILF3	interleukin enhancer binding factor 3, 90kDa	0.00019996	0	0.000299498	0.00132142	0.00158974	1.01918	10.9246	0.0645061	11.1341	0.0360018
DrugTol_JQ1	IRAK1	interleukin-1 receptor-associated kinase 1	0.00019996	0	0.000299498	0.00132142	0.00158974	1.11146	6.62618	0.188373	7.36473	0.196725
DrugTol_JQ1	IRAK4	interleukin-1 receptor-associated kinase 4	0.00019996	0	0.000299498	0.00132142	0.00158974	1.08288	6.96948	0.124324	7.5471	0.0842671
DrugTol_JQ1	IFLTD1	intermediate filament tail domain containing 1	0.00019996	0	0.000299498	0.00132142	0.00158974	1.12831	5.09952	0.1299	5.75385	0.169801
DrugTol_JQ1	INA	internexin neuronal intermediate filament protein, alpha	0.00019996	0	0.000299498	0.00132142	0.00158974	1.15443	7.60499	0.0406582	8.77946	0.129941
DrugTol_JQ1	ITSN2	intersectin 2	0.00019996	0	0.000299498	0.00132142	0.00158974	1.07355	7.24852	0.0718907	7.78164	0.0504523
DrugTol_JQ1	IFT46	intraflagellar transport 46 homolog (Chlamydomonas)	0.00019996	0	0.000299498	0.00132142	0.00158974	1.17656	5.46808	0.134731	6.43351	0.134412
DrugTol_JQ1	IQCB1	IQ motif containing B1	0.00019996	0	0.000299498	0.00132142	0.00158974	1.06092	7.72292	0.120505	8.1934	0.10507
DrugTol_JQ1	IQGAP1	IQ motif containing GTPase activating protein 1	0.00019996	0	0.000299498	0.00132142	0.00158974	1.02931	9.15054	0.0449589	9.41878	0.0623934
DrugTol_JQ1	ISCA2	iron-sulfur cluster assembly 2 homolog (S. cerevisiae)	0.00019996	0	0.000299498	0.00132142	0.00158974	1.03728	6.41639	0.0901356	6.6556	0.0297591
DrugTol_JQ1	PAPL	iron/zinc purple acid phosphatase-like protein	0.00019996	0	0.000299498	0.00132142	0.0365615	1.07677	3.49213	0.146672	3.76023	0.048203
DrugTol_JQ1	ICA1L	islet cell autoantigen 1,69kDa-like	0.00019996	0	0.000299498	0.00132142	0.0254111	1.03458	4.16152	0.0422614	4.30542	0.0799213
DrugTol_JQ1	IAH1	isoamyl acetate-hydrolyzing esterase 1 homolog (S. cerevisiae)	0.00019996	0	0.000299498	0.00132142	0.00158974	1.26654	6.06617	0.100893	7.68305	0.0324376
DrugTol_JQ1	ISOC2	isochorismatase domain containing 2	0.00019996	0	0.000299498	0.00132142	0.00158974	1.0761	7.73899	0.168886	8.32791	0.144354
DrugTol_JQ1	IDH3B	isocitrate dehydrogenase 3 (NAD+) beta	0.00019996	0	0.000299498	0.00132142	0.00158974	1.06675	8.13278	0.109075	8.67567	0.0581937
DrugTol_JQ1	IDI1	isopentenyl-diphosphate delta isomerase 1	0.00019996	0	0.000299498	0.00132142	0.00158974	1.04166	7.63324	0.14095	7.95123	0.0422737
DrugTol_JQ1	IVD	isovaleryl-CoA dehydrogenase	0.00019996	0	0.000299498	0.00132142	0.00158974	1.08119	6.72331	0.172834	7.26921	0.0871781
DrugTol_JQ1	JAK2	Janus kinase 2	0.00019996	0	0.000299498	0.00132142	0.00158974	1.24607	5.74501	0.317407	7.15869	0.0925589
DrugTol_JQ1	JAKMIP1	janus kinase and microtubule interacting protein 1	0.00019996	0	0.000299498	0.00132142	0.00158974	1.29899	4.81652	0.304275	6.25658	0.135284
DrugTol_JQ1	JMJD6	jumonji domain containing 6	0.00019996	0	0.000299498	0.00132142	0.00158974	1.06591	6.85076	0.161799	7.30227	0.0576001
DrugTol_JQ1	JMJD8	jumonji domain containing 8	0.00019996	0	0.000299498	0.00132142	0.00158974	1.1002	8.50044	0.191804	9.35223	0.20727
DrugTol_JQ1	JTB	jumping translocation breakpoint	0.00019996	0	0.000299498	0.00132142	0.00158974	1.06671	8.66002	0.0246297	9.23775	0.0576434
DrugTol_JQ1	JUNB	jun B proto-oncogene	0.00019996	0	0.000299498	0.00132142	0.00158974	1.12004	7.39577	0.189913	8.28359	0.166377
DrugTol_JQ1	JUND	jun D proto-oncogene	0.00019996	0	0.000299498	0.00132142	0.00158974	1.06959	8.26622	0.147401	8.84149	0.226143
DrugTol_JQ1	JUN	jun proto-oncogene	0.00019996	0	0.000299498	0.00132142	0.00158974	1.06752	8.6111	0.0566629	9.19248	0.10788
DrugTol_JQ1	JPH1	junctophilin 1	0.00019996	0	0.000299498	0.00132142	0.00158974	1.09305	6.85345	0.128885	7.49114	0.0264154
DrugTol_JQ1	KAT2A	K(lysine) acetyltransferase 2A	0.00019996	0	0.000299498	0.00132142	0.00158974	1.03904	8.51104	0.114074	8.84335	0.05717
DrugTol_JQ1	KAT6B	K(lysine) acetyltransferase 6B	0.00019996	0	0.000299498	0.00132142	0.00158974	1.03638	8.3455	0.0314928	8.64907	0.118616
DrugTol_JQ1	KAT8	K(lysine) acetyltransferase 8	0.00019996	0	0.000299498	0.00132142	0.00158974	1.03189	7.14552	0.0747272	7.37341	0.0784772
DrugTol_JQ1	KATNB1	katanin p80 (WD repeat containing) subunit B 1	0.00019996	0	0.000299498	0.00132142	0.00158974	1.06009	7.8433	0.147999	8.31458	0.116671
DrugTol_JQ1	KCNE1L	KCNE1-like	0.00019996	0	0.000299498	0.00132142	0.0958027	1.0349	4.63089	0.129585	4.79252	0.0600188
DrugTol_JQ1	KDELC1	KDEL (Lys-Asp-Glu-Leu) containing 1	0.00019996	0	0.000299498	0.00132142	0.00158974	1.08144	7.91239	0.178612	8.55681	0.0992182
DrugTol_JQ1	KDELC2	KDEL (Lys-Asp-Glu-Leu) containing 2	0.00019996	0	0.000299498	0.00132142	0.00158974	1.03967	8.27269	0.0749401	8.60087	0.0808746
DrugTol_JQ1	KLHDC2	kelch domain containing 2	0.00019996	0	0.000299498	0.00132142	0.00158974	1.02656	9.61964	0.0197183	9.87511	0.0566361
DrugTol_JQ1	KLHDC4	kelch domain containing 4	0.00019996	0	0.000299498	0.00132142	0.00158974	1.04459	6.38793	0.0677598	6.67274	0.0866516
DrugTol_JQ1	KLHDC5	kelch domain containing 5	0.00019996	0	0.000299498	0.00132142	0.00158974	1.29475	5.84355	0.159067	7.56592	0.0901405
DrugTol_JQ1	KLHL20	kelch-like 20 (Drosophila)	0.00019996	0	0.000299498	0.00132142	0.00158974	1.02682	7.88906	0.0145772	8.10062	0.0851731
DrugTol_JQ1	KLHL26	kelch-like 26 (Drosophila)	0.00019996	0	0.000299498	0.00132142	0.00158974	1.17586	5.6952	0.196863	6.69679	0.161499
DrugTol_JQ1	KLHL36	kelch-like 36 (Drosophila)	0.00019996	0	0.000299498	0.00132142	0.00158974	1.09271	6.18041	0.21279	6.75341	0.136805
DrugTol_JQ1	KEAP1	kelch-like ECH-associated protein 1	0.00019996	0	0.000299498	0.00132142	0.00158974	1.09124	7.95706	0.118299	8.68304	0.116779
DrugTol_JQ1	KC6	keratoconus gene 6	0.00019996	0	0.000299498	0.00132142	0.00158974	1.14943	5.53098	0.179604	6.35745	0.155886
DrugTol_JQ1	KHSRP	KH-type splicing regulatory protein	0.00019996	0	0.000299498	0.00132142	0.00158974	1.0363	9.15123	0.114714	9.48343	0.0691168
DrugTol_JQ1	KIAA0020	KIAA0020	0.00019996	0	0.000299498	0.00132142	0.00158974	1.05541	9.00299	0.165551	9.50184	0.0714546
DrugTol_JQ1	KIAA0101	KIAA0101	0.00019996	0	0.000299498	0.00132142	0.00158974	1.09054	8.24441	0.169929	8.99083	0.107131
DrugTol_JQ1	KIAA0146	KIAA0146	0.00019996	0	0.000299498	0.00132142	0.00158974	1.08736	5.56742	0.0739826	6.0538	0.0907689
DrugTol_JQ1	KIAA0182	KIAA0182	0.00019996	0	0.000299498	0.00132142	0.0176224	1.0356	8.35479	0.118769	8.65219	0.114055
DrugTol_JQ1	KIAA0368	KIAA0368	0.00019996	0	0.000299498	0.00132142	0.00158974	1.01275	9.86675	0.033626	9.99251	0.0461137
DrugTol_JQ1	KIAA0391	KIAA0391	0.00019996	0	0.000299498	0.00132142	0.0176224	1.02827	7.17314	0.0972575	7.37594	0.0449229
DrugTol_JQ1	KIAA0513	KIAA0513	0.00019996	0	0.000299498	0.00132142	0.00158974	1.17573	5.41941	0.156049	6.37176	0.0577464
DrugTol_JQ1	KIAA0528	KIAA0528	0.00019996	0	0.000299498	0.00132142	0.00158974	1.10432	8.43289	0.0662998	9.31257	0.0778963
DrugTol_JQ1	KIAA0586	KIAA0586	0.00019996	0	0.000299498	0.00132142	0.026914	1.02498	9.13103	0.0785965	9.35909	0.0859314
DrugTol_JQ1	KIAA0664	KIAA0664	0.00019996	0	0.000299498	0.00132142	0.00158974	1.12166	7.41475	0.107489	8.31686	0.150251
DrugTol_JQ1	KIAA1310	KIAA1310	0.00019996	0	0.000299498	0.00132142	0.00158974	1.02639	7.64637	0.0773039	7.84815	0.0447861
DrugTol_JQ1	KIAA1324L	KIAA1324-like	0.00019996	0	0.000299498	0.00132142	0.00158974	1.06699	7.36344	0.116125	7.85669	0.0904481
DrugTol_JQ1	KIAA1456	KIAA1456	0.00019996	0	0.000299498	0.00132142	0.00158974	1.09153	5.24247	0.0756781	5.72232	0.158505
DrugTol_JQ1	KIAA1467	KIAA1467	0.00019996	0	0.000299498	0.00132142	0.00158974	1.23096	7.58655	0.1945	9.33875	0.0594225
DrugTol_JQ1	KIAA1598	KIAA1598	0.00019996	0	0.000299498	0.00132142	0.00158974	1.09257	6.35444	0.184554	6.9427	0.149123
DrugTol_JQ1	KIAA1614	KIAA1614	0.00019996	0	0.000299498	0.00132142	0.00158974	1.22652	4.91849	0.379124	6.03265	0.0447314
DrugTol_JQ1	KIAA1683	KIAA1683	0.00019996	0	0.000299498	0.00132142	0.00158974	1.16918	4.88011	0.191927	5.7057	0.130348
DrugTol_JQ1	KIAA1841	KIAA1841	0.00019996	0	0.000299498	0.00132142	0.00158974	1.11421	5.58892	0.134755	6.22723	0.0596734
DrugTol_JQ1	KIRREL2	kin of IRRE like 2 (Drosophila)	0.00019996	0	0.000299498	0.00132142	0.00158974	1.26574	5.17917	0.184196	6.5555	0.17595
DrugTol_JQ1	KSR1	kinase suppressor of ras 1	0.00019996	0	0.000299498	0.00132142	0.00158974	1.10731	7.63001	0.148445	8.44881	0.173941
DrugTol_JQ1	KIF13A	kinesin family member 13A	0.00019996	0	0.000299498	0.00132142	0.00158974	1.03108	8.00598	0.0898819	8.2548	0.0485385
DrugTol_JQ1	KIF16B	kinesin family member 16B	0.00019996	0	0.000299498	0.00132142	0.00158974	1.79171	3.81176	0.177882	6.82958	0.123205
DrugTol_JQ1	KIF1A	kinesin family member 1A	0.00019996	0	0.000299498	0.00132142	0.00158974	1.39587	6.18088	0.219039	8.62772	0.0533701
DrugTol_JQ1	KIF21A	kinesin family member 21A	0.00019996	0	0.000299498	0.00132142	0.00158974	1.03851	10.223	0.0578027	10.6167	0.043357
DrugTol_JQ1	KIF3C	kinesin family member 3C	0.00019996	0	0.000299498	0.00132142	0.00158974	1.04966	7.71219	0.187601	8.09519	0.0299001
DrugTol_JQ1	KANK1	KN motif and ankyrin repeat domains 1	0.00019996	0	0.000299498	0.00132142	0.00158974	1.07539	6.99351	0.140396	7.52072	0.106069
DrugTol_JQ1	KANK2	KN motif and ankyrin repeat domains 2	0.00019996	0	0.000299498	0.00132142	0.0248317	1.06144	6.73303	0.196457	7.14673	0.0968777
DrugTol_JQ1	KRI1	KRI1 homolog (S. cerevisiae)	0.00019996	0	0.000299498	0.00132142	0.00158974	1.12122	6.87357	0.108286	7.70681	0.135764
DrugTol_JQ1	KLF16	Kruppel-like factor 16	0.00019996	0	0.000299498	0.00132142	0.00158974	1.09047	7.04949	0.170691	7.68727	0.178946
DrugTol_JQ1	KLF2	Kruppel-like factor 2 (lung)	0.00019996	0	0.000299498	0.00132142	0.00158974	1.17148	6.07795	0.108588	7.12018	0.0907062
DrugTol_JQ1	KLF3	Kruppel-like factor 3 (basic)	0.00019996	0	0.000299498	0.00132142	0.00158974	1.10107	5.11557	0.237273	5.63261	0.0757235
DrugTol_JQ1	KLF6	Kruppel-like factor 6	0.00019996	0	0.000299498	0.00132142	0.00158974	1.08511	9.71754	0.0409374	10.5446	0.0988839
DrugTol_JQ1	KLF7	Kruppel-like factor 7 (ubiquitous)	0.00019996	0	0.000299498	0.00132142	0.00158974	1.11936	7.30429	0.155945	8.17611	0.0980427
DrugTol_JQ1	L1CAM	L1 cell adhesion molecule	0.00019996	0	0.000299498	0.00132142	0.00158974	1.09774	4.5275	0.141948	4.97003	0.0662078
DrugTol_JQ1	LARP4	La ribonucleoprotein domain family, member 4	0.00019996	0	0.000299498	0.00132142	0.00158974	1.11275	9.68195	0.155261	10.7736	0.103165
DrugTol_JQ1	LDHA	lactate dehydrogenase A	0.00019996	0	0.000299498	0.00132142	0.00158974	1.02859	8.09717	0.0463666	8.32867	0.116504
DrugTol_JQ1	LDHB	lactate dehydrogenase B	0.00019996	0	0.000299498	0.00132142	0.00158974	1.0425	10.8469	0.0374083	11.3079	0.0523857
DrugTol_JQ1	LMNB2	lamin B2	0.00019996	0	0.000299498	0.00132142	0.00158974	1.11627	7.61141	0.23112	8.49642	0.130424
DrugTol_JQ1	LAMB1	laminin, beta 1	0.00019996	0	0.000299498	0.00132142	0.00158974	1.04953	9.40466	0.0380954	9.87048	0.0736104
DrugTol_JQ1	LAMTOR1	late endosomal/lysosomal adaptor, MAPK and MTOR activator 1	0.00019996	0	0.000299498	0.00132142	0.026914	1.0292	6.55199	0.114146	6.74334	0.0526879
DrugTol_JQ1	LPHN3	latrophilin 3	0.00019996	0	0.000299498	0.00132142	0.00158974	1.1887	4.35777	0.154689	5.18008	0.0560725
DrugTol_JQ1	LMAN2L	lectin, mannose-binding 2-like	0.00019996	0	0.000299498	0.00132142	0.00158974	1.08851	6.58817	0.185145	7.17131	0.088237
DrugTol_JQ1	LEPREL2	leprecan-like 2	0.00019996	0	0.000299498	0.00132142	0.00158974	1.16755	7.11468	0.127693	8.30673	0.143939
DrugTol_JQ1	LETMD1	LETM1 domain containing 1	0.00019996	0	0.000299498	0.00132142	0.00158974	1.2267	7.46865	0.116804	9.16178	0.170026
DrugTol_JQ1	LAP3	leucine aminopeptidase 3	0.00019996	0	0.000299498	0.00132142	0.00158974	1.10593	8.13991	0.0168054	9.0022	0.105486
DrugTol_JQ1	LCMT2	leucine carboxyl methyltransferase 2	0.00019996	0	0.000299498	0.00132142	0.00158974	1.0502	7.77746	0.0958559	8.16792	0.112862
DrugTol_JQ1	LRRCC1	leucine rich repeat and coiled-coil domain containing 1	0.00019996	0	0.000299498	0.00132142	0.00158974	1.05878	6.41179	0.161426	6.7887	0.131213
DrugTol_JQ1	LRFN1	leucine rich repeat and fibronectin type III domain containing 1	0.00019996	0	0.000299498	0.00132142	0.00158974	1.08162	6.32674	0.162882	6.84311	0.174664
DrugTol_JQ1	LRFN3	leucine rich repeat and fibronectin type III domain containing 3	0.00019996	0	0.000299498	0.00132142	0.00158974	1.09969	5.79478	0.0630635	6.37243	0.182268
DrugTol_JQ1	LRFN5	leucine rich repeat and fibronectin type III domain containing 5	0.00019996	0	0.000299498	0.00132142	0.00158974	1.12477	6.01368	0.114714	6.76399	0.101413
DrugTol_JQ1	LRSAM1	leucine rich repeat and sterile alpha motif containing 1	0.00019996	0	0.000299498	0.00132142	0.00158974	1.07638	6.17562	0.144134	6.6473	0.147621
DrugTol_JQ1	LRRC16B	leucine rich repeat containing 16B	0.00019996	0	0.000299498	0.00132142	0.00158974	1.08608	5.66739	0.114872	6.15526	0.136204
DrugTol_JQ1	LRRC24	leucine rich repeat containing 24	0.00019996	0	0.000299498	0.00132142	0.00158974	1.06855	5.81584	0.070613	6.21448	0.154472
DrugTol_JQ1	LRRC37B	leucine rich repeat containing 37B	0.00019996	0	0.000299498	0.00132142	0.0176224	1.11372	5.57483	0.252296	6.2088	0.254508
DrugTol_JQ1	LRRC37BP1	leucine rich repeat containing 37B pseudogene 1	0.00019996	0	0.000299498	0.00132142	0.00158974	1.0703	6.96584	0.154698	7.45553	0.160601
DrugTol_JQ1	LRRC41	leucine rich repeat containing 41	0.00019996	0	0.000299498	0.00132142	0.00158974	1.09637	7.32521	0.168948	8.03112	0.113608
DrugTol_JQ1	LRRC4C	leucine rich repeat containing 4C	0.00019996	0	0.000299498	0.00132142	0.0176224	1.13218	3.29876	0.0802159	3.73479	0.179963
DrugTol_JQ1	LRRC55	leucine rich repeat containing 55	0.00019996	0	0.000299498	0.00132142	0.00158974	1.20967	4.67685	0.229858	5.65743	0.122186
DrugTol_JQ1	LRRC57	leucine rich repeat containing 57	0.00019996	0	0.000299498	0.00132142	0.0287284	1.03064	8.0317	0.113178	8.27779	0.0620561
DrugTol_JQ1	LRRC59	leucine rich repeat containing 59	0.00019996	0	0.000299498	0.00132142	0.00158974	1.05535	10.3822	0.145575	10.9569	0.112132
DrugTol_JQ1	LRRC61	leucine rich repeat containing 61	0.00019996	0	0.000299498	0.00132142	0.00158974	1.10775	7.44309	0.148908	8.24505	0.142663
DrugTol_JQ1	LRRC8B	leucine rich repeat containing 8 family, member B	0.00019996	0	0.000299498	0.00132142	0.00158974	1.03614	7.49837	0.0625312	7.76935	0.107089
DrugTol_JQ1	LRRC8C	leucine rich repeat containing 8 family, member C	0.00019996	0	0.000299498	0.00132142	0.00158974	1.13501	3.35107	0.194775	3.80349	0.0921058
DrugTol_JQ1	LRRC8D	leucine rich repeat containing 8 family, member D	0.00019996	0	0.000299498	0.00132142	0.00158974	1.11233	5.16812	0.15166	5.74867	0.0866547
DrugTol_JQ1	LRR1	leucine rich repeat protein 1	0.00019996	0	0.000299498	0.00132142	0.00158974	1.07955	7.40018	0.110881	7.98885	0.113767
DrugTol_JQ1	LETM1	leucine zipper-EF-hand containing transmembrane protein 1	0.00019996	0	0.000299498	0.00132142	0.00158974	1.10422	7.38246	0.194829	8.15183	0.0836421
DrugTol_JQ1	LETM2	leucine zipper-EF-hand containing transmembrane protein 2	0.00019996	0	0.000299498	0.00132142	0.0260006	1.10013	4.72281	0.237639	5.1957	0.0634288
DrugTol_JQ1	LZTS2	leucine zipper, putative tumor suppressor 2	0.00019996	0	0.000299498	0.00132142	0.00158974	1.07936	6.30795	0.166294	6.80857	0.0889128
DrugTol_JQ1	LGI2	leucine-rich repeat LGI family, member 2	0.00019996	0	0.000299498	0.00132142	0.00158974	1.30502	5.47452	0.0891611	7.14438	0.119487
DrugTol_JQ1	LZTR1	leucine-zipper-like transcription regulator 1	0.00019996	0	0.000299498	0.00132142	0.0277437	1.03195	7.51568	0.139872	7.75583	0.061582
DrugTol_JQ1	LIFR	leukemia inhibitory factor receptor alpha	0.00019996	0	0.000299498	0.00132142	0.00158974	1.10027	7.18224	0.075073	7.9024	0.1155
DrugTol_JQ1	LTA4H	leukotriene A4 hydrolase	0.00019996	0	0.000299498	0.00132142	0.00158974	1.03561	9.6896	0.0483147	10.0347	0.0635717
DrugTol_JQ1	LIG3	ligase III, DNA, ATP-dependent	0.00019996	0	0.000299498	0.00132142	0.00158974	1.0542	7.47211	0.0842469	7.87712	0.110196
DrugTol_JQ1	LIMCH1	LIM and calponin homology domains 1	0.00019996	0	0.000299498	0.00132142	0.00158974	1.16398	6.82683	0.0802307	7.94632	0.0762967
DrugTol_JQ1	LIMA1	LIM domain and actin binding 1	0.00019996	0	0.000299498	0.00132142	0.00158974	1.10912	8.62419	0.151274	9.56527	0.0670421
DrugTol_JQ1	LDB1	LIM domain binding 1	0.00019996	0	0.000299498	0.00132142	0.00158974	1.05193	9.5214	0.0783931	10.0158	0.0812297
DrugTol_JQ1	LIMD2	LIM domain containing 2	0.00019996	0	0.000299498	0.00132142	0.0502079	1.0383	5.97406	0.152151	6.20285	0.0370922
DrugTol_JQ1	LIMK2	LIM domain kinase 2	0.00019996	0	0.000299498	0.00132142	0.00158974	1.07847	7.06146	0.133799	7.61553	0.16922
DrugTol_JQ1	LBH	limb bud and heart development homolog (mouse)	0.00019996	0	0.000299498	0.00132142	0.00158974	1.05876	6.53839	0.0737995	6.92262	0.138239
DrugTol_JQ1	LMBR1	limb region 1 homolog (mouse)	0.00019996	0	0.000299498	0.00132142	0.00158974	1.04677	8.5984	0.0897059	9.00058	0.0903129
DrugTol_JQ1	LMBR1L	limb region 1 homolog (mouse)-like	0.00019996	0	0.000299498	0.00132142	0.00158974	1.15049	6.1555	0.12645	7.08186	0.109695
DrugTol_JQ1	LIN9	lin-9 homolog (C. elegans)	0.00019996	0	0.000299498	0.00132142	0.00158974	1.05552	7.01255	0.1384	7.40189	0.0694895
DrugTol_JQ1	LIPA	lipase A, lysosomal acid, cholesterol esterase	0.00019996	0	0.000299498	0.00132142	0.00158974	1.23789	2.98759	0.208909	3.6983	0.0435735
DrugTol_JQ1	LPPR2	lipid phosphate phosphatase-related protein type 2	0.00019996	0	0.000299498	0.00132142	0.00158974	1.2034	6.35507	0.261849	7.64771	0.187263
DrugTol_JQ1	LPPR4	lipid phosphate phosphatase-related protein type 4	0.00019996	0	0.000299498	0.00132142	0.00158974	1.08533	6.20494	0.154592	6.73443	0.115629
DrugTol_JQ1	LIAS	lipoic acid synthetase	0.00019996	0	0.000299498	0.00132142	0.00158974	1.08721	8.66951	0.0747259	9.42559	0.0847669
DrugTol_JQ1	LONP1	lon peptidase 1, mitochondrial	0.00019996	0	0.000299498	0.00132142	0.00158974	1.10741	7.90859	0.135388	8.75805	0.104857
DrugTol_JQ1	LONP2	lon peptidase 2, peroxisomal	0.00019996	0	0.000299498	0.00132142	0.00158974	1.02041	10.0182	0.0339749	10.2227	0.0625855
DrugTol_JQ1	LONRF1	LON peptidase N-terminal domain and ring finger 1	0.00019996	0	0.000299498	0.00132142	0.00158974	1.05508	6.87961	0.0772565	7.25855	0.0774198
DrugTol_JQ1	LONRF3	LON peptidase N-terminal domain and ring finger 3	0.00019996	0	0.000299498	0.00132142	0.00158974	1.11266	4.12469	0.163851	4.58937	0.0611642
DrugTol_JQ1	LINC00112	long intergenic non-protein coding RNA 112	0.00019996	0	0.000299498	0.00132142	0.00158974	1.10676	4.04735	0.0570404	4.47946	0.171451
DrugTol_JQ1	LINC00028	long intergenic non-protein coding RNA 28	0.00019996	0	0.000299498	0.00132142	0.0444941	1.05305	4.98257	0.0843271	5.24688	0.145273
DrugTol_JQ1	LINC00282	long intergenic non-protein coding RNA 282	0.00019996	0	0.000299498	0.00132142	0.026914	1.06291	5.92513	0.13288	6.29788	0.159847
DrugTol_JQ1	LINC00493	long intergenic non-protein coding RNA 493	0.00019996	0	0.000299498	0.00132142	0.00158974	1.06757	8.14435	0.0991392	8.6947	0.0805064
DrugTol_JQ1	LINC00052	long intergenic non-protein coding RNA 52	0.00019996	0	0.000299498	0.00132142	0.00158974	1.29881	3.45546	0.320107	4.48799	0.136835
DrugTol_JQ1	LOH12CR1	loss of heterozygosity, 12, chromosomal region 1	0.00019996	0	0.000299498	0.00132142	0.00158974	1.14886	6.66186	0.109372	7.65355	0.131357
DrugTol_JQ1	LDLR	low density lipoprotein receptor	0.00019996	0	0.000299498	0.00132142	0.00158974	1.2107	7.97196	0.11768	9.65166	0.0384937
DrugTol_JQ1	LDLRAD3	low density lipoprotein receptor class A domain containing 3	0.00019996	0	0.000299498	0.00132142	0.00158974	1.05799	7.62138	0.0990979	8.06333	0.120131
DrugTol_JQ1	LRP11	low density lipoprotein receptor-related protein 11	0.00019996	0	0.000299498	0.00132142	0.00158974	1.15548	4.71612	0.0737178	5.4494	0.3007
DrugTol_JQ1	LRP6	low density lipoprotein receptor-related protein 6	0.00019996	0	0.000299498	0.00132142	0.00158974	1.0646	9.18573	0.108277	9.77909	0.0776323
DrugTol_JQ1	LRP8	low density lipoprotein receptor-related protein 8, apolipoprotein e receptor	0.00019996	0	0.000299498	0.00132142	0.00158974	1.05678	6.97252	0.0645163	7.36841	0.0943335
DrugTol_JQ1	LSAMP-AS3	LSAMP antisense RNA 3 (non-protein coding)	0.00019996	0	0.000299498	0.00132142	0.0518629	1.07723	2.98747	0.0692918	3.21818	0.133519
DrugTol_JQ1	LSM1	LSM1 homolog, U6 small nuclear RNA associated (S. cerevisiae)	0.00019996	0	0.000299498	0.00132142	0.0176224	1.05923	6.86276	0.164257	7.26927	0.0921716
DrugTol_JQ1	LSM14A	LSM14A, SCD6 homolog A (S. cerevisiae)	0.00019996	0	0.000299498	0.00132142	0.0385535	1.01443	10.0106	0.0384605	10.1551	0.0734501
DrugTol_JQ1	LSM7	LSM7 homolog, U6 small nuclear RNA associated (S. cerevisiae)	0.00019996	0	0.000299498	0.00132142	0.0176224	1.07656	7.38971	0.156194	7.95546	0.202022
DrugTol_JQ1	LYAR	Ly1 antibody reactive homolog (mouse)	0.00019996	0	0.000299498	0.00132142	0.00158974	1.15601	8.11072	0.175024	9.37605	0.0795505
DrugTol_JQ1	LAG3	lymphocyte-activation gene 3	0.00019996	0	0.000299498	0.00132142	0.00158974	1.15508	5.79739	0.201483	6.69645	0.244496
DrugTol_JQ1	LOC654342	lymphocyte-specific protein 1 pseudogene	0.00019996	0	0.000299498	0.00132142	0.00158974	1.20334	7.08642	0.140982	8.5274	0.12749
DrugTol_JQ1	LEF1	lymphoid enhancer-binding factor 1	0.00019996	0	0.000299498	0.00132142	0.00158974	1.41534	4.75347	0.0610292	6.72779	0.106889
DrugTol_JQ1	LYRM5	LYR motif containing 5	0.00019996	0	0.000299498	0.00132142	0.0380724	1.03552	8.37433	0.157781	8.67177	0.0362214
DrugTol_JQ1	KDM4B	lysine (K)-specific demethylase 4B	0.00019996	0	0.000299498	0.00132142	0.00158974	1.08569	6.99193	0.123564	7.59107	0.0522545
DrugTol_JQ1	KDM5A	lysine (K)-specific demethylase 5A	0.00019996	0	0.000299498	0.00132142	0.00158974	1.05715	8.82147	0.0453208	9.32559	0.0427493
DrugTol_JQ1	LCLAT1	lysocardiolipin acyltransferase 1	0.00019996	0	0.000299498	0.00132142	0.00158974	1.11742	6.92371	0.0335313	7.73671	0.0989454
DrugTol_JQ1	LPCAT3	lysophosphatidylcholine acyltransferase 3	0.00019996	0	0.000299498	0.00132142	0.00158974	1.25447	7.92361	0.206681	9.93995	0.0300336
DrugTol_JQ1	LPCAT4	lysophosphatidylcholine acyltransferase 4	0.00019996	0	0.000299498	0.00132142	0.00158974	1.09834	7.32992	0.163055	8.05074	0.189094
DrugTol_JQ1	LPGAT1	lysophosphatidylglycerol acyltransferase 1	0.00019996	0	0.000299498	0.00132142	0.00158974	1.17519	7.1536	0.136308	8.40684	0.0663345
DrugTol_JQ1	LOXL3	lysyl oxidase-like 3	0.00019996	0	0.000299498	0.00132142	0.00158974	1.15934	5.4785	0.110902	6.35143	0.0503713
DrugTol_JQ1	MPHOSPH10	M-phase phosphoprotein 10 (U3 small nucleolar ribonucleoprotein)	0.00019996	0	0.000299498	0.00132142	0.00158974	1.04533	7.4659	0.0618831	7.8043	0.0615684
DrugTol_JQ1	MAEA	macrophage erythroblast attacher	0.00019996	0	0.000299498	0.00132142	0.00158974	1.07922	6.51044	0.115954	7.0262	0.0415667
DrugTol_JQ1	MST1P2	macrophage stimulating 1 (hepatocyte growth factor-like) pseudogene 2	0.00019996	0	0.000299498	0.00132142	0.0254111	1.07775	4.79013	0.192227	5.16255	0.103756
DrugTol_JQ1	MAD2L2	MAD2 mitotic arrest deficient-like 2 (yeast)	0.00019996	0	0.000299498	0.00132142	0.00158974	1.08026	5.91626	0.0650605	6.39111	0.156679
DrugTol_JQ1	MAGOHB	mago-nashi homolog B (Drosophila)	0.00019996	0	0.000299498	0.00132142	0.00158974	1.16212	5.72051	0.22033	6.6479	0.211649
DrugTol_JQ1	MFSD10	major facilitator superfamily domain containing 10	0.00019996	0	0.000299498	0.00132142	0.00158974	1.05431	7.43282	0.159722	7.8365	0.0838848
DrugTol_JQ1	MFSD2A	major facilitator superfamily domain containing 2A	0.00019996	0	0.000299498	0.00132142	0.00158974	1.11811	4.7152	0.162042	5.27211	0.0926205
DrugTol_JQ1	MFSD5	major facilitator superfamily domain containing 5	0.00019996	0	0.000299498	0.00132142	0.00158974	1.45914	5.38276	0.237142	7.85418	0.127494
DrugTol_JQ1	MFSD8	major facilitator superfamily domain containing 8	0.00019996	0	0.000299498	0.00132142	0.00158974	1.04573	7.38811	0.0843184	7.72594	0.0316158
DrugTol_JQ1	MVP	major vault protein	0.00019996	0	0.000299498	0.00132142	0.00158974	1.33519	6.11328	0.291986	8.16242	0.198634
DrugTol_JQ1	MAK16	MAK16 homolog (S. cerevisiae)	0.00019996	0	0.000299498	0.00132142	0.0176224	1.04297	9.54886	0.130497	9.95914	0.132476
DrugTol_JQ1	MDH1	malate dehydrogenase 1, NAD (soluble)	0.00019996	0	0.000299498	0.00132142	0.00158974	1.03806	9.87294	0.0611481	10.2487	0.0567779
DrugTol_JQ1	MSL3P1	male-specific lethal 3 homolog (Drosophila) pseudogene 1	0.00019996	0	0.000299498	0.00132142	0.00158974	1.15544	5.958	0.142139	6.88413	0.0969264
DrugTol_JQ1	MLEC	malectin	0.00019996	0	0.000299498	0.00132142	0.00158974	1.03883	8.21957	0.158223	8.53878	0.0732849
DrugTol_JQ1	ME2	malic enzyme 2, NAD(+)-dependent, mitochondrial	0.00019996	0	0.000299498	0.00132142	0.00158974	1.06658	8.93811	0.100435	9.53321	0.0400015
DrugTol_JQ1	MFHAS1	malignant fibrous histiocytoma amplified sequence 1	0.00019996	0	0.000299498	0.00132142	0.00158974	1.06893	7.11834	0.0906119	7.60903	0.0564076
DrugTol_JQ1	PSIMCT-1	malignant T cell amplified sequence 1 pseudogene	0.00019996	0	0.000299498	0.00132142	0.103935	1.02704	7.91853	0.174532	8.13264	0.0927801
DrugTol_JQ1	MRC2	mannose receptor, C type 2	0.00019996	0	0.000299498	0.00132142	0.00158974	1.11818	4.66978	0.128606	5.22166	0.142353
DrugTol_JQ1	M6PR	mannose-6-phosphate receptor (cation dependent)	0.00019996	0	0.000299498	0.00132142	0.00158974	1.09895	8.25907	0.0869416	9.07631	0.0313215
DrugTol_JQ1	MPDU1	mannose-P-dolichol utilization defect 1	0.00019996	0	0.000299498	0.00132142	0.00158974	1.19952	5.02246	0.165449	6.02451	0.0977829
DrugTol_JQ1	MAN1A1	mannosidase, alpha, class 1A, member 1	0.00019996	0	0.000299498	0.00132142	0.00158974	1.21558	3.64548	0.149885	4.43136	0.0854661
DrugTol_JQ1	MAN1A2	mannosidase, alpha, class 1A, member 2	0.00019996	0	0.000299498	0.00132142	0.00158974	1.04687	9.89218	0.0621371	10.3558	0.0573388
DrugTol_JQ1	MAN2B1	mannosidase, alpha, class 2B, member 1	0.00019996	0	0.000299498	0.00132142	0.0176224	1.05475	7.67499	0.179577	8.09522	0.0897378
DrugTol_JQ1	MAN2C1	mannosidase, alpha, class 2C, member 1	0.00019996	0	0.000299498	0.00132142	0.0368457	1.059	7.65624	0.186305	8.10795	0.192232
DrugTol_JQ1	MANBA	mannosidase, beta A, lysosomal	0.00019996	0	0.000299498	0.00132142	0.00158974	1.26573	6.44603	0.0953367	8.15894	0.0515894
DrugTol_JQ1	MANEAL	mannosidase, endo-alpha-like	0.00019996	0	0.000299498	0.00132142	0.00158974	1.16988	5.36964	0.171521	6.28186	0.0926668
DrugTol_JQ1	MGAT2	mannosyl (alpha-1,6-)-glycoprotein beta-1,2-N-acetylglucosaminyltransferase	0.00019996	0	0.000299498	0.00132142	0.00158974	1.08977	6.59258	0.163772	7.18442	0.125132
DrugTol_JQ1	MOGS	mannosyl-oligosaccharide glucosidase	0.00019996	0	0.000299498	0.00132142	0.00158974	1.16146	6.84636	0.210659	7.95176	0.195744
DrugTol_JQ1	MKNK2	MAP kinase interacting serine/threonine kinase 2	0.00019996	0	0.000299498	0.00132142	0.00158974	1.09687	7.26522	0.234707	7.96898	0.155596
DrugTol_JQ1	MARVELD1	MARVEL domain containing 1	0.00019996	0	0.000299498	0.00132142	0.00158974	1.26272	5.59882	0.255733	7.06976	0.1104
DrugTol_JQ1	MAML3	mastermind-like 3 (Drosophila)	0.00019996	0	0.000299498	0.00132142	0.00158974	1.07319	6.88024	0.0614461	7.38384	0.0782261
DrugTol_JQ1	MATN2	matrilin 2	0.00019996	0	0.000299498	0.00132142	0.00158974	1.13521	4.71755	0.087895	5.35539	0.0448122
DrugTol_JQ1	MGP	matrix Gla protein	0.00019996	0	0.000299498	0.00132142	0.0585852	1.16236	2.68037	0.0266443	3.11556	0.334086
DrugTol_JQ1	MMP10	matrix metallopeptidase 10 (stromelysin 2)	0.00019996	0	0.000299498	0.00132142	0.0340966	1.08948	2.68825	0.085794	2.92881	0.10363
DrugTol_JQ1	MMP11	matrix metallopeptidase 11 (stromelysin 3)	0.00019996	0	0.000299498	0.00132142	0.0340966	1.02604	5.10938	0.076661	5.24244	0.032385
DrugTol_JQ1	MMP16	matrix metallopeptidase 16 (membrane-inserted)	0.00019996	0	0.000299498	0.00132142	0.00158974	1.15923	3.92168	0.0738569	4.54611	0.251691
DrugTol_JQ1	MXRA5	matrix-remodelling associated 5	0.00019996	0	0.000299498	0.00132142	0.00158974	2.326	4.5503	0.350694	10.584	0.05176
DrugTol_JQ1	MAU2	MAU2 chromatid cohesion factor homolog (C. elegans)	0.00019996	0	0.000299498	0.00132142	0.00158974	1.07321	7.46979	0.107008	8.01666	0.114715
DrugTol_JQ1	MDM1	Mdm1 nuclear protein homolog (mouse)	0.00019996	0	0.000299498	0.00132142	0.00158974	1.0775	5.8504	0.15242	6.30378	0.153122
DrugTol_JQ1	MKS1	Meckel syndrome, type 1	0.00019996	0	0.000299498	0.00132142	0.00158974	1.06867	5.95098	0.064075	6.35965	0.0815495
DrugTol_JQ1	MED21	mediator complex subunit 21	0.00019996	0	0.000299498	0.00132142	0.00158974	1.07689	8.03484	0.256081	8.65264	0.0855678
DrugTol_JQ1	MED28	mediator complex subunit 28	0.00019996	0	0.000299498	0.00132142	0.00158974	1.07594	8.68741	0.0462192	9.34716	0.0464396
DrugTol_JQ1	MED8	mediator complex subunit 8	0.00019996	0	0.000299498	0.00132142	0.0176224	1.0463	7.41997	0.153669	7.76354	0.0452909
DrugTol_JQ1	MED9	mediator complex subunit 9	0.00019996	0	0.000299498	0.00132142	0.00158974	1.1292	6.25373	0.223821	7.06172	0.070845
DrugTol_JQ1	MC3R	melanocortin 3 receptor	0.00019996	0	0.000299498	0.00132142	0.0251352	1.09149	4.38142	0.166653	4.78227	0.13574
DrugTol_JQ1	MAGEA11	melanoma antigen family A, 11	0.00019996	0	0.000299498	0.00132142	0.00158974	1.22805	4.68399	0.191652	5.75217	0.272894
DrugTol_JQ1	MAGEC1	melanoma antigen family C, 1	0.00019996	0	0.000299498	0.00132142	0.00158974	1.085	9.43379	0.25509	10.2356	0.127976
DrugTol_JQ1	MAGEC2	melanoma antigen family C, 2	0.00019996	0	0.000299498	0.00132142	0.0176224	1.0384	9.09546	0.136181	9.44471	0.0785373
DrugTol_JQ1	MUM1	melanoma associated antigen (mutated) 1	0.00019996	0	0.000299498	0.00132142	0.00158974	1.07348	6.98016	0.17025	7.4931	0.137452
DrugTol_JQ1	MIA3	melanoma inhibitory activity family, member 3	0.00019996	0	0.000299498	0.00132142	0.00158974	1.02824	9.69023	0.0810175	9.96389	0.0529081
DrugTol_JQ1	MBOAT1	membrane bound O-acyltransferase domain containing 1	0.00019996	0	0.000299498	0.00132142	0.00158974	1.21491	6.61515	0.156347	8.03681	0.140438
DrugTol_JQ1	MBOAT2	membrane bound O-acyltransferase domain containing 2	0.00019996	0	0.000299498	0.00132142	0.00158974	1.05296	6.74344	0.146921	7.10056	0.0697667
DrugTol_JQ1	2019-03-01	membrane-associated ring finger (C3HC4) 1	0.00019996	0	0.000299498	0.00132142	0.00158974	1.17576	4.49755	0.266304	5.28804	0.0554565
DrugTol_JQ1	MBTPS1	membrane-bound transcription factor peptidase, site 1	0.00019996	0	0.000299498	0.00132142	0.00158974	1.06777	8.12219	0.0936267	8.67265	0.0397639
DrugTol_JQ1	MESDC2	mesoderm development candidate 2	0.00019996	0	0.000299498	0.00132142	0.00158974	1.02996	5.4643	0.0512757	5.62801	0.0307435
DrugTol_JQ1	MIER2	mesoderm induction early response 1, family member 2	0.00019996	0	0.000299498	0.00132142	0.00158974	1.07645	6.54664	0.156645	7.04715	0.139146
DrugTol_JQ1	MEST	mesoderm specific transcript homolog (mouse)	0.00019996	0	0.000299498	0.00132142	0.00158974	1.08359	5.95886	0.114652	6.45698	0.0750104
DrugTol_JQ1	MET	met proto-oncogene (hepatocyte growth factor receptor)	0.00019996	0	0.000299498	0.00132142	0.00158974	1.10222	7.42294	0.0694169	8.18172	0.082017
DrugTol_JQ1	MBLAC1	metallo-beta-lactamase domain containing 1	0.00019996	0	0.000299498	0.00132142	0.00158974	1.11255	5.63959	0.100091	6.27435	0.147348
DrugTol_JQ1	MPPE1	metallophosphoesterase 1	0.00019996	0	0.000299498	0.00132142	0.00158974	1.30011	5.10278	0.0736183	6.6342	0.0783745
DrugTol_JQ1	MT1B	metallothionein 1B	0.00019996	0	0.000299498	0.00132142	0.00158974	1.18271	2.49745	0.179562	2.95376	0.0877938
DrugTol_JQ1	MTA1	metastasis associated 1	0.00019996	0	0.000299498	0.00132142	0.0178489	1.04066	7.39832	0.0444285	7.69917	0.155468
DrugTol_JQ1	MTA2	metastasis associated 1 family, member 2	0.00019996	0	0.000299498	0.00132142	0.00158974	1.06545	8.84969	0.133935	9.42888	0.134106
DrugTol_JQ1	MTX1	metaxin 1	0.00019996	0	0.000299498	0.00132142	0.00158974	1.11163	6.00326	0.119242	6.67342	0.118213
DrugTol_JQ1	MTX2	metaxin 2	0.00019996	0	0.000299498	0.00132142	0.00158974	1.04652	8.89454	0.0877981	9.30835	0.0656779
DrugTol_JQ1	MTX3	metaxin 3	0.00019996	0	0.000299498	0.00132142	0.00158974	1.04357	8.39241	0.125005	8.75807	0.0317856
DrugTol_JQ1	METRN	meteorin, glial cell differentiation regulator	0.00019996	0	0.000299498	0.00132142	0.0366862	1.07817	5.76094	0.200639	6.21128	0.182128
DrugTol_JQ1	MAT2A	methionine adenosyltransferase II, alpha	0.00019996	0	0.000299498	0.00132142	0.00158974	1.02953	10.1534	0.0637984	10.4532	0.0964859
DrugTol_JQ1	MSRA	methionine sulfoxide reductase A	0.00019996	0	0.000299498	0.00132142	0.045339	1.08103	5.5408	0.196214	5.98975	0.173707
DrugTol_JQ1	MARS2	methionyl-tRNA synthetase 2, mitochondrial	0.00019996	0	0.000299498	0.00132142	0.00158974	1.07197	7.88386	0.185147	8.45123	0.118672
DrugTol_JQ1	MBD1	methyl-CpG binding domain protein 1	0.00019996	0	0.000299498	0.00132142	0.00158974	1.10147	7.05756	0.142524	7.77365	0.0936634
DrugTol_JQ1	MTHFD1L	methylenetetrahydrofolate dehydrogenase (NADP+ dependent) 1-like	0.00019996	0	0.000299498	0.00132142	0.00158974	1.05665	7.73256	0.0638501	8.17062	0.0943975
DrugTol_JQ1	MTHFD1	methylenetetrahydrofolate dehydrogenase (NADP+ dependent) 1, methenyltetrahydrofolate cyclohydrolase, formyltetrahydrofolate synthetase	0.00019996	0	0.000299498	0.00132142	0.00158974	1.03563	9.87526	0.0660803	10.2272	0.0495695
DrugTol_JQ1	MTHFD2	methylenetetrahydrofolate dehydrogenase (NADP+ dependent) 2, methenyltetrahydrofolate cyclohydrolase	0.00019996	0	0.000299498	0.00132142	0.00158974	1.06602	9.2106	0.0600764	9.81872	0.0655856
DrugTol_JQ1	MMAB	methylmalonic aciduria (cobalamin deficiency) cblB type	0.00019996	0	0.000299498	0.00132142	0.00158974	1.12598	7.59615	0.118119	8.55314	0.0740185
DrugTol_JQ1	MMACHC	methylmalonic aciduria (cobalamin deficiency) cblC type, with homocystinuria	0.00019996	0	0.000299498	0.00132142	0.00158974	1.16594	5.03113	0.130619	5.86602	0.0982032
DrugTol_JQ1	MRI1	methylthioribose-1-phosphate isomerase homolog (S. cerevisiae)	0.00019996	0	0.000299498	0.00132142	0.00158974	1.0935	7.27246	0.081763	7.95246	0.0812317
DrugTol_JQ1	METTL10	methyltransferase like 10	0.00019996	0	0.000299498	0.00132142	0.00158974	1.07618	7.17933	0.15002	7.72627	0.117227
DrugTol_JQ1	METTL12	methyltransferase like 12	0.00019996	0	0.000299498	0.00132142	0.00158974	1.1044	7.47956	0.157978	8.26047	0.0949128
DrugTol_JQ1	METTL13	methyltransferase like 13	0.00019996	0	0.000299498	0.00132142	0.00158974	1.07055	8.05781	0.0765314	8.62629	0.0810302
DrugTol_JQ1	METTL17	methyltransferase like 17	0.00019996	0	0.000299498	0.00132142	0.00158974	1.04801	6.89408	0.153648	7.22504	0.060011
DrugTol_JQ1	METTL21A	methyltransferase like 21A	0.00019996	0	0.000299498	0.00132142	0.0329845	1.06011	5.43456	0.181937	5.76122	0.0301271
DrugTol_JQ1	METTL4	methyltransferase like 4	0.00019996	0	0.000299498	0.00132142	0.00158974	1.05726	7.2613	0.0530538	7.6771	0.0732565
DrugTol_JQ1	METTL7A	methyltransferase like 7A	0.00019996	0	0.000299498	0.00132142	0.00158974	1.81621	5.31153	0.128391	9.64684	0.132148
DrugTol_JQ1	METTL8	methyltransferase like 8	0.00019996	0	0.000299498	0.00132142	0.00158974	1.06495	7.21557	0.112271	7.68422	0.0854933
DrugTol_JQ1	MVD	mevalonate (diphospho) decarboxylase	0.00019996	0	0.000299498	0.00132142	0.00158974	1.11466	6.33747	0.185679	7.06415	0.236745
DrugTol_JQ1	MVK	mevalonate kinase	0.00019996	0	0.000299498	0.00132142	0.00158974	1.20315	5.30451	0.185265	6.3821	0.132342
DrugTol_JQ1	MICALL1	MICAL-like 1	0.00019996	0	0.000299498	0.00132142	0.00158974	1.21535	6.0654	0.153196	7.37156	0.0859914
DrugTol_JQ1	MCPH1	microcephalin 1	0.00019996	0	0.000299498	0.00132142	0.00158974	1.16007	4.67018	0.196678	5.41774	0.0708739
DrugTol_JQ1	MFAP4	microfibrillar-associated protein 4	0.00019996	0	0.000299498	0.00132142	0.00158974	1.21405	5.88871	0.201319	7.14921	0.0562353
DrugTol_JQ1	MIR152	microRNA 152	0.00019996	0	0.000299498	0.00132142	0.0176224	1.06767	5.84443	0.152166	6.23992	0.141605
DrugTol_JQ1	MIR3152	microRNA 3152	0.00019996	0	0.000299498	0.00132142	0.0260006	1.08721	2.41481	0.0422529	2.62542	0.120285
DrugTol_JQ1	MIR3155	microRNA 3155	0.00019996	0	0.000299498	0.00132142	0.00158974	1.14777	6.29862	0.189285	7.22936	0.0709004
DrugTol_JQ1	MIR365-1	microRNA 365-1	0.00019996	0	0.000299498	0.00132142	0.0176224	1.33274	3.88209	0.44747	5.17383	0.356673
DrugTol_JQ1	MIR4251	microRNA 4251	0.00019996	0	0.000299498	0.00132142	0.0704934	1.17314	2.09603	0.221663	2.45894	0.164562
DrugTol_JQ1	MIR4253	microRNA 4253	0.00019996	0	0.000299498	0.00132142	0.00158974	1.37586	4.5126	0.1207	6.20869	0.183378
DrugTol_JQ1	MIR4301	microRNA 4301	0.00019996	0	0.000299498	0.00132142	0.0176224	1.37432	2.65998	0.301284	3.65568	0.336459
DrugTol_JQ1	MIR4325	microRNA 4325	0.00019996	0	0.000299498	0.00132142	0.0288394	1.0746	4.10182	0.13909	4.40781	0.0544463
DrugTol_JQ1	MIR451	microRNA 451	0.00019996	0	0.000299498	0.00132142	0.0727565	1.14383	2.18607	0.230511	2.50048	0.123716
DrugTol_JQ1	MIR494	microRNA 494	0.00019996	0	0.000299498	0.00132142	0.0178489	1.19031	4.27206	0.337699	5.0851	0.137245
DrugTol_JQ1	MIR548I3	microRNA 548i-3	0.00019996	0	0.000299498	0.00132142	0.0545798	1.08989	1.98875	0.13112	2.16752	0.0725114
DrugTol_JQ1	MIR551A	microRNA 551a	0.00019996	0	0.000299498	0.00132142	0.00158974	1.15739	4.61334	0.157023	5.33945	0.25935
DrugTol_JQ1	MIR631	microRNA 631	0.00019996	0	0.000299498	0.00132142	0.109231	1.06241	5.43161	0.243621	5.77058	0.193036
DrugTol_JQ1	MIR635	microRNA 635	0.00019996	0	0.000299498	0.00132142	0.0176224	1.16888	4.87718	0.206602	5.70085	0.330966
DrugTol_JQ1	MIR642A	microRNA 642a	0.00019996	0	0.000299498	0.00132142	0.00158974	1.10085	5.3408	0.0570629	5.87942	0.0489421
DrugTol_JQ1	MIR655	microRNA 655	0.00019996	0	0.000299498	0.00132142	0.043837	1.189	2.26228	0.14993	2.68986	0.297069
DrugTol_JQ1	MIR663B	microRNA 663b	0.00019996	0	0.000299498	0.00132142	0.0176224	1.04894	7.90135	0.135616	8.28804	0.139404
DrugTol_JQ1	MIR7-3	microRNA 7-3	0.00019996	0	0.000299498	0.00132142	0.0245194	1.11085	3.58068	0.0451725	3.97758	0.240879
DrugTol_JQ1	MGST1	microsomal glutathione S-transferase 1	0.00019996	0	0.000299498	0.00132142	0.00158974	1.06213	7.74646	0.1277	8.22776	0.058331
DrugTol_JQ1	MGST2	microsomal glutathione S-transferase 2	0.00019996	0	0.000299498	0.00132142	0.00158974	1.28915	4.96659	0.166768	6.4027	0.155138
DrugTol_JQ1	MCRS1	microspherule protein 1	0.00019996	0	0.000299498	0.00132142	0.00158974	1.26381	7.02677	0.204909	8.88052	0.163309
DrugTol_JQ1	MICAL2	microtubule associated monoxygenase, calponin and LIM domain containing 2	0.00019996	0	0.000299498	0.00132142	0.00158974	1.1142	5.59525	0.132859	6.23425	0.0996302
DrugTol_JQ1	MAST2	microtubule associated serine/threonine kinase 2	0.00019996	0	0.000299498	0.00132142	0.00158974	1.04972	7.1001	0.120787	7.45313	0.0807267
DrugTol_JQ1	MAST3	microtubule associated serine/threonine kinase 3	0.00019996	0	0.000299498	0.00132142	0.00158974	1.10047	6.24553	0.0870321	6.87305	0.104832
DrugTol_JQ1	MAST4	microtubule associated serine/threonine kinase family member 4	0.00019996	0	0.000299498	0.00132142	0.00158974	1.14418	4.76413	0.142816	5.45104	0.10212
DrugTol_JQ1	MAP1B	microtubule-associated protein 1B	0.00019996	0	0.000299498	0.00132142	0.0251352	1.01521	10.5889	0.0827175	10.75	0.0193114
DrugTol_JQ1	MAPT	microtubule-associated protein tau	0.00019996	0	0.000299498	0.00132142	0.0278679	1.06829	4.9949	0.158192	5.336	0.116462
DrugTol_JQ1	MIIP	migration and invasion inhibitory protein	0.00019996	0	0.000299498	0.00132142	0.00158974	1.08877	5.98226	0.0787696	6.5133	0.120905
DrugTol_JQ1	MCMBP	minichromosome maintenance complex binding protein	0.00019996	0	0.000299498	0.00132142	0.00158974	1.02546	9.47115	0.0840153	9.71229	0.0279326
DrugTol_JQ1	MCM10	minichromosome maintenance complex component 10	0.00019996	0	0.000299498	0.00132142	0.0176224	1.02531	9.10192	0.0757718	9.33228	0.0600143
DrugTol_JQ1	MCM4	minichromosome maintenance complex component 4	0.00019996	0	0.000299498	0.00132142	0.00158974	1.05557	9.18093	0.0813152	9.69114	0.0706514
DrugTol_JQ1	MCM5	minichromosome maintenance complex component 5	0.00019996	0	0.000299498	0.00132142	0.00158974	1.11629	7.71206	0.127609	8.60893	0.141622
DrugTol_JQ1	MCM6	minichromosome maintenance complex component 6	0.00019996	0	0.000299498	0.00132142	0.00158974	1.03728	8.7672	0.0527634	9.094	0.0366402
DrugTol_JQ1	MCM8	minichromosome maintenance complex component 8	0.00019996	0	0.000299498	0.00132142	0.00158974	1.03169	10.4604	0.0875767	10.7919	0.0999119
DrugTol_JQ1	MIR100HG	mir-100-let-7a-2 cluster host gene (non-protein coding)	0.00019996	0	0.000299498	0.00132142	0.0176224	1.04134	3.25911	0.0338263	3.39384	0.0676919
DrugTol_JQ1	MIR4500HG	MIR4500 host gene (non-protein coding)	0.00019996	0	0.000299498	0.00132142	0.00158974	1.4649	3.73346	0.418205	5.46913	0.149886
DrugTol_JQ1	MIR7-3HG	MIR7-3 host gene (non-protein coding)	0.00019996	0	0.000299498	0.00132142	0.0178489	1.10687	4.81565	0.19623	5.33028	0.153269
DrugTol_JQ1	MIPOL1	mirror-image polydactyly 1	0.00019996	0	0.000299498	0.00132142	0.00158974	1.09536	7.39731	0.0707034	8.10273	0.0906764
DrugTol_JQ1	MIS18A	MIS18 kinetochore protein homolog A (S. pombe)	0.00019996	0	0.000299498	0.00132142	0.00158974	1.05253	8.3992	0.107778	8.84043	0.101362
DrugTol_JQ1	MINK1	misshapen-like kinase 1	0.00019996	0	0.000299498	0.00132142	0.00158974	1.04625	7.82476	0.140169	8.18664	0.0595571
DrugTol_JQ1	MITD1	MIT, microtubule interacting and transport, domain containing 1	0.00019996	0	0.000299498	0.00132142	0.0176224	1.04744	6.47602	0.160894	6.78321	0.0372847
DrugTol_JQ1	MRPL11	mitochondrial ribosomal protein L11	0.00019996	0	0.000299498	0.00132142	0.00158974	1.12125	7.51483	0.177603	8.42604	0.0623786
DrugTol_JQ1	MRPL13	mitochondrial ribosomal protein L13	0.00019996	0	0.000299498	0.00132142	0.00158974	1.04498	7.00387	0.127078	7.31893	0.0347849
DrugTol_JQ1	MRPL16	mitochondrial ribosomal protein L16	0.00019996	0	0.000299498	0.00132142	0.00158974	1.08375	7.69793	0.0601071	8.3426	0.0412498
DrugTol_JQ1	MRPL17	mitochondrial ribosomal protein L17	0.00019996	0	0.000299498	0.00132142	0.00158974	1.06417	7.13057	0.0534915	7.58817	0.0626157
DrugTol_JQ1	MRPL18	mitochondrial ribosomal protein L18	0.00019996	0	0.000299498	0.00132142	0.00158974	1.06004	7.97282	0.122096	8.45148	0.0537815
DrugTol_JQ1	MRPL2	mitochondrial ribosomal protein L2	0.00019996	0	0.000299498	0.00132142	0.00158974	1.04231	9.27513	0.0421993	9.66755	0.105469
DrugTol_JQ1	MRPL21	mitochondrial ribosomal protein L21	0.00019996	0	0.000299498	0.00132142	0.0176224	1.04872	7.0261	0.115113	7.3684	0.0972301
DrugTol_JQ1	MRPL34	mitochondrial ribosomal protein L34	0.00019996	0	0.000299498	0.00132142	0.00158974	1.10311	8.94637	0.119031	9.86882	0.043916
DrugTol_JQ1	MRPL35	mitochondrial ribosomal protein L35	0.00019996	0	0.000299498	0.00132142	0.00158974	1.0448	8.57375	0.0958097	8.95785	0.107141
DrugTol_JQ1	MRPL4	mitochondrial ribosomal protein L4	0.00019996	0	0.000299498	0.00132142	0.00158974	1.11173	8.22865	0.0621921	9.14806	0.135873
DrugTol_JQ1	MRPL43	mitochondrial ribosomal protein L43	0.00019996	0	0.000299498	0.00132142	0.00158974	1.06643	5.64921	0.0674008	6.02448	0.144869
DrugTol_JQ1	MRPL46	mitochondrial ribosomal protein L46	0.00019996	0	0.000299498	0.00132142	0.00158974	1.04557	8.17981	0.101339	8.55254	0.0973609
DrugTol_JQ1	MRPL49	mitochondrial ribosomal protein L49	0.00019996	0	0.000299498	0.00132142	0.00158974	1.10818	6.16351	0.178724	6.83029	0.147646
DrugTol_JQ1	MRPL51	mitochondrial ribosomal protein L51	0.00019996	0	0.000299498	0.00132142	0.00158974	1.10758	7.117	0.121417	7.88265	0.0467988
DrugTol_JQ1	MRPL52	mitochondrial ribosomal protein L52	0.00019996	0	0.000299498	0.00132142	0.0288394	1.08212	5.13114	0.112581	5.5525	0.206936
DrugTol_JQ1	MRPL54	mitochondrial ribosomal protein L54	0.00019996	0	0.000299498	0.00132142	0.0288394	1.06774	6.63279	0.0581936	7.08207	0.242909
DrugTol_JQ1	MRPL55	mitochondrial ribosomal protein L55	0.00019996	0	0.000299498	0.00132142	0.00158974	1.05261	7.08235	0.0688052	7.45493	0.122447
DrugTol_JQ1	MRPL9	mitochondrial ribosomal protein L9	0.00019996	0	0.000299498	0.00132142	0.00158974	1.03883	8.89786	0.0655249	9.24337	0.0584292
DrugTol_JQ1	MRPS11	mitochondrial ribosomal protein S11	0.00019996	0	0.000299498	0.00132142	0.00158974	1.04969	8.70834	0.035783	9.14102	0.0462306
DrugTol_JQ1	MRPS12	mitochondrial ribosomal protein S12	0.00019996	0	0.000299498	0.00132142	0.00158974	1.16544	6.50763	0.082095	7.58428	0.18636
DrugTol_JQ1	MRPS15	mitochondrial ribosomal protein S15	0.00019996	0	0.000299498	0.00132142	0.0176224	1.02877	9.75597	0.073007	10.0367	0.0916096
DrugTol_JQ1	MRPS16	mitochondrial ribosomal protein S16	0.00019996	0	0.000299498	0.00132142	0.00158974	1.05592	9.05235	0.0905956	9.5586	0.0654879
DrugTol_JQ1	MRPS18B	mitochondrial ribosomal protein S18B	0.00019996	0	0.000299498	0.00132142	0.00158974	1.03001	8.59579	0.0824562	8.85377	0.0510298
DrugTol_JQ1	MRPS34	mitochondrial ribosomal protein S34	0.00019996	0	0.000299498	0.00132142	0.00158974	1.04105	9.3573	0.0709476	9.74137	0.0957361
DrugTol_JQ1	MRPS35	mitochondrial ribosomal protein S35	0.00019996	0	0.000299498	0.00132142	0.00158974	1.15064	9.65722	0.131152	11.112	0.0490916
DrugTol_JQ1	MRPS5	mitochondrial ribosomal protein S5	0.00019996	0	0.000299498	0.00132142	0.00158974	1.06648	9.26925	0.130183	9.88548	0.120481
DrugTol_JQ1	MRM1	mitochondrial rRNA methyltransferase 1 homolog (S. cerevisiae)	0.00019996	0	0.000299498	0.00132142	0.0176224	1.1148	6.78263	0.213152	7.56129	0.213329
DrugTol_JQ1	MTO1	mitochondrial translation optimization 1 homolog (S. cerevisiae)	0.00019996	0	0.000299498	0.00132142	0.0178489	1.03239	6.80024	0.0550939	7.02048	0.092686
DrugTol_JQ1	MTIF2	mitochondrial translational initiation factor 2	0.00019996	0	0.000299498	0.00132142	0.00158974	1.0516	9.07084	0.111136	9.5389	0.0730041
DrugTol_JQ1	MFN2	mitofusin 2	0.00019996	0	0.000299498	0.00132142	0.00158974	1.05182	7.98571	0.18685	8.39952	0.0971726
DrugTol_JQ1	MAP2K1	mitogen-activated protein kinase kinase 1	0.00019996	0	0.000299498	0.00132142	0.00158974	1.0652	8.27374	0.0540139	8.81321	0.0814874
DrugTol_JQ1	MAP2K7	mitogen-activated protein kinase kinase 7	0.00019996	0	0.000299498	0.00132142	0.00158974	1.09224	6.44493	0.227575	7.03939	0.17192
DrugTol_JQ1	MAP3K11	mitogen-activated protein kinase kinase kinase 11	0.00019996	0	0.000299498	0.00132142	0.00158974	1.10927	5.51	0.158942	6.1121	0.126578
DrugTol_JQ1	MAP3K12	mitogen-activated protein kinase kinase kinase 12	0.00019996	0	0.000299498	0.00132142	0.00158974	1.2136	6.20506	0.184187	7.53047	0.0570717
DrugTol_JQ1	MAP3K4	mitogen-activated protein kinase kinase kinase 4	0.00019996	0	0.000299498	0.00132142	0.00158974	1.04286	7.26021	0.0850289	7.57139	0.115217
DrugTol_JQ1	MAP3K9	mitogen-activated protein kinase kinase kinase 9	0.00019996	0	0.000299498	0.00132142	0.00158974	1.04226	6.54927	0.0687153	6.82606	0.021891
DrugTol_JQ1	MAP4K2	mitogen-activated protein kinase kinase kinase kinase 2	0.00019996	0	0.000299498	0.00132142	0.0277437	1.0795	4.8013	0.165484	5.18303	0.13576
DrugTol_JQ1	MAPKAPK2	mitogen-activated protein kinase-activated protein kinase 2	0.00019996	0	0.000299498	0.00132142	0.0455405	1.0291	7.89105	0.112403	8.12071	0.0612606
DrugTol_JQ1	MAPKAPK3	mitogen-activated protein kinase-activated protein kinase 3	0.00019996	0	0.000299498	0.00132142	0.0287284	1.04022	6.65998	0.0397668	6.92782	0.146946
DrugTol_JQ1	MAPKAPK5	mitogen-activated protein kinase-activated protein kinase 5	0.00019996	0	0.000299498	0.00132142	0.00158974	1.04759	9.76887	0.0650778	10.2338	0.0326474
DrugTol_JQ1	MKL2	MKL/myocardin-like 2	0.00019996	0	0.000299498	0.00132142	0.0290571	1.03539	8.44374	0.070013	8.74254	0.133781
DrugTol_JQ1	MLXIP	MLX interacting protein	0.00019996	0	0.000299498	0.00132142	0.0176224	1.05587	7.2098	0.139527	7.61262	0.122035
DrugTol_JQ1	MMS19	MMS19 nucleotide excision repair homolog (S. cerevisiae)	0.00019996	0	0.000299498	0.00132142	0.0176224	1.05565	7.65606	0.130442	8.0821	0.119437
DrugTol_JQ1	MOB1A	MOB kinase activator 1A	0.00019996	0	0.000299498	0.00132142	0.00158974	1.03418	8.57692	0.0960797	8.87005	0.0844415
DrugTol_JQ1	MOSC1	MOCO sulphurase C-terminal domain containing 1	0.00019996	0	0.000299498	0.00132142	0.00158974	1.21303	5.21758	0.155646	6.32909	0.0867152
DrugTol_JQ1	MOSC2	MOCO sulphurase C-terminal domain containing 2	0.00019996	0	0.000299498	0.00132142	0.00158974	1.12429	6.44809	0.128665	7.24952	0.11914
DrugTol_JQ1	MOCOS	molybdenum cofactor sulfurase	0.00019996	0	0.000299498	0.00132142	0.00158974	1.16855	3.57276	0.129026	4.17494	0.138678
DrugTol_JQ1	MON1B	MON1 homolog B (yeast)	0.00019996	0	0.000299498	0.00132142	0.0288394	1.05046	6.82366	0.169948	7.168	0.04667
DrugTol_JQ1	MORC4	MORC family CW-type zinc finger 4	0.00019996	0	0.000299498	0.00132142	0.0176224	1.03302	6.94563	0.0690891	7.17496	0.0806264
DrugTol_JQ1	MRFAP1	Morf4 family associated protein 1	0.00019996	0	0.000299498	0.00132142	0.00158974	1.03608	9.25202	0.0475194	9.58587	0.136076
DrugTol_JQ1	LOC93622	Morf4 family associated protein 1-like 1 pseudogene	0.00019996	0	0.000299498	0.00132142	0.00158974	1.20849	6.75956	0.151916	8.16885	0.145868
DrugTol_JQ1	MPV17L2	MPV17 mitochondrial membrane protein-like 2	0.00019996	0	0.000299498	0.00132142	0.00158974	1.08216	8.35718	0.156867	9.0438	0.104346
DrugTol_JQ1	MSX1	msh homeobox 1	0.00019996	0	0.000299498	0.00132142	0.0178489	1.10419	5.05051	0.235928	5.57671	0.0904218
DrugTol_JQ1	MTERFD2	MTERF domain containing 2	0.00019996	0	0.000299498	0.00132142	0.00158974	1.03253	5.88613	0.0841685	6.07758	0.0487746
DrugTol_JQ1	MTERFD3	MTERF domain containing 3	0.00019996	0	0.000299498	0.00132142	0.00158974	1.05062	6.87374	0.131207	7.22172	0.0926894
DrugTol_JQ1	MUC15	mucin 15, cell surface associated	0.00019996	0	0.000299498	0.00132142	0.00158974	1.38912	4.05831	0.230275	5.6375	0.105521
DrugTol_JQ1	MCOLN2	mucolipin 2	0.00019996	0	0.000299498	0.00132142	0.00158974	1.1199	6.24005	0.143104	6.98822	0.138999
DrugTol_JQ1	MCTP1	multiple C2 domains, transmembrane 1	0.00019996	0	0.000299498	0.00132142	0.00158974	1.217	3.29666	0.176967	4.01204	0.116093
DrugTol_JQ1	MEN1	multiple endocrine neoplasia I	0.00019996	0	0.000299498	0.00132142	0.0609897	1.04622	8.13022	0.238093	8.50598	0.10144
DrugTol_JQ1	MUS81	MUS81 endonuclease homolog (S. cerevisiae)	0.00019996	0	0.000299498	0.00132142	0.0178489	1.04934	6.17486	0.0595104	6.47955	0.151463
DrugTol_JQ1	MSI2	musashi homolog 2 (Drosophila)	0.00019996	0	0.000299498	0.00132142	0.0176224	1.01972	8.84588	0.0673794	9.02035	0.0257256
DrugTol_JQ1	MSH2	mutS homolog 2, colon cancer, nonpolyposis type 1 (E. coli)	0.00019996	0	0.000299498	0.00132142	0.00158974	1.08789	9.32578	0.0988356	10.1455	0.0965057
DrugTol_JQ1	MSH6	mutS homolog 6 (E. coli)	0.00019996	0	0.000299498	0.00132142	0.00158974	1.03377	8.64799	0.0454813	8.94005	0.059216
DrugTol_JQ1	MYBBP1A	MYB binding protein (P160) 1a	0.00019996	0	0.000299498	0.00132142	0.00158974	1.10182	8.07236	0.160843	8.89433	0.135533
DrugTol_JQ1	MAZ	MYC-associated zinc finger protein (purine-binding transcription factor)	0.00019996	0	0.000299498	0.00132142	0.00158974	1.06402	9.0819	0.182	9.66329	0.133448
DrugTol_JQ1	MPZL1	myelin protein zero-like 1	0.00019996	0	0.000299498	0.00132142	0.00158974	1.04245	7.5489	0.05738	7.86935	0.0715973
DrugTol_JQ1	MLF2	myeloid leukemia factor 2	0.00019996	0	0.000299498	0.00132142	0.00158974	1.09625	6.95892	0.130824	7.62873	0.0719549
DrugTol_JQ1	MLLT1	myeloid/lymphoid or mixed-lineage leukemia (trithorax homolog, Drosophila); translocated to, 1	0.00019996	0	0.000299498	0.00132142	0.00158974	1.05302	8.28747	0.152088	8.72689	0.0841256
DrugTol_JQ1	MLL2	myeloid/lymphoid or mixed-lineage leukemia 2	0.00019996	0	0.000299498	0.00132142	0.00158974	1.12493	9.3078	0.145065	10.4707	0.137285
DrugTol_JQ1	MLL3	myeloid/lymphoid or mixed-lineage leukemia 3	0.00019996	0	0.000299498	0.00132142	0.00158974	1.03656	10.2098	0.10953	10.5831	0.100389
DrugTol_JQ1	MEF2D	myocyte enhancer factor 2D	0.00019996	0	0.000299498	0.00132142	0.00158974	1.08339	8.87992	0.171382	9.62039	0.0714947
DrugTol_JQ1	MYOM1	myomesin 1, 185kDa	0.00019996	0	0.000299498	0.00132142	0.00158974	1.07002	5.41074	0.123568	5.78961	0.126234
DrugTol_JQ1	MYO1C	myosin IC	0.00019996	0	0.000299498	0.00132142	0.00158974	1.07198	6.42177	0.2021	6.88403	0.0632535
DrugTol_JQ1	MYO1D	myosin ID	0.00019996	0	0.000299498	0.00132142	0.00158974	1.38675	5.29411	0.478431	7.34161	0.100467
DrugTol_JQ1	MPRIP	myosin phosphatase Rho interacting protein	0.00019996	0	0.000299498	0.00132142	0.00158974	1.06295	8.6808	0.104393	9.2273	0.0741433
DrugTol_JQ1	MYO7A	myosin VIIA	0.00019996	0	0.000299498	0.00132142	0.00158974	1.13301	5.56836	0.140238	6.30902	0.118685
DrugTol_JQ1	MYO19	myosin XIX	0.00019996	0	0.000299498	0.00132142	0.00158974	1.04276	8.69478	0.0594697	9.06658	0.0981173
DrugTol_JQ1	MYH11	myosin, heavy chain 11, smooth muscle	0.00019996	0	0.000299498	0.00132142	0.00158974	1.17233	5.22104	0.157632	6.1208	0.082066
DrugTol_JQ1	MYL5	myosin, light chain 5, regulatory	0.00019996	0	0.000299498	0.00132142	0.0176224	1.06603	5.47561	0.164032	5.83717	0.0898557
DrugTol_JQ1	MTMR1	myotubularin related protein 1	0.00019996	0	0.000299498	0.00132142	0.00158974	1.03376	8.11491	0.0758128	8.38891	0.081688
DrugTol_JQ1	MTMR2	myotubularin related protein 2	0.00019996	0	0.000299498	0.00132142	0.00158974	1.06672	7.25255	0.0661556	7.73645	0.144723
DrugTol_JQ1	MTMR4	myotubularin related protein 4	0.00019996	0	0.000299498	0.00132142	0.00158974	1.05356	8.28994	0.13493	8.73395	0.0760177
DrugTol_JQ1	NAGK	N-acetylglucosamine kinase	0.00019996	0	0.000299498	0.00132142	0.0176224	1.0582	6.50152	0.133318	6.87991	0.0653555
DrugTol_JQ1	GNPTAB	N-acetylglucosamine-1-phosphate transferase, alpha and beta subunits	0.00019996	0	0.000299498	0.00132142	0.00158974	1.17657	6.74842	0.113443	7.93996	0.0822069
DrugTol_JQ1	NANS	N-acetylneuraminic acid synthase	0.00019996	0	0.000299498	0.00132142	0.00158974	1.06786	5.50839	0.123684	5.8822	0.124857
DrugTol_JQ1	NAT10	N-acetyltransferase 10 (GCN5-related)	0.00019996	0	0.000299498	0.00132142	0.00158974	1.05282	9.73156	0.0563747	10.2455	0.0303211
DrugTol_JQ1	NAT8	N-acetyltransferase 8 (GCN5-related, putative)	0.00019996	0	0.000299498	0.00132142	0.0461949	1.08688	4.17745	0.190391	4.5404	0.175421
DrugTol_JQ1	NAPA	N-ethylmaleimide-sensitive factor attachment protein, alpha	0.00019996	0	0.000299498	0.00132142	0.00158974	1.07397	9.08778	0.137408	9.76	0.0820921
DrugTol_JQ1	NDRG1	N-myc downstream regulated 1	0.00019996	0	0.000299498	0.00132142	0.0288394	1.03763	7.50231	0.122137	7.7846	0.0858176
DrugTol_JQ1	NTAN1	N-terminal asparagine amidase	0.00019996	0	0.000299498	0.00132142	0.00158974	1.1098	7.33919	0.163195	8.145	0.0981737
DrugTol_JQ1	NAA20	N(alpha)-acetyltransferase 20, NatB catalytic subunit	0.00019996	0	0.000299498	0.00132142	0.00158974	1.0342	8.08974	0.0730758	8.36638	0.0541674
DrugTol_JQ1	NAA25	N(alpha)-acetyltransferase 25, NatB auxiliary subunit	0.00019996	0	0.000299498	0.00132142	0.00158974	1.0416	8.96631	0.0617536	9.33931	0.0909831
DrugTol_JQ1	NAA30	N(alpha)-acetyltransferase 30, NatC catalytic subunit	0.00019996	0	0.000299498	0.00132142	0.00158974	1.05214	7.82078	0.0355143	8.22858	0.0844747
DrugTol_JQ1	NAA40	N(alpha)-acetyltransferase 40, NatD catalytic subunit, homolog (S. cerevisiae)	0.00019996	0	0.000299498	0.00132142	0.0176224	1.04446	7.37608	0.125409	7.70405	0.0638101
DrugTol_JQ1	NAA60	N(alpha)-acetyltransferase 60, NatF catalytic subunit	0.00019996	0	0.000299498	0.00132142	0.00158974	1.04534	9.41698	0.0451307	9.84392	0.125651
DrugTol_JQ1	NQO1	NAD(P)H dehydrogenase, quinone 1	0.00019996	0	0.000299498	0.00132142	0.00158974	1.06296	8.53828	0.0678573	9.07583	0.0660689
DrugTol_JQ1	NDUFA11	NADH dehydrogenase (ubiquinone) 1 alpha subcomplex, 11, 14.7kDa	0.00019996	0	0.000299498	0.00132142	0.00158974	1.05983	8.36315	0.0653653	8.86354	0.122161
DrugTol_JQ1	NDUFA9	NADH dehydrogenase (ubiquinone) 1 alpha subcomplex, 9, 39kDa	0.00019996	0	0.000299498	0.00132142	0.00158974	1.13239	9.70398	0.167222	10.9887	0.126155
DrugTol_JQ1	NDUFB10	NADH dehydrogenase (ubiquinone) 1 beta subcomplex, 10, 22kDa	0.00019996	0	0.000299498	0.00132142	0.00158974	1.07117	7.39604	0.0377417	7.92239	0.0471232
DrugTol_JQ1	NDUFB9	NADH dehydrogenase (ubiquinone) 1 beta subcomplex, 9, 22kDa	0.00019996	0	0.000299498	0.00132142	0.00158974	1.04275	6.84664	0.0831963	7.13935	0.0475153
DrugTol_JQ1	NDUFAB1	NADH dehydrogenase (ubiquinone) 1, alpha/beta subcomplex, 1, 8kDa	0.00019996	0	0.000299498	0.00132142	0.00158974	1.03061	9.64746	0.0736645	9.94277	0.0727513
DrugTol_JQ1	NDUFS2	NADH dehydrogenase (ubiquinone) Fe-S protein 2, 49kDa (NADH-coenzyme Q reductase)	0.00019996	0	0.000299498	0.00132142	0.00158974	1.06335	8.27182	0.0661966	8.79582	0.041766
DrugTol_JQ1	NDUFS3	NADH dehydrogenase (ubiquinone) Fe-S protein 3, 30kDa (NADH-coenzyme Q reductase)	0.00019996	0	0.000299498	0.00132142	0.00158974	1.05882	8.0654	0.072598	8.53979	0.0988441
DrugTol_JQ1	NDUFS7	NADH dehydrogenase (ubiquinone) Fe-S protein 7, 20kDa (NADH-coenzyme Q reductase)	0.00019996	0	0.000299498	0.00132142	0.00158974	1.08783	6.15971	0.157271	6.70071	0.102771
DrugTol_JQ1	NDUFS8	NADH dehydrogenase (ubiquinone) Fe-S protein 8, 23kDa (NADH-coenzyme Q reductase)	0.00019996	0	0.000299498	0.00132142	0.00158974	1.05825	7.25628	0.109101	7.67896	0.101855
DrugTol_JQ1	NANOS1	nanos homolog 1 (Drosophila)	0.00019996	0	0.000299498	0.00132142	0.00158974	1.05545	7.8294	0.0802257	8.26358	0.171387
DrugTol_JQ1	NPPC	natriuretic peptide C	0.00019996	0	0.000299498	0.00132142	0.00158974	1.09647	5.95903	0.213521	6.53388	0.119732
DrugTol_JQ1	NCKAP5L	NCK-associated protein 5-like	0.00019996	0	0.000299498	0.00132142	0.00158974	1.15526	6.53196	0.149973	7.54612	0.0841399
DrugTol_JQ1	NDRG3	NDRG family member 3	0.00019996	0	0.000299498	0.00132142	0.0278679	1.02488	9.05204	0.0883334	9.27723	0.0775337
DrugTol_JQ1	NECAP1	NECAP endocytosis associated 1	0.00019996	0	0.000299498	0.00132142	0.00158974	1.16355	8.53342	0.0703125	9.92908	0.0901647
DrugTol_JQ1	NDNL2	necdin-like 2	0.00019996	0	0.000299498	0.00132142	0.00158974	1.04913	6.87411	0.100124	7.21184	0.0780871
DrugTol_JQ1	N4BP2	NEDD4 binding protein 2	0.00019996	0	0.000299498	0.00132142	0.00158974	1.09092	8.57684	0.0633645	9.35663	0.102082
DrugTol_JQ1	NDFIP2	Nedd4 family interacting protein 2	0.00019996	0	0.000299498	0.00132142	0.00158974	1.29805	5.73215	0.185303	7.44059	0.159451
DrugTol_JQ1	NAE1	NEDD8 activating enzyme E1 subunit 1	0.00019996	0	0.000299498	0.00132142	0.00158974	1.04353	9.3467	0.0843051	9.75359	0.0577985
DrugTol_JQ1	NEIL2	nei endonuclease VIII-like 2 (E. coli)	0.00019996	0	0.000299498	0.00132142	0.00158974	1.12068	5.39685	0.175698	6.04813	0.156978
DrugTol_JQ1	NEO1	neogenin 1	0.00019996	0	0.000299498	0.00132142	0.0176224	1.02328	9.26498	0.0447807	9.48067	0.0829754
DrugTol_JQ1	NGFRAP1	nerve growth factor receptor (TNFRSF16) associated protein 1	0.00019996	0	0.000299498	0.00132142	0.00158974	1.10699	5.78284	0.178463	6.40156	0.0822507
DrugTol_JQ1	NHLH1	nescient helix loop helix 1	0.00019996	0	0.000299498	0.00132142	0.00158974	1.18751	5.66396	0.0899622	6.72602	0.116896
DrugTol_JQ1	NTN3	netrin 3	0.00019996	0	0.000299498	0.00132142	0.00158974	1.20461	6.22249	0.211892	7.49565	0.156404
DrugTol_JQ1	NGRN	neugrin, neurite outgrowth associated	0.00019996	0	0.000299498	0.00132142	0.0176224	1.04357	8.87708	0.111129	9.2639	0.138643
DrugTol_JQ1	NCAM1	neural cell adhesion molecule 1	0.00019996	0	0.000299498	0.00132142	0.00158974	1.081	8.24473	0.0537458	8.91256	0.123051
DrugTol_JQ1	NRL	neural retina leucine zipper	0.00019996	0	0.000299498	0.00132142	0.00158974	1.13878	5.96113	0.0503996	6.78839	0.232931
DrugTol_JQ1	NRSN2	neurensin 2	0.00019996	0	0.000299498	0.00132142	0.00158974	1.08837	6.5672	0.143012	7.14756	0.111767
DrugTol_JQ1	NBEAL2	neurobeachin-like 2	0.00019996	0	0.000299498	0.00132142	0.02928	1.05215	6.98281	0.198291	7.34694	0.102716
DrugTol_JQ1	NBAS	neuroblastoma amplified sequence	0.00019996	0	0.000299498	0.00132142	0.00158974	1.03074	8.7664	0.0818599	9.03592	0.0666404
DrugTol_JQ1	NBPF3	neuroblastoma breakpoint family, member 3	0.00019996	0	0.000299498	0.00132142	0.00158974	1.24871	4.04871	0.249247	5.05565	0.206159
DrugTol_JQ1	NRAS	neuroblastoma RAS viral (v-ras) oncogene homolog	0.00019996	0	0.000299498	0.00132142	0.00158974	1.04544	10.3478	0.0823072	10.818	0.0545055
DrugTol_JQ1	NCALD	neurocalcin delta	0.00019996	0	0.000299498	0.00132142	0.0651162	1.11344	4.17732	0.243509	4.65121	0.242235
DrugTol_JQ1	NEUROD1	neurogenic differentiation 1	0.00019996	0	0.000299498	0.00132142	0.00158974	1.08413	6.85455	0.100952	7.43122	0.223676
DrugTol_JQ1	NEUROG1	neurogenin 1	0.00019996	0	0.000299498	0.00132142	0.00158974	1.03556	10.0388	0.164763	10.3958	0.106649
DrugTol_JQ1	NRGN	neurogranin (protein kinase C substrate, RC3)	0.00019996	0	0.000299498	0.00132142	0.00158974	1.07221	6.02576	0.19448	6.46086	0.0838456
DrugTol_JQ1	NGDN	neuroguidin, EIF4E binding protein	0.00019996	0	0.000299498	0.00132142	0.00158974	1.06399	6.23575	0.0945147	6.63477	0.105141
DrugTol_JQ1	NAV1	neuron navigator 1	0.00019996	0	0.000299498	0.00132142	0.00158974	1.07204	4.94719	0.117841	5.30358	0.0639035
DrugTol_JQ1	NRCAM	neuronal cell adhesion molecule	0.00019996	0	0.000299498	0.00132142	0.00158974	1.08271	6.85505	0.11678	7.42205	0.120969
DrugTol_JQ1	NPFF	neuropeptide FF-amide peptide precursor	0.00019996	0	0.000299498	0.00132142	0.00158974	1.08485	4.99467	0.0690414	5.41848	0.0686848
DrugTol_JQ1	NRP2	neuropilin 2	0.00019996	0	0.000299498	0.00132142	0.00158974	1.15059	5.87549	0.0611338	6.7603	0.132553
DrugTol_JQ1	NPTN	neuroplastin	0.00019996	0	0.000299498	0.00132142	0.00158974	1.01675	9.66063	0.0563451	9.82243	0.0491767
DrugTol_JQ1	NTSR1	neurotensin receptor 1 (high affinity)	0.00019996	0	0.000299498	0.00132142	0.00158974	1.23364	5.23293	0.384282	6.45554	0.260837
DrugTol_JQ1	NTF3	neurotrophin 3	0.00019996	0	0.000299498	0.00132142	0.00158974	1.17419	5.00397	0.128107	5.87559	0.114622
DrugTol_JQ1	NSMAF	neutral sphingomyelinase (N-SMase) activation associated factor	0.00019996	0	0.000299498	0.00132142	0.00158974	1.11688	6.95447	0.0302799	7.76731	0.0437325
DrugTol_JQ1	NFS1	NFS1 nitrogen fixation 1 homolog (S. cerevisiae)	0.00019996	0	0.000299498	0.00132142	0.00158974	1.08554	6.9176	0.172875	7.5093	0.0560834
DrugTol_JQ1	NHP2	NHP2 ribonucleoprotein homolog (yeast)	0.00019996	0	0.000299498	0.00132142	0.00158974	1.02665	9.06615	0.0489436	9.30772	0.0520685
DrugTol_JQ1	NHSL2	NHS-like 2	0.00019996	0	0.000299498	0.00132142	0.00158974	1.21258	5.7728	0.112705	7.00001	0.10383
DrugTol_JQ1	NBN	nibrin	0.00019996	0	0.000299498	0.00132142	0.00158974	1.03127	8.34139	0.0576678	8.60219	0.0344251
DrugTol_JQ1	NCLN	nicalin	0.00019996	0	0.000299498	0.00132142	0.00158974	1.04756	9.47762	0.172278	9.92836	0.0626699
DrugTol_JQ1	NPC1	Niemann-Pick disease, type C1	0.00019996	0	0.000299498	0.00132142	0.00158974	1.09585	7.49471	0.0617451	8.21311	0.093153
DrugTol_JQ1	NEK8	NIMA (never in mitosis gene a)- related kinase 8	0.00019996	0	0.000299498	0.00132142	0.00158974	1.10717	5.57357	0.106069	6.17089	0.125608
DrugTol_JQ1	NOB1	NIN1/RPN12 binding protein 1 homolog (S. cerevisiae)	0.00019996	0	0.000299498	0.00132142	0.00158974	1.02688	10.3439	0.0560797	10.6219	0.0492119
DrugTol_JQ1	NIPAL3	NIPA-like domain containing 3	0.00019996	0	0.000299498	0.00132142	0.00158974	1.19367	5.27329	0.141429	6.29458	0.12455
DrugTol_JQ1	NOS3	nitric oxide synthase 3 (endothelial cell)	0.00019996	0	0.000299498	0.00132142	0.00158974	1.06359	5.43252	0.0621637	5.77795	0.0909288
DrugTol_JQ1	NPRL3	nitrogen permease regulator-like 3 (S. cerevisiae)	0.00019996	0	0.000299498	0.00132142	0.00158974	1.07165	8.32203	0.12997	8.91829	0.0875308
DrugTol_JQ1	NLRP1	NLR family, pyrin domain containing 1	0.00019996	0	0.000299498	0.00132142	0.00158974	1.36371	5.36354	0.112496	7.31431	0.244241
DrugTol_JQ1	NLRP11	NLR family, pyrin domain containing 11	0.00019996	0	0.000299498	0.00132142	0.00158974	1.87073	3.48361	0.224266	6.51689	0.130212
DrugTol_JQ1	NLRP13	NLR family, pyrin domain containing 13	0.00019996	0	0.000299498	0.00132142	0.00158974	2.17672	4.09435	0.30684	8.91225	0.134656
DrugTol_JQ1	NLRP4	NLR family, pyrin domain containing 4	0.00019996	0	0.000299498	0.00132142	0.00158974	1.90183	3.90112	0.438653	7.41925	0.110557
DrugTol_JQ1	NLRP8	NLR family, pyrin domain containing 8	0.00019996	0	0.000299498	0.00132142	0.00158974	1.15523	3.4337	0.139598	3.96671	0.213649
DrugTol_JQ1	NIPA1	non imprinted in Prader-Willi/Angelman syndrome 1	0.00019996	0	0.000299498	0.00132142	0.00158974	1.24125	4.92038	0.218341	6.10744	0.121651
DrugTol_JQ1	NIPA2	non imprinted in Prader-Willi/Angelman syndrome 2	0.00019996	0	0.000299498	0.00132142	0.00158974	1.0381	7.97879	0.0700967	8.28276	0.117958
DrugTol_JQ1	NCAPD2	non-SMC condensin I complex, subunit D2	0.00019996	0	0.000299498	0.00132142	0.00158974	1.06689	9.91466	0.104843	10.5778	0.0449614
DrugTol_JQ1	NCAPH	non-SMC condensin I complex, subunit H	0.00019996	0	0.000299498	0.00132142	0.00158974	1.02753	9.49758	0.0442221	9.75907	0.0456276
DrugTol_JQ1	NCAPD3	non-SMC condensin II complex, subunit D3	0.00019996	0	0.000299498	0.00132142	0.00158974	1.02799	8.60368	0.0574519	8.84447	0.0436651
DrugTol_JQ1	NCAPG2	non-SMC condensin II complex, subunit G2	0.00019996	0	0.000299498	0.00132142	0.00158974	1.05526	8.23267	0.0603709	8.68761	0.0479259
DrugTol_JQ1	NOP14	NOP14 nucleolar protein homolog (yeast)	0.00019996	0	0.000299498	0.00132142	0.00158974	1.10828	9.60974	0.089829	10.6502	0.0695198
DrugTol_JQ1	NOP16	NOP16 nucleolar protein homolog (yeast)	0.00019996	0	0.000299498	0.00132142	0.00158974	1.06508	8.23835	0.157269	8.77449	0.0335393
DrugTol_JQ1	NOP2	NOP2 nucleolar protein homolog (yeast)	0.00019996	0	0.000299498	0.00132142	0.00158974	1.15608	9.08213	0.130584	10.4997	0.0600836
DrugTol_JQ1	NSUN4	NOP2/Sun domain family, member 4	0.00019996	0	0.000299498	0.00132142	0.00158974	1.06881	8.12078	0.10226	8.67959	0.159081
DrugTol_JQ1	NOTCH1	notch 1	0.00019996	0	0.000299498	0.00132142	0.0266181	1.03447	6.18142	0.128299	6.39448	0.0326278
DrugTol_JQ1	NLE1	notchless homolog 1 (Drosophila)	0.00019996	0	0.000299498	0.00132142	0.00158974	1.10597	7.14826	0.199466	7.90577	0.172198
DrugTol_JQ1	NXT1	NTF2-like export factor 1	0.00019996	0	0.000299498	0.00132142	0.00158974	1.06532	6.9554	0.197667	7.40972	0.0718341
DrugTol_JQ1	NTHL1	nth endonuclease III-like 1 (E. coli)	0.00019996	0	0.000299498	0.00132142	0.0461949	1.0591	6.62945	0.103921	7.02123	0.221891
DrugTol_JQ1	NFE2L3	nuclear factor (erythroid-derived 2)-like 3	0.00019996	0	0.000299498	0.00132142	0.0549585	1.03343	6.06369	0.0908868	6.26638	0.0704186
DrugTol_JQ1	NFATC1	nuclear factor of activated T-cells, cytoplasmic, calcineurin-dependent 1	0.00019996	0	0.000299498	0.00132142	0.0176224	1.02986	5.14451	0.0465644	5.29814	0.0463214
DrugTol_JQ1	NFKB1	nuclear factor of kappa light polypeptide gene enhancer in B-cells 1	0.00019996	0	0.000299498	0.00132142	0.00158974	1.18598	6.27822	0.125455	7.44584	0.0604312
DrugTol_JQ1	NFKBIA	nuclear factor of kappa light polypeptide gene enhancer in B-cells inhibitor, alpha	0.00019996	0	0.000299498	0.00132142	0.00158974	1.06483	7.37452	0.0706514	7.85262	0.108606
DrugTol_JQ1	NFKBIB	nuclear factor of kappa light polypeptide gene enhancer in B-cells inhibitor, beta	0.00019996	0	0.000299498	0.00132142	0.00158974	1.12447	6.72879	0.105087	7.56631	0.0873
DrugTol_JQ1	NFKBIZ	nuclear factor of kappa light polypeptide gene enhancer in B-cells inhibitor, zeta	0.00019996	0	0.000299498	0.00132142	0.00158974	1.12282	4.86219	0.166145	5.45936	0.150413
DrugTol_JQ1	NFIL3	nuclear factor, interleukin 3 regulated	0.00019996	0	0.000299498	0.00132142	0.00158974	1.03061	6.59297	0.0705436	6.79478	0.0516071
DrugTol_JQ1	NIP7	nuclear import 7 homolog (S. cerevisiae)	0.00019996	0	0.000299498	0.00132142	0.00158974	1.09289	9.06293	0.0702128	9.9048	0.0284164
DrugTol_JQ1	NR2C2AP	nuclear receptor 2C2-associated protein	0.00019996	0	0.000299498	0.00132142	0.00158974	1.20001	6.58058	0.190288	7.89674	0.16846
DrugTol_JQ1	NRBF2	nuclear receptor binding factor 2	0.00019996	0	0.000299498	0.00132142	0.00158974	1.07453	7.57743	0.0625853	8.14219	0.118738
DrugTol_JQ1	NRBP1	nuclear receptor binding protein 1	0.00019996	0	0.000299498	0.00132142	0.00158974	1.05957	6.11712	0.0768461	6.48153	0.102431
DrugTol_JQ1	NRBP2	nuclear receptor binding protein 2	0.00019996	0	0.000299498	0.00132142	0.00158974	1.05729	6.52512	0.151915	6.89897	0.0902534
DrugTol_JQ1	NCOA1	nuclear receptor coactivator 1	0.00019996	0	0.000299498	0.00132142	0.00158974	1.03467	8.83266	0.0697504	9.13889	0.0916413
DrugTol_JQ1	NCOA2	nuclear receptor coactivator 2	0.00019996	0	0.000299498	0.00132142	0.00158974	1.10462	7.02452	0.126813	7.75941	0.0696968
DrugTol_JQ1	NCOA5	nuclear receptor coactivator 5	0.00019996	0	0.000299498	0.00132142	0.00158974	1.03284	8.98339	0.068261	9.27843	0.0655146
DrugTol_JQ1	NCOA7	nuclear receptor coactivator 7	0.00019996	0	0.000299498	0.00132142	0.00158974	1.3891	4.91573	0.203423	6.82843	0.0539376
DrugTol_JQ1	NCOR2	nuclear receptor corepressor 2	0.00019996	0	0.000299498	0.00132142	0.00158974	1.10973	7.58416	0.127915	8.41634	0.0773627
DrugTol_JQ1	NR1D2	nuclear receptor subfamily 1, group D, member 2	0.00019996	0	0.000299498	0.00132142	0.00158974	1.04586	7.58336	0.0916573	7.93114	0.127661
DrugTol_JQ1	NR1H2	nuclear receptor subfamily 1, group H, member 2	0.00019996	0	0.000299498	0.00132142	0.00158974	1.11156	6.6813	0.184085	7.42667	0.137012
DrugTol_JQ1	NR2F6	nuclear receptor subfamily 2, group F, member 6	0.00019996	0	0.000299498	0.00132142	0.00158974	1.13072	7.61384	0.0775794	8.60916	0.200544
DrugTol_JQ1	NXF4	nuclear RNA export factor 4 pseudogene	0.00019996	0	0.000299498	0.00132142	0.00158974	1.9531	3.51595	0.585217	6.86701	0.134989
DrugTol_JQ1	NFX1	nuclear transcription factor, X-box binding 1	0.00019996	0	0.000299498	0.00132142	0.00158974	1.06809	8.66213	0.0600657	9.25195	0.0849319
DrugTol_JQ1	NFXL1	nuclear transcription factor, X-box binding-like 1	0.00019996	0	0.000299498	0.00132142	0.00158974	1.04587	8.00114	0.104265	8.36816	0.0647157
DrugTol_JQ1	NXT2	nuclear transport factor 2-like export factor 2	0.00019996	0	0.000299498	0.00132142	0.0176224	1.05164	6.05581	0.139028	6.36855	0.0558955
DrugTol_JQ1	NUCB1	nucleobindin 1	0.00019996	0	0.000299498	0.00132142	0.00158974	1.08339	7.54024	0.269787	8.16899	0.160089
DrugTol_JQ1	NOLC1	nucleolar and coiled-body phosphoprotein 1	0.00019996	0	0.000299498	0.00132142	0.00158974	1.04172	9.97228	0.096982	10.3883	0.0301224
DrugTol_JQ1	NOC3L	nucleolar complex associated 3 homolog (S. cerevisiae)	0.00019996	0	0.000299498	0.00132142	0.00158974	1.04386	8.94877	0.119111	9.34124	0.0645125
DrugTol_JQ1	NOC4L	nucleolar complex associated 4 homolog (S. cerevisiae)	0.00019996	0	0.000299498	0.00132142	0.00158974	1.08873	7.58166	0.173381	8.25435	0.176789
DrugTol_JQ1	NOL10	nucleolar protein 10	0.00019996	0	0.000299498	0.00132142	0.00158974	1.05821	9.87951	0.0805841	10.4546	0.0794011
DrugTol_JQ1	NOL4	nucleolar protein 4	0.00019996	0	0.000299498	0.00132142	0.00158974	1.14811	7.66212	0.118543	8.79692	0.0707374
DrugTol_JQ1	NOL6	nucleolar protein family 6 (RNA-associated)	0.00019996	0	0.000299498	0.00132142	0.00158974	1.11032	8.34339	0.203172	9.26388	0.0950926
DrugTol_JQ1	NOM1	nucleolar protein with MIF4G domain 1	0.00019996	0	0.000299498	0.00132142	0.00158974	1.09986	6.68766	0.0454529	7.3555	0.129821
DrugTol_JQ1	NPM3	nucleophosmin/nucleoplasmin 3	0.00019996	0	0.000299498	0.00132142	0.00158974	1.10398	7.54966	0.102918	8.33466	0.078607
DrugTol_JQ1	NUP160	nucleoporin 160kDa	0.00019996	0	0.000299498	0.00132142	0.00158974	1.04945	8.80358	0.0311045	9.23894	0.0586416
DrugTol_JQ1	NUP205	nucleoporin 205kDa	0.00019996	0	0.000299498	0.00132142	0.00158974	1.0334	8.95814	0.0824746	9.25735	0.0688294
DrugTol_JQ1	NUP37	nucleoporin 37kDa	0.00019996	0	0.000299498	0.00132142	0.00158974	1.05567	7.5639	0.105882	7.98495	0.105107
DrugTol_JQ1	NUP43	nucleoporin 43kDa	0.00019996	0	0.000299498	0.00132142	0.00158974	1.02128	8.70044	0.0562145	8.88561	0.0412454
DrugTol_JQ1	NUP85	nucleoporin 85kDa	0.00019996	0	0.000299498	0.00132142	0.00158974	1.06482	7.56105	0.049712	8.05116	0.144621
DrugTol_JQ1	NUP88	nucleoporin 88kDa	0.00019996	0	0.000299498	0.00132142	0.00158974	1.03998	8.52825	0.0635077	8.86922	0.0451707
DrugTol_JQ1	NUP93	nucleoporin 93kDa	0.00019996	0	0.000299498	0.00132142	0.00158974	1.03094	9.13067	0.0704195	9.41322	0.0350451
DrugTol_JQ1	NUP98	nucleoporin 98kDa	0.00019996	0	0.000299498	0.00132142	0.0176224	1.02565	9.68777	0.0934409	9.93627	0.0686778
DrugTol_JQ1	NTPCR	nucleoside-triphosphatase, cancer-related	0.00019996	0	0.000299498	0.00132142	0.0471653	1.03264	7.17917	0.164005	7.41348	0.0602374
DrugTol_JQ1	NUBP1	nucleotide binding protein 1	0.00019996	0	0.000299498	0.00132142	0.0176224	1.03422	7.92126	0.065462	8.19231	0.108506
DrugTol_JQ1	NACC1	nucleus accumbens associated 1, BEN and BTB (POZ) domain containing	0.00019996	0	0.000299498	0.00132142	0.0176224	1.06537	8.10064	0.256227	8.63018	0.104485
DrugTol_JQ1	NDEL1	nudE nuclear distribution gene E homolog (A. nidulans)-like 1	0.00019996	0	0.000299498	0.00132142	0.00158974	1.04866	7.99129	0.0374214	8.38012	0.0546455
DrugTol_JQ1	NDE1	nudE nuclear distribution gene E homolog 1 (A. nidulans)	0.00019996	0	0.000299498	0.00132142	0.00158974	1.06646	8.13885	0.135569	8.67976	0.0881118
DrugTol_JQ1	NUDT18	nudix (nucleoside diphosphate linked moiety X)-type motif 18	0.00019996	0	0.000299498	0.00132142	0.0176224	1.07831	5.28826	0.197242	5.70238	0.16485
DrugTol_JQ1	NUDT19	nudix (nucleoside diphosphate linked moiety X)-type motif 19	0.00019996	0	0.000299498	0.00132142	0.0376508	1.01565	8.76266	0.0877304	8.89982	0.0158779
DrugTol_JQ1	NUDT9	nudix (nucleoside diphosphate linked moiety X)-type motif 9	0.00019996	0	0.000299498	0.00132142	0.00158974	1.02714	8.74698	0.0415903	8.98434	0.0691908
DrugTol_JQ1	ODZ1	odz, odd Oz/ten-m homolog 1 (Drosophila)	0.00019996	0	0.000299498	0.00132142	0.00158974	1.51037	5.609	0.146416	8.47167	0.121039
DrugTol_JQ1	OR1L4	olfactory receptor, family 1, subfamily L, member 4	0.00019996	0	0.000299498	0.00132142	0.0288394	1.09514	3.93134	0.0760634	4.30537	0.170077
DrugTol_JQ1	OR10AG1	olfactory receptor, family 10, subfamily AG, member 1	0.00019996	0	0.000299498	0.00132142	0.0178489	1.09114	3.3305	0.109345	3.63403	0.0768959
DrugTol_JQ1	OR10Z1	olfactory receptor, family 10, subfamily Z, member 1	0.00019996	0	0.000299498	0.00132142	0.00158974	1.07157	4.09805	0.0854633	4.39136	0.0926118
DrugTol_JQ1	OR2A4	olfactory receptor, family 2, subfamily A, member 4	0.00019996	0	0.000299498	0.00132142	0.00158974	1.15874	3.03723	0.141485	3.51938	0.173238
DrugTol_JQ1	OR2J2	olfactory receptor, family 2, subfamily J, member 2	0.00019996	0	0.000299498	0.00132142	0.00158974	1.14979	4.78213	0.253738	5.49843	0.15016
DrugTol_JQ1	OR2W3	olfactory receptor, family 2, subfamily W, member 3	0.00019996	0	0.000299498	0.00132142	0.00158974	1.08514	5.20214	0.152473	5.64503	0.0587801
DrugTol_JQ1	OR2Z1	olfactory receptor, family 2, subfamily Z, member 1	0.00019996	0	0.000299498	0.00132142	0.0178489	1.07298	4.39265	0.128393	4.71324	0.0646632
DrugTol_JQ1	OR4A5	olfactory receptor, family 4, subfamily A, member 5	0.00019996	0	0.000299498	0.00132142	0.00158974	1.2288	2.66986	0.15232	3.28073	0.134209
DrugTol_JQ1	OR4F21	olfactory receptor, family 4, subfamily F, member 21	0.00019996	0	0.000299498	0.00132142	0.00158974	1.362	2.59707	0.340233	3.5372	0.279687
DrugTol_JQ1	OR51B4	olfactory receptor, family 51, subfamily B, member 4	0.00019996	0	0.000299498	0.00132142	0.00158974	1.12955	9.37785	0.0919996	10.5928	0.108979
DrugTol_JQ1	OR51I1	olfactory receptor, family 51, subfamily I, member 1	0.00019996	0	0.000299498	0.00132142	0.00158974	1.06499	8.54867	0.216518	9.10423	0.189376
DrugTol_JQ1	OR52J3	olfactory receptor, family 52, subfamily J, member 3	0.00019996	0	0.000299498	0.00132142	0.0606371	1.07615	3.95228	0.102927	4.25327	0.179944
DrugTol_JQ1	OR6K2	olfactory receptor, family 6, subfamily K, member 2	0.00019996	0	0.000299498	0.00132142	0.0176224	1.13271	2.94623	0.103199	3.33722	0.150417
DrugTol_JQ1	OR7C1	olfactory receptor, family 7, subfamily C, member 1	0.00019996	0	0.000299498	0.00132142	0.00158974	1.32023	4.69447	0.467132	6.19776	0.221313
DrugTol_JQ1	OLIG3	oligodendrocyte transcription factor 3	0.00019996	0	0.000299498	0.00132142	0.0277437	1.075	4.26594	0.0719476	4.58589	0.172738
DrugTol_JQ1	OBFC2B	oligonucleotide/oligosaccharide-binding fold containing 2B	0.00019996	0	0.000299498	0.00132142	0.00158974	1.04244	7.84644	0.100424	8.17946	0.0613665
DrugTol_JQ1	OST4	oligosaccharyltransferase 4 homolog (S. cerevisiae)	0.00019996	0	0.000299498	0.00132142	0.00158974	1.02995	9.61891	0.121053	9.90704	0.0725054
DrugTol_JQ1	OSTC	oligosaccharyltransferase complex subunit	0.00019996	0	0.000299498	0.00132142	0.00158974	1.04019	7.27971	0.0664585	7.57228	0.107916
DrugTol_JQ1	LOC388906	opioid growth factor receptor pseudogene	0.00019996	0	0.000299498	0.00132142	0.0257043	1.16545	4.85006	0.358338	5.65249	0.192475
DrugTol_JQ1	OPN1LW	opsin 1 (cone pigments), long-wave-sensitive	0.00019996	0	0.000299498	0.00132142	0.00158974	1.17552	3.20645	0.188546	3.76923	0.139179
DrugTol_JQ1	ORC1	origin recognition complex, subunit 1	0.00019996	0	0.000299498	0.00132142	0.00158974	1.08157	7.27665	0.143767	7.8702	0.0806437
DrugTol_JQ1	ORC2	origin recognition complex, subunit 2	0.00019996	0	0.000299498	0.00132142	0.00158974	1.0538	8.03673	0.0669137	8.46914	0.066304
DrugTol_JQ1	OAT	ornithine aminotransferase	0.00019996	0	0.000299498	0.00132142	0.00158974	1.1025	6.77642	0.0712199	7.47097	0.0978098
DrugTol_JQ1	OAZ1	ornithine decarboxylase antizyme 1	0.00019996	0	0.000299498	0.00132142	0.00158974	1.01766	12.1804	0.0454457	12.3956	0.0570948
DrugTol_JQ1	OTX1	orthodenticle homeobox 1	0.00019996	0	0.000299498	0.00132142	0.00158974	1.06338	5.16583	0.0918383	5.49323	0.0624105
DrugTol_JQ1	OSTF1	osteoclast stimulating factor 1	0.00019996	0	0.000299498	0.00132142	0.00158974	1.09849	7.95853	0.0876783	8.74236	0.1301
DrugTol_JQ1	OXA1L	oxidase (cytochrome c) assembly 1-like	0.00019996	0	0.000299498	0.00132142	0.00158974	1.03998	10.3866	0.102364	10.8018	0.0622751
DrugTol_JQ1	OSGIN2	oxidative stress induced growth inhibitor family member 2	0.00019996	0	0.000299498	0.00132142	0.00158974	1.11607	6.15788	0.118101	6.87262	0.163997
DrugTol_JQ1	OSBPL1A	oxysterol binding protein-like 1A	0.00019996	0	0.000299498	0.00132142	0.00158974	1.05125	8.76537	0.136743	9.21456	0.0857843
DrugTol_JQ1	OSBPL3	oxysterol binding protein-like 3	0.00019996	0	0.000299498	0.00132142	0.00158974	1.04545	7.8525	0.0757356	8.20937	0.038938
DrugTol_JQ1	OSBPL7	oxysterol binding protein-like 7	0.00019996	0	0.000299498	0.00132142	0.0176224	1.0552	5.89686	0.127807	6.22236	0.121663
DrugTol_JQ1	OSBPL9	oxysterol binding protein-like 9	0.00019996	0	0.000299498	0.00132142	0.0176224	1.03527	7.21108	0.0771029	7.46539	0.0975652
DrugTol_JQ1	PAGE2B	P antigen family, member 2B	0.00019996	0	0.000299498	0.00132142	0.00158974	1.85024	5.83206	0.29528	10.7907	0.102222
DrugTol_JQ1	PDRG1	p53 and DNA-damage regulated 1	0.00019996	0	0.000299498	0.00132142	0.0176224	1.09646	5.97538	0.169339	6.55178	0.140124
DrugTol_JQ1	PAX6	paired box 6	0.00019996	0	0.000299498	0.00132142	0.00158974	1.1343	3.52669	0.0933789	4.00032	0.131117
DrugTol_JQ1	PAX9	paired box 9	0.00019996	0	0.000299498	0.00132142	0.04426	1.04992	4.8974	0.102343	5.14189	0.153324
DrugTol_JQ1	PLDN	pallidin homolog (mouse)	0.00019996	0	0.000299498	0.00132142	0.00158974	1.03634	8.52295	0.0737365	8.83263	0.0695576
DrugTol_JQ1	PPT1	palmitoyl-protein thioesterase 1	0.00019996	0	0.000299498	0.00132142	0.00158974	1.09524	8.77977	0.0853475	9.61592	0.0441813
DrugTol_JQ1	PANK1	pantothenate kinase 1	0.00019996	0	0.000299498	0.00132142	0.00158974	1.03463	6.14114	0.0335172	6.35378	0.0702059
DrugTol_JQ1	PARD3B	par-3 partitioning defective 3 homolog B (C. elegans)	0.00019996	0	0.000299498	0.00132142	0.00158974	1.13746	4.96804	0.186312	5.65094	0.159929
DrugTol_JQ1	PON2	paraoxonase 2	0.00019996	0	0.000299498	0.00132142	0.00158974	1.0532	7.41653	0.159639	7.81107	0.0604197
DrugTol_JQ1	PTMS	parathymosin	0.00019996	0	0.000299498	0.00132142	0.00158974	1.04883	10.0966	0.0590939	10.5897	0.0808772
DrugTol_JQ1	PTH	parathyroid hormone	0.00019996	0	0.000299498	0.00132142	0.0880595	1.14228	3.06844	0.0872069	3.50503	0.342892
DrugTol_JQ1	PACRGL	PARK2 co-regulated-like	0.00019996	0	0.000299498	0.00132142	0.00158974	1.06008	6.10591	0.0791945	6.47272	0.0565322
DrugTol_JQ1	PNO1	partner of NOB1 homolog (S. cerevisiae)	0.00019996	0	0.000299498	0.00132142	0.00158974	1.05548	9.79185	0.0649627	10.3351	0.0586565
DrugTol_JQ1	PNPLA2	patatin-like phospholipase domain containing 2	0.00019996	0	0.000299498	0.00132142	0.0364381	1.0297	7.30797	0.0889066	7.52498	0.0724455
DrugTol_JQ1	PNPLA3	patatin-like phospholipase domain containing 3	0.00019996	0	0.000299498	0.00132142	0.00158974	1.12411	6.4332	0.0741731	7.23159	0.144518
DrugTol_JQ1	PNPLA6	patatin-like phospholipase domain containing 6	0.00019996	0	0.000299498	0.00132142	0.00158974	1.08615	7.09123	0.14756	7.70212	0.121893
DrugTol_JQ1	PAXIP1	PAX interacting (with transcription-activation domain) protein 1	0.00019996	0	0.000299498	0.00132142	0.00158974	1.04395	8.19008	0.0359636	8.55007	0.0312839
DrugTol_JQ1	PXN	paxillin	0.00019996	0	0.000299498	0.00132142	0.00158974	1.06899	7.6619	0.171911	8.19048	0.0858642
DrugTol_JQ1	PDLIM1	PDZ and LIM domain 1	0.00019996	0	0.000299498	0.00132142	0.00158974	1.05196	8.37393	0.0877251	8.80903	0.0605397
DrugTol_JQ1	PCNX	pecanex homolog (Drosophila)	0.00019996	0	0.000299498	0.00132142	0.00158974	1.062	8.16378	0.0654153	8.66996	0.0364957
DrugTol_JQ1	PCNXL2	pecanex-like 2 (Drosophila)	0.00019996	0	0.000299498	0.00132142	0.00158974	1.32289	5.55837	0.181714	7.3531	0.086143
DrugTol_JQ1	PELI3	pellino homolog 3 (Drosophila)	0.00019996	0	0.000299498	0.00132142	0.00158974	1.14693	5.41166	0.224972	6.20682	0.0896582
DrugTol_JQ1	PTCD3	Pentatricopeptide repeat domain 3	0.00019996	0	0.000299498	0.00132142	0.00158974	1.03039	8.87438	0.0919497	9.14409	0.0713721
DrugTol_JQ1	PEPD	peptidase D	0.00019996	0	0.000299498	0.00132142	0.00158974	1.07668	8.32209	0.107055	8.96022	0.160199
DrugTol_JQ1	PTRHD1	peptidyl-tRNA hydrolase domain containing 1	0.00019996	0	0.000299498	0.00132142	0.0178489	1.06237	5.67992	0.105146	6.03419	0.087155
DrugTol_JQ1	PPIL2	peptidylprolyl isomerase (cyclophilin)-like 2	0.00019996	0	0.000299498	0.00132142	0.00158974	1.03174	7.92368	0.0828571	8.17517	0.0542344
DrugTol_JQ1	PPIE	peptidylprolyl isomerase E (cyclophilin E)	0.00019996	0	0.000299498	0.00132142	0.00158974	1.07488	6.7578	0.0180606	7.26381	0.0919064
DrugTol_JQ1	PPIF	peptidylprolyl isomerase F	0.00019996	0	0.000299498	0.00132142	0.00158974	1.13933	8.53175	0.106174	9.72047	0.0903387
DrugTol_JQ1	PPIH	peptidylprolyl isomerase H (cyclophilin H)	0.00019996	0	0.000299498	0.00132142	0.0315192	1.03458	7.2594	0.0889415	7.51041	0.124815
DrugTol_JQ1	PER2	period homolog 2 (Drosophila)	0.00019996	0	0.000299498	0.00132142	0.00158974	1.05353	6.56042	0.0899788	6.91158	0.137115
DrugTol_JQ1	PRPH2	peripherin 2 (retinal degeneration, slow)	0.00019996	0	0.000299498	0.00132142	0.00158974	1.13924	5.2946	0.156662	6.0318	0.286435
DrugTol_JQ1	PPHLN1	periphilin 1	0.00019996	0	0.000299498	0.00132142	0.00158974	1.09763	7.30872	0.0669439	8.02226	0.107146
DrugTol_JQ1	PRDX3	peroxiredoxin 3	0.00019996	0	0.000299498	0.00132142	0.0712891	1.01149	11.0318	0.0805885	11.1585	0.0465851
DrugTol_JQ1	PRDX5	peroxiredoxin 5	0.00019996	0	0.000299498	0.00132142	0.00158974	1.0523	8.36182	0.0562998	8.79912	0.178023
DrugTol_JQ1	PEX11B	peroxisomal biogenesis factor 11 beta	0.00019996	0	0.000299498	0.00132142	0.0176224	1.06926	6.82094	0.157606	7.29339	0.115824
DrugTol_JQ1	PEX12	peroxisomal biogenesis factor 12	0.00019996	0	0.000299498	0.00132142	0.00158974	1.08655	6.73333	0.118133	7.3161	0.144176
DrugTol_JQ1	PEX13	peroxisomal biogenesis factor 13	0.00019996	0	0.000299498	0.00132142	0.00158974	1.04841	6.71914	0.119737	7.04443	0.106926
DrugTol_JQ1	PEX3	peroxisomal biogenesis factor 3	0.00019996	0	0.000299498	0.00132142	0.00158974	1.08416	8.36436	0.0903432	9.0683	0.0611488
DrugTol_JQ1	PEX5	peroxisomal biogenesis factor 5	0.00019996	0	0.000299498	0.00132142	0.00158974	1.18101	6.4726	0.0770461	7.6442	0.0797217
DrugTol_JQ1	PECR	peroxisomal trans-2-enoyl-CoA reductase	0.00019996	0	0.000299498	0.00132142	0.00158974	1.0938	7.25542	0.130439	7.93597	0.0730097
DrugTol_JQ1	PPARGC1B	peroxisome proliferator-activated receptor gamma, coactivator 1 beta	0.00019996	0	0.000299498	0.00132142	0.00158974	1.08565	5.77499	0.171787	6.26963	0.0679712
DrugTol_JQ1	PPRC1	peroxisome proliferator-activated receptor gamma, coactivator-related 1	0.00019996	0	0.000299498	0.00132142	0.00158974	1.08742	8.33141	0.0935933	9.05975	0.106967
DrugTol_JQ1	PES1	pescadillo homolog 1, containing BRCT domain (zebrafish)	0.00019996	0	0.000299498	0.00132142	0.00158974	1.04051	7.12222	0.0582192	7.41072	0.0963455
DrugTol_JQ1	PHF10	PHD finger protein 10	0.00019996	0	0.000299498	0.00132142	0.00158974	1.03569	9.27531	0.123175	9.60638	0.0615524
DrugTol_JQ1	PHF19	PHD finger protein 19	0.00019996	0	0.000299498	0.00132142	0.00158974	1.22317	5.55942	0.242318	6.80011	0.132113
DrugTol_JQ1	PHF2P1	PHD finger protein 2 pseudogene 1	0.00019996	0	0.000299498	0.00132142	0.00158974	1.40602	4.69898	0.220475	6.60685	0.122836
DrugTol_JQ1	FARSA	phenylalanyl-tRNA synthetase, alpha subunit	0.00019996	0	0.000299498	0.00132142	0.00158974	1.06545	9.73512	0.139613	10.3723	0.12578
DrugTol_JQ1	PPAPDC2	phosphatidic acid phosphatase type 2 domain containing 2	0.00019996	0	0.000299498	0.00132142	0.0176224	1.07894	6.29033	0.221645	6.7869	0.110234
DrugTol_JQ1	PPAPDC3	phosphatidic acid phosphatase type 2 domain containing 3	0.00019996	0	0.000299498	0.00132142	0.0365615	1.03576	5.19425	0.085566	5.38001	0.0751663
DrugTol_JQ1	PPAP2B	phosphatidic acid phosphatase type 2B	0.00019996	0	0.000299498	0.00132142	0.00158974	1.22431	4.95273	0.152826	6.06369	0.16286
DrugTol_JQ1	PEBP1	phosphatidylethanolamine binding protein 1	0.00019996	0	0.000299498	0.00132142	0.00158974	1.03768	10.1869	0.0790561	10.5707	0.0623598
DrugTol_JQ1	PI4K2B	phosphatidylinositol 4-kinase type 2 beta	0.00019996	0	0.000299498	0.00132142	0.00158974	1.04391	7.89454	0.062506	8.2412	0.0704952
DrugTol_JQ1	PI4KB	phosphatidylinositol 4-kinase, catalytic, beta	0.00019996	0	0.000299498	0.00132142	0.00158974	1.08112	8.25621	0.141025	8.92594	0.0658701
DrugTol_JQ1	PIGB	phosphatidylinositol glycan anchor biosynthesis, class B	0.00019996	0	0.000299498	0.00132142	0.00158974	1.24093	5.09636	0.355521	6.3242	0.206039
DrugTol_JQ1	PIGM	phosphatidylinositol glycan anchor biosynthesis, class M	0.00019996	0	0.000299498	0.00132142	0.00158974	1.06815	8.15313	0.0511685	8.70879	0.0855135
DrugTol_JQ1	PIGO	phosphatidylinositol glycan anchor biosynthesis, class O	0.00019996	0	0.000299498	0.00132142	0.0277437	1.06115	6.80111	0.137021	7.21703	0.153216
DrugTol_JQ1	PIGS	phosphatidylinositol glycan anchor biosynthesis, class S	0.00019996	0	0.000299498	0.00132142	0.00158974	1.03338	8.86837	0.106385	9.16438	0.0351755
DrugTol_JQ1	PIGU	phosphatidylinositol glycan anchor biosynthesis, class U	0.00019996	0	0.000299498	0.00132142	0.0176224	1.03146	7.82429	0.0408624	8.07046	0.11264
DrugTol_JQ1	PIGW	phosphatidylinositol glycan anchor biosynthesis, class W	0.00019996	0	0.000299498	0.00132142	0.0178489	1.05172	6.896	0.147273	7.25267	0.0661934
DrugTol_JQ1	PIGY	phosphatidylinositol glycan anchor biosynthesis, class Y	0.00019996	0	0.000299498	0.00132142	0.00158974	1.02535	9.85364	0.110606	10.1035	0.0333485
DrugTol_JQ1	PITPNA	phosphatidylinositol transfer protein, alpha	0.00019996	0	0.000299498	0.00132142	0.00158974	1.05243	10.0639	0.0600758	10.5915	0.074634
DrugTol_JQ1	PITPNC1	phosphatidylinositol transfer protein, cytoplasmic 1	0.00019996	0	0.000299498	0.00132142	0.00158974	1.10212	8.03412	0.0764683	8.85457	0.0262292
DrugTol_JQ1	PIP5K1C	phosphatidylinositol-4-phosphate 5-kinase, type I, gamma	0.00019996	0	0.000299498	0.00132142	0.0178489	1.04294	8.04224	0.156788	8.38755	0.0749028
DrugTol_JQ1	PIP4K2A	phosphatidylinositol-5-phosphate 4-kinase, type II, alpha	0.00019996	0	0.000299498	0.00132142	0.00158974	1.07416	7.61551	0.0602745	8.1803	0.0604376
DrugTol_JQ1	PIP4K2C	phosphatidylinositol-5-phosphate 4-kinase, type II, gamma	0.00019996	0	0.000299498	0.00132142	0.00158974	1.16254	6.23777	0.188236	7.25167	0.0688173
DrugTol_JQ1	PTDSS1	phosphatidylserine synthase 1	0.00019996	0	0.000299498	0.00132142	0.00158974	1.0624	9.26454	0.146817	9.84267	0.0415617
DrugTol_JQ1	PTDSS2	phosphatidylserine synthase 2	0.00019996	0	0.000299498	0.00132142	0.00158974	1.0657	6.07273	0.151588	6.47171	0.106283
DrugTol_JQ1	PDE11A	phosphodiesterase 11A	0.00019996	0	0.000299498	0.00132142	0.00158974	1.22032	4.74515	0.270741	5.79059	0.128192
DrugTol_JQ1	PDE3B	phosphodiesterase 3B, cGMP-inhibited	0.00019996	0	0.000299498	0.00132142	0.00158974	1.08737	8.20104	0.142411	8.9176	0.051395
DrugTol_JQ1	PDE4A	phosphodiesterase 4A, cAMP-specific	0.00019996	0	0.000299498	0.00132142	0.00158974	1.16215	6.52783	0.143878	7.58633	0.10802
DrugTol_JQ1	PDE6A	phosphodiesterase 6A, cGMP-specific, rod, alpha	0.00019996	0	0.000299498	0.00132142	0.00158974	1.20279	8.58041	0.127644	10.3204	0.0744295
DrugTol_JQ1	PCK2	phosphoenolpyruvate carboxykinase 2 (mitochondrial)	0.00019996	0	0.000299498	0.00132142	0.00158974	1.06721	6.93689	0.223679	7.4031	0.117833
DrugTol_JQ1	PFKM	phosphofructokinase, muscle	0.00019996	0	0.000299498	0.00132142	0.00158974	1.21634	6.89086	0.134052	8.38165	0.122866
DrugTol_JQ1	PACS1	phosphofurin acidic cluster sorting protein 1	0.00019996	0	0.000299498	0.00132142	0.00158974	1.15326	5.56757	0.186828	6.42084	0.0864779
DrugTol_JQ1	PGM1	phosphoglucomutase 1	0.00019996	0	0.000299498	0.00132142	0.00158974	1.13987	7.55961	0.157745	8.61699	0.17172
DrugTol_JQ1	PGM2	phosphoglucomutase 2	0.00019996	0	0.000299498	0.00132142	0.00158974	1.07283	9.02038	0.061498	9.67729	0.0604726
DrugTol_JQ1	PGM2L1	phosphoglucomutase 2-like 1	0.00019996	0	0.000299498	0.00132142	0.00158974	1.08916	6.02349	0.067399	6.56057	0.112996
DrugTol_JQ1	PGAM5	phosphoglycerate mutase family member 5	0.00019996	0	0.000299498	0.00132142	0.00158974	1.09299	8.41767	0.15991	9.20044	0.129895
DrugTol_JQ1	PGP	phosphoglycolate phosphatase	0.00019996	0	0.000299498	0.00132142	0.0176224	1.08226	8.3374	0.196135	9.02319	0.183008
DrugTol_JQ1	PIK3C3	phosphoinositide-3-kinase, class 3	0.00019996	0	0.000299498	0.00132142	0.00158974	1.05452	8.59993	0.107381	9.06881	0.0995334
DrugTol_JQ1	PIK3R2	phosphoinositide-3-kinase, regulatory subunit 2 (beta)	0.00019996	0	0.000299498	0.00132142	0.0280751	1.047	7.05095	0.13266	7.38236	0.0532408
DrugTol_JQ1	PIK3R3	phosphoinositide-3-kinase, regulatory subunit 3 (gamma)	0.00019996	0	0.000299498	0.00132142	0.00158974	1.03369	7.8776	0.0621108	8.143	0.0782422
DrugTol_JQ1	PLA2G3	phospholipase A2, group III	0.00019996	0	0.000299498	0.00132142	0.00158974	1.212	4.21069	0.282979	5.10335	0.0877896
DrugTol_JQ1	PLBD2	phospholipase B domain containing 2	0.00019996	0	0.000299498	0.00132142	0.0288394	1.08935	7.80502	0.302786	8.50242	0.20982
DrugTol_JQ1	PLCB2	phospholipase C, beta 2	0.00019996	0	0.000299498	0.00132142	0.00158974	1.15956	5.02699	0.20703	5.82907	0.104902
DrugTol_JQ1	PLCB3	phospholipase C, beta 3 (phosphatidylinositol-specific)	0.00019996	0	0.000299498	0.00132142	0.00158974	1.05082	6.8801	0.127867	7.22974	0.0757129
DrugTol_JQ1	PLCG2	phospholipase C, gamma 2 (phosphatidylinositol-specific)	0.00019996	0	0.000299498	0.00132142	0.00158974	1.18935	7.25201	0.1115	8.62519	0.0551799
DrugTol_JQ1	PLD3	phospholipase D family, member 3	0.00019996	0	0.000299498	0.00132142	0.00158974	1.05266	8.27739	0.0565968	8.7133	0.0918264
DrugTol_JQ1	PLD5	phospholipase D family, member 5	0.00019996	0	0.000299498	0.00132142	0.00158974	1.38801	4.73324	0.168396	6.5698	0.064309
DrugTol_JQ1	PLD6	phospholipase D family, member 6	0.00019996	0	0.000299498	0.00132142	0.0254111	1.04666	8.59241	0.181753	8.99332	0.14151
DrugTol_JQ1	PLD2	phospholipase D2	0.00019996	0	0.000299498	0.00132142	0.00158974	1.13778	5.03523	0.039515	5.72899	0.0925886
DrugTol_JQ1	PMM2	phosphomannomutase 2	0.00019996	0	0.000299498	0.00132142	0.00158974	1.10564	8.53384	0.0469601	9.43531	0.0900484
DrugTol_JQ1	PAG1	phosphoprotein associated with glycosphingolipid microdomains 1	0.00019996	0	0.000299498	0.00132142	0.00158974	1.09638	6.74942	0.20125	7.39991	0.174554
DrugTol_JQ1	PFAS	phosphoribosylformylglycinamidine synthase	0.00019996	0	0.000299498	0.00132142	0.00158974	1.07444	8.7328	0.213624	9.38286	0.0664549
DrugTol_JQ1	PHKA1	phosphorylase kinase, alpha 1 (muscle)	0.00019996	0	0.000299498	0.00132142	0.00158974	1.10278	8.61506	0.0817077	9.50053	0.0573067
DrugTol_JQ1	PHKG2	phosphorylase kinase, gamma 2 (testis)	0.00019996	0	0.000299498	0.00132142	0.00158974	1.07882	7.20703	0.16357	7.77509	0.109654
DrugTol_JQ1	PYGL	phosphorylase, glycogen, liver	0.00019996	0	0.000299498	0.00132142	0.00158974	1.19126	7.49239	0.0681772	8.92539	0.126652
DrugTol_JQ1	PYGB	phosphorylase, glycogen; brain	0.00019996	0	0.000299498	0.00132142	0.0176224	1.04893	8.92656	0.163626	9.36332	0.147245
DrugTol_JQ1	PSAT1	phosphoserine aminotransferase 1	0.00019996	0	0.000299498	0.00132142	0.00158974	1.04397	10.3458	0.0851052	10.8007	0.0241143
DrugTol_JQ1	PTER	phosphotriesterase related	0.00019996	0	0.000299498	0.00132142	0.00158974	1.37134	4.46854	0.373716	6.12788	0.113313
DrugTol_JQ1	PIPOX	pipecolic acid oxidase	0.00019996	0	0.000299498	0.00132142	0.00158974	1.28993	5.06618	0.309483	6.53503	0.0842096
DrugTol_JQ1	PKP2	plakophilin 2	0.00019996	0	0.000299498	0.00132142	0.00158974	1.26408	7.38539	0.0964865	9.33574	0.0834712
DrugTol_JQ1	PLAT	plasminogen activator, tissue	0.00019996	0	0.000299498	0.00132142	0.00158974	1.23153	5.21158	0.18886	6.41822	0.150592
DrugTol_JQ1	PSD	pleckstrin and Sec7 domain containing	0.00019996	0	0.000299498	0.00132142	0.00158974	1.07622	5.9211	0.148189	6.37243	0.0927838
DrugTol_JQ1	PLEKHA5	pleckstrin homology domain containing, family A member 5	0.00019996	0	0.000299498	0.00132142	0.00158974	1.05005	9.19598	0.1174	9.65628	0.0969381
DrugTol_JQ1	PLEKHA8P1	pleckstrin homology domain containing, family A member 8 pseudogene 1	0.00019996	0	0.000299498	0.00132142	0.00158974	1.17956	7.57508	0.0898339	8.93529	0.135984
DrugTol_JQ1	PLEKHJ1	pleckstrin homology domain containing, family J member 1	0.00019996	0	0.000299498	0.00132142	0.00158974	1.11355	7.66081	0.095193	8.53067	0.167407
DrugTol_JQ1	PLEKHM2	pleckstrin homology domain containing, family M (with RUN domain) member 2	0.00019996	0	0.000299498	0.00132142	0.00158974	1.05497	7.74723	0.153692	8.17311	0.0975758
DrugTol_JQ1	PLEKHO1	pleckstrin homology domain containing, family O member 1	0.00019996	0	0.000299498	0.00132142	0.00158974	1.10201	5.28698	0.0931138	5.82631	0.0574123
DrugTol_JQ1	PLEC	plectin	0.00019996	0	0.000299498	0.00132142	0.00158974	1.06439	6.014	0.109491	6.40125	0.0356154
DrugTol_JQ1	PLXDC2	plexin domain containing 2	0.00019996	0	0.000299498	0.00132142	0.00158974	1.13702	5.98086	0.155049	6.80038	0.135501
DrugTol_JQ1	PODN	podocan	0.00019996	0	0.000299498	0.00132142	0.00158974	1.12524	4.55558	0.179361	5.12611	0.137139
DrugTol_JQ1	POGK	pogo transposable element with KRAB domain	0.00019996	0	0.000299498	0.00132142	0.00158974	1.10658	7.50288	0.163928	8.30253	0.0725442
DrugTol_JQ1	PARP2	poly (ADP-ribose) polymerase 2	0.00019996	0	0.000299498	0.00132142	0.00158974	1.10588	6.3775	0.164936	7.05273	0.10812
DrugTol_JQ1	PARP11	poly (ADP-ribose) polymerase family, member 11	0.00019996	0	0.000299498	0.00132142	0.00158974	1.23705	6.0702	0.216172	7.50916	0.0840953
DrugTol_JQ1	PARP3	poly (ADP-ribose) polymerase family, member 3	0.00019996	0	0.000299498	0.00132142	0.00158974	1.092	6.69691	0.130317	7.31302	0.0757973
DrugTol_JQ1	PABPC4	poly(A) binding protein, cytoplasmic 4 (inducible form)	0.00019996	0	0.000299498	0.00132142	0.00158974	1.04609	9.6902	0.0314029	10.1368	0.1413
DrugTol_JQ1	PARN	poly(A)-specific ribonuclease	0.00019996	0	0.000299498	0.00132142	0.00158974	1.07139	9.11728	0.11787	9.76813	0.116828
DrugTol_JQ1	PCBP1	poly(rC) binding protein 1	0.00019996	0	0.000299498	0.00132142	0.00158974	1.04726	10.6937	0.0718232	11.1991	0.124508
DrugTol_JQ1	PCBP2	poly(rC) binding protein 2	0.00019996	0	0.000299498	0.00132142	0.00158974	1.09653	9.53818	0.118898	10.4589	0.210276
DrugTol_JQ1	PCGF1	polycomb group ring finger 1	0.00019996	0	0.000299498	0.00132142	0.00158974	1.12158	6.26374	0.165469	7.0253	0.0706067
DrugTol_JQ1	PCGF6	polycomb group ring finger 6	0.00019996	0	0.000299498	0.00132142	0.00158974	1.10098	5.64076	0.143225	6.21038	0.124637
DrugTol_JQ1	PKHD1	polycystic kidney and hepatic disease 1 (autosomal recessive)	0.00019996	0	0.000299498	0.00132142	0.0176224	1.08135	3.49765	0.0434161	3.78218	0.125607
DrugTol_JQ1	PKD1L3	polycystic kidney disease 1-like 3	0.00019996	0	0.000299498	0.00132142	0.00158974	1.2064	4.68147	0.214866	5.64774	0.23657
DrugTol_JQ1	PQBP1	polyglutamine binding protein 1	0.00019996	0	0.000299498	0.00132142	0.00158974	1.02494	9.25178	0.0625218	9.48249	0.0866615
DrugTol_JQ1	POLA2	polymerase (DNA directed), alpha 2 (70kD subunit)	0.00019996	0	0.000299498	0.00132142	0.00158974	1.06254	7.40053	0.0768085	7.86338	0.110446
DrugTol_JQ1	POLD1	polymerase (DNA directed), delta 1, catalytic subunit 125kDa	0.00019996	0	0.000299498	0.00132142	0.00158974	1.10401	7.26318	0.151037	8.0186	0.210203
DrugTol_JQ1	POLE2	polymerase (DNA directed), epsilon 2 (p59 subunit)	0.00019996	0	0.000299498	0.00132142	0.00158974	1.09348	6.49652	0.162476	7.10382	0.0661165
DrugTol_JQ1	POLL	polymerase (DNA directed), lambda	0.00019996	0	0.000299498	0.00132142	0.00158974	1.02697	6.67745	0.0328223	6.85753	0.0580391
DrugTol_JQ1	POLDIP2	polymerase (DNA-directed), delta interacting protein 2	0.00019996	0	0.000299498	0.00132142	0.00158974	1.04996	9.96589	0.154959	10.4638	0.111338
DrugTol_JQ1	POLE4	polymerase (DNA-directed), epsilon 4 (p12 subunit)	0.00019996	0	0.000299498	0.00132142	0.00158974	1.05511	6.80543	0.0530964	7.18047	0.0742194
DrugTol_JQ1	POLR1A	polymerase (RNA) I polypeptide A, 194kDa	0.00019996	0	0.000299498	0.00132142	0.00158974	1.06917	8.38887	0.0927521	8.96914	0.0636638
DrugTol_JQ1	POLR1B	polymerase (RNA) I polypeptide B, 128kDa	0.00019996	0	0.000299498	0.00132142	0.00158974	1.05044	6.88149	0.0592502	7.22857	0.0881887
DrugTol_JQ1	POLR2C	polymerase (RNA) II (DNA directed) polypeptide C, 33kDa	0.00019996	0	0.000299498	0.00132142	0.00158974	1.04939	8.40167	0.132724	8.81659	0.0785434
DrugTol_JQ1	POLR2G	polymerase (RNA) II (DNA directed) polypeptide G	0.00019996	0	0.000299498	0.00132142	0.00158974	1.03576	7.05114	0.0503029	7.30326	0.0674242
DrugTol_JQ1	POLR2I	polymerase (RNA) II (DNA directed) polypeptide I, 14.5kDa	0.00019996	0	0.000299498	0.00132142	0.00158974	1.01907	9.59285	0.0150094	9.77575	0.0772231
DrugTol_JQ1	POLR2K	polymerase (RNA) II (DNA directed) polypeptide K, 7.0kDa	0.00019996	0	0.000299498	0.00132142	0.00158974	1.03001	7.12463	0.086343	7.33845	0.0644537
DrugTol_JQ1	POLR3A	polymerase (RNA) III (DNA directed) polypeptide A, 155kDa	0.00019996	0	0.000299498	0.00132142	0.00158974	1.03374	8.8901	0.0967883	9.19002	0.0444715
DrugTol_JQ1	POLR3B	polymerase (RNA) III (DNA directed) polypeptide B	0.00019996	0	0.000299498	0.00132142	0.00158974	1.05953	9.33882	0.0667655	9.8948	0.0591414
DrugTol_JQ1	POLR3C	polymerase (RNA) III (DNA directed) polypeptide C (62kD)	0.00019996	0	0.000299498	0.00132142	0.00158974	1.06156	9.23701	0.0772599	9.80565	0.121805
DrugTol_JQ1	POLR3D	polymerase (RNA) III (DNA directed) polypeptide D, 44kDa	0.00019996	0	0.000299498	0.00132142	0.00158974	1.06707	8.31522	0.0426582	8.87294	0.079456
DrugTol_JQ1	POLR3K	polymerase (RNA) III (DNA directed) polypeptide K, 12.3 kDa	0.00019996	0	0.000299498	0.00132142	0.00158974	1.12665	7.80495	0.131809	8.79344	0.0423597
DrugTol_JQ1	POLRMT	polymerase (RNA) mitochondrial (DNA directed)	0.00019996	0	0.000299498	0.00132142	0.00158974	1.12735	7.08344	0.176413	7.98549	0.208419
DrugTol_JQ1	PNPT1	polyribonucleotide nucleotidyltransferase 1	0.00019996	0	0.000299498	0.00132142	0.00158974	1.13184	8.88527	0.134588	10.0567	0.0594272
DrugTol_JQ1	POM121L9P	POM121 membrane glycoprotein-like 9, pseudogene	0.00019996	0	0.000299498	0.00132142	0.00158974	1.3101	5.02989	0.371539	6.58968	0.254816
DrugTol_JQ1	PORCN	porcupine homolog (Drosophila)	0.00019996	0	0.000299498	0.00132142	0.0176224	1.04477	8.95575	0.155743	9.35671	0.124322
DrugTol_JQ1	PGAP1	post-GPI attachment to proteins 1	0.00019996	0	0.000299498	0.00132142	0.00158974	1.10026	7.74372	0.157772	8.52011	0.144219
DrugTol_JQ1	PGAP2	post-GPI attachment to proteins 2	0.00019996	0	0.000299498	0.00132142	0.00158974	1.0597	5.63877	0.0370468	5.97539	0.0872581
DrugTol_JQ1	KCTD15	potassium channel tetramerisation domain containing 15	0.00019996	0	0.000299498	0.00132142	0.00158974	1.07143	6.45743	0.125309	6.91866	0.133744
DrugTol_JQ1	KCNK12	potassium channel, subfamily K, member 12	0.00019996	0	0.000299498	0.00132142	0.00158974	1.31158	5.99011	0.170564	7.8565	0.147573
DrugTol_JQ1	KCNK2	potassium channel, subfamily K, member 2	0.00019996	0	0.000299498	0.00132142	0.0260006	1.12442	3.67708	0.124924	4.1346	0.211591
DrugTol_JQ1	KCNJ11	potassium inwardly-rectifying channel, subfamily J, member 11	0.00019996	0	0.000299498	0.00132142	0.00158974	1.1255	4.93033	0.134243	5.54909	0.0795339
DrugTol_JQ1	KCNJ3	potassium inwardly-rectifying channel, subfamily J, member 3	0.00019996	0	0.000299498	0.00132142	0.00158974	1.2787	3.70723	0.0867657	4.74042	0.135082
DrugTol_JQ1	KCNJ8	potassium inwardly-rectifying channel, subfamily J, member 8	0.00019996	0	0.000299498	0.00132142	0.00158974	1.1807	6.54464	0.134211	7.72728	0.0416407
DrugTol_JQ1	KCNAB2	potassium voltage-gated channel, shaker-related subfamily, beta member 2	0.00019996	0	0.000299498	0.00132142	0.00158974	1.02764	5.46838	0.0775662	5.61953	0.0233266
DrugTol_JQ1	KCNAB3	potassium voltage-gated channel, shaker-related subfamily, beta member 3	0.00019996	0	0.000299498	0.00132142	0.00158974	1.09919	5.70181	0.0953542	6.26736	0.153892
DrugTol_JQ1	KCNA4	potassium voltage-gated channel, shaker-related subfamily, member 4	0.00019996	0	0.000299498	0.00132142	0.00158974	1.1301	5.65235	0.206909	6.38771	0.107241
DrugTol_JQ1	KCNA6	potassium voltage-gated channel, shaker-related subfamily, member 6	0.00019996	0	0.000299498	0.00132142	0.00158974	1.13285	4.03588	0.209356	4.57206	0.0597046
DrugTol_JQ1	KCNH3	potassium voltage-gated channel, subfamily H (eag-related), member 3	0.00019996	0	0.000299498	0.00132142	0.00158974	1.55562	5.88511	0.184915	9.15502	0.125918
DrugTol_JQ1	KCNH6	potassium voltage-gated channel, subfamily H (eag-related), member 6	0.00019996	0	0.000299498	0.00132142	0.00158974	1.65074	4.69044	0.29838	7.74268	0.279358
DrugTol_JQ1	PRDM10	PR domain containing 10	0.00019996	0	0.000299498	0.00132142	0.0278679	1.05838	6.40307	0.152634	6.77686	0.0803475
DrugTol_JQ1	PRDM4	PR domain containing 4	0.00019996	0	0.000299498	0.00132142	0.00158974	1.07821	7.79857	0.110213	8.40849	0.0517324
DrugTol_JQ1	PRDM8	PR domain containing 8	0.00019996	0	0.000299498	0.00132142	0.00158974	1.21249	4.80559	0.20111	5.82672	0.111975
DrugTol_JQ1	PFDN2	prefoldin subunit 2	0.00019996	0	0.000299498	0.00132142	0.0176224	1.0263	10.6046	0.0592557	10.8835	0.0983684
DrugTol_JQ1	PFDN5	prefoldin subunit 5	0.00019996	0	0.000299498	0.00132142	0.00158974	1.21796	6.25454	0.161933	7.61778	0.113185
DrugTol_JQ1	PRELID1	PRELI domain containing 1	0.00019996	0	0.000299498	0.00132142	0.00158974	1.05898	6.94702	0.0791767	7.35673	0.111175
DrugTol_JQ1	PCYOX1	prenylcysteine oxidase 1	0.00019996	0	0.000299498	0.00132142	0.00158974	1.04198	8.64259	0.111497	9.00543	0.0509077
DrugTol_JQ1	PSEN2	presenilin 2 (Alzheimer disease 4)	0.00019996	0	0.000299498	0.00132142	0.00158974	1.10078	5.80663	0.108306	6.39184	0.160815
DrugTol_JQ1	PRICKLE3	prickle homolog 3 (Drosophila)	0.00019996	0	0.000299498	0.00132142	0.0176224	1.06221	5.1608	0.147251	5.48183	0.066427
DrugTol_JQ1	POP1	processing of precursor 1, ribonuclease P/MRP subunit (S. cerevisiae)	0.00019996	0	0.000299498	0.00132142	0.00158974	1.03133	8.18259	0.0622664	8.43893	0.0714941
DrugTol_JQ1	POP5	processing of precursor 5, ribonuclease P/MRP subunit (S. cerevisiae)	0.00019996	0	0.000299498	0.00132142	0.00158974	1.09855	6.82569	0.141187	7.49836	0.109805
[truncated: 19,670 more rows]

## Sheet: Expression JQ1 consensus genes
Probe	Description	1_D458D_DMSO_1	2_D458D_DMSO_2	3_D458D_DMSO_3	4_D458D_DMSO_4	5_D458D_DMSO_5	6_D458D_JQ1_1	7_D458D_JQ1_2	8_D458D_JQ1_3	9_D458D_JQ1_4	10_D458D_JQ1_5	11_D458J_DMSO_1	12_D458J_DMSO_2	13_D458J_DMSO_3	14_D458J_DMSO_4	15_D458J_DMSO_5	16_D458J_JQ1_1	17_D458J_JQ1_2	18_D458J_JQ1_3	19_D458J_JQ1_4	20_D458J_JQ1_5
17011683	112495 // NM_138408 // GTF3C6	8.82168	8.93436	8.93189	8.73126	8.89617	6.67256	6.72207	7.12674	6.78023	6.73754	8.63028	8.57884	8.6997	8.42727	8.47407	7.36718	7.49518	7.40838	7.4995	7.41344
16792519	5427 // NM_002692 // POLE2	7.61728	7.77251	7.63262	7.63834	7.94263	6.28182	6.67117	6.6238	6.38585	6.51995	8.16157	7.87786	8.04036	7.985	7.97043	7.12824	7.00835	7.07668	7.11966	7.1862
17013728	25902 // ENST00000367321 // MTHFD1L	8.80875	8.83358	8.68413	8.7623	8.68845	7.72359	7.83747	7.68758	7.73787	7.67626	8.60407	8.56703	8.72706	8.70272	8.74349	8.30943	8.07009	8.20111	8.09768	8.17481
17024362	134637 // NM_182503 // ADAT2	7.43444	7.71428	7.60611	7.54793	7.7127	6.07119	6.28866	6.09566	6.12017	6.56442	7.96298	7.91326	7.77732	7.99612	8.03806	6.73059	6.57489	6.47107	6.84148	6.85886
16736638	79733 // NM_001256371 // E2F8	7.88959	7.63881	8.05065	7.98584	7.8932	6.9272	7.11054	6.99202	6.79845	6.83393	7.08364	7.06373	6.93523	7.02085	6.94923	6.50657	6.59073	6.26113	6.61997	6.39128
16749583	55711 // ENST00000536681 // FAR2	3.57578	3.97776	3.79847	3.64328	3.53536	3.55838	3.75789	3.93991	3.53631	3.67598	3.48702	4.30401	3.68882	3.89803	3.82238	3.5298	3.44213	3.78469	3.4956	3.36813
16743483	8898 // NM_001243571 // MTMR2	8.29761	8.37363	8.27976	8.44717	8.35809	7.25209	7.24913	7.27398	7.15191	7.33565	8.61365	8.68022	8.65465	8.65288	8.75103	7.5367	7.84253	7.77202	7.6437	7.8873
16878890	55622 // ENST00000317907 // TTC27	8.52492	8.43287	8.59687	8.59654	8.45242	7.43876	7.48557	7.6091	7.17687	7.298	9.56384	9.71105	9.39969	9.59109	9.65534	9.08578	9.06144	9.13202	8.98479	9.03883
16746808	2288 // NM_002014 // FKBP4	9.61193	9.57978	9.64437	9.61587	9.54403	8.92816	8.95955	8.98937	8.9698	8.89442	10.0956	9.92158	10.0437	9.94169	9.96863	9.70257	9.71613	9.69986	9.70288	9.68694
16660199	51154 // NM_016183 // MRTO4	9.3705	9.35035	9.31104	9.42422	9.38364	8.71428	8.85903	8.84074	8.84491	8.60213	9.00908	9.07002	9.04469	8.93374	8.92736	8.97786	8.86221	8.8672	8.90724	8.81459
16841913	10400 // NM_148172 // PEMT	6.77905	6.79891	6.53362	6.63263	6.46009	6.02155	5.59299	5.58596	5.43244	5.32497	6.45541	6.37991	6.28921	6.28004	6.01998	5.92436	5.84729	5.98067	6.12539	5.84681
16698543	8934 // NM_001135663 // RAB7L1	7.42736	7.40617	7.34563	7.47557	7.28254	5.64563	5.35118	5.32146	5.25154	5.6025	6.17875	6.13174	5.94008	6.23588	5.97025	5.33808	5.43891	5.55637	5.47172	5.08153
16799852	7301 // NM_006293 // TYRO3	5.48323	5.65729	5.47046	5.57913	5.41261	4.87336	5.17906	4.60677	4.36518	4.4074	5.64501	5.86345	5.66685	5.71718	5.5971	4.50598	4.68477	5.18847	4.91032	4.51078
16954354	7866 // NM_006764 // IFRD2	7.42818	7.4489	7.27395	7.33957	7.33304	6.5323	6.32585	6.3254	6.5297	6.20469	7.15515	7.10949	7.05543	7.07339	7.05636	6.99446	6.99895	6.87103	6.95548	6.73957
16694661	54865 // ENST00000368232 // GPATCH4	7.59002	7.52925	7.60771	7.50362	7.72132	7.02669	7.00333	6.9982	6.87812	6.89042	8.06152	7.93663	7.85849	7.7773	7.88436	7.64938	7.5947	7.51858	7.68638	7.62871
17003050	51491 // ENST00000389158 // NOP16	8.8325	8.83966	8.98168	8.99597	8.92395	7.98936	8.25878	8.32566	8.21172	8.40624	9.13544	9.05663	9.2109	8.95268	9.03197	8.76358	8.78388	8.72324	8.78915	8.81257
16689923	199857 // NM_144988 // ALG14	6.89418	6.99132	7.09895	6.85274	6.92584	6.32291	6.56501	6.07997	6.24055	6.39221	6.25944	6.36717	6.46275	6.55951	6.58224	5.67509	6.16157	5.9174	5.936	6.25828
16963519	622 // NM_203315 // BDH1	6.63413	6.80673	6.4622	6.73676	6.62214	5.58477	5.73647	5.58149	5.54968	5.32384	5.91579	6.02674	5.92139	5.7933	5.82797	5.57619	5.73157	5.5592	5.42273	5.39782
16718903	119559 // NM_213649 // SFXN4	8.71358	8.71771	8.92112	8.81526	8.79865	7.4529	7.70382	7.86692	7.58743	7.48443	8.74969	8.65049	8.66711	8.63471	8.66078	8.09807	8.16751	8.19678	8.20971	8.03208
16756627	7374 // ENST00000242576 // UNG	9.07774	9.06211	9.11425	9.16424	8.89869	8.3038	8.27014	8.22175	8.27147	8.15389	9.57487	9.59092	9.43539	9.48018	9.3852	9.8253	9.73646	9.64648	9.71815	9.53614
16795508	2581 // NM_000153 // GALC	5.00869	4.98276	5.7522	5.09002	5.44077	4.88515	4.59053	4.86453	4.69348	4.57379	3.85868	4.18841	3.55215	3.94992	3.56768	3.85539	3.63654	3.53803	3.75068	3.87043
17067613	7993 // NM_005671 // UBXN8	7.47153	7.59856	7.58489	7.81731	7.75766	6.65069	6.7373	6.79578	6.68442	6.81269	7.21851	7.43522	7.31585	7.39001	7.47224	6.61123	6.634	6.85232	6.85192	6.93889
16744020	91801 // ENST00000389568 // ALKBH8	6.3137	6.24522	6.38394	6.28223	6.45759	5.59792	5.75139	5.61332	5.55125	6.03385	6.85181	6.97153	6.62647	6.60864	6.76286	6.45755	5.99956	5.96488	6.30865	6.2964
16761393	55110 // ENST00000320756 // MAGOHB	6.08723	6.20514	5.96699	5.76052	5.95212	5.34505	5.85048	5.87092	5.70031	5.83579	7.46338	7.32134	7.38469	7.4558	7.55085	6.73148	6.38365	6.4623	6.81062	6.85147
16729684	84233 // NM_032273 // TMEM126A	8.55019	8.5684	8.71035	8.65775	8.61872	7.25518	7.21707	7.24362	7.08634	7.31573	8.83561	8.79228	8.6616	8.83463	8.88557	8.02271	8.25343	8.17397	8.17612	8.05721
17115428	3654 // NM_001569 // IRAK1	8.19956	8.14527	8.1078	8.34256	7.85084	6.77064	6.67905	6.64005	6.73943	6.30175	7.49008	7.22635	7.2799	7.30147	7.07276	7.6878	7.34873	7.23218	7.37069	7.18425
16708533	23082 // NM_015062 // PPRC1	9.25694	9.20414	9.11897	9.35115	9.12872	8.40898	8.38473	8.32348	8.36625	8.17361	9.29254	8.97237	9.05102	9.14051	8.93621	9.23289	8.98078	8.97662	9.09015	9.0183
16958083	131076 // NM_001017928 // CCDC58	8.861	8.95818	8.95986	8.94135	8.98227	8.45961	8.60274	8.67584	8.50748	8.69334	8.83772	8.97513	9.02243	8.95605	8.95599	8.52753	8.65136	8.54283	8.62401	8.68379
16774917	79621 // NM_024570 // RNASEH2B	8.58841	8.77152	8.6164	8.71754	8.74516	8.00284	7.86378	8.27623	7.914	8.19846	8.42067	8.53773	8.38741	8.58263	8.50978	7.97264	8.0177	8.12714	7.91761	7.98045
16870581	126382 // NM_176880 // NR2C2AP	7.66094	7.61721	7.53285	7.66741	7.42376	6.83377	6.40613	6.38536	6.69081	6.58684	7.80551	7.76361	7.44465	7.71445	7.36297	8.07893	7.94103	7.99841	7.81685	7.64846
16857429	8192 // NM_006012 // CLPP	9.70654	9.72319	9.66422	9.90351	9.66973	8.58741	8.56165	8.56934	8.56799	8.43964	9.73542	9.72067	9.6512	9.74648	9.66488	9.07592	9.16058	8.94469	8.97531	8.9116
	SUM	240.517	241.886	241.744	242.02	240.813	212.119	213.573	213.351	210.322	211.294	240.153	240.705	237.896	239.334	238.058	225.479	224.817	224.646	225.83	224.106
