# Supplementary material for: Neuronal differentiation and cell-cycle programs mediate response to BET-bromodomain inhibition in MYC-driven medulloblastoma
Source: Nat Commun. 2019 Jun 3;10:2400. doi: 10.1038/s41467-019-10307-9 (PMC6546744; doi:10.1038/s41467-019-10307-9)
Supplement: Supplementary file 7 — Supplementary Data 6 [file 41467_2019_10307_MOESM7_ESM.xlsx]

## Sheet: INDEL_DMSO
Sample	Number of mutations	Number of protein changing mutations
D458D4
D458D2	68	5
D458D3	413	13
D425D1	218	11
D458D1	168	44
D425D3	173	1
Median	173	11

## Sheet: SNP_DMSO
Sample	Number of mutations	Number of protein changing mutations
D458D4
D458D2	248	68
D458D3	501	115
D425D1	305	70
D458D1	168	44
D425D3	196	50
Median	248	68

## Sheet: SNP_drug tolerant
Sample	Number of mutations	Number of protein changing mutations
D458J4	383	86
D458J2	240	61
D458J3	528	99
D425J1	382	100
D458J1	158	31
D425J3	246	51
Median	314	73.5

## Sheet: Indel_drug tolerant
Sample	Number of mutations	Number of protein changing mutations
D458J4	331	10
D458J2	90	4
D458J3	415	10
D425J1	235	9
D458J1	103	7
D425J3	260	6
Median	247.5	8
