# Supplementary material for: Neuronal differentiation and cell-cycle programs mediate response to BET-bromodomain inhibition in MYC-driven medulloblastoma
Source: Nat Commun. 2019 Jun 3;10:2400. doi: 10.1038/s41467-019-10307-9 (PMC6546744; doi:10.1038/s41467-019-10307-9)
Supplement: Supplementary file 8 — Supplementary Data 7 [file 41467_2019_10307_MOESM8_ESM.xlsx]

## Sheet: D458J4_SNP
Hugo_Symbol	Entrez_Gene_Id	Center	NCBI_Build	Chromosome	Start_position	End_position	Strand	Variant_Classification	Variant_Type	Reference_Allele	Tumor_Seq_Allele1	Tumor_Seq_Allele2	dbSNP_RS	dbSNP_Val_Status	Tumor_Sample_Barcode	Matched_Norm_Sample_Barcode	Match_Norm_Seq_Allele1	Match_Norm_Seq_Allele2	Tumor_Validation_Allele1	Tumor_Validation_Allele2	Match_Norm_Validation_Allele1	Match_Norm_Validation_Allele2	Verification_Status	Validation_Status	Mutation_Status	Sequencing_Phase	Sequence_Source	Validation_Method	Score	BAM_file	Sequencer	Tumor_Sample_UUID	Matched_Norm_Sample_UUID	Genome_Change	Annotation_Transcript	Transcript_Strand	Transcript_Exon	Transcript_Position	cDNA_Change	Codon_Change	Protein_Change	Other_Transcripts	Refseq_mRNA_Id	Refseq_prot_Id	SwissProt_acc_Id	SwissProt_entry_Id	Description	UniProt_AApos	UniProt_Region
CST7	8530	broad.mit.edu	37	20	24940348	24940348	+	Nonstop_Mutation	SNP	A	A	C			D458_J4	D458parental								Untested	Somatic	Phase_I	WXS	none			Illumina GAIIx	D458_J4	D458parental	g.chr20:24940348A>C	ENST00000480798.1	+	4	714	c.438A>C	c.(436-438)tgA>tgC	p.*146C	CST7_ENST00000376835.2_Nonstop_Mutation_p.*168C	NM_003650.3	NP_003641.3	O76096	CYTF_HUMAN	cystatin F (leukocystatin)	0
MYH4	4622	broad.mit.edu	37	17	10369605	10369605	+	Silent	SNP	T	T	A			D458_J4	D458parental								Untested	Somatic	Phase_I	WXS	none			Illumina GAIIx	D458_J4	D458parental	g.chr17:10369605T>A	ENST00000255381.2	-	4	443	c.333A>T	c.(331-333)gcA>gcT	p.A111A	RP11-799N11.1_ENST00000581304.1_RNA|RP11-799N11.1_ENST00000399342.2_RNA|CTC-297N7.11_ENST00000587182.2_RNA	NM_017533.2	NP_060003.2	Q9Y623	MYH4_HUMAN	myosin, heavy chain 4, skeletal muscle	111	Myosin motor.
PLOD3	8985	broad.mit.edu	37	7	100859287	100859287	+	Missense_Mutation	SNP	C	C	A			D458_J4	D458parental								Untested	Somatic	Phase_I	WXS	none			Illumina GAIIx	D458_J4	D458parental	g.chr7:100859287C>A	ENST00000223127.3	-	5	915	c.517G>T	c.(517-519)Gcc>Tcc	p.A173S	ZNHIT1_ENST00000305105.2_5'Flank	NM_001084.4	NP_001075.1	O60568	PLOD3_HUMAN	procollagen-lysine, 2-oxoglutarate 5-dioxygenase 3	173
P2RY6	5031	broad.mit.edu	37	11	73008113	73008113	+	Missense_Mutation	SNP	G	G	T			D458_J4	D458parental								Untested	Somatic	Phase_I	WXS	none			Illumina GAIIx	D458_J4	D458parental	g.chr11:73008113G>T	ENST00000393590.2	+	2	849	c.550G>T	c.(550-552)Gcc>Tcc	p.A184S	P2RY6_ENST00000540124.1_Missense_Mutation_p.A184S|P2RY6_ENST00000349767.2_Missense_Mutation_p.A184S|P2RY6_ENST00000393592.2_Missense_Mutation_p.A184S|P2RY6_ENST00000538328.1_Missense_Mutation_p.A184S|P2RY6_ENST00000540342.1_Missense_Mutation_p.A184S|P2RY6_ENST00000393591.1_Missense_Mutation_p.A184S|P2RY6_ENST00000542092.1_Missense_Mutation_p.A184S	NM_001277207.1|NM_001277208.1	NP_001264136.1|NP_001264137.1	Q15077	P2RY6_HUMAN	pyrimidinergic receptor P2Y, G-protein coupled, 6	184
SBNO2	22904	broad.mit.edu	37	19	1122705	1122705	+	Missense_Mutation	SNP	G	G	T			D458_J4	D458parental								Untested	Somatic	Phase_I	WXS	none			Illumina GAIIx	D458_J4	D458parental	g.chr19:1122705G>T	ENST00000361757.3	-	9	1103	c.866C>A	c.(865-867)gCc>gAc	p.A289D	SBNO2_ENST00000587024.1_Missense_Mutation_p.A289D|SBNO2_ENST00000438103.2_Missense_Mutation_p.A232D	NM_014963.2	NP_055778.2	Q9Y2G9	SBNO2_HUMAN	strawberry notch homolog 2 (Drosophila)	289
BPI	671	broad.mit.edu	37	20	36932706	36932706	+	Silent	SNP	C	C	T			D458_J4	D458parental								Untested	Somatic	Phase_I	WXS	none			Illumina GAIIx	D458_J4	D458parental	g.chr20:36932706C>T	ENST00000262865.4	+	1	182	c.93C>T	c.(91-93)gcC>gcT	p.A31A	CTD-2308N23.2_ENST00000437016.1_RNA	NM_001725.2	NP_001716.2	P17213	BPI_HUMAN	bactericidal/permeability-increasing protein	31
DSCAM	1826	broad.mit.edu	37	21	42080632	42080632	+	Missense_Mutation	SNP	C	C	A			D458_J4	D458parental								Untested	Somatic	Phase_I	WXS	none			Illumina GAIIx	D458_J4	D458parental	g.chr21:42080632C>A	ENST00000400454.1	-	2	586	c.109G>T	c.(109-111)Gcc>Tcc	p.A37S		NM_001271534.1|NM_001389.3	NP_001258463.1|NP_001380.2	O60469	DSCAM_HUMAN	Down syndrome cell adhesion molecule	37
WASH4P	374677	broad.mit.edu	37	16	67401	67401	+	Silent	SNP	G	G	A			D458_J4	D458parental								Untested	Somatic	Phase_I	WXS	none			Illumina GAIIx	D458_J4	D458parental	g.chr16:67401G>A	ENST00000326592.9	-	4	1132	c.474C>T	c.(472-474)tgC>tgT	p.C158C	Z84812.4_ENST00000568710.1_RNA			A8MWX3	WASH4_HUMAN	WAS protein family homolog 4 pseudogene	158	WHD1.
ST8SIA3	51046	broad.mit.edu	37	18	55024407	55024407	+	Missense_Mutation	SNP	G	G	T			D458_J4	D458parental								Untested	Somatic	Phase_I	WXS	none			Illumina GAIIx	D458_J4	D458parental	g.chr18:55024407G>T	ENST00000324000.3	+	3	2600	c.566G>T	c.(565-567)tGc>tTc	p.C189F		NM_015879.2	NP_056963.2	O43173	SIA8C_HUMAN	ST8 alpha-N-acetyl-neuraminide alpha-2,8-sialyltransferase 3	189
AASS	10157	broad.mit.edu	37	7	121731875	121731875	+	Missense_Mutation	SNP	C	C	A			D458_J4	D458parental								Untested	Somatic	Phase_I	WXS	none			Illumina GAIIx	D458_J4	D458parental	g.chr7:121731875C>A	ENST00000393376.1	-	17	1993	c.1898G>T	c.(1897-1899)tGt>tTt	p.C633F	AASS_ENST00000473553.1_5'UTR|AASS_ENST00000417368.2_Missense_Mutation_p.C633F			Q9UDR5	AASS_HUMAN	aminoadipate-semialdehyde synthase	633	Saccharopine dehydrogenase.
GTF2B	2959	broad.mit.edu	37	1	89329793	89329793	+	Silent	SNP	G	G	A			D458_J4	D458parental								Untested	Somatic	Phase_I	WXS	none			Illumina GAIIx	D458_J4	D458parental	g.chr1:89329793G>A	ENST00000370500.5	-	3	247	c.129C>T	c.(127-129)gaC>gaT	p.D43D	GTF2B_ENST00000494819.1_5'UTR	NM_001514.5	NP_001505.1	Q00403	TF2B_HUMAN	general transcription factor IIB	43
GLI3	2737	broad.mit.edu	37	7	42262762	42262762	+	Nonsense_Mutation	SNP	C	C	A			D458_J4	D458parental								Untested	Somatic	Phase_I	WXS	none			Illumina GAIIx	D458_J4	D458parental	g.chr7:42262762C>A	ENST00000395925.3	-	2	175	c.91G>T	c.(91-93)Gag>Tag	p.E31*	GLI3_ENST00000437480.1_Nonsense_Mutation_p.E31*	NM_000168.5	NP_000159.3	P10071	GLI3_HUMAN	GLI family zinc finger 3	31
YME1L1	10730	broad.mit.edu	37	10	27411861	27411861	+	Nonsense_Mutation	SNP	C	C	A			D458_J4	D458parental								Untested	Somatic	Phase_I	WXS	none			Illumina GAIIx	D458_J4	D458parental	g.chr10:27411861C>A	ENST00000326799.3	-	12	1463	c.1315G>T	c.(1315-1317)Gaa>Taa	p.E439*	YME1L1_ENST00000375972.3_Nonsense_Mutation_p.E349*|YME1L1_ENST00000376016.3_Nonsense_Mutation_p.E382*|YME1L1_ENST00000463270.1_5'Flank	NM_139312.2	NP_647473.1	Q96TA2	YMEL1_HUMAN	YME1-like 1 ATPase	439
YME1L1	10730	broad.mit.edu	37	10	27411860	27411860	+	Missense_Mutation	SNP	T	T	A			D458_J4	D458parental								Untested	Somatic	Phase_I	WXS	none			Illumina GAIIx	D458_J4	D458parental	g.chr10:27411860T>A	ENST00000326799.3	-	12	1464	c.1316A>T	c.(1315-1317)gAa>gTa	p.E439V	YME1L1_ENST00000375972.3_Missense_Mutation_p.E349V|YME1L1_ENST00000376016.3_Missense_Mutation_p.E382V|YME1L1_ENST00000463270.1_5'Flank	NM_139312.2	NP_647473.1	Q96TA2	YMEL1_HUMAN	YME1-like 1 ATPase	439
TESPA1	9840	broad.mit.edu	37	12	55355032	55355032	+	Missense_Mutation	SNP	T	T	C			D458_J4	D458parental								Untested	Somatic	Phase_I	WXS	none			Illumina GAIIx	D458_J4	D458parental	g.chr12:55355032T>C	ENST00000449076.1	-	10	1619	c.1487A>G	c.(1486-1488)gAg>gGg	p.E496G	TESPA1_ENST00000524622.1_Missense_Mutation_p.E358G|TESPA1_ENST00000531122.1_Missense_Mutation_p.E358G|TESPA1_ENST00000532804.1_Missense_Mutation_p.E358G|TESPA1_ENST00000524959.1_5'Flank|TESPA1_ENST00000316577.8_Missense_Mutation_p.E496G	NM_001136030.2	NP_001129502.1	A2RU30	TESP1_HUMAN	thymocyte expressed, positive selection associated 1	496
KRTAP5-10	387273	broad.mit.edu	37	11	71277008	71277008	+	Silent	SNP	T	T	C			D458_J4	D458parental								Untested	Somatic	Phase_I	WXS	none			Illumina GAIIx	D458_J4	D458parental	g.chr11:71277008T>C	ENST00000398531.1	+	1	400	c.375T>C	c.(373-375)ggT>ggC	p.G125G	KRTAP5-10_ENST00000376536.4_Silent_p.G77G	NM_001012710.1	NP_001012728.1	Q6L8G5	KR510_HUMAN	keratin associated protein 5-10	125	7 X 4 AA repeats of C-C-X-P.
TMEM200C	645369	broad.mit.edu	37	18	5891677	5891677	+	Missense_Mutation	SNP	C	C	T			D458_J4	D458parental								Untested	Somatic	Phase_I	WXS	none			Illumina GAIIx	D458_J4	D458parental	g.chr18:5891677C>T	ENST00000581347.2	-	3	1031	c.386G>A	c.(385-387)gGc>gAc	p.G129D	RP11-945C19.4_ENST00000582939.1_RNA|TMEM200C_ENST00000383490.2_Missense_Mutation_p.G129D|RP11-945C19.4_ENST00000580845.1_RNA|RP11-945C19.4_ENST00000577694.1_RNA			A6NKL6	T200C_HUMAN	transmembrane protein 200C	129
PKHD1L1	93035	broad.mit.edu	37	8	110455176	110455176	+	Splice_Site	SNP	T	T	G			D458_J4	D458parental								Untested	Somatic	Phase_I	WXS	none			Illumina GAIIx	D458_J4	D458parental	g.chr8:110455176T>G	ENST00000378402.5	+	36	4499	c.4395T>G	c.(4393-4395)ggT>ggG	p.G1465G		NM_177531.4	NP_803875.2	Q86WI1	PKHL1_HUMAN	polycystic kidney and hepatic disease 1 (autosomal recessive)-like 1	1465	IPT/TIG 7.
AC016757.3	0	broad.mit.edu	37	2	239133813	239133813	+	Silent	SNP	G	G	T			D458_J4	D458parental								Untested	Somatic	Phase_I	WXS	none			Illumina GAIIx	D458_J4	D458parental	g.chr2:239133813G>T	ENST00000409070.1	-	3	673	c.462C>A	c.(460-462)ggC>ggA	p.G154G	AC016757.3_ENST00000334973.4_Silent_p.G131G|AC016757.3_ENST00000409942.1_Silent_p.G134G|AC016757.3_ENST00000470346.1_5'UTR|AC016757.3_ENST00000409376.1_Silent_p.G134G
MUC17	140453	broad.mit.edu	37	7	100679760	100679760	+	Missense_Mutation	SNP	G	G	A			D458_J4	D458parental								Untested	Somatic	Phase_I	WXS	none			Illumina GAIIx	D458_J4	D458parental	g.chr7:100679760G>A	ENST00000306151.4	+	3	5127	c.5063G>A	c.(5062-5064)gGa>gAa	p.G1688E		NM_001040105.1	NP_001035194.1	Q685J3	MUC17_HUMAN	mucin 17, cell surface associated	1688	59 X approximate tandem repeats.|Ser-rich.
MPDZ	8777	broad.mit.edu	37	9	13221429	13221429	+	Missense_Mutation	SNP	C	C	T			D458_J4	D458parental								Untested	Somatic	Phase_I	WXS	none			Illumina GAIIx	D458_J4	D458parental	g.chr9:13221429C>T	ENST00000319217.7	-	7	1065	c.818G>A	c.(817-819)gGa>gAa	p.G273E	MPDZ_ENST00000546205.1_Missense_Mutation_p.G273E|MPDZ_ENST00000541718.1_Missense_Mutation_p.G273E|MPDZ_ENST00000536827.1_Missense_Mutation_p.G273E|MPDZ_ENST00000381022.2_Missense_Mutation_p.G273E|MPDZ_ENST00000447879.1_Missense_Mutation_p.G273E|MPDZ_ENST00000381015.4_Missense_Mutation_p.G273E	NM_001261406.1	NP_001248335.1	O75970	MPDZ_HUMAN	multiple PDZ domain protein	273	PDZ 2. {ECO:0000255|PROSITE- ProRule:PRU00143}.
FAM196B	100131897	broad.mit.edu	37	5	169310030	169310030	+	Silent	SNP	G	G	T			D458_J4	D458parental								Untested	Somatic	Phase_I	WXS	none			Illumina GAIIx	D458_J4	D458parental	g.chr5:169310030G>T	ENST00000377365.3	-	2	2254	c.873C>A	c.(871-873)ggC>ggA	p.G291G	DOCK2_ENST00000256935.8_Intron|DOCK2_ENST00000520908.1_Intron|DOCK2_ENST00000523351.1_Intron|DOCK2_ENST00000540750.1_Intron|FAM196B_ENST00000523970.1_5'Flank	NM_001129891.1	NP_001123363.1	A6NMK8	F196B_HUMAN	family with sequence similarity 196, member B	291
UBXN11	91544	broad.mit.edu	37	1	26608889	26608889	+	Silent	SNP	A	A	T			D458_J4	D458parental								Untested	Somatic	Phase_I	WXS	none			Illumina GAIIx	D458_J4	D458parental	g.chr1:26608889A>T	ENST00000374222.1	-	16	1928	c.1464T>A	c.(1462-1464)ggT>ggA	p.G488G	UBXN11_ENST00000314675.7_Silent_p.G368G|UBXN11_ENST00000374223.1_Silent_p.G245G|UBXN11_ENST00000374221.3_Silent_p.G488G|UBXN11_ENST00000357089.4_Silent_p.G455G|UBXN11_ENST00000374217.2_Silent_p.G455G			Q5T124	UBX11_HUMAN	UBX domain protein 11	488	3 X 8 AA tandem repeats of P-G-P-G-P-G-P- S.|Pro-rich.
KRT5	3852	broad.mit.edu	37	12	52913871	52913871	+	Silent	SNP	G	G	A			D458_J4	D458parental								Untested	Somatic	Phase_I	WXS	none			Illumina GAIIx	D458_J4	D458parental	g.chr12:52913871G>A	ENST00000252242.4	-	1	600	c.210C>T	c.(208-210)ggC>ggT	p.G70G		NM_000424.3	NP_000415.2	P13647	K2C5_HUMAN	keratin 5	70	Gly-rich.|Head.
HRCT1	646962	broad.mit.edu	37	9	35906598	35906598	+	Missense_Mutation	SNP	A	A	C			D458_J4	D458parental								Untested	Somatic	Phase_I	WXS	none			Illumina GAIIx	D458_J4	D458parental	g.chr9:35906598A>C	ENST00000354323.2	+	1	410	c.314A>C	c.(313-315)cAc>cCc	p.H105P	LINC00961_ENST00000443779.1_lincRNA	NM_001039792.1	NP_001034881.1	Q6UXD1	HRCT1_HUMAN	histidine rich carboxyl terminus 1	105	His-rich.
SLC39A3	29985	broad.mit.edu	37	19	2733154	2733154	+	Silent	SNP	G	G	A			D458_J4	D458parental								Untested	Somatic	Phase_I	WXS	none			Illumina GAIIx	D458_J4	D458parental	g.chr19:2733154G>A	ENST00000269740.4	-	3	869	c.540C>T	c.(538-540)caC>caT	p.H180H	AC006538.4_ENST00000586572.1_Intron|SLC39A3_ENST00000545664.1_Silent_p.H180H	NM_144564.4	NP_653165.2	Q9BRY0	S39A3_HUMAN	solute carrier family 39 (zinc transporter), member 3	180
RYR2	6262	broad.mit.edu	37	1	237711883	237711883	+	Missense_Mutation	SNP	T	T	A			D458_J4	D458parental								Untested	Somatic	Phase_I	WXS	none			Illumina GAIIx	D458_J4	D458parental	g.chr1:237711883T>A	ENST00000366574.2	+	26	3376	c.3059T>A	c.(3058-3060)aTc>aAc	p.I1020N	RYR2_ENST00000542537.1_Missense_Mutation_p.I1004N|RYR2_ENST00000360064.6_Missense_Mutation_p.I1018N	NM_001035.2	NP_001026.2	Q92736	RYR2_HUMAN	ryanodine receptor 2 (cardiac)	1020	4 X approximate repeats.
SELE	6401	broad.mit.edu	37	1	169701993	169701993	+	Missense_Mutation	SNP	T	T	A			D458_J4	D458parental								Untested	Somatic	Phase_I	WXS	none			Illumina GAIIx	D458_J4	D458parental	g.chr1:169701993T>A	ENST00000333360.7	-	3	323	c.184A>T	c.(184-186)Ata>Tta	p.I62L	SELE_ENST00000367782.4_Missense_Mutation_p.I62L|SELE_ENST00000367774.1_Missense_Mutation_p.I62L|SELE_ENST00000367781.4_Missense_Mutation_p.I62L|SELE_ENST00000367780.4_Missense_Mutation_p.I62L|SELE_ENST00000367777.1_Missense_Mutation_p.I62L|SELE_ENST00000367775.1_Missense_Mutation_p.I62L|SELE_ENST00000367779.4_Missense_Mutation_p.I62L|C1orf112_ENST00000498289.1_Intron|SELE_ENST00000367776.1_Missen…	NM_000450.2	NP_000441.2	P16581	LYAM2_HUMAN	selectin E	62	C-type lectin. {ECO:0000255|PROSITE- ProRule:PRU00040}.
TAF1	6872	broad.mit.edu	37	X	70603967	70603967	+	Missense_Mutation	SNP	A	A	G			D458_J4	D458parental								Untested	Somatic	Phase_I	WXS	none			Illumina GAIIx	D458_J4	D458parental	g.chrX:70603967A>G	ENST00000373790.4	+	13	2151	c.2100A>G	c.(2098-2100)atA>atG	p.I700M	TAF1_ENST00000423759.1_Missense_Mutation_p.I721M|TAF1_ENST00000449580.1_Missense_Mutation_p.I700M|TAF1_ENST00000276072.3_Missense_Mutation_p.I721M	NM_004606.3|NM_138923.2	NP_004597.2|NP_620278.1	P21675	TAF1_HUMAN	TAF1 RNA polymerase II, TATA box binding protein (TBP)-associated factor, 250kDa	700	Histone acetyltransferase (HAT).
SMC4	10051	broad.mit.edu	37	3	160148976	160148976	+	Nonsense_Mutation	SNP	A	A	T			D458_J4	D458parental								Untested	Somatic	Phase_I	WXS	none			Illumina GAIIx	D458_J4	D458parental	g.chr3:160148976A>T	ENST00000357388.3	+	20	3548	c.3097A>T	c.(3097-3099)Aaa>Taa	p.K1033*	RP11-432B6.3_ENST00000483754.1_Intron|SMC4_ENST00000360111.2_Intron|SMC4_ENST00000462787.1_Intron|SMC4_ENST00000469762.1_Nonsense_Mutation_p.K1008*|SMC4_ENST00000344722.5_Nonsense_Mutation_p.K1033*	NM_001002800.1	NP_001002800.1	Q9NTJ3	SMC4_HUMAN	structural maintenance of chromosomes 4	1033
UST	10090	broad.mit.edu	37	6	149275020	149275020	+	Nonsense_Mutation	SNP	A	A	T			D458_J4	D458parental								Untested	Somatic	Phase_I	WXS	none			Illumina GAIIx	D458_J4	D458parental	g.chr6:149275020A>T	ENST00000367463.4	+	4	563	c.460A>T	c.(460-462)Aaa>Taa	p.K154*	RP11-162J8.2_ENST00000413845.1_RNA	NM_005715.2	NP_005706.1	Q9Y2C2	UST_HUMAN	uronyl-2-sulfotransferase	154
HAUS2	55142	broad.mit.edu	37	15	42858945	42858945	+	Silent	SNP	A	A	G			D458_J4	D458parental								Untested	Somatic	Phase_I	WXS	none			Illumina GAIIx	D458_J4	D458parental	g.chr15:42858945A>G	ENST00000260372.3	+	6	702	c.639A>G	c.(637-639)aaA>aaG	p.K213K	RP11-265N6.2_ENST00000561902.1_RNA|RP11-265N6.2_ENST00000567089.1_RNA|HAUS2_ENST00000568876.1_Silent_p.K182K	NM_018097.2	NP_060567.1	Q9NVX0	HAUS2_HUMAN	HAUS augmin-like complex, subunit 2	213
ESRP1	54845	broad.mit.edu	37	8	95677016	95677016	+	Missense_Mutation	SNP	A	A	G			D458_J4	D458parental								Untested	Somatic	Phase_I	WXS	none			Illumina GAIIx	D458_J4	D458parental	g.chr8:95677016A>G	ENST00000433389.2	+	7	926	c.736A>G	c.(736-738)Aaa>Gaa	p.K246E	ESRP1_ENST00000454170.2_Missense_Mutation_p.K246E|ESRP1_ENST00000358397.5_Missense_Mutation_p.K246E|ESRP1_ENST00000423620.2_Missense_Mutation_p.K246E	NM_001034915.2|NM_017697.3	NP_001030087.2|NP_060167.2	Q6NXG1	ESRP1_HUMAN	epithelial splicing regulatory protein 1	246	RRM 1. {ECO:0000255|PROSITE- ProRule:PRU00176}.
TNFAIP2	7127	broad.mit.edu	37	14	103592892	103592892	+	Missense_Mutation	SNP	A	A	G			D458_J4	D458parental								Untested	Somatic	Phase_I	WXS	none			Illumina GAIIx	D458_J4	D458parental	g.chr14:103592892A>G	ENST00000560869.1	+	2	737	c.98A>G	c.(97-99)aAg>aGg	p.K33R	TNFAIP2_ENST00000451723.2_5'Flank|TNFAIP2_ENST00000333007.1_Missense_Mutation_p.K33R			Q03169	TNAP2_HUMAN	tumor necrosis factor, alpha-induced protein 2	33	Lys-rich (basic).
CCDC150	284992	broad.mit.edu	37	2	197584254	197584254	+	Missense_Mutation	SNP	A	A	G			D458_J4	D458parental								Untested	Somatic	Phase_I	WXS	none			Illumina GAIIx	D458_J4	D458parental	g.chr2:197584254A>G	ENST00000389175.4	+	19	2164	c.2029A>G	c.(2029-2031)Aaa>Gaa	p.K677E	CCDC150_ENST00000409270.1_Missense_Mutation_p.K164E|CCDC150_ENST00000272831.7_Missense_Mutation_p.K324E|CCDC150_ENST00000487663.1_3'UTR	NM_001080539.1	NP_001074008.1	Q8NCX0	CC150_HUMAN	coiled-coil domain containing 150	677
B3GNT3	10331	broad.mit.edu	37	19	17918993	17918993	+	Missense_Mutation	SNP	T	T	G			D458_J4	D458parental								Untested	Somatic	Phase_I	WXS	none			Illumina GAIIx	D458_J4	D458parental	g.chr19:17918993T>G	ENST00000318683.6	+	2	524	c.377T>G	c.(376-378)cTg>cGg	p.L126R	B3GNT3_ENST00000595387.1_Missense_Mutation_p.L126R	NM_014256.3	NP_055071.2	Q9Y2A9	B3GN3_HUMAN	UDP-GlcNAc:betaGal beta-1,3-N-acetylglucosaminyltransferase 3	126
KIF1B	23095	broad.mit.edu	37	1	10425496	10425496	+	Silent	SNP	G	G	A			D458_J4	D458parental								Untested	Somatic	Phase_I	WXS	none			Illumina GAIIx	D458_J4	D458parental	g.chr1:10425496G>A	ENST00000377086.1	+	43	4744	c.4542G>A	c.(4540-4542)ctG>ctA	p.L1514L	KIF1B_ENST00000263934.6_Silent_p.L1468L|KIF1B_ENST00000377081.1_Silent_p.L1514L			O60333	KIF1B_HUMAN	kinesin family member 1B	1514
COPS3	8533	broad.mit.edu	37	17	17163764	17163764	+	Missense_Mutation	SNP	A	A	T			D458_J4	D458parental								Untested	Somatic	Phase_I	WXS	none			Illumina GAIIx	D458_J4	D458parental	g.chr17:17163764A>T	ENST00000268717.5	-	8	893	c.787T>A	c.(787-789)Tta>Ata	p.L263I	COPS3_ENST00000539941.2_Missense_Mutation_p.L243I|COPS3_ENST00000439936.2_Intron	NM_003653.3	NP_003644.2	Q9UNS2	CSN3_HUMAN	COP9 signalosome subunit 3	263	PCI.
TESK1	7016	broad.mit.edu	37	9	35608394	35608394	+	Silent	SNP	G	G	A			D458_J4	D458parental								Untested	Somatic	Phase_I	WXS	none			Illumina GAIIx	D458_J4	D458parental	g.chr9:35608394G>A	ENST00000336395.5	+	9	1138	c.888G>A	c.(886-888)ctG>ctA	p.L296L	MIR4667_ENST00000578933.1_RNA|CD72_ENST00000490239.1_5'Flank|TESK1_ENST00000498522.1_3'UTR	NM_006285.2	NP_006276.2	Q15569	TESK1_HUMAN	testis-specific kinase 1	296	Protein kinase. {ECO:0000255|PROSITE- ProRule:PRU00159}.
TESK1	7016	broad.mit.edu	37	9	35608393	35608393	+	Splice_Site	SNP	T	T	C			D458_J4	D458parental								Untested	Somatic	Phase_I	WXS	none			Illumina GAIIx	D458_J4	D458parental	g.chr9:35608393T>C	ENST00000336395.5	+	9	1137	c.887T>C	c.(886-888)cTg>cCg	p.L296P	MIR4667_ENST00000578933.1_RNA|CD72_ENST00000490239.1_5'Flank|TESK1_ENST00000498522.1_3'UTR	NM_006285.2	NP_006276.2	Q15569	TESK1_HUMAN	testis-specific kinase 1	296	Protein kinase. {ECO:0000255|PROSITE- ProRule:PRU00159}.
SMOC2	64094	broad.mit.edu	37	6	169053664	169053664	+	Silent	SNP	A	A	G			D458_J4	D458parental								Untested	Somatic	Phase_I	WXS	none			Illumina GAIIx	D458_J4	D458parental	g.chr6:169053664A>G	ENST00000356284.2	+	11	1261	c.1041A>G	c.(1039-1041)ctA>ctG	p.L347L	SMOC2_ENST00000354536.5_Silent_p.L358L	NM_001166412.1	NP_001159884.1	Q9H3U7	SMOC2_HUMAN	SPARC related modular calcium binding 2	347	EF-hand 1. {ECO:0000255|PROSITE- ProRule:PRU00448}.
SMG6	23293	broad.mit.edu	37	17	2202742	2202742	+	Silent	SNP	C	C	T			D458_J4	D458parental								Untested	Somatic	Phase_I	WXS	none			Illumina GAIIx	D458_J4	D458parental	g.chr17:2202742C>T	ENST00000263073.6	-	2	1355	c.1305G>A	c.(1303-1305)ttG>ttA	p.L435L	SMG6_ENST00000544865.1_Silent_p.L404L	NM_017575.4	NP_060045.4	Q86US8	EST1A_HUMAN	SMG6 nonsense mediated mRNA decay factor	435	Interaction with telomeric DNA.
SUPT6H	6830	broad.mit.edu	37	17	27028491	27028491	+	Missense_Mutation	SNP	A	A	G			D458_J4	D458parental								Untested	Somatic	Phase_I	WXS	none			Illumina GAIIx	D458_J4	D458parental	g.chr17:27028491A>G	ENST00000314616.6	+	37	5312	c.5029A>G	c.(5029-5031)Atg>Gtg	p.M1677V	SUPT6H_ENST00000347486.4_Missense_Mutation_p.M1677V|PROCA1_ENST00000579650.1_5'Flank	NM_003170.3	NP_003161.2	Q7KZ85	SPT6H_HUMAN	suppressor of Ty 6 homolog (S. cerevisiae)	1677	Interaction with histone H2B and H3.
VAV1	7409	broad.mit.edu	37	19	6828147	6828147	+	Missense_Mutation	SNP	A	A	G			D458_J4	D458parental								Untested	Somatic	Phase_I	WXS	none			Illumina GAIIx	D458_J4	D458parental	g.chr19:6828147A>G	ENST00000602142.1	+	10	1070	c.988A>G	c.(988-990)Atg>Gtg	p.M330V	VAV1_ENST00000304076.2_Missense_Mutation_p.M330V|VAV1_ENST00000599806.1_Missense_Mutation_p.M275V|VAV1_ENST00000539284.1_Missense_Mutation_p.M233V|VAV1_ENST00000596764.1_Missense_Mutation_p.M298V	NM_005428.3	NP_005419.2	P15498	VAV_HUMAN	vav 1 guanine nucleotide exchange factor	330	DH. {ECO:0000255|PROSITE- ProRule:PRU00062}.
SLC6A8	6535	broad.mit.edu	37	X	152959444	152959444	+	Missense_Mutation	SNP	T	T	G			D458_J4	D458parental								Untested	Somatic	Phase_I	WXS	none			Illumina GAIIx	D458_J4	D458parental	g.chrX:152959444T>G	ENST00000253122.5	+	8	1702	c.1226T>G	c.(1225-1227)aTg>aGg	p.M409R	SLC6A8_ENST00000430077.2_Missense_Mutation_p.M294R|SLC6A8_ENST00000485324.1_3'UTR	NM_001142805.1|NM_005629.3	NP_001136277.1|NP_005620.1	P48029	SC6A8_HUMAN	solute carrier family 6 (neurotransmitter transporter), member 8	409
ZNF729	100287226	broad.mit.edu	37	19	22498569	22498569	+	Missense_Mutation	SNP	A	A	G			D458_J4	D458parental								Untested	Somatic	Phase_I	WXS	none			Illumina GAIIx	D458_J4	D458parental	g.chr19:22498569A>G	ENST00000601693.1	+	4	2468	c.2350A>G	c.(2350-2352)Atg>Gtg	p.M784V	ZNF729_ENST00000357491.6_Missense_Mutation_p.M784V			A6NN14	ZN729_HUMAN	zinc finger protein 729	784
SOX9	6662	broad.mit.edu	37	17	70117554	70117554	+	Missense_Mutation	SNP	A	A	G			D458_J4	D458parental								Untested	Somatic	Phase_I	WXS	none			Illumina GAIIx	D458_J4	D458parental	g.chr17:70117554A>G	ENST00000245479.2	+	1	394	c.22A>G	c.(22-24)Atg>Gtg	p.M8V		NM_000346.3	NP_000337.1	P48436	SOX9_HUMAN	SRY (sex determining region Y)-box 9	8
MRPL54	116541	broad.mit.edu	37	19	3762766	3762766	+	Missense_Mutation	SNP	A	A	C			D458_J4	D458parental								Untested	Somatic	Phase_I	WXS	none			Illumina GAIIx	D458_J4	D458parental	g.chr19:3762766A>C	ENST00000330133.4	+	1	105	c.68A>C	c.(67-69)aAc>aCc	p.N23T	APBA3_ENST00000316757.3_5'Flank	NM_172251.2	NP_758455.1	Q6P161	RM54_HUMAN	mitochondrial ribosomal protein L54	23
EIF5B	9669	broad.mit.edu	37	2	99999254	99999254	+	Missense_Mutation	SNP	A	A	G			D458_J4	D458parental								Untested	Somatic	Phase_I	WXS	none			Illumina GAIIx	D458_J4	D458parental	g.chr2:99999254A>G	ENST00000289371.6	+	14	2343	c.2141A>G	c.(2140-2142)aAt>aGt	p.N714S		NM_015904.3	NP_056988.3	O60841	IF2P_HUMAN	eukaryotic translation initiation factor 5B	714	tr-type G. {ECO:0000255|PROSITE- ProRule:PRU01059}.
ADAMTS20	80070	broad.mit.edu	37	12	43833528	43833528	+	Silent	SNP	G	G	A			D458_J4	D458parental								Untested	Somatic	Phase_I	WXS	none			Illumina GAIIx	D458_J4	D458parental	g.chr12:43833528G>A	ENST00000389420.3	-	18	2489	c.2490C>T	c.(2488-2490)aaC>aaT	p.N830N	ADAMTS20_ENST00000553158.1_Silent_p.N830N|ADAMTS20_ENST00000395541.2_5'Flank	NM_025003.3	NP_079279.3	P59510	ATS20_HUMAN	ADAM metallopeptidase with thrombospondin type 1 motif, 20	830	Spacer.
LSR	51599	broad.mit.edu	37	19	35741280	35741280	+	Missense_Mutation	SNP	C	C	T			D458_J4	D458parental								Untested	Somatic	Phase_I	WXS	none			Illumina GAIIx	D458_J4	D458parental	g.chr19:35741280C>T	ENST00000361790.3	+	2	475	c.316C>T	c.(316-318)Cct>Tct	p.P106S	LSR_ENST00000602122.1_Missense_Mutation_p.P106S|AC002128.5_ENST00000604161.1_RNA|LSR_ENST00000360798.3_Missense_Mutation_p.P106S|LSR_ENST00000597933.1_3'UTR|LSR_ENST00000427250.1_Missense_Mutation_p.P58S|LSR_ENST00000347609.4_Missense_Mutation_p.P69S|LSR_ENST00000354900.3_Missense_Mutation_p.P106S	NM_205834.3	NP_991403.1	Q86X29	LSR_HUMAN	lipolysis stimulated lipoprotein receptor	106	Ig-like V-type.
C6orf222	389384	broad.mit.edu	37	6	36298070	36298070	+	Missense_Mutation	SNP	G	G	A			D458_J4	D458parental								Untested	Somatic	Phase_I	WXS	none			Illumina GAIIx	D458_J4	D458parental	g.chr6:36298070G>A	ENST00000437635.2	-	2	575	c.398C>T	c.(397-399)cCg>cTg	p.P133L		NM_001010903.4	NP_001010903.3	P0C671	CF222_HUMAN	chromosome 6 open reading frame 222	133
GLG1	2734	broad.mit.edu	37	16	74566050	74566050	+	Splice_Site	SNP	G	G	A			D458_J4	D458parental								Untested	Somatic	Phase_I	WXS	none			Illumina GAIIx	D458_J4	D458parental	g.chr16:74566050G>A	ENST00000422840.2	-	2	439	c.440C>T	c.(439-441)cCt>cTt	p.P147L	GLG1_ENST00000205061.5_Splice_Site_p.P147L|GLG1_ENST00000447066.2_Intron	NM_001145667.1	NP_001139139.1	Q92896	GSLG1_HUMAN	golgi glycoprotein 1	147
FRG1B	284802	broad.mit.edu	37	20	29625971	29625971	+	Missense_Mutation	SNP	C	C	A			D458_J4	D458parental								Untested	Somatic	Phase_I	WXS	none			Illumina GAIIx	D458_J4	D458parental	g.chr20:29625971C>A	ENST00000278882.3	+	5	595	c.215C>A	c.(214-216)cCa>cAa	p.P72Q	FRG1B_ENST00000439954.2_Missense_Mutation_p.P77Q|FRG1B_ENST00000358464.4_Missense_Mutation_p.P72Q			Q9BZ01	FRG1B_HUMAN	FSHD region gene 1 family, member B	72
AIG1	51390	broad.mit.edu	37	6	143605298	143605298	+	Nonsense_Mutation	SNP	C	C	T			D458_J4	D458parental								Untested	Somatic	Phase_I	WXS	none			Illumina GAIIx	D458_J4	D458parental	g.chr6:143605298C>T	ENST00000275235.4	+	4	476	c.451C>T	c.(451-453)Cag>Tag	p.Q151*	AIG1_ENST00000344492.5_Nonsense_Mutation_p.Q99*|AIG1_ENST00000357847.4_Nonsense_Mutation_p.Q151*			Q9NVV5	AIG1_HUMAN	androgen-induced 1	151
CST9	128822	broad.mit.edu	37	20	23586319	23586319	+	Missense_Mutation	SNP	C	C	G			D458_J4	D458parental								Untested	Somatic	Phase_I	WXS	none			Illumina GAIIx	D458_J4	D458parental	g.chr20:23586319C>G	ENST00000376971.3	-	1	194	c.183G>C	c.(181-183)caG>caC	p.Q61H		NM_001008693.2	NP_001008693.2	Q5W186	CST9_HUMAN	cystatin 9 (testatin)	61
CACNA1C	775	broad.mit.edu	37	12	2714877	2714877	+	Silent	SNP	G	G	A			D458_J4	D458parental								Untested	Somatic	Phase_I	WXS	none			Illumina GAIIx	D458_J4	D458parental	g.chr12:2714877G>A	ENST00000347598.4	+	25	3141	c.3141G>A	c.(3139-3141)cgG>cgA	p.R1047R	CACNA1C_ENST00000399649.1_Silent_p.R1027R|CACNA1C_ENST00000399644.1_Silent_p.R1027R|CACNA1C_ENST00000399617.1_Silent_p.R1027R|CACNA1C_ENST00000344100.3_Silent_p.R1027R|CACNA1C_ENST00000399597.1_Silent_p.R1027R|CACNA1C_ENST00000399641.1_Silent_p.R1027R|CACNA1C_ENST00000399621.1_Silent_p.R1027R|CACNA1C_ENST00000399591.1_Silent_p.R1027R|CACNA1C_ENST00000399601.1_Silent_p.R1027R|CACNA1C_ENST000003277…	NM_001129827.1|NM_199460.2	NP_001123299.1|NP_955630.2	Q13936	CAC1C_HUMAN	calcium channel, voltage-dependent, L type, alpha 1C subunit	1047
MET	4233	broad.mit.edu	37	7	116339791	116339791	+	Missense_Mutation	SNP	G	G	T			D458_J4	D458parental								Untested	Somatic	Phase_I	WXS	none			Illumina GAIIx	D458_J4	D458parental	g.chr7:116339791G>T	ENST00000318493.6	+	2	840	c.653G>T	c.(652-654)aGg>aTg	p.R218M	MET_ENST00000436117.2_Missense_Mutation_p.R218M|MET_ENST00000397752.3_Missense_Mutation_p.R218M			Q9NWH9	SLTM_HUMAN	MET proto-oncogene, receptor tyrosine kinase	0	Glu-rich.
FRG1B	284802	broad.mit.edu	37	20	29625956	29625956	+	Missense_Mutation	SNP	G	G	A			D458_J4	D458parental								Untested	Somatic	Phase_I	WXS	none			Illumina GAIIx	D458_J4	D458parental	g.chr20:29625956G>A	ENST00000278882.3	+	5	580	c.200G>A	c.(199-201)aGa>aAa	p.R67K	FRG1B_ENST00000439954.2_Missense_Mutation_p.R72K|FRG1B_ENST00000358464.4_Missense_Mutation_p.R67K			Q9BZ01	FRG1B_HUMAN	FSHD region gene 1 family, member B	67
TRIOBP	11078	broad.mit.edu	37	22	38121788	38121788	+	Silent	SNP	G	G	C			D458_J4	D458parental								Untested	Somatic	Phase_I	WXS	none			Illumina GAIIx	D458_J4	D458parental	g.chr22:38121788G>C	ENST00000406386.3	+	7	3480	c.3225G>C	c.(3223-3225)tcG>tcC	p.S1075S		NM_001039141.2	NP_001034230.1	Q9H2D6	TARA_HUMAN	TRIO and F-actin binding protein	1075
LEP	3952	broad.mit.edu	37	7	127894701	127894701	+	Missense_Mutation	SNP	G	G	A			D458_J4	D458parental								Untested	Somatic	Phase_I	WXS	none			Illumina GAIIx	D458_J4	D458parental	g.chr7:127894701G>A	ENST00000308868.4	+	3	440	c.389G>A	c.(388-390)aGc>aAc	p.S130N		NM_000230.2	NP_000221.1	P41159	LEP_HUMAN	leptin	130
FRG1	2483	broad.mit.edu	37	4	190864371	190864371	+	Missense_Mutation	SNP	G	G	A			D458_J4	D458parental								Untested	Somatic	Phase_I	WXS	none			Illumina GAIIx	D458_J4	D458parental	g.chr4:190864371G>A	ENST00000226798.4	+	2	299	c.77G>A	c.(76-78)aGc>aAc	p.S26N	FRG1_ENST00000514482.1_3'UTR	NM_004477.2	NP_004468.1	Q14331	FRG1_HUMAN	FSHD region gene 1	26	Lys-rich.
RBM39	9584	broad.mit.edu	37	20	34304699	34304699	+	Missense_Mutation	SNP	C	C	A			D458_J4	D458parental								Untested	Somatic	Phase_I	WXS	none			Illumina GAIIx	D458_J4	D458parental	g.chr20:34304699C>A	ENST00000253363.6	-	10	877	c.854G>T	c.(853-855)aGt>aTt	p.S285I	snoU13_ENST00000459110.1_RNA|RBM39_ENST00000361162.6_Missense_Mutation_p.S285I|RBM39_ENST00000528062.3_Missense_Mutation_p.S263I|RBM39_ENST00000407261.4_Missense_Mutation_p.S128I			Q14498	RBM39_HUMAN	RNA binding motif protein 39	285	RRM 2. {ECO:0000255|PROSITE- ProRule:PRU00176}.
DRD5	1816	broad.mit.edu	37	4	9784550	9784550	+	Silent	SNP	G	G	A			D458_J4	D458parental								Untested	Somatic	Phase_I	WXS	none			Illumina GAIIx	D458_J4	D458parental	g.chr4:9784550G>A	ENST00000304374.2	+	1	1293	c.897G>A	c.(895-897)tcG>tcA	p.S299S		NM_000798.4	NP_000789.1	P21918	DRD5_HUMAN	dopamine receptor D5	299
ADAMTSL2	9719	broad.mit.edu	37	9	136419501	136419501	+	Missense_Mutation	SNP	G	G	T			D458_J4	D458parental								Untested	Somatic	Phase_I	WXS	none			Illumina GAIIx	D458_J4	D458parental	g.chr9:136419501G>T	ENST00000354484.4	+	10	1519	c.962G>T	c.(961-963)aGc>aTc	p.S321I	ADAMTSL2_ENST00000393060.1_Missense_Mutation_p.S321I|ADAMTSL2_ENST00000393061.3_Missense_Mutation_p.S430I	NM_001145320.1	NP_001138792.1	Q86TH1	ATL2_HUMAN	ADAMTS-like 2	321
ZNF318	24149	broad.mit.edu	37	6	43305199	43305199	+	Silent	SNP	G	G	C			D458_J4	D458parental								Untested	Somatic	Phase_I	WXS	none			Illumina GAIIx	D458_J4	D458parental	g.chr6:43305199G>C	ENST00000361428.2	-	10	6614	c.6537C>G	c.(6535-6537)acC>acG	p.T2179T	ZNF318_ENST00000318149.3_Intron	NM_014345.2	NP_055160.2	Q5VUA4	ZN318_HUMAN	zinc finger protein 318	2179
DRD5	1816	broad.mit.edu	37	4	9784542	9784542	+	Missense_Mutation	SNP	A	A	C			D458_J4	D458parental								Untested	Somatic	Phase_I	WXS	none			Illumina GAIIx	D458_J4	D458parental	g.chr4:9784542A>C	ENST00000304374.2	+	1	1285	c.889A>C	c.(889-891)Acc>Ccc	p.T297P		NM_000798.4	NP_000789.1	P21918	DRD5_HUMAN	dopamine receptor D5	297
MYCBP2	23077	broad.mit.edu	37	13	77670518	77670518	+	Missense_Mutation	SNP	T	T	A			D458_J4	D458parental								Untested	Somatic	Phase_I	WXS	none			Illumina GAIIx	D458_J4	D458parental	g.chr13:77670518T>A	ENST00000544440.2	-	57	9786	c.9769A>T	c.(9769-9771)Act>Tct	p.T3257S	MYCBP2-AS1_ENST00000593933.1_RNA|MYCBP2_ENST00000482517.1_5'Flank|MYCBP2_ENST00000407578.2_Missense_Mutation_p.T3295S|MYCBP2_ENST00000357337.6_Missense_Mutation_p.T3257S					MYC binding protein 2, E3 ubiquitin protein ligase
FAM230A	653203	broad.mit.edu	37	22	20710439	20710439	+	Missense_Mutation	SNP	C	C	T			D458_J4	D458parental								Untested	Somatic	Phase_I	WXS	none			Illumina GAIIx	D458_J4	D458parental	g.chr22:20710439C>T	ENST00000434783.3	+	8	2355	c.2171C>T	c.(2170-2172)aCg>aTg	p.T724M	USP41_ENST00000454608.2_Intron|USP41_ENST00000486536.2_Intron					family with sequence similarity 230, member A
HLX	3142	broad.mit.edu	37	1	221053487	221053487	+	Silent	SNP	C	C	T			D458_J4	D458parental								Untested	Somatic	Phase_I	WXS	none			Illumina GAIIx	D458_J4	D458parental	g.chr1:221053487C>T	ENST00000366903.6	+	1	1789	c.288C>T	c.(286-288)acC>acT	p.T96T	HLX_ENST00000549319.1_5'Flank|HLA-AS1_ENST00000552026.1_RNA	NM_021958.3	NP_068777.1	Q14774	HLX_HUMAN	H2.0-like homeobox	96	Pro-rich.
FCGR3A	2214	broad.mit.edu	37	1	161600177	161600177	+	Splice_Site	SNP	A	A	T			D458_J4	D458parental								Untested	Somatic	Phase_I	WXS	none			Illumina GAIIx	D458_J4	D458parental	g.chr1:161600177A>T	ENST00000540048.1	-	2	74	c.42T>A	c.(40-42)gtT>gtA	p.V14V	FCGR3B_ENST00000294800.3_Splice_Site_p.V14V|FCGR3B_ENST00000531221.1_Splice_Site_p.V50V|FCGR2B_ENST00000367962.4_Intron|FCGR3B_ENST00000367964.2_Splice_Site_p.V14V|FCGR2B_ENST00000367960.5_Intron|FCGR2B_ENST00000403078.3_Intron|FCGR2B_ENST00000428605.2_Intron			P08637	FCG3A_HUMAN	Fc fragment of IgG, low affinity IIIa, receptor (CD16a)	14
AGPAT9	84803	broad.mit.edu	37	4	84502957	84502957	+	Missense_Mutation	SNP	G	G	T			D458_J4	D458parental								Untested	Somatic	Phase_I	WXS	none			Illumina GAIIx	D458_J4	D458parental	g.chr4:84502957G>T	ENST00000395226.2	+	4	669	c.451G>T	c.(451-453)Gtg>Ttg	p.V151L	AGPAT9_ENST00000264409.4_Missense_Mutation_p.V151L	NM_001256421.1	NP_001243350.1	Q53EU6	GPAT3_HUMAN	1-acylglycerol-3-phosphate O-acyltransferase 9	151
GPR55	9290	broad.mit.edu	37	2	231775190	231775190	+	Missense_Mutation	SNP	A	A	C			D458_J4	D458parental								Untested	Somatic	Phase_I	WXS	none			Illumina GAIIx	D458_J4	D458parental	g.chr2:231775190A>C	ENST00000392040.1	-	2	680	c.488T>G	c.(487-489)gTg>gGg	p.V163G	GPR55_ENST00000392039.2_Missense_Mutation_p.V163G|AC012507.4_ENST00000454890.1_RNA	NM_005683.3	NP_005674.2	Q9Y2T6	GPR55_HUMAN	G protein-coupled receptor 55	163
LECT1	11061	broad.mit.edu	37	13	53286908	53286908	+	Missense_Mutation	SNP	C	C	G			D458_J4	D458parental								Untested	Somatic	Phase_I	WXS	none			Illumina GAIIx	D458_J4	D458parental	g.chr13:53286908C>G	ENST00000377962.3	-	5	643	c.565G>C	c.(565-567)Gtg>Ctg	p.V189L	LECT1_ENST00000448904.2_Missense_Mutation_p.V189L			O75829	LECT1_HUMAN	leukocyte cell derived chemotaxin 1	189	BRICHOS. {ECO:0000255|PROSITE- ProRule:PRU00255}.
WNK2	65268	broad.mit.edu	37	9	96080261	96080261	+	Silent	SNP	G	G	T			D458_J4	D458parental								Untested	Somatic	Phase_I	WXS	none			Illumina GAIIx	D458_J4	D458parental	g.chr9:96080261G>T	ENST00000297954.4	+	30	6846	c.6846G>T	c.(6844-6846)gtG>gtT	p.V2282V	WNK2_ENST00000395475.2_Intron|WNK2_ENST00000395477.2_Intron|WNK2_ENST00000349097.3_Intron|WNK2_ENST00000356055.3_Intron|WNK2_ENST00000427277.2_Intron|WNK2_ENST00000471076.1_Intron	NM_001282394.1	NP_001269323.1	Q9Y3S1	WNK2_HUMAN	WNK lysine deficient protein kinase 2	2282
PRSS27	83886	broad.mit.edu	37	16	2762757	2762757	+	Missense_Mutation	SNP	A	A	C			D458_J4	D458parental								Untested	Somatic	Phase_I	WXS	none			Illumina GAIIx	D458_J4	D458parental	g.chr16:2762757A>C	ENST00000302641.3	-	6	791	c.737T>G	c.(736-738)gTg>gGg	p.V246G	AC092117.1_ENST00000410123.1_RNA	NM_031948.3	NP_114154.1	Q9BQR3	PRS27_HUMAN	protease, serine 27	246	Peptidase S1. {ECO:0000255|PROSITE- ProRule:PRU00274}.
TMPRSS11B	132724	broad.mit.edu	37	4	69107461	69107461	+	Missense_Mutation	SNP	C	C	G			D458_J4	D458parental								Untested	Somatic	Phase_I	WXS	none			Illumina GAIIx	D458_J4	D458parental	g.chr4:69107461C>G	ENST00000332644.5	-	2	231	c.70G>C	c.(70-72)Gtg>Ctg	p.V24L		NM_182502.3	NP_872308.2	Q86T26	TM11B_HUMAN	transmembrane protease, serine 11B	24
ANKRD22	118932	broad.mit.edu	37	10	90591731	90591731	+	Missense_Mutation	SNP	A	A	C			D458_J4	D458parental								Untested	Somatic	Phase_I	WXS	none			Illumina GAIIx	D458_J4	D458parental	g.chr10:90591731A>C	ENST00000371930.4	-	2	284	c.74T>G	c.(73-75)gTg>gGg	p.V25G		NM_144590.2	NP_653191.2	Q5VYY1	ANR22_HUMAN	ankyrin repeat domain 22	25
CD14	929	broad.mit.edu	37	5	140011774	140011774	+	Silent	SNP	T	T	C			D458_J4	D458parental								Untested	Somatic	Phase_I	WXS	none			Illumina GAIIx	D458_J4	D458parental	g.chr5:140011774T>C	ENST00000302014.6	-	2	1424	c.795A>G	c.(793-795)gtA>gtG	p.V265V	CD14_ENST00000401743.2_Silent_p.V265V	NM_000591.3	NP_000582.1	P08571	CD14_HUMAN	CD14 molecule	265
CXorf67	340602	broad.mit.edu	37	X	51150690	51150690	+	Silent	SNP	G	G	T			D458_J4	D458parental								Untested	Somatic	Phase_I	WXS	none			Illumina GAIIx	D458_J4	D458parental	g.chrX:51150690G>T	ENST00000342995.2	+	1	924	c.822G>T	c.(820-822)gtG>gtT	p.V274V				Q86X51	CX067_HUMAN	chromosome X open reading frame 67	274
ENPP7	339221	broad.mit.edu	37	17	77709330	77709330	+	Silent	SNP	G	G	T			D458_J4	D458parental								Untested	Somatic	Phase_I	WXS	none			Illumina GAIIx	D458_J4	D458parental	g.chr17:77709330G>T	ENST00000328313.5	+	3	1109	c.888G>T	c.(886-888)gtG>gtT	p.V296V		NM_178543.3	NP_848638.3			ectonucleotide pyrophosphatase/phosphodiesterase 7
FAM65B	9750	broad.mit.edu	37	6	24843308	24843308	+	Missense_Mutation	SNP	C	C	G			D458_J4	D458parental								Untested	Somatic	Phase_I	WXS	none			Illumina GAIIx	D458_J4	D458parental	g.chr6:24843308C>G	ENST00000259698.4	-	14	1877	c.1702G>C	c.(1702-1704)Gtc>Ctc	p.V568L	FAM65B_ENST00000378023.4_Missense_Mutation_p.V518L|FAM65B_ENST00000540914.1_Missense_Mutation_p.V518L|FAM65B_ENST00000473070.1_5'UTR|FAM65B_ENST00000538035.1_Missense_Mutation_p.V547L|FAM65B_ENST00000510784.2_Missense_Mutation_p.V552L	NM_014722.2	NP_055537.2	Q9Y4F9	FA65B_HUMAN	family with sequence similarity 65, member B	568
SNX14	57231	broad.mit.edu	37	6	86239940	86239940	+	Missense_Mutation	SNP	C	C	T			D458_J4	D458parental								Untested	Somatic	Phase_I	WXS	none			Illumina GAIIx	D458_J4	D458parental	g.chr6:86239940C>T	ENST00000314673.3	-	19	2040	c.1864G>A	c.(1864-1866)Gta>Ata	p.V622I	SNX14_ENST00000513865.1_Intron|SNX14_ENST00000508980.1_5'UTR|SNX14_ENST00000346348.3_Missense_Mutation_p.V569I|SNX14_ENST00000369627.2_Missense_Mutation_p.V613I|SNX14_ENST00000505648.1_Missense_Mutation_p.V570I	NM_153816.3	NP_722523.1	Q9Y5W7	SNX14_HUMAN	sorting nexin 14	622	PX. {ECO:0000255|PROSITE- ProRule:PRU00147}.
PANK1	53354	broad.mit.edu	37	10	91404823	91404823	+	Silent	SNP	C	C	A			D458_J4	D458parental								Untested	Somatic	Phase_I	WXS	none			Illumina GAIIx	D458_J4	D458parental	g.chr10:91404823C>A	ENST00000307534.4	-	1	392	c.237G>T	c.(235-237)gtG>gtT	p.V79V	RP11-80H5.2_ENST00000454174.1_RNA|PANK1_ENST00000342512.3_5'Flank|PANK1_ENST00000371774.2_5'Flank|RP11-80H5.2_ENST00000451733.1_RNA|RP11-80H5.6_ENST00000428166.1_lincRNA|PANK1_ENST00000488482.1_5'Flank|PANK1_ENST00000322191.6_5'Flank	NM_148977.2	NP_683878.1	Q8TE04	PANK1_HUMAN	pantothenate kinase 1	79
OR4C3	256144	broad.mit.edu	37	11	48347392	48347392	+	Silent	SNP	T	T	C			D458_J4	D458parental								Untested	Somatic	Phase_I	WXS	none			Illumina GAIIx	D458_J4	D458parental	g.chr11:48347392T>C	ENST00000319856.4	+	1	921	c.900T>C	c.(898-900)taT>taC	p.Y300Y		NM_001004702.1	NP_001004702.1	Q8NH37	OR4C3_HUMAN	olfactory receptor, family 4, subfamily C, member 3	273
TES	26136	broad.mit.edu	37	7	115889220	115889220	+	Missense_Mutation	SNP	A	A	C			D458_J4	D458parental								Untested	Somatic	Phase_I	WXS	none			Illumina GAIIx	D458_J4	D458parental	g.chr7:115889220A>C	ENST00000358204.4	+	3	475	c.260A>C	c.(259-261)tAt>tCt	p.Y87S	TES_ENST00000537767.1_Intron|AC073130.3_ENST00000444244.1_RNA|AC002066.1_ENST00000446355.2_RNA|TES_ENST00000485009.1_3'UTR|TES_ENST00000393481.2_Missense_Mutation_p.Y78S	NM_015641.3	NP_056456.1	Q9UGI8	TES_HUMAN	testis derived transcript (3 LIM domains)	87
VPS13D	55187	broad.mit.edu	37	1	12320683	12320683	+	Intron	SNP	T	T	G			D458_J4	D458parental								Untested	Somatic	Phase_I	WXS	none			Illumina GAIIx	D458_J4	D458parental	g.chr1:12320683T>G	ENST00000358136.3	+	11	1240				VPS13D_ENST00000356315.4_Intron	NM_015378.2	NP_056193.2			vacuolar protein sorting 13 homolog D (S. cerevisiae)
TMEM50A	23585	broad.mit.edu	37	1	25679290	25679290	+	Intron	SNP	C	C	T			D458_J4	D458parental								Untested	Somatic	Phase_I	WXS	none			Illumina GAIIx	D458_J4	D458parental	g.chr1:25679290C>T	ENST00000374358.4	+	5	827				TMEM50A_ENST00000480937.1_Intron	NM_014313.3	NP_055128.1	O95807	TM50A_HUMAN	transmembrane protein 50A
SERINC2	347735	broad.mit.edu	37	1	31902435	31902435	+	Intron	SNP	G	G	T			D458_J4	D458parental								Untested	Somatic	Phase_I	WXS	none			Illumina GAIIx	D458_J4	D458parental	g.chr1:31902435G>T	ENST00000373709.3	+	8	1163				SERINC2_ENST00000491976.1_Intron|SERINC2_ENST00000536859.1_Intron|AC114494.1_ENST00000596131.1_Silent_p.G60G|SERINC2_ENST00000536384.1_Intron|SERINC2_ENST00000373710.1_Intron	NM_178865.4	NP_849196.2	Q96SA4	SERC2_HUMAN	serine incorporator 2
COL9A2	1298	broad.mit.edu	37	1	40775748	40775748	+	Intron	SNP	C	C	G			D458_J4	D458parental								Untested	Somatic	Phase_I	WXS	none			Illumina GAIIx	D458_J4	D458parental	g.chr1:40775748C>G	ENST00000372748.3	-	15	889					NM_001852.3	NP_001843.1	Q14055	CO9A2_HUMAN	collagen, type IX, alpha 2
STIL	6491	broad.mit.edu	37	1	47768071	47768071	+	Intron	SNP	A	A	C			D458_J4	D458parental								Untested	Somatic	Phase_I	WXS	none			Illumina GAIIx	D458_J4	D458parental	g.chr1:47768071A>C	ENST00000360380.3	-	5	516				STIL_ENST00000243182.6_Intron|STIL_ENST00000396221.2_Intron|STIL_ENST00000337817.5_Intron|STIL_ENST00000371877.3_Intron	NM_001282936.1	NP_001269865.1	Q15468	STIL_HUMAN	SCL/TAL1 interrupting locus
AGBL4	84871	broad.mit.edu	37	1	50310481	50310481	+	Intron	SNP	G	G	A			D458_J4	D458parental								Untested	Somatic	Phase_I	WXS	none			Illumina GAIIx	D458_J4	D458parental	g.chr1:50310481G>A	ENST00000371839.1	-	2	274				AGBL4_ENST00000371836.1_Intron|AGBL4_ENST00000371838.1_Intron|AGBL4_ENST00000497451.1_Intron	NM_032785.3	NP_116174.3	Q5VU57	CBPC6_HUMAN	ATP/GTP binding protein-like 4
OSBPL9	114883	broad.mit.edu	37	1	52256307	52256307	+	IGR	SNP	G	G	T			D458_J4	D458parental								Untested	Somatic	Phase_I	WXS	none			Illumina GAIIx	D458_J4	D458parental	g.chr1:52256307G>T	ENST00000428468.1	+	0	2893				NRD1_ENST00000485608.1_5'UTR|NRD1_ENST00000354831.7_Silent_p.I1090I|NRD1_ENST00000539524.1_Silent_p.I958I|NRD1_ENST00000352171.7_Silent_p.I1022I			Q96SU4	OSBL9_HUMAN	oxysterol binding protein-like 9
ACOT11	26027	broad.mit.edu	37	1	55013833	55013833	+	5'Flank	SNP	T	T	G			D458_J4	D458parental								Untested	Somatic	Phase_I	WXS	none			Illumina GAIIx	D458_J4	D458parental	g.chr1:55013833T>G	ENST00000371316.3	+	0	0				ACOT11_ENST00000343744.2_5'Flank|ACOT11_ENST00000481208.1_Intron	NM_015547.3	NP_056362.1	Q8WXI4	ACO11_HUMAN	acyl-CoA thioesterase 11
SLC35D1	23169	broad.mit.edu	37	1	67515376	67515376	+	Intron	SNP	G	G	A			D458_J4	D458parental								Untested	Somatic	Phase_I	WXS	none			Illumina GAIIx	D458_J4	D458parental	g.chr1:67515376G>A	ENST00000235345.5	-	6	619				SLC35D1_ENST00000506472.2_Intron	NM_015139.2	NP_055954.1	Q9NTN3	S35D1_HUMAN	solute carrier family 35 (UDP-GlcA/UDP-GalNAc transporter), member D1
EVI5	7813	broad.mit.edu	37	1	93129003	93129003	+	Intron	SNP	C	C	T			D458_J4	D458parental								Untested	Somatic	Phase_I	WXS	none			Illumina GAIIx	D458_J4	D458parental	g.chr1:93129003C>T	ENST00000370331.1	-	11	1354				EVI5_ENST00000540033.1_Intron|EVI5_ENST00000491940.1_5'UTR|EVI5_ENST00000543509.1_Missense_Mutation_p.A451T	NM_005665.4	NP_005656.4	O60447	EVI5_HUMAN	ecotropic viral integration site 5
AL592494.5	0	broad.mit.edu	37	1	121138871	121138871	+	lincRNA	SNP	C	C	T			D458_J4	D458parental								Untested	Somatic	Phase_I	WXS	none			Illumina GAIIx	D458_J4	D458parental	g.chr1:121138871C>T	ENST00000417218.1	+	0	258				RP11-343N15.1_ENST00000437515.1_lincRNA
Unknown	0	broad.mit.edu	37	1	146232714	146232714	+	IGR	SNP	A	A	G			D458_J4	D458parental								Untested	Somatic	Phase_I	WXS	none			Illumina GAIIx	D458_J4	D458parental	g.chr1:146232714A>G								RP4-565E6.1 (83380 upstream) : HYDIN2 (101463 downstream)
Unknown	0	broad.mit.edu	37	1	153547319	153547319	+	IGR	SNP	G	G	A			D458_J4	D458parental								Untested	Somatic	Phase_I	WXS	none			Illumina GAIIx	D458_J4	D458parental	g.chr1:153547319G>A								S100A2 (6953 upstream) : S100A16 (32042 downstream)
Unknown	0	broad.mit.edu	37	1	153547322	153547322	+	IGR	SNP	T	T	A			D458_J4	D458parental								Untested	Somatic	Phase_I	WXS	none			Illumina GAIIx	D458_J4	D458parental	g.chr1:153547322T>A								S100A2 (6956 upstream) : S100A16 (32039 downstream)
MEF2D	4209	broad.mit.edu	37	1	156452198	156452198	+	Intron	SNP	T	T	G			D458_J4	D458parental								Untested	Somatic	Phase_I	WXS	none			Illumina GAIIx	D458_J4	D458parental	g.chr1:156452198T>G	ENST00000348159.4	-	3	739				MEF2D_ENST00000360595.3_Intron|MEF2D_ENST00000464356.2_Intron|MEF2D_ENST00000368240.2_Intron|MEF2D_ENST00000353795.3_Intron|MEF2D_ENST00000340875.5_Intron|Y_RNA_ENST00000383924.1_RNA	NM_005920.2	NP_005911.1	Q14814	MEF2D_HUMAN	myocyte enhancer factor 2D
PAPPA2	60676	broad.mit.edu	37	1	176671916	176671916	+	Intron	SNP	A	A	T			D458_J4	D458parental								Untested	Somatic	Phase_I	WXS	none			Illumina GAIIx	D458_J4	D458parental	g.chr1:176671916A>T	ENST00000367662.3	+	9	4529					NM_020318.2	NP_064714.2	Q9BXP8	PAPP2_HUMAN	pappalysin 2
CHIT1	1118	broad.mit.edu	37	1	203187085	203187085	+	Intron	SNP	T	T	G			D458_J4	D458parental								Untested	Somatic	Phase_I	WXS	none			Illumina GAIIx	D458_J4	D458parental	g.chr1:203187085T>G	ENST00000367229.1	-	10	1064				CHIT1_ENST00000255427.3_Intron|CHIT1_ENST00000484834.1_Intron|CHIT1_ENST00000535569.1_Intron	NM_001270509.1|NM_003465.2	NP_001257438.1|NP_003456.1	Q13231	CHIT1_HUMAN	chitinase 1 (chitotriosidase)
OPTC	26254	broad.mit.edu	37	1	203468016	203468016	+	Intron	SNP	A	A	C			D458_J4	D458parental								Untested	Somatic	Phase_I	WXS	none			Illumina GAIIx	D458_J4	D458parental	g.chr1:203468016A>C	ENST00000367222.2	+	4	645					NM_014359.3	NP_055174.1	Q9UBM4	OPT_HUMAN	opticin
EPRS	2058	broad.mit.edu	37	1	220193585	220193585	+	Intron	SNP	T	T	G			D458_J4	D458parental								Untested	Somatic	Phase_I	WXS	none			Illumina GAIIx	D458_J4	D458parental	g.chr1:220193585T>G	ENST00000366923.3	-	10	1385					NM_004446.2	NP_004437.2	P07814	SYEP_HUMAN	glutamyl-prolyl-tRNA synthetase
PSEN2	5664	broad.mit.edu	37	1	227068322	227068322	+	Intron	SNP	A	A	C			D458_J4	D458parental								Untested	Somatic	Phase_I	WXS	none			Illumina GAIIx	D458_J4	D458parental	g.chr1:227068322A>C	ENST00000366783.3	+	4	416				PSEN2_ENST00000422240.2_Intron|PSEN2_ENST00000366782.1_5'UTR|PSEN2_ENST00000340188.4_Intron|PSEN2_ENST00000391872.2_5'Flank	NM_000447.2|NM_012486.2	NP_000438.2|NP_036618.2	P49810	PSN2_HUMAN	presenilin 2
Unknown	0	broad.mit.edu	37	1	242220231	242220231	+	IGR	SNP	G	G	A			D458_J4	D458parental								Untested	Somatic	Phase_I	WXS	none			Illumina GAIIx	D458_J4	D458parental	g.chr1:242220231G>A								RNU6-1139P (32875 upstream) : PLD5 (26056 downstream)
NLRP3	114548	broad.mit.edu	37	1	247599206	247599206	+	Intron	SNP	T	T	G			D458_J4	D458parental								Untested	Somatic	Phase_I	WXS	none			Illumina GAIIx	D458_J4	D458parental	g.chr1:247599206T>G	ENST00000336119.3	+	6	3244				NLRP3_ENST00000391828.3_Intron|NLRP3_ENST00000348069.2_Intron|NLRP3_ENST00000366497.2_Intron|NLRP3_ENST00000391827.2_Intron|NLRP3_ENST00000366496.2_Intron	NM_001127462.2|NM_001243133.1|NM_004895.4	NP_001120934.1|NP_001230062.1|NP_004886.3	Q96P20	NALP3_HUMAN	NLR family, pyrin domain containing 3
YIPF4	84272	broad.mit.edu	37	2	32530507	32530507	+	Intron	SNP	T	T	G			D458_J4	D458parental								Untested	Somatic	Phase_I	WXS	none			Illumina GAIIx	D458_J4	D458parental	g.chr2:32530507T>G	ENST00000238831.4	+	6	843					NM_032312.3	NP_115688.1	Q9BSR8	YIPF4_HUMAN	Yip1 domain family, member 4
EML4	27436	broad.mit.edu	37	2	42552742	42552742	+	Intron	SNP	T	T	A			D458_J4	D458parental								Untested	Somatic	Phase_I	WXS	none			Illumina GAIIx	D458_J4	D458parental	g.chr2:42552742T>A	ENST00000318522.5	+	20	2504				EML4_ENST00000401738.3_Intron|EML4_ENST00000453191.2_Intron|EML4_ENST00000402711.2_Intron	NM_019063.3	NP_061936	Q9HC35	EMAL4_HUMAN	echinoderm microtubule associated protein like 4
TMEM247	388946	broad.mit.edu	37	2	46706866	46706866	+	Intron	SNP	A	A	C			D458_J4	D458parental								Untested	Somatic	Phase_I	WXS	none			Illumina GAIIx	D458_J4	D458parental	g.chr2:46706866A>C	ENST00000434431.1	+	1	117					NM_001145051.2	NP_001138523.1	A6NEH6	TM247_HUMAN	transmembrane protein 247
USP34	9736	broad.mit.edu	37	2	61456607	61456607	+	Intron	SNP	A	A	C			D458_J4	D458parental								Untested	Somatic	Phase_I	WXS	none			Illumina GAIIx	D458_J4	D458parental	g.chr2:61456607A>C	ENST00000398571.2	-	59	7276					NM_014709.3	NP_055524.3	Q70CQ2	UBP34_HUMAN	ubiquitin specific peptidase 34
AAK1	22848	broad.mit.edu	37	2	69754464	69754464	+	Intron	SNP	T	T	C			D458_J4	D458parental								Untested	Somatic	Phase_I	WXS	none			Illumina GAIIx	D458_J4	D458parental	g.chr2:69754464T>C	ENST00000409085.4	-	9	1248				AAK1_ENST00000409068.1_Intron|AAK1_ENST00000406297.3_Intron	NM_014911.3	NP_055726	Q2M2I8	AAK1_HUMAN	AP2 associated kinase 1
AC096579.13	0	broad.mit.edu	37	2	89111129	89111129	+	RNA	SNP	T	T	C			D458_J4	D458parental								Untested	Somatic	Phase_I	WXS	none			Illumina GAIIx	D458_J4	D458parental	g.chr2:89111129T>C	ENST00000452230.1	-	0	275				MIR4436A_ENST00000585278.1_RNA
IGKV1-17	28937	broad.mit.edu	37	2	89416848	89416848	+	RNA	SNP	C	C	G			D458_J4	D458parental								Untested	Somatic	Phase_I	WXS	none			Illumina GAIIx	D458_J4	D458parental	g.chr2:89416848C>G	ENST00000490686.1	-	0	362									immunoglobulin kappa variable 1-17
Unknown	0	broad.mit.edu	37	2	90472352	90472352	+	IGR	SNP	G	G	A			D458_J4	D458parental								Untested	Somatic	Phase_I	WXS	none			Illumina GAIIx	D458_J4	D458parental	g.chr2:90472352G>A								CH17-132F21.1 (13681 upstream) : RP11-685N3.1 (65486 downstream)
AC027612.3	0	broad.mit.edu	37	2	91899686	91899686	+	RNA	SNP	C	C	T			D458_J4	D458parental								Untested	Somatic	Phase_I	WXS	none			Illumina GAIIx	D458_J4	D458parental	g.chr2:91899686C>T	ENST00000436174.1	-	0	168
Unknown	0	broad.mit.edu	37	2	92312939	92312939	+	IGR	SNP	G	G	C			D458_J4	D458parental								Untested	Somatic	Phase_I	WXS	none			Illumina GAIIx	D458_J4	D458parental	g.chr2:92312939G>C								SLC9B1P2 (210701 upstream) : None (None downstream)
Unknown	0	broad.mit.edu	37	2	92318719	92318719	+	IGR	SNP	C	C	G			D458_J4	D458parental								Untested	Somatic	Phase_I	WXS	none			Illumina GAIIx	D458_J4	D458parental	g.chr2:92318719C>G								SLC9B1P2 (216481 upstream) : None (None downstream)
RGPD3	653489	broad.mit.edu	37	2	107084610	107084610	+	Intron	SNP	G	G	C			D458_J4	D458parental								Untested	Somatic	Phase_I	WXS	none			Illumina GAIIx	D458_J4	D458parental	g.chr2:107084610G>C	ENST00000409886.3	-	1	160				RGPD3_ENST00000304514.7_Intron	NM_001144013.1	NP_001137485.1	A6NKT7	RGPD3_HUMAN	RANBP2-like and GRIP domain containing 3
Unknown	0	broad.mit.edu	37	2	108520381	108520381	+	IGR	SNP	A	A	G			D458_J4	D458parental								Untested	Somatic	Phase_I	WXS	none			Illumina GAIIx	D458_J4	D458parental	g.chr2:108520381A>G								RGPD4 (13084 upstream) : SLC5A7 (82597 downstream)
SH3RF3	344558	broad.mit.edu	37	2	109815951	109815951	+	Intron	SNP	G	G	A			D458_J4	D458parental								Untested	Somatic	Phase_I	WXS	none			Illumina GAIIx	D458_J4	D458parental	g.chr2:109815951G>A	ENST00000309415.6	+	1	573					NM_001099289.1	NP_001092759.1	Q8TEJ3	SH3R3_HUMAN	SH3 domain containing ring finger 3
PTPN4	5775	broad.mit.edu	37	2	120714687	120714687	+	Intron	SNP	G	G	A			D458_J4	D458parental								Untested	Somatic	Phase_I	WXS	none			Illumina GAIIx	D458_J4	D458parental	g.chr2:120714687G>A	ENST00000263708.2	+	22	2904				PTPN4_ENST00000544261.1_Intron	NM_002830.3	NP_002821.1	P29074	PTN4_HUMAN	protein tyrosine phosphatase, non-receptor type 4 (megakaryocyte)
ANKRD30BL	554226	broad.mit.edu	37	2	133014552	133014552	+	Intron	SNP	C	C	T			D458_J4	D458parental								Untested	Somatic	Phase_I	WXS	none			Illumina GAIIx	D458_J4	D458parental	g.chr2:133014552C>T	ENST00000470729.1	-	1	441				MIR663B_ENST00000408361.1_RNA	NR_027020.2		A7E2S9	A30BL_HUMAN	ankyrin repeat domain 30B-like
LRP2	4036	broad.mit.edu	37	2	170002493	170002493	+	Intron	SNP	A	A	C			D458_J4	D458parental								Untested	Somatic	Phase_I	WXS	none			Illumina GAIIx	D458_J4	D458parental	g.chr2:170002493A>C	ENST00000263816.3	-	70	13097					NM_004525.2	NP_004516.2	P98164	LRP2_HUMAN	low density lipoprotein receptor-related protein 2
ITGAV	3685	broad.mit.edu	37	2	187516708	187516708	+	Splice_Site	SNP	G	G	T			D458_J4	D458parental								Untested	Somatic	Phase_I	WXS	none			Illumina GAIIx	D458_J4	D458parental	g.chr2:187516708G>T	ENST00000261023.3	+	15	1671		c.e15-1		ITGAV_ENST00000433736.2_Splice_Site|ITGAV_ENST00000374907.3_Splice_Site|AC017101.10_ENST00000453665.1_RNA	NM_002210.3	NP_002201	P06756	ITAV_HUMAN	integrin, alpha V
COL5A2	1290	broad.mit.edu	37	2	189962478	189962478	+	Intron	SNP	A	A	G			D458_J4	D458parental								Untested	Somatic	Phase_I	WXS	none			Illumina GAIIx	D458_J4	D458parental	g.chr2:189962478A>G	ENST00000374866.3	-	6	677				AC133106.2_ENST00000419029.1_RNA	NM_000393.3	NP_000384.2	P05997	CO5A2_HUMAN	collagen, type V, alpha 2
ANKRD44	91526	broad.mit.edu	37	2	197854249	197854249	+	IGR	SNP	T	T	C			D458_J4	D458parental								Untested	Somatic	Phase_I	WXS	none			Illumina GAIIx	D458_J4	D458parental	g.chr2:197854249T>C	ENST00000282272.8	-	0	2958					NM_001195144.1	NP_001182073.1	Q8N8A2	ANR44_HUMAN	ankyrin repeat domain 44
CPS1	1373	broad.mit.edu	37	2	211466901	211466901	+	Intron	SNP	G	G	T			D458_J4	D458parental								Untested	Somatic	Phase_I	WXS	none			Illumina GAIIx	D458_J4	D458parental	g.chr2:211466901G>T	ENST00000233072.5	+	16	1903				CPS1_ENST00000451903.2_Intron|CPS1_ENST00000430249.2_Intron	NM_001875.4	NP_001866.2	P31327	CPSM_HUMAN	carbamoyl-phosphate synthase 1, mitochondrial
PECR	55825	broad.mit.edu	37	2	216931068	216931068	+	Intron	SNP	T	T	C			D458_J4	D458parental								Untested	Somatic	Phase_I	WXS	none			Illumina GAIIx	D458_J4	D458parental	g.chr2:216931068T>C	ENST00000265322.7	-	2	333				PECR_ENST00000497889.1_Intron	NM_018441.5	NP_060911.2	Q9BY49	PECR_HUMAN	peroxisomal trans-2-enoyl-CoA reductase
FANCD2	2177	broad.mit.edu	37	3	10108862	10108862	+	Intron	SNP	G	G	A			D458_J4	D458parental								Untested	Somatic	Phase_I	WXS	none			Illumina GAIIx	D458_J4	D458parental	g.chr3:10108862G>A	ENST00000419585.1	+	26	2546				FANCD2_ENST00000287647.3_Intron|FANCD2_ENST00000383807.1_Intron|FANCD2_ENST00000383806.1_Intron			Q9BXW9	FACD2_HUMAN	Fanconi anemia, complementation group D2
AMT	275	broad.mit.edu	37	3	49459108	49459108	+	Intron	SNP	C	C	G			D458_J4	D458parental								Untested	Somatic	Phase_I	WXS	none			Illumina GAIIx	D458_J4	D458parental	g.chr3:49459108C>G	ENST00000273588.3	-	3	561				AMT_ENST00000538581.1_Intron|NICN1-AS1_ENST00000424915.1_RNA|AMT_ENST00000395338.2_Intron|AMT_ENST00000458307.2_Intron|AMT_ENST00000476226.1_Intron|AMT_ENST00000546031.1_Intron	NM_000481.3	NP_000472.2	P48728	GCST_HUMAN	aminomethyltransferase
MORC1	27136	broad.mit.edu	37	3	108836811	108836811	+	Intron	SNP	T	T	C			D458_J4	D458parental								Untested	Somatic	Phase_I	WXS	none			Illumina GAIIx	D458_J4	D458parental	g.chr3:108836811T>C	ENST00000483760.1	-	1	109				MORC1_ENST00000232603.5_Intron					MORC family CW-type zinc finger 1
ITGB5	3693	broad.mit.edu	37	3	124487814	124487814	+	Intron	SNP	G	G	A			D458_J4	D458parental								Untested	Somatic	Phase_I	WXS	none			Illumina GAIIx	D458_J4	D458parental	g.chr3:124487814G>A	ENST00000296181.4	-	12	2314				ITGB5_ENST00000461306.1_Intron	NM_002213.3	NP_002204.2	P18084	ITB5_HUMAN	integrin, beta 5
UROC1	131669	broad.mit.edu	37	3	126229642	126229642	+	Intron	SNP	G	G	A			D458_J4	D458parental								Untested	Somatic	Phase_I	WXS	none			Illumina GAIIx	D458_J4	D458parental	g.chr3:126229642G>A	ENST00000290868.2	-	2	180				UROC1_ENST00000383579.3_Intron	NM_144639.2	NP_653240.1	Q96N76	HUTU_HUMAN	urocanate hydratase 1
MCCC1	56922	broad.mit.edu	37	3	182759621	182759621	+	Intron	SNP	T	T	C			D458_J4	D458parental								Untested	Somatic	Phase_I	WXS	none			Illumina GAIIx	D458_J4	D458parental	g.chr3:182759621T>C	ENST00000265594.4	-	11	1230				MCCC1_ENST00000539926.1_Intron|MCCC1_ENST00000492597.1_Intron	NM_020166.3	NP_064551.3	Q96RQ3	MCCA_HUMAN	methylcrotonoyl-CoA carboxylase 1 (alpha)
ZNF718	255403	broad.mit.edu	37	4	124448	124448	+	lincRNA	SNP	G	G	A			D458_J4	D458parental								Untested	Somatic	Phase_I	WXS	none			Illumina GAIIx	D458_J4	D458parental	g.chr4:124448G>A	ENST00000510175.1	+	0	29							Q3SXZ3	ZN718_HUMAN	zinc finger protein 718
ZNF718	255403	broad.mit.edu	37	4	124449	124449	+	lincRNA	SNP	G	G	T			D458_J4	D458parental								Untested	Somatic	Phase_I	WXS	none			Illumina GAIIx	D458_J4	D458parental	g.chr4:124449G>T	ENST00000510175.1	+	0	30							Q3SXZ3	ZN718_HUMAN	zinc finger protein 718
Unknown	0	broad.mit.edu	37	4	49141773	49141773	+	IGR	SNP	A	A	T			D458_J4	D458parental								Untested	Somatic	Phase_I	WXS	none			Illumina GAIIx	D458_J4	D458parental	g.chr4:49141773A>T								CWH43 (77677 upstream) : AC118282.3 (57446 downstream)
Unknown	0	broad.mit.edu	37	4	49553233	49553233	+	IGR	SNP	A	A	C			D458_J4	D458parental								Untested	Somatic	Phase_I	WXS	none			Illumina GAIIx	D458_J4	D458parental	g.chr4:49553233A>C								AC118282.4 (341768 upstream) : AC119751.5 (31808 downstream)
FRAS1	80144	broad.mit.edu	37	4	78979275	78979275	+	Intron	SNP	C	C	T			D458_J4	D458parental								Untested	Somatic	Phase_I	WXS	none			Illumina GAIIx	D458_J4	D458parental	g.chr4:78979275C>T	ENST00000325942.6	+	1	516				FRAS1_ENST00000264895.6_Intron|FRAS1_ENST00000264899.6_Intron	NM_001166133.1	NP_001159605.1	Q86XX4	FRAS1_HUMAN	Fraser extracellular matrix complex subunit 1
PRDM5	11107	broad.mit.edu	37	4	121631395	121631395	+	Intron	SNP	T	T	C			D458_J4	D458parental								Untested	Somatic	Phase_I	WXS	none			Illumina GAIIx	D458_J4	D458parental	g.chr4:121631395T>C	ENST00000264808.3	-	15	1969				PRDM5_ENST00000506065.1_Intron|PRDM5_ENST00000428209.2_Intron|PRDM5_ENST00000515109.1_Intron	NM_018699.2	NP_061169.2	Q9NQX1	PRDM5_HUMAN	PR domain containing 5
GRIA2	2891	broad.mit.edu	37	4	158281296	158281296	+	Splice_Site	SNP	G	G	T			D458_J4	D458parental								Untested	Somatic	Phase_I	WXS	none			Illumina GAIIx	D458_J4	D458parental	g.chr4:158281296G>T	ENST00000264426.9	+	13	2570		c.e13+1		GRIA2_ENST00000393815.2_Splice_Site|GRIA2_ENST00000449365.1_Splice_Site|GRIA2_ENST00000507898.1_Splice_Site|GRIA2_ENST00000296526.7_Splice_Site|AC079233.1_ENST00000578227.1_RNA	NM_001083619.1	NP_001077088	P42262	GRIA2_HUMAN	glutamate receptor, ionotropic, AMPA 2
Unknown	0	broad.mit.edu	37	4	190988742	190988742	+	IGR	SNP	C	C	A			D458_J4	D458parental								Untested	Somatic	Phase_I	WXS	none			Illumina GAIIx	D458_J4	D458parental	g.chr4:190988742C>A								U85056.4 (7112 upstream) : DUX4L7 (3344 downstream)
Unknown	0	broad.mit.edu	37	4	191030175	191030175	+	IGR	SNP	C	C	T			D458_J4	D458parental								Untested	Somatic	Phase_I	WXS	none			Illumina GAIIx	D458_J4	D458parental	g.chr4:191030175C>T								DUX4L2 (16456 upstream) : None (None downstream)
SEMA5A	9037	broad.mit.edu	37	5	9136761	9136761	+	Intron	SNP	G	G	T			D458_J4	D458parental								Untested	Somatic	Phase_I	WXS	none			Illumina GAIIx	D458_J4	D458parental	g.chr5:9136761G>T	ENST00000382496.5	-	13	2147					NM_003966.2	NP_003957.2	Q13591	SEM5A_HUMAN	sema domain, seven thrombospondin repeats (type 1 and type 1-like), transmembrane domain (TM) and short cytoplasmic domain, (semaphorin) 5A
FGF10	2255	broad.mit.edu	37	5	44310720	44310720	+	Intron	SNP	T	T	C			D458_J4	D458parental								Untested	Somatic	Phase_I	WXS	none			Illumina GAIIx	D458_J4	D458parental	g.chr5:44310720T>C	ENST00000264664.4	-	2	440					NM_004465.1	NP_004456.1	O15520	FGF10_HUMAN	fibroblast growth factor 10
Unknown	0	broad.mit.edu	37	5	79655929	79655929	+	IGR	SNP	T	T	C			D458_J4	D458parental								Untested	Somatic	Phase_I	WXS	none			Illumina GAIIx	D458_J4	D458parental	g.chr5:79655929T>C								SPZ1 (38268 upstream) : RNU6-211P (5615 downstream)
Unknown	0	broad.mit.edu	37	5	79655930	79655930	+	IGR	SNP	C	C	A			D458_J4	D458parental								Untested	Somatic	Phase_I	WXS	none			Illumina GAIIx	D458_J4	D458parental	g.chr5:79655930C>A								SPZ1 (38269 upstream) : RNU6-211P (5614 downstream)
RAD50	10111	broad.mit.edu	37	5	131927465	131927465	+	Intron	SNP	T	T	C			D458_J4	D458parental								Untested	Somatic	Phase_I	WXS	none			Illumina GAIIx	D458_J4	D458parental	g.chr5:131927465T>C	ENST00000265335.6	+	11	2022				RAD50_ENST00000378823.3_Intron			Q92878	RAD50_HUMAN	RAD50 homolog (S. cerevisiae)
SLC34A1	6569	broad.mit.edu	37	5	176823897	176823897	+	Intron	SNP	G	G	T			D458_J4	D458parental								Untested	Somatic	Phase_I	WXS	none			Illumina GAIIx	D458_J4	D458parental	g.chr5:176823897G>T	ENST00000324417.5	+	11	1382				SLC34A1_ENST00000513614.1_Intron	NM_003052.4	NP_003043.3	Q06495	NPT2A_HUMAN	solute carrier family 34 (type II sodium/phosphate contransporter), member 1
Unknown	0	broad.mit.edu	37	6	7481245	7481245	+	IGR	SNP	A	A	C			D458_J4	D458parental								Untested	Somatic	Phase_I	WXS	none			Illumina GAIIx	D458_J4	D458parental	g.chr6:7481245A>C								RIOK1 (62975 upstream) : RP3-512B11.3 (59438 downstream)
HLA-DQA1	3117	broad.mit.edu	37	6	32610782	32610782	+	3'UTR	SNP	T	T	C			D458_J4	D458parental								Untested	Somatic	Phase_I	WXS	none			Illumina GAIIx	D458_J4	D458parental	g.chr6:32610782T>C	ENST00000343139.5	+	0	944				HLA-DQA1_ENST00000374949.2_3'UTR|HLA-DQA1_ENST00000395363.1_Intron	NM_002122.3	NP_002113.2	P01909	DQA1_HUMAN	major histocompatibility complex, class II, DQ alpha 1
BRPF3	27154	broad.mit.edu	37	6	36185812	36185812	+	Intron	SNP	G	G	T			D458_J4	D458parental								Untested	Somatic	Phase_I	WXS	none			Illumina GAIIx	D458_J4	D458parental	g.chr6:36185812G>T	ENST00000357641.6	+	9	3336				BRPF3_ENST00000534694.1_Intron|BRPF3_ENST00000534400.1_Intron|BRPF3_ENST00000543502.1_Intron|BRPF3_ENST00000339717.7_Intron|BRPF3_ENST00000443324.2_Intron	NM_015695.2	NP_056510.2	Q9ULD4	BRPF3_HUMAN	bromodomain and PHD finger containing, 3
Unknown	0	broad.mit.edu	37	6	58777825	58777825	+	IGR	SNP	A	A	G			D458_J4	D458parental								Untested	Somatic	Phase_I	WXS	none			Illumina GAIIx	D458_J4	D458parental	g.chr6:58777825A>G								RP11-143A22.1 (263965 upstream) : None (None downstream)
Unknown	0	broad.mit.edu	37	6	58778352	58778352	+	IGR	SNP	C	C	T			D458_J4	D458parental								Untested	Somatic	Phase_I	WXS	none			Illumina GAIIx	D458_J4	D458parental	g.chr6:58778352C>T								RP11-143A22.1 (264492 upstream) : None (None downstream)
SYNE1	23345	broad.mit.edu	37	6	152780160	152780160	+	Intron	SNP	A	A	C			D458_J4	D458parental								Untested	Somatic	Phase_I	WXS	none			Illumina GAIIx	D458_J4	D458parental	g.chr6:152780160A>C	ENST00000367255.5	-	22	2996				SYNE1_ENST00000367253.4_Intron|SYNE1_ENST00000341594.5_Intron|SYNE1_ENST00000265368.4_Intron|SYNE1_ENST00000448038.1_Intron|SYNE1_ENST00000413186.2_Intron|SYNE1_ENST00000495090.2_Intron|SYNE1_ENST00000423061.1_Intron|SYNE1_ENST00000367248.3_Intron	NM_182961.3	NP_892006.3	Q8NF91	SYNE1_HUMAN	spectrin repeat containing, nuclear envelope 1
Unknown	0	broad.mit.edu	37	6	160885193	160885193	+	IGR	SNP	G	G	C			D458_J4	D458parental								Untested	Somatic	Phase_I	WXS	none			Illumina GAIIx	D458_J4	D458parental	g.chr6:160885193G>C								SLC22A3 (9179 upstream) : LPAL2 (3022 downstream)
HOXA10	3206	broad.mit.edu	37	7	27210592	27210592	+	3'UTR	SNP	C	C	A			D458_J4	D458parental								Untested	Somatic	Phase_I	WXS	none			Illumina GAIIx	D458_J4	D458parental	g.chr7:27210592C>A	ENST00000283921.4	-	0	2158				HOXA-AS4_ENST00000519935.1_RNA|RP1-170O19.20_ENST00000470747.4_Intron|MIR196B_ENST00000384852.1_RNA|HOXA10_ENST00000521421.1_5'Flank|HOXA-AS4_ENST00000519694.1_RNA|RP1-170O19.20_ENST00000465941.1_Intron|HOXA-AS4_ENST00000523790.1_RNA|HOXA9_ENST00000497089.1_5'Flank	NM_018951.3	NP_061824.3	P31260	HXA10_HUMAN	homeobox A10
POLR2J4	84820	broad.mit.edu	37	7	44001475	44001475	+	RNA	SNP	C	C	T			D458_J4	D458parental								Untested	Somatic	Phase_I	WXS	none			Illumina GAIIx	D458_J4	D458parental	g.chr7:44001475C>T	ENST00000427076.1	-	0	1545				RP5-1165K10.2_ENST00000454572.1_RNA	NR_003655.2				polymerase (RNA) II (DNA directed) polypeptide J4, pseudogene
Unknown	0	broad.mit.edu	37	7	57882268	57882268	+	IGR	SNP	T	T	C			D458_J4	D458parental								Untested	Somatic	Phase_I	WXS	none			Illumina GAIIx	D458_J4	D458parental	g.chr7:57882268T>C								RP11-368M16.3 (177373 upstream) : None (None downstream)
Unknown	0	broad.mit.edu	37	7	57887866	57887866	+	IGR	SNP	C	C	T			D458_J4	D458parental								Untested	Somatic	Phase_I	WXS	none			Illumina GAIIx	D458_J4	D458parental	g.chr7:57887866C>T								RP11-368M16.3 (182971 upstream) : None (None downstream)
Unknown	0	broad.mit.edu	37	7	61821865	61821865	+	IGR	SNP	C	C	A			D458_J4	D458parental								Untested	Somatic	Phase_I	WXS	none			Illumina GAIIx	D458_J4	D458parental	g.chr7:61821865C>A								None (None upstream) : RNU6-417P (649975 downstream)
Unknown	0	broad.mit.edu	37	7	61821876	61821876	+	IGR	SNP	G	G	C			D458_J4	D458parental								Untested	Somatic	Phase_I	WXS	none			Illumina GAIIx	D458_J4	D458parental	g.chr7:61821876G>C								None (None upstream) : RNU6-417P (649964 downstream)
Unknown	0	broad.mit.edu	37	7	61822437	61822437	+	IGR	SNP	G	G	A			D458_J4	D458parental								Untested	Somatic	Phase_I	WXS	none			Illumina GAIIx	D458_J4	D458parental	g.chr7:61822437G>A								None (None upstream) : RNU6-417P (649403 downstream)
Unknown	0	broad.mit.edu	37	7	61969043	61969043	+	IGR	SNP	C	C	T			D458_J4	D458parental								Untested	Somatic	Phase_I	WXS	none			Illumina GAIIx	D458_J4	D458parental	g.chr7:61969043C>T								None (None upstream) : RNU6-417P (502797 downstream)
CLIP2	7461	broad.mit.edu	37	7	73771549	73771549	+	Intron	SNP	C	C	A			D458_J4	D458parental								Untested	Somatic	Phase_I	WXS	none			Illumina GAIIx	D458_J4	D458parental	g.chr7:73771549C>A	ENST00000395060.1	+	5	1017				CLIP2_ENST00000361545.5_Intron|CLIP2_ENST00000223398.6_Intron			Q9UDT6	CLIP2_HUMAN	CAP-GLY domain containing linker protein 2
GTF2I	2969	broad.mit.edu	37	7	74167590	74167590	+	Intron	SNP	G	G	A			D458_J4	D458parental								Untested	Somatic	Phase_I	WXS	none			Illumina GAIIx	D458_J4	D458parental	g.chr7:74167590G>A	ENST00000324896.4	+	29	3030				GTF2I_ENST00000353920.4_Intron|GTF2I_ENST00000346152.4_Intron|GTF2I_ENST00000416070.1_Intron	NM_032999.2	NP_127492.1	P78347	GTF2I_HUMAN	general transcription factor IIi
Unknown	0	broad.mit.edu	37	7	74969990	74969990	+	IGR	SNP	A	A	C			D458_J4	D458parental								Untested	Somatic	Phase_I	WXS	none			Illumina GAIIx	D458_J4	D458parental	g.chr7:74969990A>C								Y_RNA (14743 upstream) : Y_RNA (13135 downstream)
TFR2	7036	broad.mit.edu	37	7	100226800	100226800	+	Intron	SNP	C	C	T			D458_J4	D458parental								Untested	Somatic	Phase_I	WXS	none			Illumina GAIIx	D458_J4	D458parental	g.chr7:100226800C>T	ENST00000462107.1	-	11	1678				TFR2_ENST00000223051.3_Intron|TFR2_ENST00000431692.1_Intron|TFR2_ENST00000544242.1_Intron			Q9UP52	TFR2_HUMAN	transferrin receptor 2
ZAN	7455	broad.mit.edu	37	7	100350010	100350010	+	RNA	SNP	C	C	T			D458_J4	D458parental								Untested	Somatic	Phase_I	WXS	none			Illumina GAIIx	D458_J4	D458parental	g.chr7:100350010C>T	ENST00000348028.3	+	0	2447				ZAN_ENST00000427578.1_RNA|ZAN_ENST00000349350.6_RNA|ZAN_ENST00000449052.1_RNA|ZAN_ENST00000542585.1_RNA|ZAN_ENST00000546292.1_RNA|ZAN_ENST00000538115.1_RNA|ZAN_ENST00000546213.1_RNA|ZAN_ENST00000443370.1_RNA|ZAN_ENST00000421100.1_RNA			Q9Y493	ZAN_HUMAN	zonadhesin (gene/pseudogene)
Unknown	0	broad.mit.edu	37	7	108634034	108634034	+	IGR	SNP	T	T	C			D458_J4	D458parental								Untested	Somatic	Phase_I	WXS	none			Illumina GAIIx	D458_J4	D458parental	g.chr7:108634034T>C								AC004014.3 (41311 upstream) : AC002386.1 (328342 downstream)
CFTR	1080	broad.mit.edu	37	7	117231858	117231858	+	Intron	SNP	C	C	G			D458_J4	D458parental								Untested	Somatic	Phase_I	WXS	none			Illumina GAIIx	D458_J4	D458parental	g.chr7:117231858C>G	ENST00000003084.6	+	14	1898				CFTR_ENST00000454343.1_Intron	NM_000492.3	NP_000483.3	P13569	CFTR_HUMAN	cystic fibrosis transmembrane conductance regulator (ATP-binding cassette sub-family C, member 7)
TBXAS1	6916	broad.mit.edu	37	7	139565470	139565470	+	Intron	SNP	G	G	A			D458_J4	D458parental								Untested	Somatic	Phase_I	WXS	none			Illumina GAIIx	D458_J4	D458parental	g.chr7:139565470G>A	ENST00000455353.1	+	2	226				TBXAS1_ENST00000458722.1_Intron|TBXAS1_ENST00000263552.6_Intron|TBXAS1_ENST00000448866.1_Intron|TBXAS1_ENST00000414508.2_Intron|TBXAS1_ENST00000539806.1_Intron|TBXAS1_ENST00000462275.1_Intron|TBXAS1_ENST00000425687.1_Intron|TBXAS1_ENST00000411653.1_Intron|TBXAS1_ENST00000436047.2_Intron|TBXAS1_ENST00000416849.2_Intron|TBXAS1_ENST00000336425.5_Intron			P24557	THAS_HUMAN	thromboxane A synthase 1 (platelet)
TBXAS1	6916	broad.mit.edu	37	7	139655611	139655611	+	Intron	SNP	G	G	A			D458_J4	D458parental								Untested	Somatic	Phase_I	WXS	none			Illumina GAIIx	D458_J4	D458parental	g.chr7:139655611G>A	ENST00000336425.5	+	11	1077				TBXAS1_ENST00000458722.1_Intron|TBXAS1_ENST00000263552.6_Intron|TBXAS1_ENST00000448866.1_Intron|TBXAS1_ENST00000414508.2_Intron|TBXAS1_ENST00000462275.1_Intron|TBXAS1_ENST00000425687.1_Intron|TBXAS1_ENST00000411653.1_Intron|TBXAS1_ENST00000436047.2_Intron|TBXAS1_ENST00000416849.2_Intron			P24557	THAS_HUMAN	thromboxane A synthase 1 (platelet)
BRAF	673	broad.mit.edu	37	7	140434614	140434614	+	Intron	SNP	G	G	A			D458_J4	D458parental								Untested	Somatic	Phase_I	WXS	none			Illumina GAIIx	D458_J4	D458parental	g.chr7:140434614G>A	ENST00000288602.6	-	18	2188					NM_004333.4	NP_004324.2	P15056	BRAF_HUMAN	B-Raf proto-oncogene, serine/threonine kinase
TRBV7-3	28595	broad.mit.edu	37	7	142247629	142247629	+	RNA	SNP	G	G	T			D458_J4	D458parental								Untested	Somatic	Phase_I	WXS	none			Illumina GAIIx	D458_J4	D458parental	g.chr7:142247629G>T	ENST00000390361.3	-	0	0									T cell receptor beta variable 7-3
PRSS1	5644	broad.mit.edu	37	7	142459042	142459042	+	Intron	SNP	C	C	T			D458_J4	D458parental								Untested	Somatic	Phase_I	WXS	none			Illumina GAIIx	D458_J4	D458parental	g.chr7:142459042C>T	ENST00000311737.7	+	2	206				PRSS1_ENST00000486171.1_Intron	NM_002769.4	NP_002760.1	P07477	TRY1_HUMAN	protease, serine, 1 (trypsin 1)
Unknown	0	broad.mit.edu	37	8	6949819	6949819	+	IGR	SNP	T	T	C			D458_J4	D458parental								Untested	Somatic	Phase_I	WXS	none			Illumina GAIIx	D458_J4	D458parental	g.chr8:6949819T>C								DEFA5 (35563 upstream) : AF228730.1 (23601 downstream)
ZNF705G	100131980	broad.mit.edu	37	8	7215497	7215497	+	3'UTR	SNP	G	G	A			D458_J4	D458parental								Untested	Somatic	Phase_I	WXS	none			Illumina GAIIx	D458_J4	D458parental	g.chr8:7215497G>A	ENST00000400156.4	-	0	1185				ZNF705G_ENST00000400078.2_Intron|FAM66B_ENST00000606573.1_lincRNA			A8MUZ8	Z705G_HUMAN	zinc finger protein 705G
SNAI2	6591	broad.mit.edu	37	8	49832335	49832335	+	Intron	SNP	A	A	G			D458_J4	D458parental								Untested	Somatic	Phase_I	WXS	none			Illumina GAIIx	D458_J4	D458parental	g.chr8:49832335A>G	ENST00000396822.1	-	3	983				SNAI2_ENST00000020945.1_Intron			O43623	SNAI2_HUMAN	snail family zinc finger 2
Unknown	0	broad.mit.edu	37	8	90711904	90711904	+	IGR	SNP	G	G	T			D458_J4	D458parental								Untested	Somatic	Phase_I	WXS	none			Illumina GAIIx	D458_J4	D458parental	g.chr8:90711904G>T								RP11-642C5.1 (890767 upstream) : RP11-37B2.1 (17751 downstream)
MATN2	4147	broad.mit.edu	37	8	99016070	99016070	+	Intron	SNP	G	G	A			D458_J4	D458parental								Untested	Somatic	Phase_I	WXS	none			Illumina GAIIx	D458_J4	D458parental	g.chr8:99016070G>A	ENST00000520016.1	+	7	1451				MATN2_ENST00000522025.2_Intron|MATN2_ENST00000521689.1_Intron|MATN2_ENST00000254898.5_Intron|MATN2_ENST00000524308.1_Intron			O00339	MATN2_HUMAN	matrilin 2
VPS13B	157680	broad.mit.edu	37	8	100871767	100871767	+	Intron	SNP	A	A	T			D458_J4	D458parental								Untested	Somatic	Phase_I	WXS	none			Illumina GAIIx	D458_J4	D458parental	g.chr8:100871767A>T	ENST00000358544.2	+	57	11230				VPS13B_ENST00000357162.2_Intron|VPS13B_ENST00000395996.1_Intron	NM_017890.4	NP_060360.3	Q7Z7G8	VP13B_HUMAN	vacuolar protein sorting 13 homolog B (yeast)
SNTB1	6641	broad.mit.edu	37	8	121583732	121583732	+	Intron	SNP	T	T	G			D458_J4	D458parental								Untested	Somatic	Phase_I	WXS	none			Illumina GAIIx	D458_J4	D458parental	g.chr8:121583732T>G	ENST00000395601.3	-	5	1551				SNTB1_ENST00000517992.1_Intron|SNTB1_ENST00000519177.1_Intron	NM_021021.3	NP_066301.1	Q13884	SNTB1_HUMAN	syntrophin, beta 1 (dystrophin-associated protein A1, 59kDa, basic component 1)
SNTB1	6641	broad.mit.edu	37	8	121583737	121583737	+	Intron	SNP	T	T	G			D458_J4	D458parental								Untested	Somatic	Phase_I	WXS	none			Illumina GAIIx	D458_J4	D458parental	g.chr8:121583737T>G	ENST00000395601.3	-	5	1551				SNTB1_ENST00000517992.1_Intron|SNTB1_ENST00000519177.1_Intron	NM_021021.3	NP_066301.1	Q13884	SNTB1_HUMAN	syntrophin, beta 1 (dystrophin-associated protein A1, 59kDa, basic component 1)
Unknown	0	broad.mit.edu	37	8	128645361	128645361	+	IGR	SNP	G	G	A			D458_J4	D458parental								Untested	Somatic	Phase_I	WXS	none			Illumina GAIIx	D458_J4	D458parental	g.chr8:128645361G>A								CASC8 (150977 upstream) : CASC11 (53226 downstream)
Unknown	0	broad.mit.edu	37	8	128793338	128793338	+	IGR	SNP	A	A	G			D458_J4	D458parental								Untested	Somatic	Phase_I	WXS	none			Illumina GAIIx	D458_J4	D458parental	g.chr8:128793338A>G								MYC (39664 upstream) : PVT1 (14869 downstream)
Unknown	0	broad.mit.edu	37	8	128826058	128826058	+	IGR	SNP	C	C	T			D458_J4	D458parental								Untested	Somatic	Phase_I	WXS	none			Illumina GAIIx	D458_J4	D458parental	g.chr8:128826058C>T								PVT1 (17784 upstream) : TMEM75 (133067 downstream)
TG	7038	broad.mit.edu	37	8	134030364	134030364	+	Intron	SNP	G	G	C			D458_J4	D458parental								Untested	Somatic	Phase_I	WXS	none			Illumina GAIIx	D458_J4	D458parental	g.chr8:134030364G>C	ENST00000220616.4	+	38	6822				TG_ENST00000519543.1_Intron|TG_ENST00000542445.1_Intron|TG_ENST00000377869.1_Intron	NM_003235.4	NP_003226.4	P01266	THYG_HUMAN	thyroglobulin
Unknown	0	broad.mit.edu	37	8	144140160	144140160	+	IGR	SNP	T	T	C			D458_J4	D458parental								Untested	Somatic	Phase_I	WXS	none			Illumina GAIIx	D458_J4	D458parental	g.chr8:144140160T>C								C8orf31 (4440 upstream) : RP11-520P18.5 (21713 downstream)
MROH6	642475	broad.mit.edu	37	8	144649746	144649746	+	Intron	SNP	C	C	T			D458_J4	D458parental								Untested	Somatic	Phase_I	WXS	none			Illumina GAIIx	D458_J4	D458parental	g.chr8:144649746C>T	ENST00000398882.3	-	13	2190				MROH6_ENST00000524906.1_Intron|MROH6_ENST00000533679.1_Intron|MROH6_ENST00000534459.1_Intron|MROH6_ENST00000532704.1_Intron	NM_001100878.1	NP_001094348.1	A6NGR9	MROH6_HUMAN	maestro heat-like repeat family member 6
Unknown	0	broad.mit.edu	37	9	44880297	44880297	+	IGR	SNP	C	C	T			D458_J4	D458parental								Untested	Somatic	Phase_I	WXS	none			Illumina GAIIx	D458_J4	D458parental	g.chr9:44880297C>T								RP11-160N1.10 (9769 upstream) : FAM27C (110016 downstream)
Unknown	0	broad.mit.edu	37	9	68429250	68429250	+	IGR	SNP	A	A	G			D458_J4	D458parental								Untested	Somatic	Phase_I	WXS	none			Illumina GAIIx	D458_J4	D458parental	g.chr9:68429250A>G								MIR4477B (13862 upstream) : CR786580.2 (83095 downstream)
Unknown	0	broad.mit.edu	37	9	90744785	90744785	+	IGR	SNP	A	A	T			D458_J4	D458parental								Untested	Somatic	Phase_I	WXS	none			Illumina GAIIx	D458_J4	D458parental	g.chr9:90744785A>T								U6 (131535 upstream) : U3 (244398 downstream)
S1PR3	1903	broad.mit.edu	37	9	91606688	91606688	+	Intron	SNP	C	C	T			D458_J4	D458parental								Untested	Somatic	Phase_I	WXS	none			Illumina GAIIx	D458_J4	D458parental	g.chr9:91606688C>T	ENST00000358157.2	+	1	249				C9orf47_ENST00000375851.2_Intron|C9orf47_ENST00000375850.3_Missense_Mutation_p.P165S|C9orf47_ENST00000334490.5_Intron	NM_005226.3	NP_005217.2	Q99500	S1PR3_HUMAN	sphingosine-1-phosphate receptor 3
AUH	549	broad.mit.edu	37	9	94058500	94058500	+	Intron	SNP	G	G	T			D458_J4	D458parental								Untested	Somatic	Phase_I	WXS	none			Illumina GAIIx	D458_J4	D458parental	g.chr9:94058500G>T	ENST00000375731.4	-	6	622				AUH_ENST00000422391.2_Intron|AUH_ENST00000303617.5_Intron|AUH_ENST00000478465.1_5'Flank	NM_001698.2	NP_001689.1	Q13825	AUHM_HUMAN	AU RNA binding protein/enoyl-CoA hydratase
HSD17B3	3293	broad.mit.edu	37	9	99060532	99060532	+	Intron	SNP	C	C	G			D458_J4	D458parental								Untested	Somatic	Phase_I	WXS	none			Illumina GAIIx	D458_J4	D458parental	g.chr9:99060532C>G	ENST00000375263.3	-	2	249				HSD17B3_ENST00000375262.2_Intron	NM_000197.1	NP_000188.1	P37058	DHB3_HUMAN	hydroxysteroid (17-beta) dehydrogenase 3
TSC1	7248	broad.mit.edu	37	9	135772570	135772570	+	Splice_Site	SNP	C	C	A			D458_J4	D458parental								Untested	Somatic	Phase_I	WXS	none			Illumina GAIIx	D458_J4	D458parental	g.chr9:135772570C>A	ENST00000298552.3	-	22	3197		c.e22+1		TSC1_ENST00000440111.2_Splice_Site|TSC1_ENST00000545250.1_Splice_Site	NM_000368.4|NM_001162426.1|NM_001162427.1	NP_000359.1|NP_001155898.1|NP_001155899.1	Q92574	TSC1_HUMAN	tuberous sclerosis 1
LCN6	158062	broad.mit.edu	37	9	139639745	139639745	+	Intron	SNP	A	A	C			D458_J4	D458parental								Untested	Somatic	Phase_I	WXS	none			Illumina GAIIx	D458_J4	D458parental	g.chr9:139639745A>C	ENST00000341206.4	-	4	346				LCN6_ENST00000476567.1_Intron|LCN6_ENST00000480584.1_Intron|LCN10_ENST00000527229.1_5'Flank|LCN6_ENST00000471509.1_Intron|LCN6_ENST00000435202.1_Intron|LCN10_ENST00000474369.1_5'Flank|LCN10_ENST00000497771.1_5'Flank	NM_198946.2	NP_945184.1	P62502	LCN6_HUMAN	lipocalin 6
PIP4K2A	5305	broad.mit.edu	37	10	22862435	22862435	+	Intron	SNP	G	G	A			D458_J4	D458parental								Untested	Somatic	Phase_I	WXS	none			Illumina GAIIx	D458_J4	D458parental	g.chr10:22862435G>A	ENST00000376573.4	-	5	721				PIP4K2A_ENST00000323883.7_Intron|PIP4K2A_ENST00000545335.1_Intron|PIP4K2A_ENST00000422321.1_Intron	NM_005028.4	NP_005019.2	P48426	PI42A_HUMAN	phosphatidylinositol-5-phosphate 4-kinase, type II, alpha
LINC00999	399744	broad.mit.edu	37	10	38734434	38734434	+	3'UTR	SNP	T	T	C			D458_J4	D458parental								Untested	Somatic	Phase_I	WXS	none			Illumina GAIIx	D458_J4	D458parental	g.chr10:38734434T>C	ENST00000423687.1	+	0	755									long intergenic non-protein coding RNA 999
Unknown	0	broad.mit.edu	37	10	42528083	42528083	+	IGR	SNP	C	C	T			D458_J4	D458parental								Untested	Somatic	Phase_I	WXS	none			Illumina GAIIx	D458_J4	D458parental	g.chr10:42528083C>T								None (None upstream) : AL031601.1 (202267 downstream)
Unknown	0	broad.mit.edu	37	10	42617497	42617497	+	IGR	SNP	C	C	T			D458_J4	D458parental								Untested	Somatic	Phase_I	WXS	none			Illumina GAIIx	D458_J4	D458parental	g.chr10:42617497C>T								None (None upstream) : AL031601.1 (112853 downstream)
Unknown	0	broad.mit.edu	37	10	46179814	46179814	+	IGR	SNP	A	A	T			D458_J4	D458parental								Untested	Somatic	Phase_I	WXS	none			Illumina GAIIx	D458_J4	D458parental	g.chr10:46179814A>T								ZFAND4 (11586 upstream) : FAM21FP (41909 downstream)
WDFY4	57705	broad.mit.edu	37	10	50098569	50098569	+	Intron	SNP	G	G	A			D458_J4	D458parental								Untested	Somatic	Phase_I	WXS	none			Illumina GAIIx	D458_J4	D458parental	g.chr10:50098569G>A	ENST00000325239.5	+	43	7194				WDFY4_ENST00000413659.2_Intron|RP11-523O18.7_ENST00000430438.1_RNA	NM_020945.1	NP_065996.1	Q6ZS81	WDFY4_HUMAN	WDFY family member 4
PARG	8505	broad.mit.edu	37	10	51093397	51093397	+	Intron	SNP	T	T	C			D458_J4	D458parental								Untested	Somatic	Phase_I	WXS	none			Illumina GAIIx	D458_J4	D458parental	g.chr10:51093397T>C	ENST00000402038.3	-	4	282					NM_003631.2	NP_003622.2	Q86W56	PARG_HUMAN	poly (ADP-ribose) glycohydrolase
AGAP6	414189	broad.mit.edu	37	10	51754066	51754066	+	Intron	SNP	A	A	T			D458_J4	D458parental								Untested	Somatic	Phase_I	WXS	none			Illumina GAIIx	D458_J4	D458parental	g.chr10:51754066A>T	ENST00000374056.4	+	3	690				AGAP6_ENST00000412531.3_Intron			Q5VW22	AGAP6_HUMAN	ArfGAP with GTPase domain, ankyrin repeat and PH domain 6
ASAH2	56624	broad.mit.edu	37	10	51994042	51994042	+	Intron	SNP	T	T	C			D458_J4	D458parental								Untested	Somatic	Phase_I	WXS	none			Illumina GAIIx	D458_J4	D458parental	g.chr10:51994042T>C	ENST00000395526.4	-	5	815				ASAH2_ENST00000329428.6_Intron|ASAH2_ENST00000447815.1_Intron|ASAH2_ENST00000443575.1_Intron	NM_019893.2	NP_063946.2	Q9NR71	ASAH2_HUMAN	N-acylsphingosine amidohydrolase (non-lysosomal ceramidase) 2
PCDH15	65217	broad.mit.edu	37	10	55591400	55591400	+	Intron	SNP	C	C	A			D458_J4	D458parental								Untested	Somatic	Phase_I	WXS	none			Illumina GAIIx	D458_J4	D458parental	g.chr10:55591400C>A	ENST00000320301.6	-	30	4378				PCDH15_ENST00000361849.3_Intron|PCDH15_ENST00000437009.1_Intron|PCDH15_ENST00000395445.1_Intron|PCDH15_ENST00000409834.1_Intron|PCDH15_ENST00000395446.1_Intron|PCDH15_ENST00000395440.1_Intron|PCDH15_ENST00000395442.1_Intron|PCDH15_ENST00000373957.3_Intron|PCDH15_ENST00000395432.2_Intron|PCDH15_ENST00000463095.1_Intron|PCDH15_ENST00000395438.1_Intron|PCDH15_ENST00000373965.2_Intron|PCDH15_ENST0000…	NM_033056.3	NP_149045.3	Q96QU1	PCD15_HUMAN	protocadherin-related 15
RUFY2	55680	broad.mit.edu	37	10	70139112	70139112	+	Intron	SNP	T	T	G			D458_J4	D458parental								Untested	Somatic	Phase_I	WXS	none			Illumina GAIIx	D458_J4	D458parental	g.chr10:70139112T>G	ENST00000602465.1	-	12	1306				RUFY2_ENST00000388768.2_Intron|RUFY2_ENST00000454950.2_Intron|RUFY2_ENST00000399200.2_Intron|RUFY2_ENST00000472394.2_5'Flank|RUFY2_ENST00000265865.3_5'Flank			Q8WXA3	RUFY2_HUMAN	RUN and FYVE domain containing 2
LGI1	9211	broad.mit.edu	37	10	95537538	95537538	+	Intron	SNP	G	G	A			D458_J4	D458parental								Untested	Somatic	Phase_I	WXS	none			Illumina GAIIx	D458_J4	D458parental	g.chr10:95537538G>A	ENST00000371418.4	+	4	691				LGI1_ENST00000371413.3_Intron|LGI1_ENST00000542308.1_Intron	NM_005097.2	NP_005088.1	O95970	LGI1_HUMAN	leucine-rich, glioma inactivated 1
LGI1	9211	broad.mit.edu	37	10	95537539	95537539	+	Intron	SNP	G	G	A			D458_J4	D458parental								Untested	Somatic	Phase_I	WXS	none			Illumina GAIIx	D458_J4	D458parental	g.chr10:95537539G>A	ENST00000371418.4	+	4	691				LGI1_ENST00000371413.3_Intron|LGI1_ENST00000542308.1_Intron	NM_005097.2	NP_005088.1	O95970	LGI1_HUMAN	leucine-rich, glioma inactivated 1
SIGIRR	59307	broad.mit.edu	37	11	407370	407370	+	Intron	SNP	G	G	A			D458_J4	D458parental								Untested	Somatic	Phase_I	WXS	none			Illumina GAIIx	D458_J4	D458parental	g.chr11:407370G>A	ENST00000431843.2	-	6	932				SIGIRR_ENST00000397632.3_Intron|SIGIRR_ENST00000531205.1_Intron|SIGIRR_ENST00000529486.1_5'Flank|SIGIRR_ENST00000382520.2_Intron|SIGIRR_ENST00000332725.3_Intron	NM_001135054.1	NP_001128526.1	Q6IA17	SIGIR_HUMAN	single immunoglobulin and toll-interleukin 1 receptor (TIR) domain
SIGIRR	59307	broad.mit.edu	37	11	407371	407371	+	Intron	SNP	C	C	T			D458_J4	D458parental								Untested	Somatic	Phase_I	WXS	none			Illumina GAIIx	D458_J4	D458parental	g.chr11:407371C>T	ENST00000431843.2	-	6	932				SIGIRR_ENST00000397632.3_Intron|SIGIRR_ENST00000531205.1_Intron|SIGIRR_ENST00000529486.1_5'Flank|SIGIRR_ENST00000382520.2_Intron|SIGIRR_ENST00000332725.3_Intron	NM_001135054.1	NP_001128526.1	Q6IA17	SIGIR_HUMAN	single immunoglobulin and toll-interleukin 1 receptor (TIR) domain
TNNT3	7140	broad.mit.edu	37	11	1946191	1946191	+	Intron	SNP	G	G	A			D458_J4	D458parental								Untested	Somatic	Phase_I	WXS	none			Illumina GAIIx	D458_J4	D458parental	g.chr11:1946191G>A	ENST00000397301.1	+	4	57				TNNT3_ENST00000397304.2_Intron|TNNT3_ENST00000381558.1_Intron|TNNT3_ENST00000381549.3_Intron|TNNT3_ENST00000278317.6_Intron|TNNT3_ENST00000381548.3_Intron|TNNT3_ENST00000381561.4_Intron|TNNT3_ENST00000381589.3_Intron|TNNT3_ENST00000360603.3_Intron|TNNT3_ENST00000381579.3_Intron|TNNT3_ENST00000446240.1_Intron			P45378	TNNT3_HUMAN	troponin T type 3 (skeletal, fast)
CD81	975	broad.mit.edu	37	11	2416591	2416591	+	Intron	SNP	T	T	G			D458_J4	D458parental								Untested	Somatic	Phase_I	WXS	none			Illumina GAIIx	D458_J4	D458parental	g.chr11:2416591T>G	ENST00000263645.5	+	5	610				CD81_ENST00000492627.1_Intron|CD81_ENST00000524805.1_Intron|CD81_ENST00000381036.3_Intron|CD81_ENST00000526072.1_Intron|CD81_ENST00000481687.1_Intron	NM_004356.3	NP_004347.1	P60033	CD81_HUMAN	CD81 molecule
Unknown	0	broad.mit.edu	37	11	48929856	48929856	+	IGR	SNP	A	A	C			D458_J4	D458parental								Untested	Somatic	Phase_I	WXS	none			Illumina GAIIx	D458_J4	D458parental	g.chr11:48929856A>C								OR4A47 (418524 upstream) : TRIM49B (120647 downstream)
FOLH1	2346	broad.mit.edu	37	11	49175368	49175368	+	Intron	SNP	C	C	T			D458_J4	D458parental								Untested	Somatic	Phase_I	WXS	none			Illumina GAIIx	D458_J4	D458parental	g.chr11:49175368C>T	ENST00000256999.2	-	17	2231				FOLH1_ENST00000343844.4_Intron|FOLH1_ENST00000533034.1_Intron|FOLH1_ENST00000356696.3_Intron|FOLH1_ENST00000340334.7_Intron	NM_004476.1	NP_004467.1	Q04609	FOLH1_HUMAN	folate hydrolase (prostate-specific membrane antigen) 1
MYRF	745	broad.mit.edu	37	11	61551927	61551927	+	Intron	SNP	A	A	C			D458_J4	D458parental								Untested	Somatic	Phase_I	WXS	none			Illumina GAIIx	D458_J4	D458parental	g.chr11:61551927A>C	ENST00000278836.5	+	25	3396				MYRF_ENST00000389602.4_Intron|TMEM258_ENST00000535042.1_Intron|MYRF_ENST00000265460.5_Intron	NM_001127392.1	NP_001120864.1	Q9Y2G1	MRF_HUMAN	myelin regulatory factor
ADRBK1	156	broad.mit.edu	37	11	67048131	67048131	+	Intron	SNP	T	T	G			D458_J4	D458parental								Untested	Somatic	Phase_I	WXS	none			Illumina GAIIx	D458_J4	D458parental	g.chr11:67048131T>G	ENST00000308595.5	+	7	793				ADRBK1_ENST00000526285.1_Intron	NM_001619.3	NP_001610.2	P25098	ARBK1_HUMAN	adrenergic, beta, receptor kinase 1
FOLH1B	219595	broad.mit.edu	37	11	89407178	89407178	+	RNA	SNP	C	C	T			D458_J4	D458parental								Untested	Somatic	Phase_I	WXS	none			Illumina GAIIx	D458_J4	D458parental	g.chr11:89407178C>T	ENST00000532352.1	+	0	1114							Q9HBA9	FOH1B_HUMAN	folate hydrolase 1B
TRIM29	23650	broad.mit.edu	37	11	119985907	119985907	+	Intron	SNP	C	C	A			D458_J4	D458parental								Untested	Somatic	Phase_I	WXS	none			Illumina GAIIx	D458_J4	D458parental	g.chr11:119985907C>A	ENST00000341846.5	-	8	2126				TRIM29_ENST00000525887.1_Intron|TRIM29_ENST00000529044.1_Intron|TRIM29_ENST00000541857.1_Intron|TRIM29_ENST00000524816.3_Intron|TRIM29_ENST00000528870.1_Intron	NM_012101.3	NP_036233.2	Q14134	TRI29_HUMAN	tripartite motif containing 29
ST3GAL4	6484	broad.mit.edu	37	11	126283271	126283271	+	Intron	SNP	T	T	A			D458_J4	D458parental								Untested	Somatic	Phase_I	WXS	none			Illumina GAIIx	D458_J4	D458parental	g.chr11:126283271T>A	ENST00000526727.1	+	9	1145				ST3GAL4_ENST00000534083.1_Intron|ST3GAL4_ENST00000356132.4_Intron|ST3GAL4_ENST00000534457.1_Intron|ST3GAL4_ENST00000444328.2_Intron|ST3GAL4_ENST00000532243.1_Intron|ST3GAL4_ENST00000530591.1_Intron|ST3GAL4_ENST00000227495.6_Intron|ST3GAL4_ENST00000449406.2_Intron|ST3GAL4_ENST00000392669.2_Intron			Q11206	SIA4C_HUMAN	ST3 beta-galactoside alpha-2,3-sialyltransferase 4
Unknown	0	broad.mit.edu	37	12	89484	89484	+	IGR	SNP	G	G	A			D458_J4	D458parental								Untested	Somatic	Phase_I	WXS	none			Illumina GAIIx	D458_J4	D458parental	g.chr12:89484G>A								AC215219.1 (16162 upstream) : AC026369.1 (57567 downstream)
Unknown	0	broad.mit.edu	37	12	93714	93714	+	IGR	SNP	C	C	T			D458_J4	D458parental								Untested	Somatic	Phase_I	WXS	none			Illumina GAIIx	D458_J4	D458parental	g.chr12:93714C>T								AC215219.1 (20392 upstream) : AC026369.1 (53337 downstream)
PRMT8	56341	broad.mit.edu	37	12	3600763	3600763	+	5'UTR	SNP	T	T	A			D458_J4	D458parental								Untested	Somatic	Phase_I	WXS	none			Illumina GAIIx	D458_J4	D458parental	g.chr12:3600763T>A	ENST00000382622.3	+	0	362				PRMT8_ENST00000452611.2_Intron	NM_019854.4	NP_062828.3	Q9NR22	ANM8_HUMAN	protein arginine methyltransferase 8
DYRK4	8798	broad.mit.edu	37	12	4708846	4708846	+	Intron	SNP	T	T	A			D458_J4	D458parental								Untested	Somatic	Phase_I	WXS	none			Illumina GAIIx	D458_J4	D458parental	g.chr12:4708846T>A	ENST00000540757.2	+	8	859				DYRK4_ENST00000010132.5_Intron|DYRK4_ENST00000543431.1_Intron	NM_001282285.1|NM_001282286.1|NM_003845.1	NP_001269214.1|NP_001269215.1|NP_003836.1	Q9NR20	DYRK4_HUMAN	dual-specificity tyrosine-(Y)-phosphorylation regulated kinase 4
EIF2S3L	0	broad.mit.edu	37	12	10658390	10658390	+	5'Flank	SNP	G	G	A			D458_J4	D458parental								Untested	Somatic	Phase_I	WXS	none			Illumina GAIIx	D458_J4	D458parental	g.chr12:10658390G>A	ENST00000538173.1	+	0	0				EIF2S3L_ENST00000322446.3_5'UTR			Q2VIR3	IF2GL_HUMAN
BCL2L14	79370	broad.mit.edu	37	12	12251715	12251715	+	Intron	SNP	C	C	T			D458_J4	D458parental								Untested	Somatic	Phase_I	WXS	none			Illumina GAIIx	D458_J4	D458parental	g.chr12:12251715C>T	ENST00000308721.5	+	6	1151				BCL2L14_ENST00000266434.4_Intron|BCL2L14_ENST00000396367.1_Intron|BCL2L14_ENST00000586576.1_Intron|BCL2L14_ENST00000589718.1_Intron|BCL2L14_ENST00000396369.1_Intron	NM_138723.1	NP_620049.1	Q9BZR8	B2L14_HUMAN	BCL2-like 14 (apoptosis facilitator)
PLEKHA5	54477	broad.mit.edu	37	12	19475335	19475335	+	Intron	SNP	T	T	C			D458_J4	D458parental								Untested	Somatic	Phase_I	WXS	none			Illumina GAIIx	D458_J4	D458parental	g.chr12:19475335T>C	ENST00000299275.6	+	14	1995				PLEKHA5_ENST00000317589.4_Intron|PLEKHA5_ENST00000355397.3_Intron|PLEKHA5_ENST00000538714.1_Intron|PLEKHA5_ENST00000539256.1_Intron|PLEKHA5_ENST00000543806.1_Intron|PLEKHA5_ENST00000429027.2_Intron|PLEKHA5_ENST00000424268.1_Intron|PLEKHA5_ENST00000359180.3_Intron	NM_019012.5	NP_061885.2	Q9HAU0	PKHA5_HUMAN	pleckstrin homology domain containing, family A member 5
DDX11	1663	broad.mit.edu	37	12	31242592	31242592	+	Intron	SNP	C	C	G			D458_J4	D458parental								Untested	Somatic	Phase_I	WXS	none			Illumina GAIIx	D458_J4	D458parental	g.chr12:31242592C>G	ENST00000407793.2	+	8	1131				DDX11_ENST00000545668.1_Intron|DDX11_ENST00000251758.5_Intron|DDX11_ENST00000228264.6_Intron|DDX11_ENST00000350437.4_Intron|DDX11_ENST00000542838.1_Intron	NM_030653.3|NM_152438.1	NP_085911.2|NP_689651.1	Q96FC9	DDX11_HUMAN	DEAD/H (Asp-Glu-Ala-Asp/His) box helicase 11
Unknown	0	broad.mit.edu	37	12	53124487	53124487	+	IGR	SNP	C	C	A			D458_J4	D458parental								Untested	Somatic	Phase_I	WXS	none			Illumina GAIIx	D458_J4	D458parental	g.chr12:53124487C>A								KRT77 (27240 upstream) : KRT76 (37451 downstream)
UTP20	27340	broad.mit.edu	37	12	101687073	101687073	+	Intron	SNP	A	A	G			D458_J4	D458parental								Untested	Somatic	Phase_I	WXS	none			Illumina GAIIx	D458_J4	D458parental	g.chr12:101687073A>G	ENST00000261637.4	+	11	1425					NM_014503.2	NP_055318.2	O75691	UTP20_HUMAN	UTP20, small subunit (SSU) processome component, homolog (yeast)
Unknown	0	broad.mit.edu	37	13	24547182	24547182	+	IGR	SNP	A	A	G			D458_J4	D458parental								Untested	Somatic	Phase_I	WXS	none			Illumina GAIIx	D458_J4	D458parental	g.chr13:24547182A>G								ANKRD20A19P (26261 upstream) : RP11-307N16.6 (6656 downstream)
Unknown	0	broad.mit.edu	37	13	24547196	24547196	+	IGR	SNP	C	C	T			D458_J4	D458parental								Untested	Somatic	Phase_I	WXS	none			Illumina GAIIx	D458_J4	D458parental	g.chr13:24547196C>T								ANKRD20A19P (26275 upstream) : RP11-307N16.6 (6642 downstream)
STARD13	90627	broad.mit.edu	37	13	33679979	33679979	+	Intron	SNP	A	A	T			D458_J4	D458parental								Untested	Somatic	Phase_I	WXS	none			Illumina GAIIx	D458_J4	D458parental	g.chr13:33679979A>T	ENST00000336934.5	-	14	3341				STARD13_ENST00000399365.3_Intron|STARD13_ENST00000255486.4_Intron	NM_001243476.1|NM_178006.3	NP_001230405.1|NP_821074.1	Q9Y3M8	STA13_HUMAN	StAR-related lipid transfer (START) domain containing 13
Unknown	0	broad.mit.edu	37	13	41475547	41475547	+	IGR	SNP	T	T	G			D458_J4	D458parental								Untested	Somatic	Phase_I	WXS	none			Illumina GAIIx	D458_J4	D458parental	g.chr13:41475547T>G								TPTE2P5 (46420 upstream) : SUGT1P3 (10475 downstream)
Unknown	0	broad.mit.edu	37	13	50466990	50466990	+	IGR	SNP	T	T	C			D458_J4	D458parental								Untested	Somatic	Phase_I	WXS	none			Illumina GAIIx	D458_J4	D458parental	g.chr13:50466990T>C								RNY4P30 (3126 upstream) : RNY4P9 (15779 downstream)
Unknown	0	broad.mit.edu	37	13	103392333	103392333	+	IGR	SNP	T	T	C			D458_J4	D458parental								Untested	Somatic	Phase_I	WXS	none			Illumina GAIIx	D458_J4	D458parental	g.chr13:103392333T>C								CCDC168 (3174 upstream) : LINC00283 (3006 downstream)
CARS2	79587	broad.mit.edu	37	13	111340040	111340040	+	Intron	SNP	A	A	G			D458_J4	D458parental								Untested	Somatic	Phase_I	WXS	none			Illumina GAIIx	D458_J4	D458parental	g.chr13:111340040A>G	ENST00000257347.4	-	5	635				CARS2_ENST00000535398.1_Intron	NM_024537.2	NP_078813.1	Q9HA77	SYCM_HUMAN	cysteinyl-tRNA synthetase 2, mitochondrial (putative)
NDRG2	57447	broad.mit.edu	37	14	21488239	21488239	+	Intron	SNP	G	G	C			D458_J4	D458parental								Untested	Somatic	Phase_I	WXS	none			Illumina GAIIx	D458_J4	D458parental	g.chr14:21488239G>C	ENST00000556147.1	-	9	1496				NDRG2_ENST00000397844.2_Intron|NDRG2_ENST00000397847.2_Intron|NDRG2_ENST00000554143.1_Intron|NDRG2_ENST00000555158.1_Intron|NDRG2_ENST00000397858.1_Intron|NDRG2_ENST00000553503.1_Intron|NDRG2_ENST00000298684.5_Intron|NDRG2_ENST00000403829.3_Intron|NDRG2_ENST00000397855.3_Intron|NDRG2_ENST00000298687.5_Intron|NDRG2_ENST00000350792.3_Intron|NDRG2_ENST00000360463.3_Intron|NDRG2_ENST00000397856.3_Int…			Q9UN36	NDRG2_HUMAN	NDRG family member 2
TRAJ53	28702	broad.mit.edu	37	14	22951264	22951264	+	RNA	SNP	C	C	G			D458_J4	D458parental								Untested	Somatic	Phase_I	WXS	none			Illumina GAIIx	D458_J4	D458parental	g.chr14:22951264C>G	ENST00000390485.1	+	0	0				AE000661.37_ENST00000556777.1_RNA|AE000661.37_ENST00000514473.2_RNA|TRAJ56_ENST00000390483.1_RNA|TRAJ54_ENST00000390484.1_RNA					T cell receptor alpha joining 53
MYH6	4624	broad.mit.edu	37	14	23863221	23863221	+	Intron	SNP	G	G	T			D458_J4	D458parental								Untested	Somatic	Phase_I	WXS	none			Illumina GAIIx	D458_J4	D458parental	g.chr14:23863221G>T	ENST00000356287.3	-	20	2715				MYH6_ENST00000405093.3_Intron			P13533	MYH6_HUMAN	myosin, heavy chain 6, cardiac muscle, alpha
ZFYVE26	23503	broad.mit.edu	37	14	68265697	68265697	+	Intron	SNP	T	T	G			D458_J4	D458parental								Untested	Somatic	Phase_I	WXS	none			Illumina GAIIx	D458_J4	D458parental	g.chr14:68265697T>G	ENST00000347230.4	-	11	1778				ZFYVE26_ENST00000555452.1_Intron	NM_015346.3	NP_056161.2	Q68DK2	ZFY26_HUMAN	zinc finger, FYVE domain containing 26
TMEM63C	57156	broad.mit.edu	37	14	77685790	77685790	+	Intron	SNP	G	G	A			D458_J4	D458parental								Untested	Somatic	Phase_I	WXS	none			Illumina GAIIx	D458_J4	D458parental	g.chr14:77685790G>A	ENST00000298351.4	+	4	294				RP11-463C8.4_ENST00000557752.1_Intron	NM_020431.2	NP_065164.2	Q9P1W3	CSC1_HUMAN	transmembrane protein 63C
C14orf178	283579	broad.mit.edu	37	14	78234778	78234778	+	Intron	SNP	T	T	A			D458_J4	D458parental								Untested	Somatic	Phase_I	WXS	none			Illumina GAIIx	D458_J4	D458parental	g.chr14:78234778T>A	ENST00000355883.3	+	2	283				C14orf178_ENST00000557011.1_Intron|C14orf178_ENST00000439131.2_Intron|C14orf178_ENST00000556047.1_Intron	NM_174943.3	NP_777603.1	Q8N769	CN178_HUMAN	chromosome 14 open reading frame 178
C14orf178	283579	broad.mit.edu	37	14	78234784	78234784	+	Intron	SNP	A	A	T			D458_J4	D458parental								Untested	Somatic	Phase_I	WXS	none			Illumina GAIIx	D458_J4	D458parental	g.chr14:78234784A>T	ENST00000355883.3	+	2	283				C14orf178_ENST00000557011.1_Intron|C14orf178_ENST00000439131.2_Intron|C14orf178_ENST00000556047.1_Intron	NM_174943.3	NP_777603.1	Q8N769	CN178_HUMAN	chromosome 14 open reading frame 178
Unknown	0	broad.mit.edu	37	14	106133061	106133061	+	IGR	SNP	C	C	A			D458_J4	D458parental								Untested	Somatic	Phase_I	WXS	none			Illumina GAIIx	D458_J4	D458parental	g.chr14:106133061C>A								RP11-731F5.2 (17667 upstream) : AL928768.3 (37239 downstream)
IGHV3-9	28451	broad.mit.edu	37	14	106552841	106552841	+	RNA	SNP	C	C	G			D458_J4	D458parental								Untested	Somatic	Phase_I	WXS	none			Illumina GAIIx	D458_J4	D458parental	g.chr14:106552841C>G	ENST00000390600.2	-	0	0									immunoglobulin heavy variable 3-9
IGHV3-9	28451	broad.mit.edu	37	14	106552849	106552849	+	RNA	SNP	G	G	A			D458_J4	D458parental								Untested	Somatic	Phase_I	WXS	none			Illumina GAIIx	D458_J4	D458parental	g.chr14:106552849G>A	ENST00000390600.2	-	0	0									immunoglobulin heavy variable 3-9
Unknown	0	broad.mit.edu	37	15	20138370	20138370	+	IGR	SNP	G	G	A			D458_J4	D458parental								Untested	Somatic	Phase_I	WXS	none			Illumina GAIIx	D458_J4	D458parental	g.chr15:20138370G>A								RNU6-978P (49401 upstream) : IGHV1OR15-9 (31548 downstream)
HERC2P3	283755	broad.mit.edu	37	15	20588470	20588470	+	RNA	SNP	G	G	T			D458_J4	D458parental								Untested	Somatic	Phase_I	WXS	none			Illumina GAIIx	D458_J4	D458parental	g.chr15:20588470G>T	ENST00000428453.1	-	0	4280							Q9BVR0	HRC23_HUMAN	hect domain and RLD 2 pseudogene 3
HERC2P3	283755	broad.mit.edu	37	15	20663293	20663293	+	RNA	SNP	A	A	G			D458_J4	D458parental								Untested	Somatic	Phase_I	WXS	none			Illumina GAIIx	D458_J4	D458parental	g.chr15:20663293A>G	ENST00000428453.1	-	0	1089							Q9BVR0	HRC23_HUMAN	hect domain and RLD 2 pseudogene 3
Unknown	0	broad.mit.edu	37	15	21936464	21936464	+	IGR	SNP	C	C	T			D458_J4	D458parental								Untested	Somatic	Phase_I	WXS	none			Illumina GAIIx	D458_J4	D458parental	g.chr15:21936464C>T								RP11-854K16.3 (601040 upstream) : RP11-32B5.7 (4682 downstream)
GOLGA8K	653125	broad.mit.edu	37	15	32686596	32686596	+	Intron	SNP	A	A	G			D458_J4	D458parental								Untested	Somatic	Phase_I	WXS	none			Illumina GAIIx	D458_J4	D458parental	g.chr15:32686596A>G	ENST00000512626.2	-	15	1277				RN7SL185P_ENST00000492212.2_RNA|AC139426.1_ENST00000408517.1_RNA					golgin A8 family, member K
Unknown	0	broad.mit.edu	37	15	82620307	82620307	+	IGR	SNP	G	G	T			D458_J4	D458parental								Untested	Somatic	Phase_I	WXS	none			Illumina GAIIx	D458_J4	D458parental	g.chr15:82620307G>T								RP13-98N21.3 (22155 upstream) : GOLGA6L10 (14822 downstream)
Z84812.4	0	broad.mit.edu	37	16	81736	81736	+	RNA	SNP	T	T	C			D458_J4	D458parental								Untested	Somatic	Phase_I	WXS	none			Illumina GAIIx	D458_J4	D458parental	g.chr16:81736T>C	ENST00000568710.1	-	0	434
TSC2	7249	broad.mit.edu	37	16	2112734	2112734	+	Intron	SNP	G	G	C			D458_J4	D458parental								Untested	Somatic	Phase_I	WXS	none			Illumina GAIIx	D458_J4	D458parental	g.chr16:2112734G>C	ENST00000219476.3	+	13	1991				TSC2_ENST00000568454.1_Intron|TSC2_ENST00000353929.4_Intron|TSC2_ENST00000382538.6_Intron|TSC2_ENST00000401874.2_Intron|TSC2_ENST00000439673.2_Intron|TSC2_ENST00000350773.4_Intron	NM_000548.3	NP_000539.2	P49815	TSC2_HUMAN	tuberous sclerosis 2
ANKS3	124401	broad.mit.edu	37	16	4751201	4751201	+	Intron	SNP	A	A	C			D458_J4	D458parental								Untested	Somatic	Phase_I	WXS	none			Illumina GAIIx	D458_J4	D458parental	g.chr16:4751201A>C	ENST00000304283.4	-	11	1414				ANKS3_ENST00000446014.2_Intron|ANKS3_ENST00000450067.2_Intron|ANKS3_ENST00000585773.1_Intron	NM_133450.3	NP_597707.1	Q6ZW76	ANKS3_HUMAN	ankyrin repeat and sterile alpha motif domain containing 3
ANKS3	124401	broad.mit.edu	37	16	4751235	4751235	+	Intron	SNP	A	A	C			D458_J4	D458parental								Untested	Somatic	Phase_I	WXS	none			Illumina GAIIx	D458_J4	D458parental	g.chr16:4751235A>C	ENST00000304283.4	-	11	1414				ANKS3_ENST00000446014.2_Intron|ANKS3_ENST00000450067.2_Intron|ANKS3_ENST00000585773.1_Intron	NM_133450.3	NP_597707.1	Q6ZW76	ANKS3_HUMAN	ankyrin repeat and sterile alpha motif domain containing 3
SNX29P2	440352	broad.mit.edu	37	16	29353887	29353887	+	lincRNA	SNP	G	G	A			D458_J4	D458parental								Untested	Somatic	Phase_I	WXS	none			Illumina GAIIx	D458_J4	D458parental	g.chr16:29353887G>A	ENST00000398878.3	+	0	933							Q8IUI4	S29P2_HUMAN	sorting nexin 29 pseudogene 2
Unknown	0	broad.mit.edu	37	16	33951741	33951741	+	IGR	SNP	C	C	T			D458_J4	D458parental								Untested	Somatic	Phase_I	WXS	none			Illumina GAIIx	D458_J4	D458parental	g.chr16:33951741C>T								AC136932.2 (5720 upstream) : LINC00273 (9310 downstream)
LINC00273	649159	broad.mit.edu	37	16	33961812	33961812	+	lincRNA	SNP	C	C	G			D458_J4	D458parental								Untested	Somatic	Phase_I	WXS	none			Illumina GAIIx	D458_J4	D458parental	g.chr16:33961812C>G	ENST00000539813.1	-	0	691				AC136932.1_ENST00000385251.1_RNA	NR_038368.1				long intergenic non-protein coding RNA 273
Unknown	0	broad.mit.edu	37	16	46387403	46387403	+	IGR	SNP	G	G	A			D458_J4	D458parental								Untested	Somatic	Phase_I	WXS	none			Illumina GAIIx	D458_J4	D458parental	g.chr16:46387403G>A								None (None upstream) : ANKRD26P1 (115849 downstream)
Unknown	0	broad.mit.edu	37	16	46391941	46391941	+	IGR	SNP	G	G	A			D458_J4	D458parental								Untested	Somatic	Phase_I	WXS	none			Illumina GAIIx	D458_J4	D458parental	g.chr16:46391941G>A								None (None upstream) : ANKRD26P1 (111311 downstream)
Unknown	0	broad.mit.edu	37	16	46403635	46403635	+	IGR	SNP	C	C	G			D458_J4	D458parental								Untested	Somatic	Phase_I	WXS	none			Illumina GAIIx	D458_J4	D458parental	g.chr16:46403635C>G								None (None upstream) : ANKRD26P1 (99617 downstream)
Unknown	0	broad.mit.edu	37	16	46403670	46403670	+	IGR	SNP	A	A	G			D458_J4	D458parental								Untested	Somatic	Phase_I	WXS	none			Illumina GAIIx	D458_J4	D458parental	g.chr16:46403670A>G								None (None upstream) : ANKRD26P1 (99582 downstream)
Unknown	0	broad.mit.edu	37	16	46403717	46403717	+	IGR	SNP	A	A	T			D458_J4	D458parental								Untested	Somatic	Phase_I	WXS	none			Illumina GAIIx	D458_J4	D458parental	g.chr16:46403717A>T								None (None upstream) : ANKRD26P1 (99535 downstream)
Unknown	0	broad.mit.edu	37	16	46404581	46404581	+	IGR	SNP	C	C	G			D458_J4	D458parental								Untested	Somatic	Phase_I	WXS	none			Illumina GAIIx	D458_J4	D458parental	g.chr16:46404581C>G								None (None upstream) : ANKRD26P1 (98671 downstream)
Unknown	0	broad.mit.edu	37	16	46405159	46405159	+	IGR	SNP	T	T	G			D458_J4	D458parental								Untested	Somatic	Phase_I	WXS	none			Illumina GAIIx	D458_J4	D458parental	g.chr16:46405159T>G								None (None upstream) : ANKRD26P1 (98093 downstream)
Unknown	0	broad.mit.edu	37	16	46432785	46432785	+	IGR	SNP	T	T	A			D458_J4	D458parental								Untested	Somatic	Phase_I	WXS	none			Illumina GAIIx	D458_J4	D458parental	g.chr16:46432785T>A								None (None upstream) : ANKRD26P1 (70467 downstream)
NUP93	9688	broad.mit.edu	37	16	56849793	56849793	+	Intron	SNP	C	C	G			D458_J4	D458parental								Untested	Somatic	Phase_I	WXS	none			Illumina GAIIx	D458_J4	D458parental	g.chr16:56849793C>G	ENST00000308159.5	+	6	610				NUP93_ENST00000542526.1_Intron|NUP93_ENST00000569842.1_Intron|NUP93_ENST00000564887.1_Intron	NM_014669.4	NP_055484.3	Q8N1F7	NUP93_HUMAN	nucleoporin 93kDa
PDPR	55066	broad.mit.edu	37	16	70182499	70182499	+	Intron	SNP	C	C	A			D458_J4	D458parental								Untested	Somatic	Phase_I	WXS	none			Illumina GAIIx	D458_J4	D458parental	g.chr16:70182499C>A	ENST00000288050.4	+	17	3009				PDPR_ENST00000562100.1_Intron|PDPR_ENST00000542659.1_Intron|PDPR_ENST00000567046.1_Intron|PDPR_ENST00000398122.3_Intron|PDPR_ENST00000568530.1_Intron	NM_017990.3	NP_060460.4	Q8NCN5	PDPR_HUMAN	pyruvate dehydrogenase phosphatase regulatory subunit
ZFHX3	463	broad.mit.edu	37	16	72863641	72863641	+	Intron	SNP	C	C	A			D458_J4	D458parental								Untested	Somatic	Phase_I	WXS	none			Illumina GAIIx	D458_J4	D458parental	g.chr16:72863641C>A	ENST00000268489.5	-	5	4202				ZFHX3_ENST00000397992.5_Intron	NM_006885.3	NP_008816.3	Q15911	ZFHX3_HUMAN	zinc finger homeobox 3
OSGIN1	29948	broad.mit.edu	37	16	83984636	83984636	+	Intron	SNP	T	T	C			D458_J4	D458parental								Untested	Somatic	Phase_I	WXS	none			Illumina GAIIx	D458_J4	D458parental	g.chr16:83984636T>C	ENST00000343939.2	+	2	440				OSGIN1_ENST00000565123.1_5'Flank|OSGIN1_ENST00000361711.3_Intron|RP11-505K9.4_ENST00000561562.1_Intron|OSGIN1_ENST00000393306.1_5'Flank|RP11-505K9.4_ENST00000566309.1_Intron			Q9UJX0	OSGI1_HUMAN	oxidative stress induced growth inhibitor 1
CTD-2303H24.2	0	broad.mit.edu	37	17	18445547	18445547	+	RNA	SNP	G	G	A			D458_J4	D458parental								Untested	Somatic	Phase_I	WXS	none			Illumina GAIIx	D458_J4	D458parental	g.chr17:18445547G>A	ENST00000425211.1	-	0	0
FBXW10	10517	broad.mit.edu	37	17	18659312	18659312	+	Intron	SNP	A	A	T			D458_J4	D458parental								Untested	Somatic	Phase_I	WXS	none			Illumina GAIIx	D458_J4	D458parental	g.chr17:18659312A>T	ENST00000395665.4	+	6	1343				FBXW10_ENST00000395667.1_Intron|FBXW10_ENST00000301938.4_Intron|FBXW10_ENST00000308799.4_Intron			Q5XX13	FBW10_HUMAN	F-box and WD repeat domain containing 10
FBXW10	10517	broad.mit.edu	37	17	18682632	18682632	+	3'UTR	SNP	A	A	G			D458_J4	D458parental								Untested	Somatic	Phase_I	WXS	none			Illumina GAIIx	D458_J4	D458parental	g.chr17:18682632A>G	ENST00000395665.4	+	0	3401				FBXW10_ENST00000395667.1_3'UTR|TVP23B_ENST00000307767.8_5'Flank|TVP23B_ENST00000476139.1_5'Flank|FBXW10_ENST00000301938.4_3'UTR|TVP23B_ENST00000574226.1_5'Flank|FBXW10_ENST00000308799.4_3'UTR			Q5XX13	FBW10_HUMAN	F-box and WD repeat domain containing 10
AC008088.4	0	broad.mit.edu	37	17	20436107	20436107	+	lincRNA	SNP	C	C	A			D458_J4	D458parental								Untested	Somatic	Phase_I	WXS	none			Illumina GAIIx	D458_J4	D458parental	g.chr17:20436107C>A	ENST00000563569.1	-	0	0
Unknown	0	broad.mit.edu	37	17	21518879	21518879	+	IGR	SNP	G	G	A			D458_J4	D458parental								Untested	Somatic	Phase_I	WXS	none			Illumina GAIIx	D458_J4	D458parental	g.chr17:21518879G>A								AC138710.1 (37708 upstream) : UBBP4 (210721 downstream)
RP11-744K17.9	0	broad.mit.edu	37	17	21904125	21904125	+	lincRNA	SNP	G	G	A			D458_J4	D458parental								Untested	Somatic	Phase_I	WXS	none			Illumina GAIIx	D458_J4	D458parental	g.chr17:21904125G>A	ENST00000581223.2	+	0	0					NR_027084.1
Unknown	0	broad.mit.edu	37	17	25538744	25538744	+	IGR	SNP	A	A	G			D458_J4	D458parental								Untested	Somatic	Phase_I	WXS	none			Illumina GAIIx	D458_J4	D458parental	g.chr17:25538744A>G								RP11-260A9.6 (211793 upstream) : RP11-663N22.1 (26140 downstream)
NLK	51701	broad.mit.edu	37	17	26473436	26473436	+	Intron	SNP	T	T	C			D458_J4	D458parental								Untested	Somatic	Phase_I	WXS	none			Illumina GAIIx	D458_J4	D458parental	g.chr17:26473436T>C	ENST00000407008.3	+	3	1362					NM_016231.4	NP_057315.3	Q9UBE8	NLK_HUMAN	nemo-like kinase
TMIGD1	388364	broad.mit.edu	37	17	28646046	28646046	+	Intron	SNP	C	C	A			D458_J4	D458parental								Untested	Somatic	Phase_I	WXS	none			Illumina GAIIx	D458_J4	D458parental	g.chr17:28646046C>A	ENST00000328886.4	-	5	713				TMIGD1_ENST00000538566.2_Intron	NM_206832.1	NP_996663.1	Q6UXZ0	TMIG1_HUMAN	transmembrane and immunoglobulin domain containing 1
CCL13	6357	broad.mit.edu	37	17	32684649	32684649	+	Intron	SNP	C	C	T			D458_J4	D458parental								Untested	Somatic	Phase_I	WXS	none			Illumina GAIIx	D458_J4	D458parental	g.chr17:32684649C>T	ENST00000225844.2	+	2	266					NM_005408.2	NP_005399.1	Q99616	CCL13_HUMAN	chemokine (C-C motif) ligand 13
CRHR1	1394	broad.mit.edu	37	17	43718079	43718079	+	Intron	SNP	A	A	G			D458_J4	D458parental								Untested	Somatic	Phase_I	WXS	none			Illumina GAIIx	D458_J4	D458parental	g.chr17:43718079A>G	ENST00000293493.7	+	2	396				CRHR1_ENST00000339069.5_Intron|CRHR1-IT1_ENST00000455565.1_RNA|RP11-105N13.4_ENST00000587305.1_RNA	NM_001256299.1	NP_001243228.1	P34998	CRFR1_HUMAN	corticotropin releasing hormone receptor 1
Unknown	0	broad.mit.edu	37	17	48016581	48016581	+	IGR	SNP	A	A	T			D458_J4	D458parental								Untested	Somatic	Phase_I	WXS	none			Illumina GAIIx	D458_J4	D458parental	g.chr17:48016581A>T								RP11-304F15.6 (6299 upstream) : RNU6-1313P (26857 downstream)
INTS2	57508	broad.mit.edu	37	17	60004060	60004060	+	Intron	SNP	C	C	A			D458_J4	D458parental								Untested	Somatic	Phase_I	WXS	none			Illumina GAIIx	D458_J4	D458parental	g.chr17:60004060C>A	ENST00000444766.3	-	2	82				INTS2_ENST00000251334.6_Intron	NM_020748.2	NP_065799	Q9H0H0	INT2_HUMAN	integrator complex subunit 2
2017-09-09	10801	broad.mit.edu	37	17	75478181	75478181	+	Intron	SNP	G	G	C			D458_J4	D458parental								Untested	Somatic	Phase_I	WXS	none			Illumina GAIIx	D458_J4	D458parental	g.chr17:75478181G>C	ENST00000427177.1	+	4	847				SEPT9_ENST00000541152.2_Intron|SEPT9_ENST00000427180.1_Intron|SEPT9_ENST00000591198.1_Intron|SEPT9_ENST00000585930.1_Intron|SEPT9_ENST00000427674.2_Intron|SEPT9_ENST00000329047.8_Intron|SEPT9_ENST00000592951.1_Intron|SEPT9_ENST00000592420.1_Intron|SEPT9_ENST00000449803.2_Intron|SEPT9_ENST00000431235.2_Intron|SEPT9_ENST00000423034.2_Intron|SEPT9_ENST00000588690.1_Intron|SEPT9_ENST00000590294.1_Int…	NM_001113491.1	NP_001106963.1	Q9UHD8	SEPT9_HUMAN	septin 9
ANKRD20A5P	440482	broad.mit.edu	37	18	14186572	14186572	+	RNA	SNP	G	G	A			D458_J4	D458parental								Untested	Somatic	Phase_I	WXS	none			Illumina GAIIx	D458_J4	D458parental	g.chr18:14186572G>A	ENST00000581935.1	+	0	2089							A0PJZ0	A20A5_HUMAN	ankyrin repeat domain 20 family, member A5, pseudogene
Unknown	0	broad.mit.edu	37	18	18518150	18518150	+	IGR	SNP	C	C	T			D458_J4	D458parental								Untested	Somatic	Phase_I	WXS	none			Illumina GAIIx	D458_J4	D458parental	g.chr18:18518150C>T								None (None upstream) : ROCK1 (8716 downstream)
DYM	54808	broad.mit.edu	37	18	46606240	46606240	+	Intron	SNP	T	T	C			D458_J4	D458parental								Untested	Somatic	Phase_I	WXS	none			Illumina GAIIx	D458_J4	D458parental	g.chr18:46606240T>C	ENST00000269445.6	-	16	2318				DYM_ENST00000442713.2_Intron	NM_017653.3	NP_060123.3	Q7RTS9	DYM_HUMAN	dymeclin
DYM	54808	broad.mit.edu	37	18	46606244	46606244	+	Intron	SNP	C	C	A			D458_J4	D458parental								Untested	Somatic	Phase_I	WXS	none			Illumina GAIIx	D458_J4	D458parental	g.chr18:46606244C>A	ENST00000269445.6	-	16	2318				DYM_ENST00000442713.2_Intron	NM_017653.3	NP_060123.3	Q7RTS9	DYM_HUMAN	dymeclin
ATP8B1	5205	broad.mit.edu	37	18	55386917	55386917	+	Intron	SNP	A	A	G			D458_J4	D458parental								Untested	Somatic	Phase_I	WXS	none			Illumina GAIIx	D458_J4	D458parental	g.chr18:55386917A>G	ENST00000283684.4	-	1	181				RP11-35G9.3_ENST00000599199.1_RNA|ATP8B1_ENST00000536015.1_Intron|RP11-35G9.5_ENST00000588925.1_RNA			O43520	AT8B1_HUMAN	ATPase, aminophospholipid transporter, class I, type 8B, member 1
LMNB2	84823	broad.mit.edu	37	19	2433767	2433767	+	Intron	SNP	G	G	A			D458_J4	D458parental								Untested	Somatic	Phase_I	WXS	none			Illumina GAIIx	D458_J4	D458parental	g.chr19:2433767G>A	ENST00000582871.1	-	8	1509				LMNB2_ENST00000475819.1_5'Flank|LMNB2_ENST00000325327.3_Intron	NM_032737.3	NP_116126.3	Q03252	LMNB2_HUMAN	lamin B2
ATCAY	85300	broad.mit.edu	37	19	3913874	3913874	+	Intron	SNP	A	A	C			D458_J4	D458parental								Untested	Somatic	Phase_I	WXS	none			Illumina GAIIx	D458_J4	D458parental	g.chr19:3913874A>C	ENST00000450849.2	+	9	1432				ATCAY_ENST00000600960.1_Intron|ATCAY_ENST00000301260.6_Intron|ATCAY_ENST00000398448.3_Intron	NM_033064.4	NP_149053.1	Q86WG3	ATCAY_HUMAN	ataxia, cerebellar, Cayman type
ZNF763	284390	broad.mit.edu	37	19	12088011	12088011	+	Intron	SNP	A	A	G			D458_J4	D458parental								Untested	Somatic	Phase_I	WXS	none			Illumina GAIIx	D458_J4	D458parental	g.chr19:12088011A>G	ENST00000358987.3	+	2	257				ZNF763_ENST00000592625.1_Intron|ZNF763_ENST00000590798.1_Intron|ZNF763_ENST00000545530.1_Intron|ZNF763_ENST00000591944.1_Intron|ZNF763_ENST00000343949.5_Intron|ZNF763_ENST00000538752.1_Intron			Q0D2J5	ZN763_HUMAN	zinc finger protein 763
TECR	9524	broad.mit.edu	37	19	14675147	14675147	+	Intron	SNP	A	A	C			D458_J4	D458parental								Untested	Somatic	Phase_I	WXS	none			Illumina GAIIx	D458_J4	D458parental	g.chr19:14675147A>C	ENST00000215567.5	+	7	626				TECR_ENST00000596073.1_Intron|TECR_ENST00000600083.1_Intron|TECR_ENST00000436007.2_Intron	NM_138501.5	NP_612510.1	Q9NZ01	TECR_HUMAN	trans-2,3-enoyl-CoA reductase
Unknown	0	broad.mit.edu	37	19	18029901	18029901	+	IGR	SNP	C	C	T			D458_J4	D458parental								Untested	Somatic	Phase_I	WXS	none			Illumina GAIIx	D458_J4	D458parental	g.chr19:18029901C>T								SLC5A5 (23918 upstream) : CCDC124 (13923 downstream)
ZNF98	148198	broad.mit.edu	37	19	22605147	22605147	+	5'UTR	SNP	A	A	C			D458_J4	D458parental								Untested	Somatic	Phase_I	WXS	none			Illumina GAIIx	D458_J4	D458parental	g.chr19:22605147A>C	ENST00000357774.5	-	0	1				ZNF98_ENST00000601553.1_5'UTR|AC011516.1_ENST00000599129.1_lincRNA	NM_001098626.1	NP_001092096.1	A6NK75	ZNF98_HUMAN	zinc finger protein 98
Unknown	0	broad.mit.edu	37	19	27734374	27734374	+	IGR	SNP	G	G	C			D458_J4	D458parental								Untested	Somatic	Phase_I	WXS	none			Illumina GAIIx	D458_J4	D458parental	g.chr19:27734374G>C								None (None upstream) : CTB-151G24.1 (395016 downstream)
URI1	8725	broad.mit.edu	37	19	30412197	30412197	+	5'Flank	SNP	G	G	C			D458_J4	D458parental								Untested	Somatic	Phase_I	WXS	none			Illumina GAIIx	D458_J4	D458parental	g.chr19:30412197G>C	ENST00000360605.4	+	0	0					NM_001252641.1	NP_001239570.1	O94763	RMP_HUMAN	URI1, prefoldin-like chaperone
CEP89	84902	broad.mit.edu	37	19	33444511	33444511	+	Intron	SNP	T	T	C			D458_J4	D458parental								Untested	Somatic	Phase_I	WXS	none			Illumina GAIIx	D458_J4	D458parental	g.chr19:33444511T>C	ENST00000305768.5	-	4	581				CEP89_ENST00000590597.2_Intron	NM_032816.3	NP_116205.3	Q96ST8	CEP89_HUMAN	centrosomal protein 89kDa
RYR1	6261	broad.mit.edu	37	19	39026769	39026769	+	Intron	SNP	A	A	C			D458_J4	D458parental								Untested	Somatic	Phase_I	WXS	none			Illumina GAIIx	D458_J4	D458parental	g.chr19:39026769A>C	ENST00000359596.3	+	82	11590				RYR1_ENST00000355481.4_Intron|AC067969.2_ENST00000595853.1_RNA|RYR1_ENST00000360985.3_Intron			P21817	RYR1_HUMAN	ryanodine receptor 1 (skeletal)
RYR1	6261	broad.mit.edu	37	19	39026774	39026774	+	Intron	SNP	A	A	C			D458_J4	D458parental								Untested	Somatic	Phase_I	WXS	none			Illumina GAIIx	D458_J4	D458parental	g.chr19:39026774A>C	ENST00000359596.3	+	82	11590				RYR1_ENST00000355481.4_Intron|AC067969.2_ENST00000595853.1_RNA|RYR1_ENST00000360985.3_Intron			P21817	RYR1_HUMAN	ryanodine receptor 1 (skeletal)
IFNL2	282616	broad.mit.edu	37	19	39760336	39760336	+	Intron	SNP	T	T	G			D458_J4	D458parental								Untested	Somatic	Phase_I	WXS	none			Illumina GAIIx	D458_J4	D458parental	g.chr19:39760336T>G	ENST00000331982.5	+	5	475					NM_172138.1	NP_742150.1	Q8IZJ0	IFNL2_HUMAN	interferon, lambda 2
PAF1	54623	broad.mit.edu	37	19	39878953	39878953	+	Intron	SNP	T	T	A			D458_J4	D458parental								Untested	Somatic	Phase_I	WXS	none			Illumina GAIIx	D458_J4	D458parental	g.chr19:39878953T>A	ENST00000221265.3	-	11	1317				PAF1_ENST00000595564.1_Intron|PAF1_ENST00000221266.7_Intron|MED29_ENST00000315588.5_5'Flank	NM_019088.3	NP_061961.2	P28328	PEX2_HUMAN	Paf1, RNA polymerase II associated factor, homolog (S. cerevisiae)
CEACAM6	4680	broad.mit.edu	37	19	42270024	42270024	+	Intron	SNP	A	A	G			D458_J4	D458parental								Untested	Somatic	Phase_I	WXS	none			Illumina GAIIx	D458_J4	D458parental	g.chr19:42270024A>G	ENST00000199764.6	+	5	1176				AC011513.4_ENST00000601409.1_RNA	NM_002483.4	NP_002474.3	P40199	CEAM6_HUMAN	carcinoembryonic antigen-related cell adhesion molecule 6 (non-specific cross reacting antigen)
KLK6	5653	broad.mit.edu	37	19	51462628	51462628	+	Intron	SNP	T	T	C			D458_J4	D458parental								Untested	Somatic	Phase_I	WXS	none			Illumina GAIIx	D458_J4	D458parental	g.chr19:51462628T>C	ENST00000376851.3	-	6	1022				KLK6_ENST00000376853.4_Intron|KLK6_ENST00000594641.1_Intron|KLK6_ENST00000391808.1_Intron|CTB-147C22.8_ENST00000601506.1_RNA|CTB-147C22.8_ENST00000594939.1_RNA|KLK6_ENST00000310157.2_Intron|KLK6_ENST00000456750.2_Intron	NM_001012964.1	NP_001012982.1	Q92876	KLK6_HUMAN	kallikrein-related peptidase 6
RFPL4AL1	729974	broad.mit.edu	37	19	56283473	56283473	+	Intron	SNP	A	A	C			D458_J4	D458parental								Untested	Somatic	Phase_I	WXS	none			Illumina GAIIx	D458_J4	D458parental	g.chr19:56283473A>C	ENST00000341750.4	+	2	330					NM_001277397.1	NP_001264326.1	F8VTS6	RFAL1_HUMAN	ret finger protein-like 4A-like 1
RAD21L1	642636	broad.mit.edu	37	20	1224835	1224835	+	Intron	SNP	C	C	G			D458_J4	D458parental								Untested	Somatic	Phase_I	WXS	none			Illumina GAIIx	D458_J4	D458parental	g.chr20:1224835C>G	ENST00000409241.1	+	11	1401				RAD21L1_ENST00000402452.1_Intron|RAD21L1_ENST00000381882.2_Intron	NM_001136566.2	NP_001130038.2	Q9H4I0	RD21L_HUMAN	RAD21-like 1 (S. pombe)
FAM182B	728882	broad.mit.edu	37	20	25848617	25848617	+	5'UTR	SNP	A	A	G			D458_J4	D458parental								Untested	Somatic	Phase_I	WXS	none			Illumina GAIIx	D458_J4	D458parental	g.chr20:25848617A>G	ENST00000478164.1	-	0	169				FAM182B_ENST00000376404.2_5'UTR			Q5T319	F182B_HUMAN	family with sequence similarity 182, member B
FRG1B	284802	broad.mit.edu	37	20	29623430	29623430	+	Intron	SNP	T	T	C			D458_J4	D458parental								Untested	Somatic	Phase_I	WXS	none			Illumina GAIIx	D458_J4	D458parental	g.chr20:29623430T>C	ENST00000278882.3	+	3	446				FRG1B_ENST00000439954.2_Intron|FRG1B_ENST00000358464.4_Intron			Q9BZ01	FRG1B_HUMAN	FSHD region gene 1 family, member B
FRG1B	284802	broad.mit.edu	37	20	29625769	29625769	+	Intron	SNP	C	C	T			D458_J4	D458parental								Untested	Somatic	Phase_I	WXS	none			Illumina GAIIx	D458_J4	D458parental	g.chr20:29625769C>T	ENST00000278882.3	+	5	496				FRG1B_ENST00000439954.2_Intron|FRG1B_ENST00000358464.4_Intron			Q9BZ01	FRG1B_HUMAN	FSHD region gene 1 family, member B
FRG1B	284802	broad.mit.edu	37	20	29625992	29625992	+	Intron	SNP	C	C	T			D458_J4	D458parental								Untested	Somatic	Phase_I	WXS	none			Illumina GAIIx	D458_J4	D458parental	g.chr20:29625992C>T	ENST00000278882.3	+	5	608				FRG1B_ENST00000439954.2_Intron|FRG1B_ENST00000358464.4_Intron			Q9BZ01	FRG1B_HUMAN	FSHD region gene 1 family, member B
ITCH	83737	broad.mit.edu	37	20	33092076	33092076	+	Intron	SNP	G	G	A			D458_J4	D458parental								Untested	Somatic	Phase_I	WXS	none			Illumina GAIIx	D458_J4	D458parental	g.chr20:33092076G>A	ENST00000262650.6	+	25	2675				ITCH_ENST00000535650.1_Intron|ITCH_ENST00000374864.4_Intron			Q96J02	ITCH_HUMAN	itchy E3 ubiquitin protein ligase
FAM65C	140876	broad.mit.edu	37	20	49204471	49204471	+	Intron	SNP	C	C	T			D458_J4	D458parental								Untested	Somatic	Phase_I	WXS	none			Illumina GAIIx	D458_J4	D458parental	g.chr20:49204471C>T	ENST00000327979.2	-	21	3061				MIR645_ENST00000385283.1_RNA|FAM65C_ENST00000462842.1_Intron|FAM65C_ENST00000045083.2_Intron|FAM65C_ENST00000535356.1_Intron			Q96MK2	FA65C_HUMAN	family with sequence similarity 65, member C
Unknown	0	broad.mit.edu	37	21	9649978	9649978	+	IGR	SNP	G	G	A			D458_J4	D458parental								Untested	Somatic	Phase_I	WXS	none			Illumina GAIIx	D458_J4	D458parental	g.chr21:9649978G>A								None (None upstream) : CR381670.1 (33212 downstream)
Unknown	0	broad.mit.edu	37	21	9650060	9650060	+	IGR	SNP	C	C	T			D458_J4	D458parental								Untested	Somatic	Phase_I	WXS	none			Illumina GAIIx	D458_J4	D458parental	g.chr21:9650060C>T								None (None upstream) : CR381670.1 (33130 downstream)
TPTE	7179	broad.mit.edu	37	21	10908787	10908787	+	Intron	SNP	G	G	T			D458_J4	D458parental								Untested	Somatic	Phase_I	WXS	none			Illumina GAIIx	D458_J4	D458parental	g.chr21:10908787G>T	ENST00000361285.4	-	23	1850				TPTE_ENST00000415664.2_Intron|TPTE_ENST00000342420.5_Intron|TPTE_ENST00000298232.7_Intron	NM_199261.2	NP_954870	P56180	TPTE_HUMAN	transmembrane phosphatase with tensin homology
TPTE	7179	broad.mit.edu	37	21	11021274	11021274	+	Intron	SNP	G	G	A			D458_J4	D458parental								Untested	Somatic	Phase_I	WXS	none			Illumina GAIIx	D458_J4	D458parental	g.chr21:11021274G>A	ENST00000415664.2	-	3	239				BAGE2_ENST00000470054.1_RNA			P56180	TPTE_HUMAN	transmembrane phosphatase with tensin homology
BAGE2	85319	broad.mit.edu	37	21	11097497	11097497	+	RNA	SNP	A	A	T			D458_J4	D458parental								Untested	Somatic	Phase_I	WXS	none			Illumina GAIIx	D458_J4	D458parental	g.chr21:11097497A>T	ENST00000470054.1	-	0	324							Q86Y30	BAGE2_HUMAN	B melanoma antigen family, member 2
DSCAM	1826	broad.mit.edu	37	21	41496306	41496306	+	Intron	SNP	C	C	A			D458_J4	D458parental								Untested	Somatic	Phase_I	WXS	none			Illumina GAIIx	D458_J4	D458parental	g.chr21:41496306C>A	ENST00000400454.1	-	20	4040					NM_001271534.1|NM_001389.3	NP_001258463.1|NP_001380.2	O60469	DSCAM_HUMAN	Down syndrome cell adhesion molecule
PCNT	5116	broad.mit.edu	37	21	47845992	47845992	+	Intron	SNP	T	T	C			D458_J4	D458parental								Untested	Somatic	Phase_I	WXS	none			Illumina GAIIx	D458_J4	D458parental	g.chr21:47845992T>C	ENST00000359568.5	+	33	7427				PCNT_ENST00000480896.1_Intron	NM_006031.5	NP_006022.3	O95613	PCNT_HUMAN	pericentrin
FAM230A	653203	broad.mit.edu	37	22	20715115	20715115	+	3'UTR	SNP	C	C	T			D458_J4	D458parental								Untested	Somatic	Phase_I	WXS	none			Illumina GAIIx	D458_J4	D458parental	g.chr22:20715115C>T	ENST00000434783.3	+	0	7031				USP41_ENST00000454608.2_Intron|USP41_ENST00000486536.2_Intron					family with sequence similarity 230, member A
EP300	2033	broad.mit.edu	37	22	41525892	41525892	+	Splice_Site	SNP	A	A	G			D458_J4	D458parental								Untested	Somatic	Phase_I	WXS	none			Illumina GAIIx	D458_J4	D458parental	g.chr22:41525892A>G	ENST00000263253.7	+	5	2387		c.e5-1			NM_001429.3	NP_001420.2	Q09472	EP300_HUMAN	E1A binding protein p300
PLXNB2	23654	broad.mit.edu	37	22	50719968	50719968	+	Intron	SNP	A	A	C			D458_J4	D458parental								Untested	Somatic	Phase_I	WXS	none			Illumina GAIIx	D458_J4	D458parental	g.chr22:50719968A>C	ENST00000449103.1	-	21	3663				PLXNB2_ENST00000359337.4_Intron|PLXNB2_ENST00000496720.1_5'Flank			O15031	PLXB2_HUMAN	plexin B2
STS	412	broad.mit.edu	37	X	7222928	7222928	+	Intron	SNP	C	C	A			D458_J4	D458parental								Untested	Somatic	Phase_I	WXS	none			Illumina GAIIx	D458_J4	D458parental	g.chrX:7222928C>A	ENST00000217961.4	+	7	1178					NM_000351.4	NP_000342.2	P08842	STS_HUMAN	steroid sulfatase (microsomal), isozyme S
GPR143	4935	broad.mit.edu	37	X	9709658	9709658	+	Intron	SNP	G	G	T			D458_J4	D458parental								Untested	Somatic	Phase_I	WXS	none			Illumina GAIIx	D458_J4	D458parental	g.chrX:9709658G>T	ENST00000467482.1	-	7	914				GPR143_ENST00000380929.2_Intron|GPR143_ENST00000487206.1_5'Flank			P51810	GP143_HUMAN	G protein-coupled receptor 143
TMEM27	57393	broad.mit.edu	37	X	15677314	15677314	+	Intron	SNP	T	T	C			D458_J4	D458parental								Untested	Somatic	Phase_I	WXS	none			Illumina GAIIx	D458_J4	D458parental	g.chrX:15677314T>C	ENST00000380342.3	-	3	373					NM_020665.4	NP_065716.1	Q9HBJ8	TMM27_HUMAN	transmembrane protein 27
TMEM27	57393	broad.mit.edu	37	X	15677315	15677315	+	Intron	SNP	C	C	A			D458_J4	D458parental								Untested	Somatic	Phase_I	WXS	none			Illumina GAIIx	D458_J4	D458parental	g.chrX:15677315C>A	ENST00000380342.3	-	3	373					NM_020665.4	NP_065716.1	Q9HBJ8	TMM27_HUMAN	transmembrane protein 27
RPS6KA3	6197	broad.mit.edu	37	X	20191032	20191032	+	Intron	SNP	T	T	C			D458_J4	D458parental								Untested	Somatic	Phase_I	WXS	none			Illumina GAIIx	D458_J4	D458parental	g.chrX:20191032T>C	ENST00000379565.3	-	15	1435				RPS6KA3_ENST00000540702.1_Intron|RPS6KA3_ENST00000479809.1_5'Flank|RPS6KA3_ENST00000544447.1_Intron|RPS6KA3_ENST00000379548.4_Intron	NM_004586.2	NP_004577.1	P51812	KS6A3_HUMAN	ribosomal protein S6 kinase, 90kDa, polypeptide 3
Unknown	0	broad.mit.edu	37	X	48136442	48136442	+	IGR	SNP	G	G	A			D458_J4	D458parental								Untested	Somatic	Phase_I	WXS	none			Illumina GAIIx	D458_J4	D458parental	g.chrX:48136442G>A								SSX1 (9563 upstream) : SSX9 (24542 downstream)
Unknown	0	broad.mit.edu	37	X	61729263	61729263	+	IGR	SNP	T	T	G			D458_J4	D458parental								Untested	Somatic	Phase_I	WXS	none			Illumina GAIIx	D458_J4	D458parental	g.chrX:61729263T>G								None (None upstream) : SPIN4 (837843 downstream)
RPL36A	6173	broad.mit.edu	37	X	100650757	100650757	+	3'UTR	SNP	G	G	A			D458_J4	D458parental								Untested	Somatic	Phase_I	WXS	none			Illumina GAIIx	D458_J4	D458parental	g.chrX:100650757G>A	ENST00000553110.3	+	0	426				RPL36A_ENST00000427805.2_3'UTR|RPL36A-HNRNPH2_ENST00000409170.3_Intron|RPL36A_ENST00000471855.1_3'UTR			P83881	RL36A_HUMAN	ribosomal protein L36a
NXF3	56000	broad.mit.edu	37	X	102338058	102338058	+	Intron	SNP	A	A	G			D458_J4	D458parental								Untested	Somatic	Phase_I	WXS	none			Illumina GAIIx	D458_J4	D458parental	g.chrX:102338058A>G	ENST00000395065.3	-	7	723				NXF3_ENST00000425644.1_Intron|NXF3_ENST00000425463.2_Intron	NM_022052.1	NP_071335.1	Q9H4D5	NXF3_HUMAN	nuclear RNA export factor 3
Unknown	0	broad.mit.edu	37	X	113241302	113241302	+	IGR	SNP	T	T	A			D458_J4	D458parental								Untested	Somatic	Phase_I	WXS	none			Illumina GAIIx	D458_J4	D458parental	g.chrX:113241302T>A								RN7SL93P (21409 upstream) : SNORD30 (18958 downstream)
Unknown	0	broad.mit.edu	37	X	115238214	115238214	+	IGR	SNP	C	C	T			D458_J4	D458parental								Untested	Somatic	Phase_I	WXS	none			Illumina GAIIx	D458_J4	D458parental	g.chrX:115238214C>T								RN7SL712P (129114 upstream) : AGTR2 (63760 downstream)
Unknown	0	broad.mit.edu	37	X	115239507	115239507	+	IGR	SNP	C	C	T			D458_J4	D458parental								Untested	Somatic	Phase_I	WXS	none			Illumina GAIIx	D458_J4	D458parental	g.chrX:115239507C>T								RN7SL712P (130407 upstream) : AGTR2 (62467 downstream)
OCRL	4952	broad.mit.edu	37	X	128674621	128674621	+	Intron	SNP	A	A	G			D458_J4	D458parental								Untested	Somatic	Phase_I	WXS	none			Illumina GAIIx	D458_J4	D458parental	g.chrX:128674621A>G	ENST00000371113.4	+	2	204				OCRL_ENST00000486673.1_Intron|OCRL_ENST00000357121.5_Intron	NM_000276.3	NP_000267.2	Q01968	OCRL_HUMAN	oculocerebrorenal syndrome of Lowe
MAMLD1	10046	broad.mit.edu	37	X	149637927	149637927	+	Intron	SNP	G	G	C			D458_J4	D458parental								Untested	Somatic	Phase_I	WXS	none			Illumina GAIIx	D458_J4	D458parental	g.chrX:149637927G>C	ENST00000370401.2	+	4	481				MAMLD1_ENST00000468306.1_Intron|MAMLD1_ENST00000262858.5_Intron|MAMLD1_ENST00000455522.2_5'Flank|MAMLD1_ENST00000432680.2_Intron|MAMLD1_ENST00000426613.2_Intron			Q13495	MAMD1_HUMAN	mastermind-like domain containing 1
Unknown	0	broad.mit.edu	37	Y	13483325	13483325	+	IGR	SNP	T	T	G			D458_J4	D458parental								Untested	Somatic	Phase_I	WXS	none			Illumina GAIIx	D458_J4	D458parental	g.chrY:13483325T>G								AC134878.1 (142692 upstream) : SLC9B1P1 (12915 downstream)
Unknown	0	broad.mit.edu	37	Y	13489451	13489451	+	IGR	SNP	A	A	G			D458_J4	D458parental								Untested	Somatic	Phase_I	WXS	none			Illumina GAIIx	D458_J4	D458parental	g.chrY:13489451A>G								AC134878.1 (148818 upstream) : SLC9B1P1 (6789 downstream)
MT-TF	4558	broad.mit.edu	37	M	76	76	+	RNA	SNP	C	C	T			D458_J4	D458parental								Untested	Somatic	Phase_I	WXS	none			Illumina GAIIx	D458_J4	D458parental	g.chrM:76C>T	ENST00000387314.1	+	0	0				MT-TV_ENST00000387342.1_RNA|MT-RNR2_ENST00000387347.2_RNA|MT-RNR1_ENST00000389680.2_RNA					mitochondrially encoded tRNA phenylalanine
Unknown	0	broad.mit.edu	37	GL000234.1	7338	7338	+	IGR	SNP	G	G	A			D458_J4	D458parental								Untested	Somatic	Phase_I	WXS	none			Illumina GAIIx	D458_J4	D458parental	g.chrGL000234.1:7338G>A								None (None upstream) : None (None downstream)
Unknown	0	broad.mit.edu	37	GL000234.1	16060	16060	+	IGR	SNP	A	A	G			D458_J4	D458parental								Untested	Somatic	Phase_I	WXS	none			Illumina GAIIx	D458_J4	D458parental	g.chrGL000234.1:16060A>G								None (None upstream) : None (None downstream)
Unknown	0	broad.mit.edu	37	GL000234.1	40054	40054	+	IGR	SNP	T	T	C			D458_J4	D458parental								Untested	Somatic	Phase_I	WXS	none			Illumina GAIIx	D458_J4	D458parental	g.chrGL000234.1:40054T>C								None (None upstream) : None (None downstream)
Unknown	0	broad.mit.edu	37	GL000241.1	24447	24447	+	IGR	SNP	T	T	A			D458_J4	D458parental								Untested	Somatic	Phase_I	WXS	none			Illumina GAIIx	D458_J4	D458parental	g.chrGL000241.1:24447T>A								None (None upstream) : None (None downstream)
Unknown	0	broad.mit.edu	37	GL000241.1	25549	25549	+	IGR	SNP	C	C	T			D458_J4	D458parental								Untested	Somatic	Phase_I	WXS	none			Illumina GAIIx	D458_J4	D458parental	g.chrGL000241.1:25549C>T								None (None upstream) : None (None downstream)
Unknown	0	broad.mit.edu	37	GL000230.1	11294	11294	+	IGR	SNP	G	G	A			D458_J4	D458parental								Untested	Somatic	Phase_I	WXS	none			Illumina GAIIx	D458_J4	D458parental	g.chrGL000230.1:11294G>A								None (None upstream) : None (None downstream)
Unknown	0	broad.mit.edu	37	GL000208.1	91647	91647	+	IGR	SNP	C	C	G			D458_J4	D458parental								Untested	Somatic	Phase_I	WXS	none			Illumina GAIIx	D458_J4	D458parental	g.chrGL000208.1:91647C>G								None (None upstream) : None (None downstream)
Unknown	0	broad.mit.edu	37	GL000208.1	92338	92338	+	IGR	SNP	A	A	G			D458_J4	D458parental								Untested	Somatic	Phase_I	WXS	none			Illumina GAIIx	D458_J4	D458parental	g.chrGL000208.1:92338A>G								None (None upstream) : None (None downstream)
Unknown	0	broad.mit.edu	37	GL000214.1	44857	44857	+	IGR	SNP	G	G	A			D458_J4	D458parental								Untested	Somatic	Phase_I	WXS	none			Illumina GAIIx	D458_J4	D458parental	g.chrGL000214.1:44857G>A								None (None upstream) : None (None downstream)
Unknown	0	broad.mit.edu	37	GL000214.1	45230	45230	+	IGR	SNP	C	C	T			D458_J4	D458parental								Untested	Somatic	Phase_I	WXS	none			Illumina GAIIx	D458_J4	D458parental	g.chrGL000214.1:45230C>T								None (None upstream) : None (None downstream)
Unknown	0	broad.mit.edu	37	GL000214.1	72238	72238	+	IGR	SNP	G	G	A			D458_J4	D458parental								Untested	Somatic	Phase_I	WXS	none			Illumina GAIIx	D458_J4	D458parental	g.chrGL000214.1:72238G>A								None (None upstream) : None (None downstream)
Unknown	0	broad.mit.edu	37	GL000214.1	79170	79170	+	IGR	SNP	C	C	T			D458_J4	D458parental								Untested	Somatic	Phase_I	WXS	none			Illumina GAIIx	D458_J4	D458parental	g.chrGL000214.1:79170C>T								None (None upstream) : None (None downstream)
Unknown	0	broad.mit.edu	37	GL000214.1	109208	109208	+	IGR	SNP	G	G	A			D458_J4	D458parental								Untested	Somatic	Phase_I	WXS	none			Illumina GAIIx	D458_J4	D458parental	g.chrGL000214.1:109208G>A								None (None upstream) : None (None downstream)
Unknown	0	broad.mit.edu	37	GL000214.1	109223	109223	+	IGR	SNP	C	C	T			D458_J4	D458parental								Untested	Somatic	Phase_I	WXS	none			Illumina GAIIx	D458_J4	D458parental	g.chrGL000214.1:109223C>T								None (None upstream) : None (None downstream)
Unknown	0	broad.mit.edu	37	GL000220.1	1708	1708	+	IGR	SNP	G	G	A			D458_J4	D458parental								Untested	Somatic	Phase_I	WXS	none			Illumina GAIIx	D458_J4	D458parental	g.chrGL000220.1:1708G>A								None (None upstream) : None (None downstream)
Unknown	0	broad.mit.edu	37	GL000220.1	31533	31533	+	IGR	SNP	C	C	T			D458_J4	D458parental								Untested	Somatic	Phase_I	WXS	none			Illumina GAIIx	D458_J4	D458parental	g.chrGL000220.1:31533C>T								None (None upstream) : None (None downstream)
Unknown	0	broad.mit.edu	37	GL000220.1	68656	68656	+	IGR	SNP	G	G	A			D458_J4	D458parental								Untested	Somatic	Phase_I	WXS	none			Illumina GAIIx	D458_J4	D458parental	g.chrGL000220.1:68656G>A								None (None upstream) : None (None downstream)
Unknown	0	broad.mit.edu	37	GL000220.1	125277	125277	+	IGR	SNP	G	G	A			D458_J4	D458parental								Untested	Somatic	Phase_I	WXS	none			Illumina GAIIx	D458_J4	D458parental	g.chrGL000220.1:125277G>A								None (None upstream) : None (None downstream)
Unknown	0	broad.mit.edu	37	GL000220.1	127633	127633	+	IGR	SNP	T	T	C			D458_J4	D458parental								Untested	Somatic	Phase_I	WXS	none			Illumina GAIIx	D458_J4	D458parental	g.chrGL000220.1:127633T>C								None (None upstream) : None (None downstream)
Unknown	0	broad.mit.edu	37	GL000220.1	132248	132248	+	IGR	SNP	A	A	C			D458_J4	D458parental								Untested	Somatic	Phase_I	WXS	none			Illumina GAIIx	D458_J4	D458parental	g.chrGL000220.1:132248A>C								None (None upstream) : None (None downstream)
Unknown	0	broad.mit.edu	37	GL000220.1	142799	142799	+	IGR	SNP	C	C	T			D458_J4	D458parental								Untested	Somatic	Phase_I	WXS	none			Illumina GAIIx	D458_J4	D458parental	g.chrGL000220.1:142799C>T								None (None upstream) : None (None downstream)
Unknown	0	broad.mit.edu	37	GL000216.1	139825	139825	+	IGR	SNP	G	G	A			D458_J4	D458parental								Untested	Somatic	Phase_I	WXS	none			Illumina GAIIx	D458_J4	D458parental	g.chrGL000216.1:139825G>A								None (None upstream) : None (None downstream)
Unknown	0	broad.mit.edu	37	GL000216.1	156611	156611	+	IGR	SNP	C	C	A			D458_J4	D458parental								Untested	Somatic	Phase_I	WXS	none			Illumina GAIIx	D458_J4	D458parental	g.chrGL000216.1:156611C>A								None (None upstream) : None (None downstream)
Unknown	0	broad.mit.edu	37	GL000205.1	106592	106592	+	IGR	SNP	T	T	C			D458_J4	D458parental								Untested	Somatic	Phase_I	WXS	none			Illumina GAIIx	D458_J4	D458parental	g.chrGL000205.1:106592T>C								None (None upstream) : None (None downstream)
Unknown	0	broad.mit.edu	37	GL000219.1	88532	88532	+	IGR	SNP	C	C	T			D458_J4	D458parental								Untested	Somatic	Phase_I	WXS	none			Illumina GAIIx	D458_J4	D458parental	g.chrGL000219.1:88532C>T								None (None upstream) : None (None downstream)
Unknown	0	broad.mit.edu	37	GL000219.1	103895	103895	+	IGR	SNP	C	C	A			D458_J4	D458parental								Untested	Somatic	Phase_I	WXS	none			Illumina GAIIx	D458_J4	D458parental	g.chrGL000219.1:103895C>A								None (None upstream) : None (None downstream)
Unknown	0	broad.mit.edu	37	GL000224.1	4312	4312	+	IGR	SNP	G	G	A			D458_J4	D458parental								Untested	Somatic	Phase_I	WXS	none			Illumina GAIIx	D458_J4	D458parental	g.chrGL000224.1:4312G>A								None (None upstream) : None (None downstream)
Unknown	0	broad.mit.edu	37	GL000212.1	96283	96283	+	IGR	SNP	C	C	T			D458_J4	D458parental								Untested	Somatic	Phase_I	WXS	none			Illumina GAIIx	D458_J4	D458parental	g.chrGL000212.1:96283C>T								None (None upstream) : None (None downstream)
Unknown	0	broad.mit.edu	37	GL000222.1	15336	15336	+	IGR	SNP	T	T	A			D458_J4	D458parental								Untested	Somatic	Phase_I	WXS	none			Illumina GAIIx	D458_J4	D458parental	g.chrGL000222.1:15336T>A								None (None upstream) : None (None downstream)
Unknown	0	broad.mit.edu	37	GL000193.1	79628	79628	+	IGR	SNP	C	C	T			D458_J4	D458parental								Untested	Somatic	Phase_I	WXS	none			Illumina GAIIx	D458_J4	D458parental	g.chrGL000193.1:79628C>T								None (None upstream) : None (None downstream)
Unknown	0	broad.mit.edu	37	GL000193.1	86338	86338	+	IGR	SNP	C	C	T			D458_J4	D458parental								Untested	Somatic	Phase_I	WXS	none			Illumina GAIIx	D458_J4	D458parental	g.chrGL000193.1:86338C>T								None (None upstream) : None (None downstream)
Unknown	0	broad.mit.edu	37	GL000193.1	105051	105051	+	IGR	SNP	G	G	T			D458_J4	D458parental								Untested	Somatic	Phase_I	WXS	none			Illumina GAIIx	D458_J4	D458parental	g.chrGL000193.1:105051G>T								None (None upstream) : None (None downstream)
Unknown	0	broad.mit.edu	37	GL000193.1	105116	105116	+	IGR	SNP	C	C	T			D458_J4	D458parental								Untested	Somatic	Phase_I	WXS	none			Illumina GAIIx	D458_J4	D458parental	g.chrGL000193.1:105116C>T								None (None upstream) : None (None downstream)
Unknown	0	broad.mit.edu	37	GL000193.1	106377	106377	+	IGR	SNP	C	C	T			D458_J4	D458parental								Untested	Somatic	Phase_I	WXS	none			Illumina GAIIx	D458_J4	D458parental	g.chrGL000193.1:106377C>T								None (None upstream) : None (None downstream)
Unknown	0	broad.mit.edu	37	GL000225.1	46173	46173	+	IGR	SNP	G	G	T			D458_J4	D458parental								Untested	Somatic	Phase_I	WXS	none			Illumina GAIIx	D458_J4	D458parental	g.chrGL000225.1:46173G>T								None (None upstream) : None (None downstream)
Unknown	0	broad.mit.edu	37	GL000225.1	104905	104905	+	IGR	SNP	G	G	C			D458_J4	D458parental								Untested	Somatic	Phase_I	WXS	none			Illumina GAIIx	D458_J4	D458parental	g.chrGL000225.1:104905G>C								None (None upstream) : None (None downstream)
Unknown	0	broad.mit.edu	37	GL000225.1	136308	136308	+	IGR	SNP	C	C	T			D458_J4	D458parental								Untested	Somatic	Phase_I	WXS	none			Illumina GAIIx	D458_J4	D458parental	g.chrGL000225.1:136308C>T								None (None upstream) : None (None downstream)
Unknown	0	broad.mit.edu	37	GL000225.1	137240	137240	+	IGR	SNP	C	C	A			D458_J4	D458parental								Untested	Somatic	Phase_I	WXS	none			Illumina GAIIx	D458_J4	D458parental	g.chrGL000225.1:137240C>A								None (None upstream) : None (None downstream)
[truncated: 308 more columns]

## Sheet: D458J4_Indel
#version 2.4
##
## Oncotator v1.9.0.0 | Flat File Reference hg19 | GENCODE v19 EFFECT | UniProt_AAxform 2014_12 | ClinVar 12.03.20 | ExAC 0.3.1 | ORegAnno UCSC Track | dbSNP build 142 | CCLE_By_GP 09292010 | COSMIC v76 | 1000gp3 20130502 | UniProt_AA 2014_12 | dbNSFP v2.4 | COSMIC_FusionGenes v76 | gencode_xref_refseq metadata_v19 | CCLE_By_Gene 09292010 | ACHILLES_Lineage_Results 110303 | CGC full_2012-03-15 | …
Hugo_Symbol	Entrez_Gene_Id	Center	NCBI_Build	Chromosome	Start_position	End_position	Strand	Variant_Classification	Variant_Type	Reference_Allele	Tumor_Seq_Allele1	Tumor_Seq_Allele2	dbSNP_RS	dbSNP_Val_Status	Tumor_Sample_Barcode	Matched_Norm_Sample_Barcode	Match_Norm_Seq_Allele1	Match_Norm_Seq_Allele2	Tumor_Validation_Allele1	Tumor_Validation_Allele2	Match_Norm_Validation_Allele1	Match_Norm_Validation_Allele2	Verification_Status	Validation_Status	Mutation_Status	Sequencing_Phase	Sequence_Source	Validation_Method	Score	BAM_file	Sequencer	Tumor_Sample_UUID	Matched_Norm_Sample_UUID	Genome_Change	Annotation_Transcript	Transcript_Strand	Transcript_Exon	Transcript_Position	cDNA_Change	Codon_Change	Protein_Change	Other_Transcripts	Refseq_mRNA_Id	Refseq_prot_Id	SwissProt_acc_Id	SwissProt_entry_Id	Description	UniProt_AApos	UniProt_Region
DNAJC11	55735	broad.mit.edu	37	1	6700131	6700132	+	Intron	INS	-	-	A			D458_J4	D458parental								Untested	Somatic	Phase_I	WXS	none			Illumina GAIIx	D458_J4	D458parental	g.chr1:6700131_6700132insA	ENST00000377577.5	-	11	1221				DNAJC11_ENST00000377573.5_Intron|DNAJC11_ENST00000294401.7_Intron|DNAJC11_ENST00000349363.6_Intron|DNAJC11_ENST00000542246.1_Intron|DNAJC11_ENST00000465508.1_Intron	NM_018198.3	NP_060668.2	Q9NVH1	DJC11_HUMAN	DnaJ (Hsp40) homolog, subfamily C, member 11
CLSTN1	22883	broad.mit.edu	37	1	9803782	9803783	+	Intron	INS	-	-	T			D458_J4	D458parental								Untested	Somatic	Phase_I	WXS	none			Illumina GAIIx	D458_J4	D458parental	g.chr1:9803782_9803783insT	ENST00000377298.4	-	9	2149				CLSTN1_ENST00000377288.3_Intron|CLSTN1_ENST00000361311.4_Intron	NM_001009566.1	NP_001009566.1	O94985	CSTN1_HUMAN	calsyntenin 1
FHAD1	114827	broad.mit.edu	37	1	15710494	15710495	+	Intron	DEL	AT	AT	-	rs3831918	byFrequency	D458_J4	D458parental								Untested	Somatic	Phase_I	WXS	none			Illumina GAIIx	D458_J4	D458parental	g.chr1:15710494_15710495delAT	ENST00000375998.4	+	29	4122				FHAD1_ENST00000358897.4_Intron|FHAD1_ENST00000471347.1_Intron|FHAD1_ENST00000375999.3_Intron|FHAD1_ENST00000417793.1_Intron|FHAD1_ENST00000314740.8_Intron			B1AJZ9	FHAD1_HUMAN	forkhead-associated (FHA) phosphopeptide binding domain 1
FAM131C	348487	broad.mit.edu	37	1	16388876	16388877	+	Intron	DEL	CC	CC	-	rs34673312|rs546927488|rs60748888|rs577856450	byFrequency	D458_J4	D458parental								Untested	Somatic	Phase_I	WXS	none			Illumina GAIIx	D458_J4	D458parental	g.chr1:16388876_16388877delCC	ENST00000375662.4	-	3	358				FAM131C_ENST00000494078.1_Intron	NM_182623.2	NP_872429.2	Q96AQ9	F131C_HUMAN	family with sequence similarity 131, member C
CROCCP2	84809	broad.mit.edu	37	1	16943198	16943198	+	lincRNA	DEL	A	A	-			D458_J4	D458parental								Untested	Somatic	Phase_I	WXS	none			Illumina GAIIx	D458_J4	D458parental	g.chr1:16943198delA	ENST00000412962.1	-	0	5526				RP5-1182A14.5_ENST00000607700.1_lincRNA			Q86T23	CROL1_HUMAN	ciliary rootlet coiled-coil, rootletin pseudogene 2
TAS1R2	80834	broad.mit.edu	37	1	19168478	19168479	+	Intron	INS	-	-	A	rs369563018|rs533637502|rs75447515	byFrequency	D458_J4	D458parental								Untested	Somatic	Phase_I	WXS	none			Illumina GAIIx	D458_J4	D458parental	g.chr1:19168478_19168479insA	ENST00000375371.3	-	5	1489					NM_152232.2	NP_689418.2	Q8TE23	TS1R2_HUMAN	taste receptor, type 1, member 2
LYPLA2	11313	broad.mit.edu	37	1	24120650	24120651	+	Intron	DEL	TA	TA	-			D458_J4	D458parental								Untested	Somatic	Phase_I	WXS	none			Illumina GAIIx	D458_J4	D458parental	g.chr1:24120650_24120651delTA	ENST00000374514.3	+	7	676				LYPLA2_ENST00000374503.3_Intron|LYPLA2_ENST00000374502.3_Intron|LYPLA2_ENST00000400061.1_Intron|LYPLA2_ENST00000374505.2_Intron|LYPLA2_ENST00000374501.1_Intron|LYPLA2_ENST00000495365.1_Intron	NM_007260.2	NP_009191.1	O95372	LYPA2_HUMAN	lysophospholipase II
Unknown	0	broad.mit.edu	37	1	27518002	27518003	+	IGR	INS	-	-	T			D458_J4	D458parental								Untested	Somatic	Phase_I	WXS	none			Illumina GAIIx	D458_J4	D458parental	g.chr1:27518002_27518003insT								SLC9A1 (36601 upstream) : RP11-40H20.4 (37593 downstream)
GMEB1	10691	broad.mit.edu	37	1	29016714	29016715	+	Intron	INS	-	-	G	rs530208123	byFrequency	D458_J4	D458parental								Untested	Somatic	Phase_I	WXS	none			Illumina GAIIx	D458_J4	D458parental	g.chr1:29016714_29016715insG	ENST00000294409.2	+	3	331				GMEB1_ENST00000361872.4_Intron|GMEB1_ENST00000480454.1_Intron|SCARNA24_ENST00000516968.1_RNA|GMEB1_ENST00000373816.1_Intron	NM_006582.3	NP_006573.2	Q9Y692	GMEB1_HUMAN	glucocorticoid modulatory element binding protein 1
HIVEP3	59269	broad.mit.edu	37	1	42010489	42010491	+	Intron	DEL	TCT	TCT	-	rs367716038		D458_J4	D458parental								Untested	Somatic	Phase_I	WXS	none			Illumina GAIIx	D458_J4	D458parental	g.chr1:42010489_42010491delTCT	ENST00000372583.1	-	6	6093				HIVEP3_ENST00000372584.1_Intron|HIVEP3_ENST00000247584.5_Intron|HIVEP3_ENST00000460604.1_Intron|HIVEP3_ENST00000429157.2_Intron	NM_024503.4	NP_078779.2	Q5T1R4	ZEP3_HUMAN	human immunodeficiency virus type I enhancer binding protein 3
LEPR	3953	broad.mit.edu	37	1	66031528	66031529	+	Intron	INS	-	-	CA			D458_J4	D458parental								Untested	Somatic	Phase_I	WXS	none			Illumina GAIIx	D458_J4	D458parental	g.chr1:66031528_66031529insCA	ENST00000349533.6	+	3	225				LEPR_ENST00000371058.1_Intron|LEPR_ENST00000462765.1_Intron|LEPR_ENST00000406510.3_Intron|LEPR_ENST00000371059.3_Intron|LEPR_ENST00000371060.3_Intron|LEPR_ENST00000344610.8_Intron	NM_002303.5	NP_002294.2	O15243	OBRG_HUMAN	leptin receptor
GBP1P1	400759	broad.mit.edu	37	1	89887469	89887469	+	RNA	DEL	G	G	-			D458_J4	D458parental								Untested	Somatic	Phase_I	WXS	none			Illumina GAIIx	D458_J4	D458parental	g.chr1:89887469delG	ENST00000513638.1	+	0	557					NR_003133.2				guanylate binding protein 1, interferon-inducible pseudogene 1
CDC14A	8556	broad.mit.edu	37	1	100867592	100867593	+	Intron	INS	-	-	A	rs78319599		D458_J4	D458parental								Untested	Somatic	Phase_I	WXS	none			Illumina GAIIx	D458_J4	D458parental	g.chr1:100867592_100867593insA	ENST00000336454.3	+	4	664				CDC14A_ENST00000361544.6_Intron|CDC14A_ENST00000370125.2_Intron|CDC14A_ENST00000370124.3_Intron|CDC14A_ENST00000544534.1_Intron|CDC14A_ENST00000542213.1_Intron	NM_003672.3	NP_003663.2	Q9UNH5	CC14A_HUMAN	cell division cycle 14A
GPSM2	29899	broad.mit.edu	37	1	109461635	109461635	+	Intron	DEL	T	T	-			D458_J4	D458parental								Untested	Somatic	Phase_I	WXS	none			Illumina GAIIx	D458_J4	D458parental	g.chr1:109461635delT	ENST00000406462.2	+	13	2213				GPSM2_ENST00000264126.3_Intron|AKNAD1_ENST00000357393.4_Intron			P81274	GPSM2_HUMAN	G-protein signaling modulator 2
FAM46C	54855	broad.mit.edu	37	1	118166786	118166787	+	3'UTR	INS	-	-	T	rs76688747|rs78620814		D458_J4	D458parental								Untested	Somatic	Phase_I	WXS	none			Illumina GAIIx	D458_J4	D458parental	g.chr1:118166786_118166787insT	ENST00000369448.3	+	0	1543_1544					NM_017709.3	NP_060179.2	Q5VWP2	FA46C_HUMAN	family with sequence similarity 46, member C
GDAP2	54834	broad.mit.edu	37	1	118429438	118429439	+	Intron	INS	-	-	ACA			D458_J4	D458parental								Untested	Somatic	Phase_I	WXS	none			Illumina GAIIx	D458_J4	D458parental	g.chr1:118429438_118429439insACA	ENST00000369443.5	-	10	1280				GDAP2_ENST00000369442.3_Intron|GDAP2_ENST00000464026.1_Intron	NM_017686.3	NP_060156.1	Q9NXN4	GDAP2_HUMAN	ganglioside induced differentiation associated protein 2
PDE4DIP	9659	broad.mit.edu	37	1	144920348	144920349	+	Intron	INS	-	-	A			D458_J4	D458parental								Untested	Somatic	Phase_I	WXS	none			Illumina GAIIx	D458_J4	D458parental	g.chr1:144920348_144920349insA	ENST00000369354.3	-	10	1384				PDE4DIP_ENST00000529945.1_Intron|PDE4DIP_ENST00000369359.4_Intron|PDE4DIP_ENST00000530740.1_Intron|PDE4DIP_ENST00000313431.9_Intron|PDE4DIP_ENST00000479408.2_Intron|PDE4DIP_ENST00000369351.3_Intron|PDE4DIP_ENST00000369349.3_Intron|PDE4DIP_ENST00000313382.9_Intron|PDE4DIP_ENST00000369356.4_Intron			Q5VU43	MYOME_HUMAN	phosphodiesterase 4D interacting protein
NBPF12	149013	broad.mit.edu	37	1	146459280	146459281	+	Intron	DEL	TG	TG	-			D458_J4	D458parental								Untested	Somatic	Phase_I	WXS	none			Illumina GAIIx	D458_J4	D458parental	g.chr1:146459280_146459281delTG	ENST00000442909.2	+	74	9574				NBPF12_ENST00000446080.2_Intron|NBPF12_ENST00000446760.2_Intron|NBPF12_ENST00000537773.1_Intron|NBPF12_ENST00000309471.8_Intron			Q5TAG4	NBPFC_HUMAN	neuroblastoma breakpoint family, member 12
RP11-14N7.2	0	broad.mit.edu	37	1	148926670	148926670	+	lincRNA	DEL	A	A	-			D458_J4	D458parental								Untested	Somatic	Phase_I	WXS	none			Illumina GAIIx	D458_J4	D458parental	g.chr1:148926670delA	ENST00000539543.1	+	0	0					NR_027355.2
Unknown	0	broad.mit.edu	37	1	152050221	152050221	+	IGR	DEL	T	T	-			D458_J4	D458parental								Untested	Somatic	Phase_I	WXS	none			Illumina GAIIx	D458_J4	D458parental	g.chr1:152050221delT								S100A11 (29838 upstream) : TCHHL1 (6398 downstream)
NUP210L	91181	broad.mit.edu	37	1	153995008	153995008	+	Intron	DEL	T	T	-			D458_J4	D458parental								Untested	Somatic	Phase_I	WXS	none			Illumina GAIIx	D458_J4	D458parental	g.chr1:153995008delT	ENST00000368559.3	-	32	4370				NUP210L_ENST00000271854.3_Intron|NUP210L_ENST00000368553.1_Intron	NM_207308.2	NP_997191.2	Q5VU65	P210L_HUMAN	nucleoporin 210kDa-like
NUP210L	91181	broad.mit.edu	37	1	154100029	154100029	+	Intron	DEL	C	C	-			D458_J4	D458parental								Untested	Somatic	Phase_I	WXS	none			Illumina GAIIx	D458_J4	D458parental	g.chr1:154100029delC	ENST00000368559.3	-	9	1150				NUP210L_ENST00000271854.3_Intron	NM_207308.2	NP_997191.2	Q5VU65	P210L_HUMAN	nucleoporin 210kDa-like
PPOX	5498	broad.mit.edu	37	1	161137347	161137347	+	Intron	DEL	C	C	-			D458_J4	D458parental								Untested	Somatic	Phase_I	WXS	none			Illumina GAIIx	D458_J4	D458parental	g.chr1:161137347delC	ENST00000367999.4	+	4	604				PPOX_ENST00000495483.1_Intron|PPOX_ENST00000535223.1_Intron|PPOX_ENST00000352210.5_Intron|PPOX_ENST00000432542.2_Intron|PPOX_ENST00000544598.1_Intron	NM_001122764.1	NP_001116236.1	P50336	PPOX_HUMAN	protoporphyrinogen oxidase
Unknown	0	broad.mit.edu	37	1	161413548	161413551	+	IGR	DEL	CTCT	CTCT	-	rs139101686		D458_J4	D458parental								Untested	Somatic	Phase_I	WXS	none			Illumina GAIIx	D458_J4	D458parental	g.chr1:161413548_161413551delCTCT								RNU6-481P (42363 upstream) : FCGR2A (61668 downstream)
HSD17B7	51478	broad.mit.edu	37	1	162768785	162768785	+	Intron	DEL	A	A	-			D458_J4	D458parental								Untested	Somatic	Phase_I	WXS	none			Illumina GAIIx	D458_J4	D458parental	g.chr1:162768785delA	ENST00000254521.3	+	5	502				HSD17B7_ENST00000485405.1_Intron|HSD17B7_ENST00000367917.3_Intron	NM_016371.2	NP_057455.1	P56937	DHB7_HUMAN	hydroxysteroid (17-beta) dehydrogenase 7
ALDH9A1	223	broad.mit.edu	37	1	165664744	165664748	+	Intron	DEL	TTTTC	TTTTC	-	rs571562868|rs376084979|rs143194829|rs7512672|rs71100854		D458_J4	D458parental								Untested	Somatic	Phase_I	WXS	none			Illumina GAIIx	D458_J4	D458parental	g.chr1:165664744_165664748delTTTTC	ENST00000354775.4	-	2	486				ALDH9A1_ENST00000538148.1_Intron|ALDH9A1_ENST00000461664.1_Intron	NM_000696.3	NP_000687.3	P49189	AL9A1_HUMAN	aldehyde dehydrogenase 9 family, member A1
PRRC2C	23215	broad.mit.edu	37	1	171546911	171546912	+	Intron	INS	-	-	AA	rs10659826|rs67776282		D458_J4	D458parental								Untested	Somatic	Phase_I	WXS	none			Illumina GAIIx	D458_J4	D458parental	g.chr1:171546911_171546912insAA	ENST00000338920.4	+	26	7390				PRRC2C_ENST00000426496.2_Intron|PRRC2C_ENST00000367742.3_Intron|PRRC2C_ENST00000392078.3_Intron	NM_015172.3	NP_055987.2	Q9Y520	PRC2C_HUMAN	proline-rich coiled-coil 2C
MYOC	4653	broad.mit.edu	37	1	171607510	171607510	+	Intron	DEL	A	A	-			D458_J4	D458parental								Untested	Somatic	Phase_I	WXS	none			Illumina GAIIx	D458_J4	D458parental	g.chr1:171607510delA	ENST00000037502.6	-	2	802					NM_000261.1	NP_000252.1	Q99972	MYOC_HUMAN	myocilin, trabecular meshwork inducible glucocorticoid response
DNM3	26052	broad.mit.edu	37	1	172001667	172001675	+	Intron	DEL	TTTTTTTTT	TTTTTTTTT	-			D458_J4	D458parental								Untested	Somatic	Phase_I	WXS	none			Illumina GAIIx	D458_J4	D458parental	g.chr1:172001667_172001675delTTTTTTTTT	ENST00000355305.5	+	5	845				DNM3_ENST00000367731.1_Intron|DNM3_ENST00000367733.2_Intron|DNM3_ENST00000358155.4_Intron|DNM3_ENST00000520906.1_Intron			Q9UQ16	DYN3_HUMAN	dynamin 3
Unknown	0	broad.mit.edu	37	1	176386448	176386448	+	IGR	DEL	A	A	-			D458_J4	D458parental								Untested	Somatic	Phase_I	WXS	none			Illumina GAIIx	D458_J4	D458parental	g.chr1:176386448delA								RNU2-12P (173283 upstream) : PAPPA2 (45858 downstream)
Unknown	0	broad.mit.edu	37	1	187827391	187827391	+	IGR	DEL	T	T	-			D458_J4	D458parental								Untested	Somatic	Phase_I	WXS	none			Illumina GAIIx	D458_J4	D458parental	g.chr1:187827391delT								ERVMER61-1 (214399 upstream) : RN7SKP156 (297578 downstream)
SYT2	127833	broad.mit.edu	37	1	202603622	202603623	+	Intron	DEL	AA	AA	-			D458_J4	D458parental								Untested	Somatic	Phase_I	WXS	none			Illumina GAIIx	D458_J4	D458parental	g.chr1:202603622_202603623delAA	ENST00000367267.1	-	1	176				SYT2_ENST00000367268.4_Intron|RP11-569A11.2_ENST00000411431.1_lincRNA	NM_001136504.1	NP_001129976.1	Q8N9I0	SYT2_HUMAN	synaptotagmin II
Unknown	0	broad.mit.edu	37	1	203756271	203756272	+	IGR	INS	-	-	A	rs71566131|rs78495616		D458_J4	D458parental								Untested	Somatic	Phase_I	WXS	none			Illumina GAIIx	D458_J4	D458parental	g.chr1:203756271_203756272insA								LAX1 (10910 upstream) : ZC3H11A (8509 downstream)
Unknown	0	broad.mit.edu	37	1	203984557	203984557	+	IGR	DEL	A	A	-			D458_J4	D458parental								Untested	Somatic	Phase_I	WXS	none			Illumina GAIIx	D458_J4	D458parental	g.chr1:203984557delA								AC096645.1 (16086 upstream) : LINC00303 (17017 downstream)
AVPR1B	553	broad.mit.edu	37	1	206229122	206229123	+	Intron	INS	-	-	T	rs375525978|rs145176259	byFrequency	D458_J4	D458parental								Untested	Somatic	Phase_I	WXS	none			Illumina GAIIx	D458_J4	D458parental	g.chr1:206229122_206229123insT	ENST00000367126.4	+	2	1405					NM_000707.3	NP_000698.1	P47901	V1BR_HUMAN	arginine vasopressin receptor 1B
GPR137B	7107	broad.mit.edu	37	1	236342093	236342094	+	Intron	INS	-	-	TG			D458_J4	D458parental								Untested	Somatic	Phase_I	WXS	none			Illumina GAIIx	D458_J4	D458parental	g.chr1:236342093_236342094insTG	ENST00000366592.3	+	3	778				GPR137B_ENST00000366591.4_Intron	NM_003272.3	NP_003263.1	O60478	G137B_HUMAN	G protein-coupled receptor 137B
AHCTF1	25909	broad.mit.edu	37	1	247031205	247031205	+	Intron	DEL	A	A	-			D458_J4	D458parental								Untested	Somatic	Phase_I	WXS	none			Illumina GAIIx	D458_J4	D458parental	g.chr1:247031205delA	ENST00000391829.2	-	25	3212				AHCTF1_ENST00000366508.1_Intron|AHCTF1_ENST00000326225.3_Intron|AHCTF1_ENST00000470300.1_Intron			Q8WYP5	ELYS_HUMAN	AT hook containing transcription factor 1
Unknown	0	broad.mit.edu	37	1	247445927	247445927	+	IGR	DEL	A	A	-			D458_J4	D458parental								Untested	Somatic	Phase_I	WXS	none			Illumina GAIIx	D458_J4	D458parental	g.chr1:247445927delA								RP11-488L18.8 (40802 upstream) : Y_RNA (12209 downstream)
Unknown	0	broad.mit.edu	37	2	9174913	9174914	+	IGR	INS	-	-	A	rs527629403		D458_J4	D458parental								Untested	Somatic	Phase_I	WXS	none			Illumina GAIIx	D458_J4	D458parental	g.chr2:9174913_9174914insA								MBOAT2 (30971 upstream) : RP11-734K21.2 (68654 downstream)
Unknown	0	broad.mit.edu	37	2	39376130	39376130	+	IGR	DEL	T	T	-			D458_J4	D458parental								Untested	Somatic	Phase_I	WXS	none			Illumina GAIIx	D458_J4	D458parental	g.chr2:39376130delT								Y_RNA (20062 upstream) : CDKL4 (29557 downstream)
Unknown	0	broad.mit.edu	37	2	42603910	42603910	+	IGR	DEL	A	A	-			D458_J4	D458parental								Untested	Somatic	Phase_I	WXS	none			Illumina GAIIx	D458_J4	D458parental	g.chr2:42603910delA								COX7A2L (7760 upstream) : SNORD75 (63606 downstream)
MSH2	4436	broad.mit.edu	37	2	47689096	47689097	+	Intron	INS	-	-	TT			D458_J4	D458parental								Untested	Somatic	Phase_I	WXS	none			Illumina GAIIx	D458_J4	D458parental	g.chr2:47689096_47689097insTT	ENST00000233146.2	+	9	1609				MSH2_ENST00000543555.1_Intron|MSH2_ENST00000406134.1_Intron	NM_000251.2	NP_000242.1	P43246	MSH2_HUMAN	mutS homolog 2
CCDC104	0	broad.mit.edu	37	2	55752114	55752115	+	Intron	INS	-	-	A			D458_J4	D458parental								Untested	Somatic	Phase_I	WXS	none			Illumina GAIIx	D458_J4	D458parental	g.chr2:55752114_55752115insA	ENST00000349456.4	+	3	430				CCDC104_ENST00000407816.3_Intron|CCDC104_ENST00000339012.3_Intron|CCDC104_ENST00000406691.3_Intron|CCDC104_ENST00000403007.3_Intron			Q96G28	CFA36_HUMAN
C2orf42	54980	broad.mit.edu	37	2	70395853	70395853	+	Intron	DEL	T	T	-			D458_J4	D458parental								Untested	Somatic	Phase_I	WXS	none			Illumina GAIIx	D458_J4	D458parental	g.chr2:70395853delT	ENST00000264434.2	-	6	1524				C2orf42_ENST00000420306.1_Intron	NM_017880.1	NP_060350.1	Q9NWW7	CB042_HUMAN	chromosome 2 open reading frame 42
Unknown	0	broad.mit.edu	37	2	87414089	87414090	+	IGR	INS	-	-	T	rs3834719		D458_J4	D458parental								Untested	Somatic	Phase_I	WXS	none			Illumina GAIIx	D458_J4	D458parental	g.chr2:87414089_87414090insT								PLGLB1 (165114 upstream) : MIR4771-2 (7818 downstream)
Unknown	0	broad.mit.edu	37	2	88035013	88035014	+	IGR	INS	-	-	T			D458_J4	D458parental								Untested	Somatic	Phase_I	WXS	none			Illumina GAIIx	D458_J4	D458parental	g.chr2:88035013_88035014insT								MIR4435-1 (105660 upstream) : PLGLB2 (12591 downstream)
Unknown	0	broad.mit.edu	37	2	88296524	88296524	+	IGR	DEL	T	T	-			D458_J4	D458parental								Untested	Somatic	Phase_I	WXS	none			Illumina GAIIx	D458_J4	D458parental	g.chr2:88296524delT								RGPD2 (11215 upstream) : snoU13 (14096 downstream)
Unknown	0	broad.mit.edu	37	2	90472399	90472400	+	IGR	INS	-	-	A			D458_J4	D458parental								Untested	Somatic	Phase_I	WXS	none			Illumina GAIIx	D458_J4	D458parental	g.chr2:90472399_90472400insA								CH17-132F21.1 (13728 upstream) : RP11-685N3.1 (65438 downstream)
Unknown	0	broad.mit.edu	37	2	92319246	92319246	+	IGR	DEL	T	T	-			D458_J4	D458parental								Untested	Somatic	Phase_I	WXS	none			Illumina GAIIx	D458_J4	D458parental	g.chr2:92319246delT								SLC9B1P2 (217008 upstream) : None (None downstream)
Unknown	0	broad.mit.edu	37	2	95403095	95403096	+	IGR	INS	-	-	A	rs375701183		D458_J4	D458parental								Untested	Somatic	Phase_I	WXS	none			Illumina GAIIx	D458_J4	D458parental	g.chr2:95403095_95403096insA								None (None upstream) : ANKRD20A8P (76752 downstream)
ANKRD36C	400986	broad.mit.edu	37	2	96601620	96601620	+	Intron	DEL	A	A	-			D458_J4	D458parental								Untested	Somatic	Phase_I	WXS	none			Illumina GAIIx	D458_J4	D458parental	g.chr2:96601620delA	ENST00000456556.1	-	23	1718							Q5JPF3	AN36C_HUMAN	ankyrin repeat domain 36C
MGAT4A	11320	broad.mit.edu	37	2	99294712	99294713	+	Intron	INS	-	-	T			D458_J4	D458parental								Untested	Somatic	Phase_I	WXS	none			Illumina GAIIx	D458_J4	D458parental	g.chr2:99294712_99294713insT	ENST00000264968.3	-	2	626				MGAT4A_ENST00000393487.1_Intron|MGAT4A_ENST00000409391.1_Intron			Q9UM21	MGT4A_HUMAN	mannosyl (alpha-1,3-)-glycoprotein beta-1,4-N-acetylglucosaminyltransferase, isozyme A
ST6GAL2	84620	broad.mit.edu	37	2	107429570	107429571	+	Intron	INS	-	-	T			D458_J4	D458parental								Untested	Somatic	Phase_I	WXS	none			Illumina GAIIx	D458_J4	D458parental	g.chr2:107429570_107429571insT	ENST00000409382.3	-	6	1929				ST6GAL2_ENST00000361686.4_Intron|ST6GAL2_ENST00000409087.3_3'UTR	NM_001142351.1	NP_001135823.1	Q96JF0	SIAT2_HUMAN	ST6 beta-galactosamide alpha-2,6-sialyltranferase 2
RANBP2	5903	broad.mit.edu	37	2	109345052	109345057	+	Intron	DEL	ATGATG	ATGATG	-	rs56238649|rs201878784|rs141598882|rs202107942	byFrequency	D458_J4	D458parental								Untested	Somatic	Phase_I	WXS	none			Illumina GAIIx	D458_J4	D458parental	g.chr2:109345052_109345057delATGATG	ENST00000283195.6	+	2	198					NM_006267.4	NP_006258.3	P49792	RBP2_HUMAN	RAN binding protein 2
INSIG2	51141	broad.mit.edu	37	2	118851901	118851943	+	Intron	DEL	GAAGGAGAGTTCTGTAGCTACTGAACCTTGCCAAAAGCAACCA	GAAGGAGAGTTCTGTAGCTACTGAACCTTGCCAAAAGCAACCA	-	rs58844046|rs113051961|rs34116355|rs67345140|rs149143541	byFrequency	D458_J4	D458parental								Untested	Somatic	Phase_I	WXS	none			Illumina GAIIx	D458_J4	D458parental	g.chr2:118851901_118851943delGAAGGAGAGTTCTGTAGCTACTGAACCTTGCCAAAAGCAACCA	ENST00000245787.4	+	2	68				INSIG2_ENST00000485520.1_Intron	NM_016133.2	NP_057217.2	Q9Y5U4	INSI2_HUMAN	insulin induced gene 2
Unknown	0	broad.mit.edu	37	2	123421480	123421482	+	IGR	DEL	TGC	TGC	-	rs560898759	byFrequency	D458_J4	D458parental								Untested	Somatic	Phase_I	WXS	none			Illumina GAIIx	D458_J4	D458parental	g.chr2:123421480_123421482delTGC								AC018737.3 (867202 upstream) : AC062020.2 (401414 downstream)
GYPC	2995	broad.mit.edu	37	2	127453259	127453259	+	Intron	DEL	T	T	-			D458_J4	D458parental								Untested	Somatic	Phase_I	WXS	none			Illumina GAIIx	D458_J4	D458parental	g.chr2:127453259delT	ENST00000259254.4	+	4	521				GYPC_ENST00000356887.7_Intron|GYPC_ENST00000409836.3_Intron|GYPC_ENST00000464053.1_Intron	NM_002101.4	NP_002092.1	P04921	GLPC_HUMAN	glycophorin C (Gerbich blood group)
UGGT1	56886	broad.mit.edu	37	2	128878979	128878980	+	Intron	INS	-	-	T			D458_J4	D458parental								Untested	Somatic	Phase_I	WXS	none			Illumina GAIIx	D458_J4	D458parental	g.chr2:128878979_128878980insT	ENST00000259253.6	+	10	1120				RN7SL206P_ENST00000580933.1_RNA|UGGT1_ENST00000375990.3_Intron	NM_020120.3	NP_064505.1	Q9NYU2	UGGG1_HUMAN	UDP-glucose glycoprotein glucosyltransferase 1
POTEF	728378	broad.mit.edu	37	2	130870794	130870795	+	Intron	INS	-	-	A			D458_J4	D458parental								Untested	Somatic	Phase_I	WXS	none			Illumina GAIIx	D458_J4	D458parental	g.chr2:130870794_130870795insA	ENST00000409914.2	-	6	1210				POTEF_ENST00000357462.5_Intron|POTEF_ENST00000360967.5_Intron|POTEF_ENST00000361163.4_Intron	NM_001099771.2	NP_001093241.1	A5A3E0	POTEF_HUMAN	POTE ankyrin domain family, member F
Unknown	0	broad.mit.edu	37	2	133031533	133031533	+	IGR	DEL	C	C	-			D458_J4	D458parental								Untested	Somatic	Phase_I	WXS	none			Illumina GAIIx	D458_J4	D458parental	g.chr2:133031533delC								ANKRD30BL (15991 upstream) : AC097532.2 (11834 downstream)
ORC4	5000	broad.mit.edu	37	2	148731255	148731256	+	Intron	INS	-	-	A			D458_J4	D458parental								Untested	Somatic	Phase_I	WXS	none			Illumina GAIIx	D458_J4	D458parental	g.chr2:148731255_148731256insA	ENST00000392857.5	-	3	165				ORC4_ENST00000536575.1_Intron|ORC4_ENST00000535373.1_Intron|ORC4_ENST00000392858.1_Intron|ORC4_ENST00000264169.2_Intron|ORC4_ENST00000540442.1_Intron|ORC4_ENST00000542387.1_Intron	NM_001190879.2|NM_001190882.2|NM_002552.4|NM_181741.3	NP_001177808.1|NP_001177811.1|NP_002543.2|NP_859525.1	O43929	ORC4_HUMAN	origin recognition complex, subunit 4
AC096649.3	0	broad.mit.edu	37	2	176190119	176190259	+	lincRNA	DEL	GGTATCACAACCTCTACTCAGTTCTACTACAAACTGTCTCAAGAACTAGATTTATACAATCATGTACCTAAGCCCCGCAACAAAAGAGTACCCATTCTTCCTTTTGTTATCAGAGCAGGAGTGCTAGGTGTGCTGTGTGGT	GGTATCACAACCTCTACTCAGTTCTACTACAAACTGTCTCAAGAACTAGATTTATACAATCATGTACCTAAGCCCCGCAACAAAAGAGTACCCATTCTTCCTTTTGTTATCAGAGCAGGAGTGCTAGGTGTGCTGTGTGGT	-	rs538185784|rs6729868|rs186801826|rs66540730|rs576825072|rs556396380|rs377343814	byFrequency	D458_J4	D458parental								Untested	Somatic	Phase_I	WXS	none			Illumina GAIIx	D458_J4	D458parental	g.chr2:176190119_176190259delGGTATCACAACCTCTACTCAGTTCTACTACAAACTGTCTCAAGAACTAGATTTATACAATCATGTACCTAAGCCCCGCAACAAAAGAGTACCCATTCTTCCTTTTGTTATCAGAGCAGGAGTGCTAGGTGTGCTGTGTGGT	ENST00000438963.1	+	0	247
GULP1	51454	broad.mit.edu	37	2	189434251	189434251	+	Intron	DEL	T	T	-			D458_J4	D458parental								Untested	Somatic	Phase_I	WXS	none			Illumina GAIIx	D458_J4	D458parental	g.chr2:189434251delT	ENST00000409580.1	+	9	1230				GULP1_ENST00000409805.1_Intron|GULP1_ENST00000409609.1_Intron|GULP1_ENST00000409830.1_Intron|GULP1_ENST00000409843.1_Intron|GULP1_ENST00000359135.3_Intron			Q9UBP9	GULP1_HUMAN	GULP, engulfment adaptor PTB domain containing 1
SMARCAL1	50485	broad.mit.edu	37	2	217284772	217284772	+	Intron	DEL	A	A	-			D458_J4	D458parental								Untested	Somatic	Phase_I	WXS	none			Illumina GAIIx	D458_J4	D458parental	g.chr2:217284772delA	ENST00000357276.4	+	5	1192				SMARCAL1_ENST00000358207.5_Intron	NM_014140.3	NP_054859.2	Q9NZC9	SMAL1_HUMAN	SWI/SNF related, matrix associated, actin dependent regulator of chromatin, subfamily a-like 1
C2orf62	0	broad.mit.edu	37	2	219225553	219225553	+	Intron	DEL	T	T	-			D458_J4	D458parental								Untested	Somatic	Phase_I	WXS	none			Illumina GAIIx	D458_J4	D458parental	g.chr2:219225553delT	ENST00000289388.3	+	5	491				C2orf62_ENST00000481940.1_Intron|AC021016.8_ENST00000411433.1_RNA	NM_198559.1	NP_940961.1	Q7Z7H3	CATIP_HUMAN
EPHA4	2043	broad.mit.edu	37	2	222431730	222431731	+	Intron	INS	-	-	AG	rs201516166		D458_J4	D458parental								Untested	Somatic	Phase_I	WXS	none			Illumina GAIIx	D458_J4	D458parental	g.chr2:222431730_222431731insAG	ENST00000281821.2	-	2	201				EPHA4_ENST00000409854.1_Intron|EPHA4_ENST00000409938.1_Intron|EPHA4_ENST00000392071.4_Intron	NM_004438.3	NP_004429.1	P54764	EPHA4_HUMAN	EPH receptor A4
Unknown	0	broad.mit.edu	37	2	229216767	229216768	+	IGR	INS	-	-	T			D458_J4	D458parental								Untested	Somatic	Phase_I	WXS	none			Illumina GAIIx	D458_J4	D458parental	g.chr2:229216767_229216768insT								SPHKAP (170406 upstream) : AC009410.1 (131208 downstream)
ITPR1	3708	broad.mit.edu	37	3	4872815	4872816	+	Intron	INS	-	-	CACACACACACA			D458_J4	D458parental								Untested	Somatic	Phase_I	WXS	none			Illumina GAIIx	D458_J4	D458parental	g.chr3:4872815_4872816insCACACACACACA	ENST00000443694.2	+	58	7983				ITPR1_ENST00000423119.2_Intron|ITPR1_ENST00000463980.1_Intron|ITPR1_ENST00000544951.1_Intron|ITPR1_ENST00000302640.8_Intron|ITPR1_ENST00000357086.4_Intron|ITPR1_ENST00000456211.2_Intron|AC018816.3_ENST00000449914.1_Intron|AC018816.3_ENST00000441894.1_Intron|ITPR1_ENST00000354582.6_Intron|AC018816.3_ENST00000489771.1_Intron			Q14643	ITPR1_HUMAN	inositol 1,4,5-trisphosphate receptor, type 1
ARL8B	55207	broad.mit.edu	37	3	5212423	5212424	+	Intron	INS	-	-	T			D458_J4	D458parental								Untested	Somatic	Phase_I	WXS	none			Illumina GAIIx	D458_J4	D458parental	g.chr3:5212423_5212424insT	ENST00000256496.3	+	2	450				ARL8B_ENST00000419534.2_Intron|ARL8B_ENST00000468010.1_Intron|AC026202.3_ENST00000439325.1_RNA	NM_018184.2	NP_060654.1	Q9NVJ2	ARL8B_HUMAN	ADP-ribosylation factor-like 8B
MLH1	4292	broad.mit.edu	37	3	37048293	37048294	+	Intron	DEL	AA	AA	-			D458_J4	D458parental								Untested	Somatic	Phase_I	WXS	none			Illumina GAIIx	D458_J4	D458parental	g.chr3:37048293_37048294delAA	ENST00000231790.2	+	5	596				MLH1_ENST00000536378.1_Intron|MLH1_ENST00000539477.1_Intron|MLH1_ENST00000455445.2_Intron|MLH1_ENST00000458205.2_Intron|MLH1_ENST00000435176.1_Intron|MLH1_ENST00000492474.1_Intron	NM_000249.3|NM_001258273.1	NP_000240.1|NP_001245202.1	P40692	MLH1_HUMAN	mutL homolog 1
TRAK1	22906	broad.mit.edu	37	3	42202061	42202062	+	Intron	INS	-	-	T			D458_J4	D458parental								Untested	Somatic	Phase_I	WXS	none			Illumina GAIIx	D458_J4	D458parental	g.chr3:42202061_42202062insT	ENST00000327628.5	+	3	686				TRAK1_ENST00000449246.1_Intron|TRAK1_ENST00000487159.1_Intron|TRAK1_ENST00000341421.3_Intron|TRAK1_ENST00000396175.1_Intron	NM_001042646.2	NP_001036111.1	Q9UPV9	TRAK1_HUMAN	trafficking protein, kinesin binding 1
TGM4	7047	broad.mit.edu	37	3	44938493	44938496	+	Intron	DEL	TTTT	TTTT	-	rs76549720|rs59154155		D458_J4	D458parental								Untested	Somatic	Phase_I	WXS	none			Illumina GAIIx	D458_J4	D458parental	g.chr3:44938493_44938496delTTTT	ENST00000296125.4	+	6	725				RP11-272D20.2_ENST00000427258.1_RNA	NM_003241.3	NP_003232.2	P49221	TGM4_HUMAN	transglutaminase 4
FRMD4B	23150	broad.mit.edu	37	3	69359709	69359710	+	Intron	INS	-	-	CACACA			D458_J4	D458parental								Untested	Somatic	Phase_I	WXS	none			Illumina GAIIx	D458_J4	D458parental	g.chr3:69359709_69359710insCACACA	ENST00000398540.3	-	3	407				FRMD4B_ENST00000542259.1_Intron	NM_015123.1	NP_055938	Q9Y2L6	FRM4B_HUMAN	FERM domain containing 4B
MORC1	27136	broad.mit.edu	37	3	108819089	108819090	+	Intron	INS	-	-	A	rs78907417		D458_J4	D458parental								Untested	Somatic	Phase_I	WXS	none			Illumina GAIIx	D458_J4	D458parental	g.chr3:108819089_108819090insA	ENST00000483760.1	-	5	358				MORC1-AS1_ENST00000480826.1_RNA|MORC1_ENST00000232603.5_Intron					MORC family CW-type zinc finger 1
XRN1	54464	broad.mit.edu	37	3	142051516	142051517	+	Intron	INS	-	-	A			D458_J4	D458parental								Untested	Somatic	Phase_I	WXS	none			Illumina GAIIx	D458_J4	D458parental	g.chr3:142051516_142051517insA	ENST00000264951.4	-	36	4180				XRN1_ENST00000392981.2_Intron	NM_019001.3	NP_061874.3	Q8IZH2	XRN1_HUMAN	5'-3' exoribonuclease 1
TIPARP	25976	broad.mit.edu	37	3	156413615	156413616	+	Intron	INS	-	-	TT			D458_J4	D458parental								Untested	Somatic	Phase_I	WXS	none			Illumina GAIIx	D458_J4	D458parental	g.chr3:156413615_156413616insTT	ENST00000461166.1	+	4	1674				TIPARP_ENST00000295924.7_Intron|TIPARP_ENST00000486483.1_Intron|TIPARP_ENST00000542783.1_Intron	NM_001184717.1	NP_001171646.1	Q7Z3E1	PARPT_HUMAN	TCDD-inducible poly(ADP-ribose) polymerase
MECOM	2122	broad.mit.edu	37	3	168862966	168862981	+	Intron	DEL	ACACACACACACAGAG	ACACACACACACAGAG	-	rs200068531|rs151149708|rs28448766|rs201958382|rs1844068|rs113827403|rs67598122|rs259671|rs73167969	byFrequency	D458_J4	D458parental								Untested	Somatic	Phase_I	WXS	none			Illumina GAIIx	D458_J4	D458parental	g.chr3:168862966_168862981delACACACACACACAGAG	ENST00000464456.1	-	2	1012				MECOM_ENST00000264674.3_Intron|MECOM_ENST00000468789.1_Intron|MECOM_ENST00000433243.2_Intron|MECOM_ENST00000392736.3_Intron|MECOM_ENST00000494292.1_Intron|MECOM_ENST00000472280.1_Intron	NM_001164000.1	NP_001157472.1	Q13465	MDS1_HUMAN	MDS1 and EVI1 complex locus
EPHB3	2049	broad.mit.edu	37	3	184280039	184280041	+	In_Frame_Del	DEL	CCG	CCG	-			D458_J4	D458parental								Untested	Somatic	Phase_I	WXS	none			Illumina GAIIx	D458_J4	D458parental	g.chr3:184280039_184280041delCCG	ENST00000330394.2	+	1	468_470	c.16_18delCCG	c.(16-18)ccgdel	p.P10del	EIF2B5_ENST00000444495.1_Intron	NM_004443.3	NP_004434.2	P54753	EPHB3_HUMAN	EPH receptor B3	10
SLC51A	200931	broad.mit.edu	37	3	195950619	195950622	+	Intron	DEL	AAAG	AAAG	-	rs113298137|rs398052586|rs10578706|rs200918106	byFrequency	D458_J4	D458parental								Untested	Somatic	Phase_I	WXS	none			Illumina GAIIx	D458_J4	D458parental	g.chr3:195950619_195950622delAAAG	ENST00000296327.5	+	3	342					NM_152672.5	NP_689885.4	Q86UW1	OSTA_HUMAN	solute carrier family 51, alpha subunit
DGKQ	1609	broad.mit.edu	37	4	970329	970329	+	5'Flank	DEL	A	A	-			D458_J4	D458parental								Untested	Somatic	Phase_I	WXS	none			Illumina GAIIx	D458_J4	D458parental	g.chr4:970329delA	ENST00000273814.3	-	0	0					NM_001347.3	NP_001338.2	P52824	DGKQ_HUMAN	diacylglycerol kinase, theta 110kDa
LAP3	51056	broad.mit.edu	37	4	17600385	17600385	+	Intron	DEL	T	T	-			D458_J4	D458parental								Untested	Somatic	Phase_I	WXS	none			Illumina GAIIx	D458_J4	D458parental	g.chr4:17600385delT	ENST00000226299.4	+	10	1454				LAP3_ENST00000503467.1_Intron|AC006160.5_ENST00000511010.1_RNA|LAP3_ENST00000606142.1_Intron	NM_015907.2	NP_056991.2	P28838	AMPL_HUMAN	leucine aminopeptidase 3
SLIT2	9353	broad.mit.edu	37	4	20591523	20591524	+	Intron	INS	-	-	T			D458_J4	D458parental								Untested	Somatic	Phase_I	WXS	none			Illumina GAIIx	D458_J4	D458parental	g.chr4:20591523_20591524insT	ENST00000504154.1	+	30	3434				SLIT2_ENST00000273739.5_Intron|SLIT2_ENST00000503823.1_Intron|SLIT2_ENST00000503837.1_Intron	NM_004787.1	NP_004778.1	O94813	SLIT2_HUMAN	slit homolog 2 (Drosophila)
Unknown	0	broad.mit.edu	37	4	30718516	30718518	+	IGR	DEL	AGC	AGC	-	rs71874113	byFrequency	D458_J4	D458parental								Untested	Somatic	Phase_I	WXS	none			Illumina GAIIx	D458_J4	D458parental	g.chr4:30718516_30718518delAGC								AC109351.1 (966584 upstream) : PCDH7 (3518 downstream)
CEP170P1	645455	broad.mit.edu	37	4	119472380	119472380	+	RNA	DEL	G	G	-			D458_J4	D458parental								Untested	Somatic	Phase_I	WXS	none			Illumina GAIIx	D458_J4	D458parental	g.chr4:119472380delG	ENST00000412784.2	+	0	624					NR_003135.2		Q96L14	C170L_HUMAN	centrosomal protein 170kDa pseudogene 1
RPS3A	6189	broad.mit.edu	37	4	152025591	152025592	+	Intron	INS	-	-	TT	rs13111229		D458_J4	D458parental								Untested	Somatic	Phase_I	WXS	none			Illumina GAIIx	D458_J4	D458parental	g.chr4:152025591_152025592insTT	ENST00000509736.1	+	4	410				RPS3A_ENST00000506126.1_Intron|SNORD73_ENST00000364394.1_RNA|SNORD73A_ENST00000386062.1_RNA|RPS3A_ENST00000514682.1_Intron|RPS3A_ENST00000274065.4_Intron|RPS3A_ENST00000512690.1_Intron					ribosomal protein S3A
TMEM154	201799	broad.mit.edu	37	4	153549745	153549745	+	Intron	DEL	C	C	-			D458_J4	D458parental								Untested	Somatic	Phase_I	WXS	none			Illumina GAIIx	D458_J4	D458parental	g.chr4:153549745delC	ENST00000304385.3	-	7	768					NM_152680.2	NP_689893.1	Q6P9G4	TM154_HUMAN	transmembrane protein 154
PDGFC	56034	broad.mit.edu	37	4	157684516	157684516	+	Intron	DEL	A	A	-			D458_J4	D458parental								Untested	Somatic	Phase_I	WXS	none			Illumina GAIIx	D458_J4	D458parental	g.chr4:157684516delA	ENST00000502773.1	-	6	1412				PDGFC_ENST00000422544.2_Intron|PDGFC_ENST00000542208.1_Intron|PDGFC_ENST00000541126.1_Intron|PDGFC_ENST00000504672.1_Intron	NM_016205.2	NP_057289.1	Q9NRA1	PDGFC_HUMAN	platelet derived growth factor C
PRIMPOL	201973	broad.mit.edu	37	4	185613052	185613052	+	Intron	DEL	T	T	-			D458_J4	D458parental								Untested	Somatic	Phase_I	WXS	none			Illumina GAIIx	D458_J4	D458parental	g.chr4:185613052delT	ENST00000314970.6	+	13	1858				PRIMPOL_ENST00000515774.1_Intron|PRIMPOL_ENST00000503752.1_Intron|PRIMPOL_ENST00000512834.1_Intron	NM_152683.2	NP_689896	Q96LW4	PRIPO_HUMAN	primase and polymerase (DNA-directed)
PDLIM3	27295	broad.mit.edu	37	4	186444266	186444267	+	Intron	DEL	TG	TG	-	rs10595665|rs112356568|rs72521175	byFrequency	D458_J4	D458parental								Untested	Somatic	Phase_I	WXS	none			Illumina GAIIx	D458_J4	D458parental	g.chr4:186444266_186444267delTG	ENST00000284770.5	-	3	404				PDLIM3_ENST00000284771.6_Intron|PDLIM3_ENST00000284767.5_Intron	NM_014476.5	NP_055291.2	Q53GG5	PDLI3_HUMAN	PDZ and LIM domain 3
Unknown	0	broad.mit.edu	37	4	190615855	190615856	+	IGR	INS	-	-	TC			D458_J4	D458parental								Untested	Somatic	Phase_I	WXS	none			Illumina GAIIx	D458_J4	D458parental	g.chr4:190615855_190615856insTC								RP11-462G22.1 (33215 upstream) : RP11-462G22.2 (9178 downstream)
AF146191.4	0	broad.mit.edu	37	4	190767746	190767746	+	lincRNA	DEL	C	C	-			D458_J4	D458parental								Untested	Somatic	Phase_I	WXS	none			Illumina GAIIx	D458_J4	D458parental	g.chr4:190767746delC	ENST00000511785.1	-	0	425
FRG1	2483	broad.mit.edu	37	4	190874469	190874470	+	Intron	INS	-	-	A			D458_J4	D458parental								Untested	Somatic	Phase_I	WXS	none			Illumina GAIIx	D458_J4	D458parental	g.chr4:190874469_190874470insA	ENST00000226798.4	+	4	539				FRG1_ENST00000514482.1_Intron	NM_004477.2	NP_004468.1	Q14331	FRG1_HUMAN	FSHD region gene 1
SLC6A3	6531	broad.mit.edu	37	5	1422676	1422677	+	Intron	DEL	CA	CA	-	rs67718451		D458_J4	D458parental								Untested	Somatic	Phase_I	WXS	none			Illumina GAIIx	D458_J4	D458parental	g.chr5:1422676_1422677delCA	ENST00000270349.9	-	5	781				SLC6A3_ENST00000453492.2_Intron	NM_001044.4	NP_001035.1	Q01959	SC6A3_HUMAN	solute carrier family 6 (neurotransmitter transporter), member 3
DNAH5	1767	broad.mit.edu	37	5	13769356	13769357	+	Intron	INS	-	-	T	rs397881676|rs36092508	byFrequency	D458_J4	D458parental								Untested	Somatic	Phase_I	WXS	none			Illumina GAIIx	D458_J4	D458parental	g.chr5:13769356_13769357insT	ENST00000265104.4	-	58	9825				DNAH5_ENST00000504001.3_Intron	NM_001369.2	NP_001360.1	Q8TE73	DYH5_HUMAN	dynein, axonemal, heavy chain 5
ANKH	56172	broad.mit.edu	37	5	14796277	14796278	+	Intron	INS	-	-	T			D458_J4	D458parental								Untested	Somatic	Phase_I	WXS	none			Illumina GAIIx	D458_J4	D458parental	g.chr5:14796277_14796278insT	ENST00000284268.6	-	2	427					NM_054027.4	NP_473368.1	Q9HCJ1	ANKH_HUMAN	ANKH inorganic pyrophosphate transport regulator
Unknown	0	broad.mit.edu	37	5	38760642	38760643	+	IGR	INS	-	-	AGAAGG	rs181082372	byFrequency	D458_J4	D458parental								Untested	Somatic	Phase_I	WXS	none			Illumina GAIIx	D458_J4	D458parental	g.chr5:38760642_38760643insAGAAGG								RP11-122C5.1 (40267 upstream) : RP11-122C5.3 (23038 downstream)
Unknown	0	broad.mit.edu	37	5	99728505	99728506	+	IGR	INS	-	-	G			D458_J4	D458parental								Untested	Somatic	Phase_I	WXS	none			Illumina GAIIx	D458_J4	D458parental	g.chr5:99728505_99728506insG								RNU6-1119P (239022 upstream) : RP11-346J10.1 (8638 downstream)
YTHDC2	64848	broad.mit.edu	37	5	112862523	112862524	+	Intron	INS	-	-	T	rs374229364|rs375006591		D458_J4	D458parental								Untested	Somatic	Phase_I	WXS	none			Illumina GAIIx	D458_J4	D458parental	g.chr5:112862523_112862524insT	ENST00000161863.4	+	4	888				YTHDC2_ENST00000515883.1_Intron	NM_022828.3	NP_073739.3	Q9H6S0	YTDC2_HUMAN	YTH domain containing 2
DMXL1	1657	broad.mit.edu	37	5	118433532	118433532	+	Intron	DEL	T	T	-			D458_J4	D458parental								Untested	Somatic	Phase_I	WXS	none			Illumina GAIIx	D458_J4	D458parental	g.chr5:118433532delT	ENST00000311085.8	+	2	167				DMXL1_ENST00000539542.1_Intron	NM_005509.4	NP_005500.4	Q9Y485	DMXL1_HUMAN	Dmx-like 1
HSD17B4	3295	broad.mit.edu	37	5	118867259	118867260	+	Intron	DEL	GG	GG	-	rs142252118	byFrequency	D458_J4	D458parental								Untested	Somatic	Phase_I	WXS	none			Illumina GAIIx	D458_J4	D458parental	g.chr5:118867259_118867260delGG	ENST00000256216.6	+	22	2126				HSD17B4_ENST00000522415.1_Intron|HSD17B4_ENST00000509514.1_Intron|HSD17B4_ENST00000414835.2_Intron|HSD17B4_ENST00000504811.1_Intron|HSD17B4_ENST00000510025.1_Intron|HSD17B4_ENST00000515320.1_Intron|HSD17B4_ENST00000513628.1_Intron	NM_000414.3	NP_000405.1	P51659	DHB4_HUMAN	hydroxysteroid (17-beta) dehydrogenase 4
PPP2CA	5515	broad.mit.edu	37	5	133534585	133534586	+	Intron	DEL	TG	TG	-	rs200498266|rs368906641	byFrequency	D458_J4	D458parental								Untested	Somatic	Phase_I	WXS	none			Illumina GAIIx	D458_J4	D458parental	g.chr5:133534585_133534586delTG	ENST00000481195.1	-	6	1138				CTD-2410N18.5_ENST00000519718.1_Intron	NM_002715.2	NP_002706.1	P67775	PP2AA_HUMAN	protein phosphatase 2, catalytic subunit, alpha isozyme
UBE2B	7320	broad.mit.edu	37	5	133724637	133724637	+	Intron	DEL	G	G	-			D458_J4	D458parental								Untested	Somatic	Phase_I	WXS	none			Illumina GAIIx	D458_J4	D458parental	g.chr5:133724637delG	ENST00000265339.2	+	5	747				UBE2B_ENST00000511807.1_Intron	NM_003337.2	NP_003328.1	P63146	UBE2B_HUMAN	ubiquitin-conjugating enzyme E2B
PDGFRB	5159	broad.mit.edu	37	5	149497104	149497113	+	Intron	DEL	CGCGCACACA	CGCGCACACA	-	rs3836743|rs28368814|rs530509898|rs7713053|rs144012098|rs112938568|rs10638773|rs111709079|rs34872599|rs7712925|rs58724708|rs33959792|rs71586157		D458_J4	D458parental								Untested	Somatic	Phase_I	WXS	none			Illumina GAIIx	D458_J4	D458parental	g.chr5:149497104_149497113delCGCGCACACA	ENST00000261799.4	-	22	3607					NM_002609.3	NP_002600.1	P09619	PGFRB_HUMAN	platelet-derived growth factor receptor, beta polypeptide
Unknown	0	broad.mit.edu	37	5	150795513	150795513	+	IGR	DEL	A	A	-			D458_J4	D458parental								Untested	Somatic	Phase_I	WXS	none			Illumina GAIIx	D458_J4	D458parental	g.chr5:150795513delA								AC034205.1 (47437 upstream) : SLC36A1 (21094 downstream)
Unknown	0	broad.mit.edu	37	5	158835168	158835168	+	IGR	DEL	T	T	-			D458_J4	D458parental								Untested	Somatic	Phase_I	WXS	none			Illumina GAIIx	D458_J4	D458parental	g.chr5:158835168delT								AC008697.1 (45326 upstream) : AC008703.1 (40395 downstream)
FGFR4	2264	broad.mit.edu	37	5	176524096	176524110	+	Intron	DEL	TCCTCCTGCTCCTCT	TCCTCCTGCTCCTCT	-	rs113339725|rs150760213		D458_J4	D458parental								Untested	Somatic	Phase_I	WXS	none			Illumina GAIIx	D458_J4	D458parental	g.chr5:176524096_176524110delTCCTCCTGCTCCTCT	ENST00000292408.4	+	17	2398				FGFR4_ENST00000393648.2_Intron|FGFR4_ENST00000502906.1_Intron|FGFR4_ENST00000393637.1_Intron|FGFR4_ENST00000292410.3_Intron	NM_002011.3|NM_213647.1	NP_002002.3|NP_998812.1	P22455	FGFR4_HUMAN	fibroblast growth factor receptor 4
NUP153	9972	broad.mit.edu	37	6	17634673	17634673	+	Intron	DEL	T	T	-			D458_J4	D458parental								Untested	Somatic	Phase_I	WXS	none			Illumina GAIIx	D458_J4	D458parental	g.chr6:17634673delT	ENST00000262077.2	-	17	2464				NUP153_ENST00000537253.1_Intron	NM_005124.2	NP_005115.2	P49790	NU153_HUMAN	nucleoporin 153kDa
STK19	8859	broad.mit.edu	37	6	31939829	31939830	+	Frame_Shift_Ins	INS	-	-	A			D458_J4	D458parental								Untested	Somatic	Phase_I	WXS	none			Illumina GAIIx	D458_J4	D458parental	g.chr6:31939829_31939830insA	ENST00000375333.2	+	1	109_110	c.56_57insA	c.(55-60)gcaaacfs	p.N20fs	DXO_ENST00000478221.1_5'UTR|DXO_ENST00000375356.3_5'Flank|STK19_ENST00000375331.2_Frame_Shift_Ins_p.N20fs|DXO_ENST00000337523.5_5'UTR|DXO_ENST00000375349.3_5'UTR	NM_032454.1	NP_115830.1	P49842	STK19_HUMAN	serine/threonine kinase 19	20
Unknown	0	broad.mit.edu	37	6	33453299	33453300	+	IGR	INS	-	-	T	rs369900843		D458_J4	D458parental								Untested	Somatic	Phase_I	WXS	none			Illumina GAIIx	D458_J4	D458parental	g.chr6:33453299_33453300insT								ZBTB9 (27974 upstream) : RN7SL26P (55170 downstream)
DNAH8	1769	broad.mit.edu	37	6	38702059	38702060	+	Intron	INS	-	-	A	rs75806138|rs55678363		D458_J4	D458parental								Untested	Somatic	Phase_I	WXS	none			Illumina GAIIx	D458_J4	D458parental	g.chr6:38702059_38702060insA	ENST00000359357.3	+	3	213				DNAH8_ENST00000441566.1_5'Flank|DNAH8_ENST00000449981.2_Intron			Q96JB1	DYH8_HUMAN	dynein, axonemal, heavy chain 8
FRS3	10817	broad.mit.edu	37	6	41748331	41748332	+	5'Flank	INS	-	-	TTT	rs578017611	byFrequency	D458_J4	D458parental								Untested	Somatic	Phase_I	WXS	none			Illumina GAIIx	D458_J4	D458parental	g.chr6:41748331_41748332insTTT	ENST00000373018.3	-	0	0				PRICKLE4_ENST00000394263.1_5'Flank|PRICKLE4_ENST00000458694.1_5'Flank|FRS3_ENST00000259748.2_5'Flank|FRS3_ENST00000466420.1_5'Flank|PRICKLE4_ENST00000359201.5_5'Flank	NM_006653.3	NP_006644.1	O43559	FRS3_HUMAN	fibroblast growth factor receptor substrate 3
Unknown	0	broad.mit.edu	37	6	44429967	44429968	+	IGR	INS	-	-	A			D458_J4	D458parental								Untested	Somatic	Phase_I	WXS	none			Illumina GAIIx	D458_J4	D458parental	g.chr6:44429967_44429968insA								CDC5L (11804 upstream) : RP3-449H6.1 (63027 downstream)
RUNX2	860	broad.mit.edu	37	6	45390467	45390469	+	In_Frame_Del	DEL	CAG	CAG	-			D458_J4	D458parental								Untested	Somatic	Phase_I	WXS	none			Illumina GAIIx	D458_J4	D458parental	g.chr6:45390467_45390469delCAG	ENST00000371438.1	+	2	554_556	c.196_198delCAG	c.(196-198)cagdel	p.Q71del	RUNX2_ENST00000359524.5_In_Frame_Del_p.Q57del|RUNX2_ENST00000576263.1_In_Frame_Del_p.Q71del|RUNX2_ENST00000352853.5_In_Frame_Del_p.Q139del|RUNX2_ENST00000465038.2_In_Frame_Del_p.Q71del|RUNX2_ENST00000541979.1_In_Frame_Del_p.Q139del|RP1-244F24.1_ENST00000606796.1_RNA|RUNX2_ENST00000371432.3_In_Frame_Del_p.Q57del|RUNX2_ENST00000371436.6_In_Frame_Del_p.Q71del	NM_001024630.3	NP_001019801.3	Q13950	RUNX2_HUMAN	runt-related transcription factor 2	71	Poly-Gln.
RCAN2	10231	broad.mit.edu	37	6	46250118	46250119	+	Intron	INS	-	-	A			D458_J4	D458parental								Untested	Somatic	Phase_I	WXS	none			Illumina GAIIx	D458_J4	D458parental	g.chr6:46250118_46250119insA	ENST00000330430.6	-	2	276				RCAN2_ENST00000405162.1_Intron|RCAN2_ENST00000306764.7_Intron|RCAN2_ENST00000371374.1_Intron	NM_005822.3	NP_005813.2	Q14206	RCAN2_HUMAN	regulator of calcineurin 2
PKHD1	5314	broad.mit.edu	37	6	51929931	51929932	+	Intron	INS	-	-	TTTA	rs369093047|rs560793552|rs377453890		D458_J4	D458parental								Untested	Somatic	Phase_I	WXS	none			Illumina GAIIx	D458_J4	D458parental	g.chr6:51929931_51929932insTTTA	ENST00000371117.3	-	13	1156				PKHD1_ENST00000340994.4_Intron	NM_138694.3	NP_619639.3	P08F94	PKHD1_HUMAN	polycystic kidney and hepatic disease 1 (autosomal recessive)
Unknown	0	broad.mit.edu	37	6	58140946	58140947	+	IGR	INS	-	-	GAA	rs373865672		D458_J4	D458parental								Untested	Somatic	Phase_I	WXS	none			Illumina GAIIx	D458_J4	D458parental	g.chr6:58140946_58140947insGAA								RP11-343D24.2 (449301 upstream) : XXbac-BPGBPG55C20.1 (41221 downstream)
KHDRBS2	202559	broad.mit.edu	37	6	62758026	62758027	+	Intron	INS	-	-	ACAC			D458_J4	D458parental								Untested	Somatic	Phase_I	WXS	none			Illumina GAIIx	D458_J4	D458parental	g.chr6:62758026_62758027insACAC	ENST00000281156.4	-	3	498					NM_152688.2	NP_689901.2	Q5VWX1	KHDR2_HUMAN	KH domain containing, RNA binding, signal transduction associated 2
SMAP1	60682	broad.mit.edu	37	6	71547371	71547372	+	Intron	INS	-	-	T			D458_J4	D458parental								Untested	Somatic	Phase_I	WXS	none			Illumina GAIIx	D458_J4	D458parental	g.chr6:71547371_71547372insT	ENST00000370455.3	+	7	912				SMAP1_ENST00000316999.5_Intron|SMAP1_ENST00000370452.3_Intron	NM_001044305.1|NM_001281440.1	NP_001037770.1|NP_001268369.1	Q8IYB5	SMAP1_HUMAN	small ArfGAP 1
CGA	1081	broad.mit.edu	37	6	87797956	87797956	+	Intron	DEL	C	C	-			D458_J4	D458parental								Untested	Somatic	Phase_I	WXS	none			Illumina GAIIx	D458_J4	D458parental	g.chr6:87797956delC	ENST00000369582.2	-	2	94					NM_000735.3	NP_000726.1	P01215	GLHA_HUMAN	glycoprotein hormones, alpha polypeptide
MDN1	23195	broad.mit.edu	37	6	90432584	90432585	+	Intron	INS	-	-	T			D458_J4	D458parental								Untested	Somatic	Phase_I	WXS	none			Illumina GAIIx	D458_J4	D458parental	g.chr6:90432584_90432585insT	ENST00000369393.3	-	40	6083				MDN1_ENST00000428876.1_Intron			Q9NU22	MDN1_HUMAN	MDN1, midasin homolog (yeast)
SLC16A10	117247	broad.mit.edu	37	6	111499761	111499761	+	Intron	DEL	A	A	-			D458_J4	D458parental								Untested	Somatic	Phase_I	WXS	none			Illumina GAIIx	D458_J4	D458parental	g.chr6:111499761delA	ENST00000368851.5	+	3	1117				SLC16A10_ENST00000368850.3_Intron	NM_018593.4	NP_061063.2	Q8TF71	MOT10_HUMAN	solute carrier family 16 (aromatic amino acid transporter), member 10
HDAC2	3066	broad.mit.edu	37	6	114266345	114266346	+	Intron	INS	-	-	A			D458_J4	D458parental								Untested	Somatic	Phase_I	WXS	none			Illumina GAIIx	D458_J4	D458parental	g.chr6:114266345_114266346insA	ENST00000519065.1	-	10	1468				HDAC2_ENST00000519108.1_Intron|HDAC2_ENST00000398283.2_Intron|HDAC2_ENST00000368632.2_Intron			Q92769	HDAC2_HUMAN	histone deacetylase 2
Unknown	0	broad.mit.edu	37	6	117100473	117100474	+	IGR	DEL	TG	TG	-	rs201472444|rs615850	byFrequency	D458_J4	D458parental								Untested	Somatic	Phase_I	WXS	none			Illumina GAIIx	D458_J4	D458parental	g.chr6:117100473_117100474delTG								FAM162B (13587 upstream) : GPRC6A (12773 downstream)
MTFR2	113115	broad.mit.edu	37	6	136566111	136566111	+	Intron	DEL	T	T	-			D458_J4	D458parental								Untested	Somatic	Phase_I	WXS	none			Illumina GAIIx	D458_J4	D458parental	g.chr6:136566111delT	ENST00000420702.1	-	3	453				MTFR2_ENST00000451457.2_Intron|MTFR2_ENST00000445767.2_5'Flank	NM_001099286.1	NP_001092756.1	Q6P444	MTFR2_HUMAN	mitochondrial fission regulator 2
PCMT1	5110	broad.mit.edu	37	6	150114900	150114900	+	Intron	DEL	T	T	-			D458_J4	D458parental								Untested	Somatic	Phase_I	WXS	none			Illumina GAIIx	D458_J4	D458parental	g.chr6:150114900delT	ENST00000367380.5	+	5	625				PCMT1_ENST00000367378.1_Intron|RP11-350J20.5_ENST00000455607.2_RNA|PCMT1_ENST00000464889.1_Intron|PCMT1_ENST00000367384.2_Intron|PCMT1_ENST00000544496.1_Intron	NM_001252049.1|NM_001252050.1|NM_001252051.1|NM_001252052.1|NM_005389.2	NP_001238978.1|NP_001238979.1|NP_001238980.1|NP_001238981.1|NP_005380.2	P22061	PIMT_HUMAN	protein-L-isoaspartate (D-aspartate) O-methyltransferase
Unknown	0	broad.mit.edu	37	7	35442	35443	+	IGR	INS	-	-	TGCTGC	rs376269193|rs56836733		D458_J4	D458parental								Untested	Somatic	Phase_I	WXS	none			Illumina GAIIx	D458_J4	D458parental	g.chr7:35442_35443insTGCTGC								None (None upstream) : AC093627.7 (35528 downstream)
CYP2W1	54905	broad.mit.edu	37	7	1023995	1023996	+	Intron	INS	-	-	G			D458_J4	D458parental								Untested	Somatic	Phase_I	WXS	none			Illumina GAIIx	D458_J4	D458parental	g.chr7:1023995_1023996insG	ENST00000308919.7	+	2	187				CYP2W1_ENST00000340150.6_Intron	NM_017781.2	NP_060251.2	Q8TAV3	CP2W1_HUMAN	cytochrome P450, family 2, subfamily W, polypeptide 1
Unknown	0	broad.mit.edu	37	7	35163808	35163808	+	IGR	DEL	T	T	-			D458_J4	D458parental								Untested	Somatic	Phase_I	WXS	none			Illumina GAIIx	D458_J4	D458parental	g.chr7:35163808delT								DPY19L2P1 (16462 upstream) : TBX20 (78233 downstream)
Unknown	0	broad.mit.edu	37	7	51455396	51455397	+	IGR	INS	-	-	C			D458_J4	D458parental								Untested	Somatic	Phase_I	WXS	none			Illumina GAIIx	D458_J4	D458parental	g.chr7:51455396_51455397insC								COBL (70881 upstream) : RP4-718N17.2 (226549 downstream)
Unknown	0	broad.mit.edu	37	7	57545110	57545111	+	IGR	INS	-	-	CT	rs72572278		D458_J4	D458parental								Untested	Somatic	Phase_I	WXS	none			Illumina GAIIx	D458_J4	D458parental	g.chr7:57545110_57545111insCT								ZNF716 (11858 upstream) : RP11-368M16.3 (144675 downstream)
ZNF804B	219578	broad.mit.edu	37	7	88800715	88800716	+	Intron	INS	-	-	TCC			D458_J4	D458parental								Untested	Somatic	Phase_I	WXS	none			Illumina GAIIx	D458_J4	D458parental	g.chr7:88800715_88800716insTCC	ENST00000333190.4	+	2	717					NM_181646.2	NP_857597.1	A4D1E1	Z804B_HUMAN	zinc finger protein 804B
KPNA7	402569	broad.mit.edu	37	7	98785818	98785819	+	Intron	INS	-	-	AAAG	rs386410804		D458_J4	D458parental								Untested	Somatic	Phase_I	WXS	none			Illumina GAIIx	D458_J4	D458parental	g.chr7:98785818_98785819insAAAG	ENST00000327442.6	-	6	940					NM_001145715.1	NP_001139187.1	A9QM74	IMA8_HUMAN	karyopherin alpha 7 (importin alpha 8)
PILRB	29990	broad.mit.edu	37	7	99936693	99936693	+	Intron	DEL	T	T	-			D458_J4	D458parental								Untested	Somatic	Phase_I	WXS	none			Illumina GAIIx	D458_J4	D458parental	g.chr7:99936693delT	ENST00000610247.1	+	3	427				STAG3L5P_ENST00000493499.1_RNA|STAG3L5P-PVRIG2P-PILRB_ENST00000310771.4_RNA			Q9UKJ0	PILRB_HUMAN	paired immunoglobin-like type 2 receptor beta
RELN	5649	broad.mit.edu	37	7	103138946	103138946	+	Intron	DEL	T	T	-			D458_J4	D458parental								Untested	Somatic	Phase_I	WXS	none			Illumina GAIIx	D458_J4	D458parental	g.chr7:103138946delT	ENST00000428762.1	-	54	8827				RELN_ENST00000424685.2_Intron|CTB-107G13.1_ENST00000422488.1_RNA|RELN_ENST00000343529.5_Intron	NM_005045.3	NP_005036.2	P78509	RELN_HUMAN	reelin
Unknown	0	broad.mit.edu	37	7	106582830	106582830	+	IGR	DEL	T	T	-			D458_J4	D458parental								Untested	Somatic	Phase_I	WXS	none			Illumina GAIIx	D458_J4	D458parental	g.chr7:106582830delT								PIK3CG (35240 upstream) : PRKAR2B (102263 downstream)
CPA2	1358	broad.mit.edu	37	7	129913517	129913517	+	Intron	DEL	T	T	-			D458_J4	D458parental								Untested	Somatic	Phase_I	WXS	none			Illumina GAIIx	D458_J4	D458parental	g.chr7:129913517delT	ENST00000222481.4	+	5	541					NM_001869.2	NP_001860.2	P48052	CBPA2_HUMAN	carboxypeptidase A2 (pancreatic)
KIAA1549	57670	broad.mit.edu	37	7	138588559	138588600	+	Intron	DEL	GTGTGTGTGTGTGTGTGTGTGTGTGTGTGTGTGTGTGTGTGC	GTGTGTGTGTGTGTGTGTGTGTGTGTGTGTGTGTGTGTGTGC	-	rs144664423|rs368387735|rs55745123|rs137881311|rs10235011|rs529418593|rs200352047|rs371873359|rs375662924|rs368877120|rs527666681|rs10235012|rs372033563	byFrequency	D458_J4	D458parental								Untested	Somatic	Phase_I	WXS	none			Illumina GAIIx	D458_J4	D458parental	g.chr7:138588559_138588600delGTGTGTGTGTGTGTGTGTGTGTGTGTGTGTGTGTGTGTGTGC	ENST00000422774.1	-	8	3569				KIAA1549_ENST00000242365.4_Intron|KIAA1549_ENST00000440172.1_Intron			Q9HCM3	K1549_HUMAN	KIAA1549
KMT2C	58508	broad.mit.edu	37	7	152105381	152105381	+	Intron	DEL	A	A	-			D458_J4	D458parental								Untested	Somatic	Phase_I	WXS	none			Illumina GAIIx	D458_J4	D458parental	g.chr7:152105381delA	ENST00000262189.6	-	1	380				KMT2C_ENST00000355193.2_Intron	NM_170606.2	NP_733751.2	Q8NEZ4	KMT2C_HUMAN	lysine (K)-specific methyltransferase 2C
RBM33	155435	broad.mit.edu	37	7	155534924	155534924	+	Intron	DEL	T	T	-			D458_J4	D458parental								Untested	Somatic	Phase_I	WXS	none			Illumina GAIIx	D458_J4	D458parental	g.chr7:155534924delT	ENST00000401878.3	+	13	2535					NM_053043.2	NP_444271.2	Q96EV2	RBM33_HUMAN	RNA binding motif protein 33
RP11-124B13.1	0	broad.mit.edu	37	8	6102730	6102730	+	lincRNA	DEL	A	A	-			D458_J4	D458parental								Untested	Somatic	Phase_I	WXS	none			Illumina GAIIx	D458_J4	D458parental	g.chr8:6102730delA	ENST00000519555.1	-	0	126
ANGPT2	285	broad.mit.edu	37	8	6390096	6390096	+	Intron	DEL	A	A	-			D458_J4	D458parental								Untested	Somatic	Phase_I	WXS	none			Illumina GAIIx	D458_J4	D458parental	g.chr8:6390096delA	ENST00000325203.5	-	2	763				ANGPT2_ENST00000523120.1_Intron|ANGPT2_ENST00000338312.6_Intron|ANGPT2_ENST00000415216.1_Intron|MCPH1_ENST00000344683.5_Intron			O15123	ANGP2_HUMAN	angiopoietin 2
Unknown	0	broad.mit.edu	37	8	22989735	22989736	+	IGR	INS	-	-	AA			D458_J4	D458parental								Untested	Somatic	Phase_I	WXS	none			Illumina GAIIx	D458_J4	D458parental	g.chr8:22989735_22989736insAA								TNFRSF10C (14785 upstream) : TNFRSF10D (3364 downstream)
CCDC25	55246	broad.mit.edu	37	8	27610328	27610329	+	Intron	INS	-	-	A			D458_J4	D458parental								Untested	Somatic	Phase_I	WXS	none			Illumina GAIIx	D458_J4	D458parental	g.chr8:27610328_27610329insA	ENST00000356537.4	-	5	262				RP11-16P20.3_ENST00000521510.1_RNA|snoU13_ENST00000459268.1_RNA|CCDC25_ENST00000539095.1_Intron|CCDC25_ENST00000522915.1_Intron	NM_018246.2	NP_060716.2	Q86WR0	CCD25_HUMAN	coiled-coil domain containing 25
GSR	2936	broad.mit.edu	37	8	30536793	30536794	+	3'UTR	INS	-	-	A			D458_J4	D458parental								Untested	Somatic	Phase_I	WXS	none			Illumina GAIIx	D458_J4	D458parental	g.chr8:30536793_30536794insA	ENST00000221130.5	-	0	1902_1903				GSR_ENST00000414019.1_3'UTR	NM_000637.3|NM_001195102.1|NM_001195103.1	NP_000628.2|NP_001182031.1|NP_001182032.1	P00390	GSHR_HUMAN	glutathione reductase
HGSNAT	138050	broad.mit.edu	37	8	43023066	43023067	+	Intron	INS	-	-	T	rs71231896|rs398007641		D458_J4	D458parental								Untested	Somatic	Phase_I	WXS	none			Illumina GAIIx	D458_J4	D458parental	g.chr8:43023066_43023067insT	ENST00000458501.2	+	6	647				HGSNAT_ENST00000379644.4_Intron			Q68CP4	HGNAT_HUMAN	heparan-alpha-glucosaminide N-acetyltransferase
CA1	759	broad.mit.edu	37	8	86250862	86250889	+	Intron	DEL	TTTCTTTCTTTCTTTCTTTCTTTCTTTC	TTTCTTTCTTTCTTTCTTTCTTTCTTTC	-	rs373202217|rs200531140|rs56255763|rs554011309|rs376144126|rs78073056|rs151295455|rs376590970	byFrequency	D458_J4	D458parental								Untested	Somatic	Phase_I	WXS	none			Illumina GAIIx	D458_J4	D458parental	g.chr8:86250862_86250889delTTTCTTTCTTTCTTTCTTTCTTTCTTTC	ENST00000523953.1	-	4	1084				CA1_ENST00000523022.1_Intron|CA1_ENST00000542576.1_Intron|CA1_ENST00000522389.1_Intron|CA1_ENST00000256119.5_Intron|CA1_ENST00000518341.1_Intron|CA1_ENST00000432364.2_Intron|CA1_ENST00000431316.1_Intron			P00915	CAH1_HUMAN	carbonic anhydrase I
TMEM67	91147	broad.mit.edu	37	8	94816812	94816812	+	Intron	DEL	A	A	-			D458_J4	D458parental								Untested	Somatic	Phase_I	WXS	none			Illumina GAIIx	D458_J4	D458parental	g.chr8:94816812delA	ENST00000453321.3	+	23	2380				TMEM67_ENST00000409623.3_Intron	NM_153704.5	NP_714915.3	Q5HYA8	MKS3_HUMAN	transmembrane protein 67
KLF10	7071	broad.mit.edu	37	8	103664698	103664699	+	Intron	INS	-	-	TT	rs74425907		D458_J4	D458parental								Untested	Somatic	Phase_I	WXS	none			Illumina GAIIx	D458_J4	D458parental	g.chr8:103664698_103664699insTT	ENST00000285407.6	-	2	337				KLF10_ENST00000395884.3_Intron	NM_005655.2	NP_005646.1	Q13118	KLF10_HUMAN	Kruppel-like factor 10
Unknown	0	broad.mit.edu	37	8	128534107	128534114	+	IGR	DEL	ACAAAATG	ACAAAATG	-	rs368428423|rs61404194|rs79118590|rs371744708|rs75558483|rs75943653|rs58054366|rs200540006		D458_J4	D458parental								Untested	Somatic	Phase_I	WXS	none			Illumina GAIIx	D458_J4	D458parental	g.chr8:128534107_128534114delACAAAATG								CASC8 (39723 upstream) : CASC11 (164473 downstream)
Unknown	0	broad.mit.edu	37	8	128595132	128595133	+	IGR	INS	-	-	A			D458_J4	D458parental								Untested	Somatic	Phase_I	WXS	none			Illumina GAIIx	D458_J4	D458parental	g.chr8:128595132_128595133insA								CASC8 (100748 upstream) : CASC11 (103454 downstream)
CASC11	100270680	broad.mit.edu	37	8	128743295	128743295	+	lincRNA	DEL	T	T	-			D458_J4	D458parental								Untested	Somatic	Phase_I	WXS	none			Illumina GAIIx	D458_J4	D458parental	g.chr8:128743295delT	ENST00000502463.3	-	0	143									cancer susceptibility candidate 11 (non-protein coding)
RNU1-106P	0	broad.mit.edu	37	8	129011104	129011105	+	RNA	INS	-	-	CC			D458_J4	D458parental								Untested	Somatic	Phase_I	WXS	none			Illumina GAIIx	D458_J4	D458parental	g.chr8:129011104_129011105insCC	ENST00000384382.1	+	0	0									RNA, U1 small nuclear 106, pseudogene
Unknown	0	broad.mit.edu	37	8	129165713	129165714	+	IGR	INS	-	-	T	rs398009870|rs34528462	byFrequency	D458_J4	D458parental								Untested	Somatic	Phase_I	WXS	none			Illumina GAIIx	D458_J4	D458parental	g.chr8:129165713_129165714insT								MIR1208 (3279 upstream) : RN7SKP226 (67035 downstream)
Unknown	0	broad.mit.edu	37	8	129189576	129189577	+	IGR	INS	-	-	A	rs35135218	byFrequency	D458_J4	D458parental								Untested	Somatic	Phase_I	WXS	none			Illumina GAIIx	D458_J4	D458parental	g.chr8:129189576_129189577insA								MIR1208 (27142 upstream) : RN7SKP226 (43172 downstream)
Unknown	0	broad.mit.edu	37	8	129297932	129297934	+	IGR	DEL	AAG	AAG	-	rs566597705|rs569276822|rs368734504|rs371442881	byFrequency	D458_J4	D458parental								Untested	Somatic	Phase_I	WXS	none			Illumina GAIIx	D458_J4	D458parental	g.chr8:129297932_129297934delAAG								RN7SKP226 (64883 upstream) : RP11-89M16.1 (119580 downstream)
Unknown	0	broad.mit.edu	37	8	129382451	129382453	+	IGR	DEL	TTG	TTG	-	rs200312660|rs79776625		D458_J4	D458parental								Untested	Somatic	Phase_I	WXS	none			Illumina GAIIx	D458_J4	D458parental	g.chr8:129382451_129382453delTTG								RN7SKP226 (149402 upstream) : RP11-89M16.1 (35061 downstream)
Unknown	0	broad.mit.edu	37	8	129719683	129719684	+	IGR	DEL	TC	TC	-	rs71302329|rs200134222|rs201823284	byFrequency	D458_J4	D458parental								Untested	Somatic	Phase_I	WXS	none			Illumina GAIIx	D458_J4	D458parental	g.chr8:129719683_129719684delTC								RP11-89M16.1 (279521 upstream) : AC068570.1 (112355 downstream)
Unknown	0	broad.mit.edu	37	8	129754539	129754539	+	IGR	DEL	T	T	-			D458_J4	D458parental								Untested	Somatic	Phase_I	WXS	none			Illumina GAIIx	D458_J4	D458parental	g.chr8:129754539delT								RP11-89M16.1 (314377 upstream) : AC068570.1 (77500 downstream)
Unknown	0	broad.mit.edu	37	8	129939991	129939992	+	IGR	INS	-	-	T			D458_J4	D458parental								Untested	Somatic	Phase_I	WXS	none			Illumina GAIIx	D458_J4	D458parental	g.chr8:129939991_129939992insT								AC068570.1 (107867 upstream) : LINC00977 (288720 downstream)
Unknown	0	broad.mit.edu	37	8	129950943	129950944	+	IGR	INS	-	-	CA	rs537194459|rs35474171	byFrequency	D458_J4	D458parental								Untested	Somatic	Phase_I	WXS	none			Illumina GAIIx	D458_J4	D458parental	g.chr8:129950943_129950944insCA								AC068570.1 (118819 upstream) : LINC00977 (277768 downstream)
PTK2	5747	broad.mit.edu	37	8	141756992	141756992	+	Intron	DEL	T	T	-			D458_J4	D458parental								Untested	Somatic	Phase_I	WXS	none			Illumina GAIIx	D458_J4	D458parental	g.chr8:141756992delT	ENST00000522684.1	-	18	1647				PTK2_ENST00000521059.1_Intron|PTK2_ENST00000538769.1_Intron|PTK2_ENST00000520151.1_Intron|PTK2_ENST00000519465.1_Intron|PTK2_ENST00000535192.1_Intron|PTK2_ENST00000517887.1_Intron|PTK2_ENST00000340930.3_Intron|PTK2_ENST00000519419.1_Intron|PTK2_ENST00000395218.2_Intron	NM_153831.3	NP_722560.1	Q05397	FAK1_HUMAN	protein tyrosine kinase 2
CTD-2292P10.4	0	broad.mit.edu	37	8	143791498	143791499	+	RNA	DEL	GA	GA	-	rs368342236		D458_J4	D458parental								Untested	Somatic	Phase_I	WXS	none			Illumina GAIIx	D458_J4	D458parental	g.chr8:143791498_143791499delGA	ENST00000520572.1	-	0	252					NR_038925.1
C8orf31	286122	broad.mit.edu	37	8	144133401	144133401	+	Intron	DEL	G	G	-			D458_J4	D458parental								Untested	Somatic	Phase_I	WXS	none			Illumina GAIIx	D458_J4	D458parental	g.chr8:144133401delG	ENST00000395172.1	+	6	797				C8orf31_ENST00000517653.1_Intron	NM_173687.2	NP_775958.1	Q8N9H6	CH031_HUMAN	chromosome 8 open reading frame 31
RCL1	10171	broad.mit.edu	37	9	4850493	4850493	+	Intron	DEL	C	C	-			D458_J4	D458parental								Untested	Somatic	Phase_I	WXS	none			Illumina GAIIx	D458_J4	D458parental	g.chr9:4850493delC	ENST00000381750.4	+	8	1194				MIR101-2_ENST00000362195.2_RNA|RCL1_ENST00000381730.1_Intron|RP11-125K10.5_ENST00000443970.1_RNA|RCL1_ENST00000381728.1_Intron|RCL1_ENST00000448872.2_Intron	NM_005772.3	NP_005763.3	Q9Y2P8	RCL1_HUMAN	RNA terminal phosphate cyclase-like 1
Unknown	0	broad.mit.edu	37	9	4945967	4945968	+	IGR	INS	-	-	TTTTT	rs563573570|rs549530692	byFrequency	D458_J4	D458parental								Untested	Somatic	Phase_I	WXS	none			Illumina GAIIx	D458_J4	D458parental	g.chr9:4945967_4945968insTTTTT								RCL1 (60050 upstream) : AL158147.1 (22128 downstream)
C9orf24	84688	broad.mit.edu	37	9	34382582	34382582	+	Intron	DEL	A	A	-			D458_J4	D458parental								Untested	Somatic	Phase_I	WXS	none			Illumina GAIIx	D458_J4	D458parental	g.chr9:34382582delA	ENST00000297623.2	-	3	595				C9orf24_ENST00000379133.3_5'Flank|C9orf24_ENST00000379127.1_5'Flank|C9orf24_ENST00000379124.1_5'Flank|C9orf24_ENST00000481295.1_5'Flank|C9orf24_ENST00000379126.3_5'Flank	NM_032596.3	NP_115985.2	Q8NCR6	SMRP1_HUMAN	chromosome 9 open reading frame 24
NPR2	4882	broad.mit.edu	37	9	35807182	35807183	+	Intron	INS	-	-	G	rs41313981		D458_J4	D458parental								Untested	Somatic	Phase_I	WXS	none			Illumina GAIIx	D458_J4	D458parental	g.chr9:35807182_35807183insG	ENST00000342694.2	+	17	2898				SPAG8_ENST00000479751.1_5'Flank	NM_003995.3	NP_003986.2	P20594	ANPRB_HUMAN	natriuretic peptide receptor 2
LINC00961	158376	broad.mit.edu	37	9	35914333	35914336	+	lincRNA	DEL	GTGT	GTGT	-			D458_J4	D458parental								Untested	Somatic	Phase_I	WXS	none			Illumina GAIIx	D458_J4	D458parental	g.chr9:35914333_35914336delGTGT	ENST00000443779.1	+	0	3224					NR_024283.1				long intergenic non-protein coding RNA 961
MIR4477B	100616194	broad.mit.edu	37	9	68416597	68416598	+	RNA	INS	-	-	C			D458_J4	D458parental								Untested	Somatic	Phase_I	WXS	none			Illumina GAIIx	D458_J4	D458parental	g.chr9:68416597_68416598insC	ENST00000581659.1	+	0	81					NR_039688.1|NR_039689.1				microRNA 4477b
Unknown	0	broad.mit.edu	37	9	74204891	74204892	+	IGR	INS	-	-	A			D458_J4	D458parental								Untested	Somatic	Phase_I	WXS	none			Illumina GAIIx	D458_J4	D458parental	g.chr9:74204891_74204892insA								TRPM3 (143140 upstream) : TMEM2 (93389 downstream)
VPS13A	23230	broad.mit.edu	37	9	79954405	79954406	+	Intron	INS	-	-	T	rs373000763		D458_J4	D458parental								Untested	Somatic	Phase_I	WXS	none			Illumina GAIIx	D458_J4	D458parental	g.chr9:79954405_79954406insT	ENST00000360280.3	+	48	6638				VPS13A_ENST00000376634.4_Intron|VPS13A_ENST00000357409.5_Intron|VPS13A_ENST00000376636.3_Intron	NM_033305.2	NP_150648.2	Q96RL7	VP13A_HUMAN	vacuolar protein sorting 13 homolog A (S. cerevisiae)
NUTM2F	54754	broad.mit.edu	37	9	97087270	97087270	+	Intron	DEL	A	A	-			D458_J4	D458parental								Untested	Somatic	Phase_I	WXS	none			Illumina GAIIx	D458_J4	D458parental	g.chr9:97087270delA	ENST00000253262.4	-	2	734				NUTM2F_ENST00000341207.4_Intron|NUTM2F_ENST00000335456.7_Intron	NM_017561.1	NP_060031.1	A1L443	NTM2F_HUMAN	NUT family member 2F
STX17	55014	broad.mit.edu	37	9	102729746	102729747	+	Intron	INS	-	-	C			D458_J4	D458parental								Untested	Somatic	Phase_I	WXS	none			Illumina GAIIx	D458_J4	D458parental	g.chr9:102729746_102729747insC	ENST00000259400.6	+	7	718				STX17_ENST00000534052.1_Intron|STX17_ENST00000525640.1_Intron|STX17_ENST00000525847.1_Intron	NM_017919.2	NP_060389.2	P56962	STX17_HUMAN	syntaxin 17
FSD1L	83856	broad.mit.edu	37	9	108269054	108269055	+	Intron	INS	-	-	T	rs80071145		D458_J4	D458parental								Untested	Somatic	Phase_I	WXS	none			Illumina GAIIx	D458_J4	D458parental	g.chr9:108269054_108269055insT	ENST00000481272.1	+	8	915				FSD1L_ENST00000374710.3_Intron|FSD1L_ENST00000374707.1_Intron|FSD1L_ENST00000539376.1_Intron|FSD1L_ENST00000484973.1_Intron|FSD1L_ENST00000394926.3_Intron|FSD1L_ENST00000495708.1_Intron	NM_001145313.1	NP_001138785.1	Q9BXM9	FSD1L_HUMAN	fibronectin type III and SPRY domain containing 1-like
PRPF4	9128	broad.mit.edu	37	9	116052508	116052508	+	Intron	DEL	A	A	-			D458_J4	D458parental								Untested	Somatic	Phase_I	WXS	none			Illumina GAIIx	D458_J4	D458parental	g.chr9:116052508delA	ENST00000374198.4	+	11	1127				PRPF4_ENST00000374199.4_Intron	NM_001244926.1|NM_004697.4	NP_001231855.1|NP_004688.2	O43172	PRP4_HUMAN	pre-mRNA processing factor 4
RBM18	92400	broad.mit.edu	37	9	125010064	125010065	+	Intron	INS	-	-	T			D458_J4	D458parental								Untested	Somatic	Phase_I	WXS	none			Illumina GAIIx	D458_J4	D458parental	g.chr9:125010064_125010065insT	ENST00000417201.3	-	4	381				RBM18_ENST00000483428.1_Intron	NM_033117.3	NP_149108.1	Q96H35	RBM18_HUMAN	RNA binding motif protein 18
CERCAM	51148	broad.mit.edu	37	9	131187044	131187045	+	Intron	INS	-	-	T	rs201414789		D458_J4	D458parental								Untested	Somatic	Phase_I	WXS	none			Illumina GAIIx	D458_J4	D458parental	g.chr9:131187044_131187045insT	ENST00000372838.4	+	5	1164				CERCAM_ENST00000372842.1_Intron	NM_016174.4	NP_057258.3	Q5T4B2	GT253_HUMAN	cerebral endothelial cell adhesion molecule
CCDC3	83643	broad.mit.edu	37	10	12958622	12958622	+	Intron	DEL	A	A	-			D458_J4	D458parental								Untested	Somatic	Phase_I	WXS	none			Illumina GAIIx	D458_J4	D458parental	g.chr10:12958622delA	ENST00000378825.3	-	3	676				CCDC3_ENST00000378839.1_Intron	NM_031455.3	NP_113643.1	Q9BQI4	CCDC3_HUMAN	coiled-coil domain containing 3
CUBN	8029	broad.mit.edu	37	10	17146812	17146813	+	Intron	DEL	TT	TT	-	rs10556050	byFrequency	D458_J4	D458parental								Untested	Somatic	Phase_I	WXS	none			Illumina GAIIx	D458_J4	D458parental	g.chr10:17146812_17146813delTT	ENST00000377833.4	-	12	1296					NM_001081.3	NP_001072.2	O60494	CUBN_HUMAN	cubilin (intrinsic factor-cobalamin receptor)
VIM	7431	broad.mit.edu	37	10	17272904	17272904	+	Intron	DEL	T	T	-			D458_J4	D458parental								Untested	Somatic	Phase_I	WXS	none			Illumina GAIIx	D458_J4	D458parental	g.chr10:17272904delT	ENST00000224237.5	+	2	769				VIM-AS1_ENST00000605833.1_RNA|VIM_ENST00000485947.1_3'UTR|VIM_ENST00000544301.1_Intron|RP11-124N14.3_ENST00000456355.1_RNA			P08670	VIME_HUMAN	vimentin
Unknown	0	broad.mit.edu	37	10	21516640	21516640	+	IGR	DEL	T	T	-			D458_J4	D458parental								Untested	Somatic	Phase_I	WXS	none			Illumina GAIIx	D458_J4	D458parental	g.chr10:21516640delT								NEBL-AS1 (52663 upstream) : RNU6-15P (94249 downstream)
Unknown	0	broad.mit.edu	37	10	38939332	38939334	+	IGR	DEL	GAA	GAA	-	rs199562761		D458_J4	D458parental								Untested	Somatic	Phase_I	WXS	none			Illumina GAIIx	D458_J4	D458parental	g.chr10:38939332_38939334delGAA								RP11-291L22.4 (184228 upstream) : None (None downstream)
Unknown	0	broad.mit.edu	37	10	44269989	44269990	+	IGR	INS	-	-	GAT	rs398054315|rs35877283		D458_J4	D458parental								Untested	Somatic	Phase_I	WXS	none			Illumina GAIIx	D458_J4	D458parental	g.chr10:44269989_44269990insGAT								ZNF32-AS3 (99838 upstream) : RP11-272J7.4 (3019 downstream)
C10orf99	387695	broad.mit.edu	37	10	85940183	85940183	+	Intron	DEL	G	G	-			D458_J4	D458parental								Untested	Somatic	Phase_I	WXS	none			Illumina GAIIx	D458_J4	D458parental	g.chr10:85940183delG	ENST00000372126.3	+	2	274				C10orf99_ENST00000472542.1_Intron	NM_207373.2	NP_997256.1	Q6UWK7	CJ099_HUMAN	chromosome 10 open reading frame 99
IDE	3416	broad.mit.edu	37	10	94251372	94251373	+	Intron	INS	-	-	T	rs543332072	byFrequency	D458_J4	D458parental								Untested	Somatic	Phase_I	WXS	none			Illumina GAIIx	D458_J4	D458parental	g.chr10:94251372_94251373insT	ENST00000265986.6	-	12	1487				IDE_ENST00000371581.5_Intron|IDE_ENST00000496903.1_Intron	NM_004969.3	NP_004960.2	P14735	IDE_HUMAN	insulin-degrading enzyme
SORCS1	114815	broad.mit.edu	37	10	108432894	108432895	+	Intron	INS	-	-	T			D458_J4	D458parental								Untested	Somatic	Phase_I	WXS	none			Illumina GAIIx	D458_J4	D458parental	g.chr10:108432894_108432895insT	ENST00000263054.6	-	15	1948				SORCS1_ENST00000369698.1_Intron|SORCS1_ENST00000344440.6_Intron	NM_001206570.1|NM_052918.4	NP_001193499.1|NP_443150.3	Q8WY21	SORC1_HUMAN	sortilin-related VPS10 domain containing receptor 1
EIF3A	8661	broad.mit.edu	37	10	120842995	120842995	+	5'Flank	DEL	A	A	-			D458_J4	D458parental								Untested	Somatic	Phase_I	WXS	none			Illumina GAIIx	D458_J4	D458parental	g.chr10:120842995delA	ENST00000369144.3	-	0	0				EIF3A_ENST00000541549.1_5'Flank	NM_003750.2	NP_003741.1	P56537	IF6_HUMAN	eukaryotic translation initiation factor 3, subunit A
TACC2	10579	broad.mit.edu	37	10	123792487	123792488	+	Intron	INS	-	-	AAC			D458_J4	D458parental								Untested	Somatic	Phase_I	WXS	none			Illumina GAIIx	D458_J4	D458parental	g.chr10:123792487_123792488insAAC	ENST00000369005.1	+	2	373				TACC2_ENST00000358010.1_Intron|TACC2_ENST00000515603.1_Intron|TACC2_ENST00000515273.1_Intron|TACC2_ENST00000513429.1_Intron|TACC2_ENST00000453444.2_Intron|TACC2_ENST00000334433.3_Intron	NM_206862.2	NP_996744.2	O95359	TACC2_HUMAN	transforming, acidic coiled-coil containing protein 2
E2F8	79733	broad.mit.edu	37	11	19263371	19263372	+	5'Flank	DEL	TT	TT	-			D458_J4	D458parental								Untested	Somatic	Phase_I	WXS	none			Illumina GAIIx	D458_J4	D458parental	g.chr11:19263371_19263372delTT	ENST00000527884.1	-	0	0				E2F8_ENST00000250024.4_5'Flank|RP11-428C19.4_ENST00000527978.1_RNA	NM_001256371.1|NM_001256372.1	NP_001243300.1|NP_001243301.1	A0AVK6	E2F8_HUMAN	E2F transcription factor 8
PAX6	5080	broad.mit.edu	37	11	31815984	31815984	+	Intron	DEL	A	A	-			D458_J4	D458parental								Untested	Somatic	Phase_I	WXS	none			Illumina GAIIx	D458_J4	D458parental	g.chr11:31815984delA	ENST00000379132.3	-	7	963				PAX6_ENST00000379123.5_Intron|PAX6_ENST00000379129.2_Intron|PAX6_ENST00000379115.4_Intron|PAX6_ENST00000419022.1_Intron|PAX6_ENST00000379107.2_Intron|PAX6_ENST00000379111.2_Intron|PAX6_ENST00000241001.8_Intron			P26367	PAX6_HUMAN	paired box 6
NDUFS3	4722	broad.mit.edu	37	11	47600646	47600648	+	Start_Codon_Del	DEL	GGC	GGC	-			D458_J4	D458parental								Untested	Somatic	Phase_I	WXS	none			Illumina GAIIx	D458_J4	D458parental	g.chr11:47600646_47600648delGGC	ENST00000263774.4	+	0	85_87				NDUFS3_ENST00000533507.1_Intron|RNU5E-10P_ENST00000363506.1_RNA|NDUFS3_ENST00000534716.2_Start_Codon_Del|KBTBD4_ENST00000526005.1_5'Flank|NDUFS3_ENST00000534208.1_Start_Codon_Del|KBTBD4_ENST00000395288.2_5'Flank|NDUFS3_ENST00000528192.1_Start_Codon_Del|KBTBD4_ENST00000430070.2_5'Flank|KBTBD4_ENST00000533290.1_5'Flank|KBTBD4_ENST00000525720.1_5'Flank|NDUFS3_ENST00000529276.1_Start_Codon_Del	NM_004551.2	NP_004542.1	O75489	NDUS3_HUMAN	NADH dehydrogenase (ubiquinone) Fe-S protein 3, 30kDa (NADH-coenzyme Q reductase)
FOLH1	2346	broad.mit.edu	37	11	49229500	49229501	+	Intron	INS	-	-	AAACAAAACA	rs202112647		D458_J4	D458parental								Untested	Somatic	Phase_I	WXS	none			Illumina GAIIx	D458_J4	D458parental	g.chr11:49229500_49229501insAAACAAAACA	ENST00000256999.2	-	1	379				FOLH1_ENST00000533034.1_Intron|FOLH1_ENST00000340334.7_Intron|FOLH1_ENST00000343844.4_Intron|FOLH1_ENST00000356696.3_Intron	NM_004476.1	NP_004467.1	Q04609	FOLH1_HUMAN	folate hydrolase (prostate-specific membrane antigen) 1
RP11-707M1.1	0	broad.mit.edu	37	11	49813497	49813498	+	RNA	INS	-	-	TT	rs149711026		D458_J4	D458parental								Untested	Somatic	Phase_I	WXS	none			Illumina GAIIx	D458_J4	D458parental	g.chr11:49813497_49813498insTT	ENST00000527477.1	+	0	1312
NAA40	79829	broad.mit.edu	37	11	63720517	63720518	+	Intron	INS	-	-	T			D458_J4	D458parental								Untested	Somatic	Phase_I	WXS	none			Illumina GAIIx	D458_J4	D458parental	g.chr11:63720517_63720518insT	ENST00000377793.4	+	6	595				NAA40_ENST00000542163.1_Intron|NAA40_ENST00000539656.1_Intron|NAA40_ENST00000456907.2_Intron	NM_024771.2	NP_079047.2	Q86UY6	NAA40_HUMAN	N(alpha)-acetyltransferase 40, NatD catalytic subunit
RPS3	6188	broad.mit.edu	37	11	75112534	75112534	+	Intron	DEL	A	A	-			D458_J4	D458parental								Untested	Somatic	Phase_I	WXS	none			Illumina GAIIx	D458_J4	D458parental	g.chr11:75112534delA	ENST00000531188.1	+	3	223				SNORD15A_ENST00000384214.1_RNA|SNORD15B_ENST00000384714.1_RNA|RPS3_ENST00000529285.1_Intron|RPS3_ENST00000527446.1_Intron|RPS3_ENST00000530164.1_Intron|RPS3_ENST00000524851.1_Intron|RPS3_ENST00000526608.1_Intron|RPS3_ENST00000278572.6_Intron|RPS3_ENST00000534440.1_Intron	NM_001005.4|NM_001260506.1|NM_001260507.1	NP_000996.2|NP_001247435.1|NP_001247436.1	P23396	RS3_HUMAN	ribosomal protein S3
SYTL2	54843	broad.mit.edu	37	11	85419000	85419000	+	Intron	DEL	A	A	-			D458_J4	D458parental								Untested	Somatic	Phase_I	WXS	none			Illumina GAIIx	D458_J4	D458parental	g.chr11:85419000delA	ENST00000528231.1	-	13	2278				SYTL2_ENST00000525423.1_Intron|SYTL2_ENST00000524452.1_Intron|SYTL2_ENST00000354566.3_Intron|SYTL2_ENST00000389960.4_Intron|SYTL2_ENST00000525702.1_Intron|SYTL2_ENST00000316356.4_Intron|SYTL2_ENST00000529581.1_Intron|SYTL2_ENST00000389958.3_Intron|SYTL2_ENST00000359152.5_Intron|SYTL2_ENST00000533892.1_Intron|SYTL2_ENST00000527523.1_Intron	NM_001162951.1|NM_001162953.1	NP_001156423.1|NP_001156425.1	Q9HCH5	SYTL2_HUMAN	synaptotagmin-like 2
NAALAD2	10003	broad.mit.edu	37	11	89911008	89911009	+	Intron	INS	-	-	T			D458_J4	D458parental								Untested	Somatic	Phase_I	WXS	none			Illumina GAIIx	D458_J4	D458parental	g.chr11:89911008_89911009insT	ENST00000534061.1	+	16	1823				NAALAD2_ENST00000321955.4_Intron|NAALAD2_ENST00000375944.3_Intron	NM_005467.3	NP_005458.1	Q9Y3Q0	NALD2_HUMAN	N-acetylated alpha-linked acidic dipeptidase 2
KDELC2	143888	broad.mit.edu	37	11	108362076	108362077	+	Intron	INS	-	-	T	rs57238726		D458_J4	D458parental								Untested	Somatic	Phase_I	WXS	none			Illumina GAIIx	D458_J4	D458parental	g.chr11:108362076_108362077insT	ENST00000323468.5	-	2	268				KDELC2_ENST00000434945.2_5'UTR|KDELC2_ENST00000375648.1_5'UTR	NM_153705.4	NP_714916.3	Q7Z4H8	KDEL2_HUMAN	KDEL (Lys-Asp-Glu-Leu) containing 2
PRMT8	56341	broad.mit.edu	37	12	3649779	3649780	+	Frame_Shift_Ins	INS	-	-	C	rs199933972	byFrequency	D458_J4	D458parental								Untested	Somatic	Phase_I	WXS	none			Illumina GAIIx	D458_J4	D458parental	g.chr12:3649779_3649780insC	ENST00000382622.3	+	2	473_474	c.83_84insC	c.(82-87)agccccfs	p.SP28fs	PRMT8_ENST00000261252.4_3'UTR|PRMT8_ENST00000452611.2_Frame_Shift_Ins_p.SP19fs	NM_019854.4	NP_062828.3	Q9NR22	ANM8_HUMAN	protein arginine methyltransferase 8	28
NCAPD2	9918	broad.mit.edu	37	12	6632564	6632565	+	Intron	INS	-	-	TTTT			D458_J4	D458parental								Untested	Somatic	Phase_I	WXS	none			Illumina GAIIx	D458_J4	D458parental	g.chr12:6632564_6632565insTTTT	ENST00000315579.5	+	17	3013				NCAPD2_ENST00000545962.1_Intron|NCAPD2_ENST00000542492.1_Intron	NM_014865.3	NP_055680.3	Q15021	CND1_HUMAN	non-SMC condensin I complex, subunit D2
DPPA3	359787	broad.mit.edu	37	12	7864517	7864517	+	Intron	DEL	T	T	-			D458_J4	D458parental								Untested	Somatic	Phase_I	WXS	none			Illumina GAIIx	D458_J4	D458parental	g.chr12:7864517delT	ENST00000345088.2	+	1	199					NM_199286.2	NP_954980.1	Q6W0C5	DPPA3_HUMAN	developmental pluripotency associated 3
Unknown	0	broad.mit.edu	37	12	10429295	10429295	+	IGR	DEL	A	A	-			D458_J4	D458parental								Untested	Somatic	Phase_I	WXS	none			Illumina GAIIx	D458_J4	D458parental	g.chr12:10429295delA								GABARAPL1 (53568 upstream) : KLRD1 (27749 downstream)
LRP6	4040	broad.mit.edu	37	12	12312301	12312302	+	Intron	DEL	TT	TT	-	rs200162644|rs3841526	byFrequency	D458_J4	D458parental								Untested	Somatic	Phase_I	WXS	none			Illumina GAIIx	D458_J4	D458parental	g.chr12:12312301_12312302delTT	ENST00000261349.4	-	12	2541				LRP6_ENST00000543091.1_Intron	NM_002336.2	NP_002327.2	O75581	LRP6_HUMAN	low density lipoprotein receptor-related protein 6
MGP	4256	broad.mit.edu	37	12	15035612	15035612	+	Intron	DEL	A	A	-			D458_J4	D458parental								Untested	Somatic	Phase_I	WXS	none			Illumina GAIIx	D458_J4	D458parental	g.chr12:15035612delA	ENST00000539261.1	-	3	305				MGP_ENST00000228938.5_Intron|C12orf60_ENST00000527783.1_Intron	NM_000900.3	NP_000891.2	P08493	MGP_HUMAN	matrix Gla protein
Unknown	0	broad.mit.edu	37	12	38724668	38724669	+	IGR	DEL	AG	AG	-			D458_J4	D458parental								Untested	Somatic	Phase_I	WXS	none			Illumina GAIIx	D458_J4	D458parental	g.chr12:38724668_38724669delAG								ALG10B (6884 upstream) : RP11-804F13.1 (213309 downstream)
MUC19	283463	broad.mit.edu	37	12	40835159	40835162	+	Intron	DEL	TTAT	TTAT	-	rs200781101|rs151098401|rs71957762|rs56733200	byFrequency	D458_J4	D458parental								Untested	Somatic	Phase_I	WXS	none			Illumina GAIIx	D458_J4	D458parental	g.chr12:40835159_40835162delTTAT	ENST00000454784.4	+	24	2754				RP11-115F18.1_ENST00000552757.1_RNA			Q7Z5P9	MUC19_HUMAN	mucin 19, oligomeric
MUC19	283463	broad.mit.edu	37	12	40928476	40928477	+	Intron	INS	-	-	TCC	rs138365196		D458_J4	D458parental								Untested	Somatic	Phase_I	WXS	none			Illumina GAIIx	D458_J4	D458parental	g.chr12:40928476_40928477insTCC	ENST00000454784.4	+	50	17408				MUC19_ENST00000474954.1_Intron			Q7Z5P9	MUC19_HUMAN	mucin 19, oligomeric
C12orf54	121273	broad.mit.edu	37	12	48882278	48882279	+	Intron	INS	-	-	AC	rs200977170		D458_J4	D458parental								Untested	Somatic	Phase_I	WXS	none			Illumina GAIIx	D458_J4	D458parental	g.chr12:48882278_48882279insAC	ENST00000548364.1	+	4	192				C12orf54_ENST00000314014.2_Intron|RP11-722P11.4_ENST00000551847.1_RNA|C12orf54_ENST00000548913.1_3'UTR			Q6X4T0	CL054_HUMAN	chromosome 12 open reading frame 54
CCNT1	904	broad.mit.edu	37	12	49090023	49090023	+	Intron	DEL	A	A	-			D458_J4	D458parental								Untested	Somatic	Phase_I	WXS	none			Illumina GAIIx	D458_J4	D458parental	g.chr12:49090023delA	ENST00000261900.3	-	7	765					NM_001240.3	NP_001231.2	O60563	CCNT1_HUMAN	cyclin T1
SLC11A2	4891	broad.mit.edu	37	12	51398674	51398675	+	Frame_Shift_Ins	INS	-	-	GAAGGATC			D458_J4	D458parental								Untested	Somatic	Phase_I	WXS	none			Illumina GAIIx	D458_J4	D458parental	g.chr12:51398674_51398675insGAAGGATC	ENST00000262051.7	-	5	412_413	c.325_326insGATCCTTC	c.(325-327)ctgfs	p.L109fs	SLC11A2_ENST00000262052.5_Frame_Shift_Ins_p.L109fs|SLC11A2_ENST00000394904.3_Frame_Shift_Ins_p.L138fs|SLC11A2_ENST00000547688.1_Frame_Shift_Ins_p.L138fs|SLC11A2_ENST00000541174.2_Frame_Shift_Ins_p.L109fs|SLC11A2_ENST00000545993.2_Frame_Shift_Ins_p.L105fs|SLC11A2_ENST00000546743.1_Frame_Shift_Ins_p.L30fs|SLC11A2_ENST00000549193.1_5'Flank|SLC11A2_ENST00000547198.1_Frame_Shift_Ins_p.L109fs	NM_001174126.1|NM_001174127.1	NP_001167597.1|NP_001167598.1	P49281	NRAM2_HUMAN	solute carrier family 11 (proton-coupled divalent metal ion transporter), member 2	109
SLC11A2	4891	broad.mit.edu	37	12	51402007	51402018	+	Intron	DEL	AGATAGATAGAT	AGATAGATAGAT	-	rs58153646|rs200309376|rs10602867|rs61934771|rs150498178|rs28542973		D458_J4	D458parental								Untested	Somatic	Phase_I	WXS	none			Illumina GAIIx	D458_J4	D458parental	g.chr12:51402007_51402018delAGATAGATAGAT	ENST00000262051.7	-	3	271				SLC11A2_ENST00000262052.5_Intron|SLC11A2_ENST00000394904.3_Intron|SLC11A2_ENST00000547688.1_Intron|SLC11A2_ENST00000541174.2_Intron|SLC11A2_ENST00000545993.2_Intron|SLC11A2_ENST00000546743.1_Intron|SLC11A2_ENST00000549193.1_Intron|SLC11A2_ENST00000547198.1_Intron	NM_001174126.1|NM_001174127.1	NP_001167597.1|NP_001167598.1	P49281	NRAM2_HUMAN	solute carrier family 11 (proton-coupled divalent metal ion transporter), member 2
SP1	6667	broad.mit.edu	37	12	53793427	53793427	+	Intron	DEL	T	T	-			D458_J4	D458parental								Untested	Somatic	Phase_I	WXS	none			Illumina GAIIx	D458_J4	D458parental	g.chr12:53793427delT	ENST00000327443.4	+	4	1773				SP1_ENST00000426431.2_Intron	NM_001251825.1|NM_138473.2	NP_001238754.1|NP_612482.2	P08047	SP1_HUMAN	Sp1 transcription factor
ATF7	11016	broad.mit.edu	37	12	53949110	53949111	+	Intron	DEL	AA	AA	-			D458_J4	D458parental								Untested	Somatic	Phase_I	WXS	none			Illumina GAIIx	D458_J4	D458parental	g.chr12:53949110_53949111delAA	ENST00000548446.2	-	3	161				RP11-793H13.10_ENST00000591834.1_Intron|ATF7_ENST00000328463.7_Intron|ATF7_ENST00000415113.1_Intron|ATF7_ENST00000420353.2_Intron|ATF7_ENST00000456903.4_Intron|ATF7_ENST00000548118.2_Intron|ATF7_ENST00000591397.1_Intron			P17544	ATF7_HUMAN	activating transcription factor 7
DGKA	1606	broad.mit.edu	37	12	56326494	56326495	+	Intron	DEL	CA	CA	-	rs71945521|rs75730146|rs57799285		D458_J4	D458parental								Untested	Somatic	Phase_I	WXS	none			Illumina GAIIx	D458_J4	D458parental	g.chr12:56326494_56326495delCA	ENST00000331886.5	+	1	373				DGKA_ENST00000551156.1_Intron|DGKA_ENST00000394147.1_Intron|WIBG_ENST00000547925.1_5'Flank	NM_001345.4	NP_001336.2	P23743	DGKA_HUMAN	diacylglycerol kinase, alpha 80kDa
GLIPR1L2	144321	broad.mit.edu	37	12	75825009	75825009	+	3'UTR	DEL	A	A	-			D458_J4	D458parental								Untested	Somatic	Phase_I	WXS	none			Illumina GAIIx	D458_J4	D458parental	g.chr12:75825009delA	ENST00000550916.1	+	0	1150				GLIPR1L2_ENST00000441218.1_3'UTR|GLIPR1L2_ENST00000378692.3_3'UTR|GLIPR1L2_ENST00000435775.1_3'UTR	NM_001270396.1	NP_001257325.1	Q4G1C9	GRPL2_HUMAN	GLI pathogenesis-related 1 like 2
UHRF1BP1L	23074	broad.mit.edu	37	12	100480141	100480142	+	Intron	INS	-	-	A	rs527609895	byFrequency	D458_J4	D458parental								Untested	Somatic	Phase_I	WXS	none			Illumina GAIIx	D458_J4	D458parental	g.chr12:100480141_100480142insA	ENST00000279907.7	-	9	1234				UHRF1BP1L_ENST00000545232.2_Intron|UHRF1BP1L_ENST00000356828.3_Intron	NM_015054.1	NP_055869.1	A0JNW5	UH1BL_HUMAN	UHRF1 binding protein 1-like
PLA2G1B	5319	broad.mit.edu	37	12	120763035	120763036	+	Intron	INS	-	-	T			D458_J4	D458parental								Untested	Somatic	Phase_I	WXS	none			Illumina GAIIx	D458_J4	D458parental	g.chr12:120763035_120763036insT	ENST00000308366.4	-	3	230				PLA2G1B_ENST00000423423.3_Intron|PLA2G1B_ENST00000549767.1_Intron	NM_000928.2	NP_000919.1	P04054	PA21B_HUMAN	phospholipase A2, group IB (pancreas)
BCL7A	605	broad.mit.edu	37	12	122459863	122459864	+	5'UTR	INS	-	-	GA	rs376744458		D458_J4	D458parental								Untested	Somatic	Phase_I	WXS	none			Illumina GAIIx	D458_J4	D458parental	g.chr12:122459863_122459864insGA	ENST00000261822.4	+	0	72_73				BCL7A_ENST00000538010.1_5'UTR|RP11-87C12.5_ENST00000538710.1_lincRNA	NM_001024808.1	NP_001019979.1	Q4VC05	BCL7A_HUMAN	B-cell CLL/lymphoma 7A
CCDC62	84660	broad.mit.edu	37	12	123290952	123290954	+	Intron	DEL	TTT	TTT	-	rs201885799|rs34775544	byFrequency	D458_J4	D458parental								Untested	Somatic	Phase_I	WXS	none			Illumina GAIIx	D458_J4	D458parental	g.chr12:123290952_123290954delTTT	ENST00000253079.6	+	10	2195				CCDC62_ENST00000537566.1_Intron|CCDC62_ENST00000392441.4_Intron|CCDC62_ENST00000392440.2_Intron	NM_201435.4	NP_958843.2	Q6P9F0	CCD62_HUMAN	coiled-coil domain containing 62
NCOR2	9612	broad.mit.edu	37	12	124815610	124815611	+	Intron	DEL	TT	TT	-			D458_J4	D458parental								Untested	Somatic	Phase_I	WXS	none			Illumina GAIIx	D458_J4	D458parental	g.chr12:124815610_124815611delTT	ENST00000405201.1	-	44	6905				NCOR2_ENST00000404621.1_Intron|NCOR2_ENST00000356219.3_Intron|NCOR2_ENST00000404121.2_Intron|NCOR2_ENST00000397355.1_Intron|NCOR2_ENST00000429285.2_Intron			Q9Y618	NCOR2_HUMAN	nuclear receptor corepressor 2
ZDHHC20	253832	broad.mit.edu	37	13	21951540	21951541	+	Intron	DEL	CT	CT	-	rs5802108		D458_J4	D458parental								Untested	Somatic	Phase_I	WXS	none			Illumina GAIIx	D458_J4	D458parental	g.chr13:21951540_21951541delCT	ENST00000400590.3	-	13	1337				ZDHHC20_ENST00000542645.1_Intron|ZDHHC20_ENST00000382466.3_Intron|ZDHHC20_ENST00000320220.9_Intron|ZDHHC20-IT1_ENST00000417513.1_RNA|ZDHHC20_ENST00000494731.1_Intron			Q5W0Z9	ZDH20_HUMAN	zinc finger, DHHC-type containing 20
SMAD9	4093	broad.mit.edu	37	13	37443967	37443967	+	Intron	DEL	A	A	-			D458_J4	D458parental								Untested	Somatic	Phase_I	WXS	none			Illumina GAIIx	D458_J4	D458parental	g.chr13:37443967delA	ENST00000399275.2	-	3	810				SMAD9_ENST00000350148.5_Intron|SMAD9_ENST00000379826.4_Intron			O15198	SMAD9_HUMAN	SMAD family member 9
RB1	5925	broad.mit.edu	37	13	49034111	49034112	+	Intron	INS	-	-	CT			D458_J4	D458parental								Untested	Somatic	Phase_I	WXS	none			Illumina GAIIx	D458_J4	D458parental	g.chr13:49034111_49034112insCT	ENST00000267163.4	+	20	2244					NM_000321.2	NP_000312.2	P06400	RB_HUMAN	retinoblastoma 1
RB1	5925	broad.mit.edu	37	13	49039094	49039095	+	Intron	INS	-	-	T	rs11330135|rs553094345|rs58743918	byFrequency	D458_J4	D458parental								Untested	Somatic	Phase_I	WXS	none			Illumina GAIIx	D458_J4	D458parental	g.chr13:49039094_49039095insT	ENST00000267163.4	+	22	2349					NM_000321.2	NP_000312.2	P06400	RB_HUMAN	retinoblastoma 1
PHF11	51131	broad.mit.edu	37	13	50081034	50081035	+	Intron	INS	-	-	T			D458_J4	D458parental								Untested	Somatic	Phase_I	WXS	none			Illumina GAIIx	D458_J4	D458parental	g.chr13:50081034_50081035insT	ENST00000378319.3	+	2	257				PHF11_ENST00000488958.1_Intron|PHF11_ENST00000357596.3_Intron	NM_001040443.1	NP_001035533.1	Q9UIL8	PHF11_HUMAN	PHD finger protein 11
CDC16	8881	broad.mit.edu	37	13	115004576	115004577	+	Intron	INS	-	-	T			D458_J4	D458parental								Untested	Somatic	Phase_I	WXS	none			Illumina GAIIx	D458_J4	D458parental	g.chr13:115004576_115004577insT	ENST00000356221.3	+	4	348				CDC16_ENST00000375308.1_Intron|CDC16_ENST00000375310.1_Intron|CDC16_ENST00000252457.5_Intron|CDC16_ENST00000252458.6_Intron|CDC16_ENST00000375312.3_Intron|CDC16_ENST00000360383.3_Intron			Q13042	CDC16_HUMAN	cell division cycle 16
HAUS4	54930	broad.mit.edu	37	14	23419361	23419361	+	Intron	DEL	C	C	-			D458_J4	D458parental								Untested	Somatic	Phase_I	WXS	none			Illumina GAIIx	D458_J4	D458parental	g.chr14:23419361delC	ENST00000206474.7	-	6	815				HAUS4_ENST00000541587.1_Intron|HAUS4_ENST00000555986.1_Intron|RP11-298I3.1_ENST00000548322.1_RNA|RP11-298I3.5_ENST00000555074.1_Intron|RP11-298I3.1_ENST00000548819.1_RNA|HAUS4_ENST00000490506.1_Intron|HAUS4_ENST00000554446.1_Intron|HAUS4_ENST00000342454.8_Intron|HAUS4_ENST00000347758.2_Intron|HAUS4_ENST00000397409.4_Intron|HAUS4_ENST00000555367.1_Intron			Q9H6D7	HAUS4_HUMAN	HAUS augmin-like complex, subunit 4
SEC23A	10484	broad.mit.edu	37	14	39514726	39514727	+	Intron	INS	-	-	A			D458_J4	D458parental								Untested	Somatic	Phase_I	WXS	none			Illumina GAIIx	D458_J4	D458parental	g.chr14:39514726_39514727insA	ENST00000307712.6	-	16	2255				SEC23A_ENST00000537403.1_Intron|SEC23A_ENST00000545328.2_Intron|SEC23A_ENST00000536508.1_Intron	NM_006364.2	NP_006355.2	Q15436	SC23A_HUMAN	Sec23 homolog A (S. cerevisiae)
GEMIN2	8487	broad.mit.edu	37	14	39595223	39595224	+	Intron	INS	-	-	A	rs112741364		D458_J4	D458parental								Untested	Somatic	Phase_I	WXS	none			Illumina GAIIx	D458_J4	D458parental	g.chr14:39595223_39595224insA	ENST00000308317.6	+	6	647				GEMIN2_ENST00000250379.8_Intron|GEMIN2_ENST00000396249.2_Intron	NM_003616.2	NP_003607.1	O14893	GEMI2_HUMAN	gem (nuclear organelle) associated protein 2
RP11-1085N6.3	0	broad.mit.edu	37	14	57157331	57157332	+	Intron	INS	-	-	T	rs61995049		D458_J4	D458parental								Untested	Somatic	Phase_I	WXS	none			Illumina GAIIx	D458_J4	D458parental	g.chr14:57157331_57157332insT	ENST00000554597.1	-	2	369
Unknown	0	broad.mit.edu	37	14	57236184	57236186	+	IGR	DEL	AAA	AAA	-			D458_J4	D458parental								Untested	Somatic	Phase_I	WXS	none			Illumina GAIIx	D458_J4	D458parental	g.chr14:57236184_57236186delAAA								RP11-1085N6.4 (3709 upstream) : RP11-1085N6.6 (30436 downstream)
OTX2	5015	broad.mit.edu	37	14	57277542	57277548	+	5'Flank	DEL	TTTTTTG	TTTTTTG	-	rs201757266|rs68036816|rs71450304|rs200961506	byFrequency	D458_J4	D458parental								Untested	Somatic	Phase_I	WXS	none			Illumina GAIIx	D458_J4	D458parental	g.chr14:57277542_57277548delTTTTTTG	ENST00000555006.1	-	0	0				OTX2-AS1_ENST00000534909.2_RNA|OTX2-AS1_ENST00000554725.1_RNA|OTX2-AS1_ENST00000554358.1_RNA|OTX2_ENST00000339475.5_5'Flank|OTX2_ENST00000554559.1_5'Flank|OTX2-AS1_ENST00000554428.1_RNA			P32243	OTX2_HUMAN	orthodenticle homeobox 2
SYNE2	23224	broad.mit.edu	37	14	64604919	64604923	+	Intron	DEL	TTTTC	TTTTC	-	rs150940325	byFrequency	D458_J4	D458parental								Untested	Somatic	Phase_I	WXS	none			Illumina GAIIx	D458_J4	D458parental	g.chr14:64604919_64604923delTTTTC	ENST00000344113.4	+	79	15055				SYNE2_ENST00000554584.1_Intron|SYNE2_ENST00000394768.2_Intron|SYNE2_ENST00000357395.3_Intron|SYNE2_ENST00000555002.1_Intron|ESR2_ENST00000542956.1_Intron|SYNE2_ENST00000358025.3_Intron	NM_015180.4	NP_055995.4	Q8WXH0	SYNE2_HUMAN	spectrin repeat containing, nuclear envelope 2
VSX2	338917	broad.mit.edu	37	14	74711649	74711654	+	Intron	DEL	GTGTGT	GTGTGT	-	rs139767201|rs59905689|rs368562841		D458_J4	D458parental								Untested	Somatic	Phase_I	WXS	none			Illumina GAIIx	D458_J4	D458parental	g.chr14:74711649_74711654delGTGTGT	ENST00000261980.2	+	3	545					NM_182894.2	NP_878314.1	P58304	VSX2_HUMAN	visual system homeobox 2
NOXRED1	122945	broad.mit.edu	37	14	77874210	77874211	+	Intron	INS	-	-	T	rs556726067|rs560669227|rs573075298	byFrequency	D458_J4	D458parental								Untested	Somatic	Phase_I	WXS	none			Illumina GAIIx	D458_J4	D458parental	g.chr14:77874210_77874211insT	ENST00000380835.2	-	3	516				NOXRED1_ENST00000298358.3_Intron	NM_001113475.2	NP_001106946.1	Q6NXP6	NXRD1_HUMAN	NADP-dependent oxidoreductase domain containing 1
IFI27L1	122509	broad.mit.edu	37	14	94554845	94554846	+	Intron	INS	-	-	T			D458_J4	D458parental								Untested	Somatic	Phase_I	WXS	none			Illumina GAIIx	D458_J4	D458parental	g.chr14:94554845_94554846insT	ENST00000555523.1	+	1	168				IFI27L1_ENST00000556381.1_Intron|IFI27L1_ENST00000393115.3_Intron|IFI27L1_ENST00000557218.1_Intron|IFI27L1_ENST00000553350.1_Intron|IFI27L1_ENST00000553664.1_Intron|IFI27L1_ENST00000554544.1_Intron|IFI27L1_ENST00000557066.1_Intron	NM_206949.2	NP_996832.1	Q96BM0	I27L1_HUMAN	interferon, alpha-inducible protein 27-like 1
Unknown	0	broad.mit.edu	37	14	106133055	106133056	+	IGR	INS	-	-	G			D458_J4	D458parental								Untested	Somatic	Phase_I	WXS	none			Illumina GAIIx	D458_J4	D458parental	g.chr14:106133055_106133056insG								RP11-731F5.2 (17661 upstream) : AL928768.3 (37244 downstream)
Unknown	0	broad.mit.edu	37	14	106881532	106881533	+	IGR	INS	-	-	TAGA			D458_J4	D458parental								Untested	Somatic	Phase_I	WXS	none			Illumina GAIIx	D458_J4	D458parental	g.chr14:106881532_106881533insTAGA								IGHV4-39 (3406 upstream) : IGHV3-43 (44654 downstream)
Unknown	0	broad.mit.edu	37	15	20446341	20446341	+	IGR	DEL	C	C	-			D458_J4	D458parental								Untested	Somatic	Phase_I	WXS	none			Illumina GAIIx	D458_J4	D458parental	g.chr15:20446341delC								RP11-173D3.1 (93135 upstream) : CHEK2P2 (41655 downstream)
GOLGA8I	283796	broad.mit.edu	37	15	23265335	23265336	+	Intron	INS	-	-	G			D458_J4	D458parental								Untested	Somatic	Phase_I	WXS	none			Illumina GAIIx	D458_J4	D458parental	g.chr15:23265335_23265336insG	ENST00000450802.3	+	18	1821				RN7SL495P_ENST00000461817.2_RNA|AC091565.1_ENST00000459619.1_RNA	NM_001282468.1|NM_001282472.1|NM_001282484.1|NM_001282490.1|NM_001282493.1|NM_001282494.1	NP_001269397.1|NP_001269401.1|NP_001269413.1|NP_001269419.1|NP_001269422.1|NP_001269423.1	A6NC78	GOG8I_HUMAN	golgin A8 family, member I
PPP1R14D	54866	broad.mit.edu	37	15	41112066	41112066	+	Intron	DEL	T	T	-			D458_J4	D458parental								Untested	Somatic	Phase_I	WXS	none			Illumina GAIIx	D458_J4	D458parental	g.chr15:41112066delT	ENST00000299174.5	-	2	323				PPP1R14D_ENST00000427255.2_Intron	NM_017726.7	NP_060196.1	Q9NXH3	PP14D_HUMAN	protein phosphatase 1, regulatory (inhibitor) subunit 14D
RP11-532F12.5	0	broad.mit.edu	37	15	41125030	41125030	+	RNA	DEL	A	A	-			D458_J4	D458parental								Untested	Somatic	Phase_I	WXS	none			Illumina GAIIx	D458_J4	D458parental	g.chr15:41125030delA	ENST00000565315.1	-	0	1258
MYO5C	55930	broad.mit.edu	37	15	52540804	52540805	+	Intron	DEL	CT	CT	-	rs76586635|rs558996574	byFrequency	D458_J4	D458parental								Untested	Somatic	Phase_I	WXS	none			Illumina GAIIx	D458_J4	D458parental	g.chr15:52540804_52540805delCT	ENST00000261839.7	-	14	1908				MYO5C_ENST00000443683.2_Intron	NM_018728.3	NP_061198.2	Q9NQX4	MYO5C_HUMAN	myosin VC
DYX1C1	161582	broad.mit.edu	37	15	55783154	55783155	+	Intron	INS	-	-	A	rs74830467		D458_J4	D458parental								Untested	Somatic	Phase_I	WXS	none			Illumina GAIIx	D458_J4	D458parental	g.chr15:55783154_55783155insA	ENST00000321149.3	-	4	773				DYX1C1_ENST00000380679.1_Intron|DYX1C1_ENST00000457155.2_Intron|DYX1C1-CCPG1_ENST00000565113.1_RNA|DYX1C1_ENST00000348518.3_Intron|DYX1C1_ENST00000448430.2_Intron	NM_130810.3	NP_570722.2	Q8WXU2	DYXC1_HUMAN	dyslexia susceptibility 1 candidate 1
ZNF609	23060	broad.mit.edu	37	15	64822234	64822234	+	Intron	DEL	T	T	-			D458_J4	D458parental								Untested	Somatic	Phase_I	WXS	none			Illumina GAIIx	D458_J4	D458parental	g.chr15:64822234delT	ENST00000326648.3	+	1	875					NM_015042.1	NP_055857.1	O15014	ZN609_HUMAN	zinc finger protein 609
UBE2Q2	92912	broad.mit.edu	37	15	76168406	76168407	+	Intron	INS	-	-	AA			D458_J4	D458parental								Untested	Somatic	Phase_I	WXS	none			Illumina GAIIx	D458_J4	D458parental	g.chr15:76168406_76168407insAA	ENST00000267938.4	+	6	970				UBE2Q2_ENST00000569423.1_Intron|UBE2Q2_ENST00000561851.1_Intron|UBE2Q2_ENST00000338677.4_Intron	NM_173469.2	NP_775740.1	Q8WVN8	UB2Q2_HUMAN	ubiquitin-conjugating enzyme E2Q family member 2
Unknown	0	broad.mit.edu	37	15	82915239	82915260	+	IGR	DEL	CATCCTGACATGGGCAGTAAGG	CATCCTGACATGGGCAGTAAGG	-			D458_J4	D458parental								Untested	Somatic	Phase_I	WXS	none			Illumina GAIIx	D458_J4	D458parental	g.chr15:82915239_82915260delCATCCTGACATGGGCAGTAAGG								RP13-98N21.2 (19760 upstream) : RP13-996F3.5 (15177 downstream)
MESP2	145873	broad.mit.edu	37	15	90320135	90320146	+	In_Frame_Del	DEL	GGGCAGGGGCAG	GGGCAGGGGCAG	-	rs56192595|rs28546919|rs200021459|rs199821487	byFrequency	D458_J4	D458parental								Untested	Somatic	Phase_I	WXS	none			Illumina GAIIx	D458_J4	D458parental	g.chr15:90320135_90320146delGGGCAGGGGCAG	ENST00000341735.3	+	1	547_558	c.547_558delGGGCAGGGGCAG	c.(547-558)gggcaggggcagdel	p.GQGQ199del	MESP2_ENST00000558723.1_Intron|MESP2_ENST00000560219.1_Intron	NM_001039958.1	NP_001035047.1	Q0VG99	MESP2_HUMAN	mesoderm posterior basic helix-loop-helix transcription factor 2	199	13 X 2 AA tandem repeats of G-Q.
SOX8	30812	broad.mit.edu	37	16	1031302	1031315	+	5'Flank	DEL	GTGAGAGAGAGAGA	GTGAGAGAGAGAGA	-	rs564455890|rs13333102		D458_J4	D458parental								Untested	Somatic	Phase_I	WXS	none			Illumina GAIIx	D458_J4	D458parental	g.chr16:1031302_1031315delGTGAGAGAGAGAGA	ENST00000293894.3	+	0	0				AC009041.2_ENST00000601510.1_Intron|RP11-161M6.2_ENST00000565467.1_lincRNA	NM_014587.3	NP_055402.2	P57073	SOX8_HUMAN	SRY (sex determining region Y)-box 8
MEIOB	254528	broad.mit.edu	37	16	1884942	1884943	+	Intron	DEL	CC	CC	-	rs140912036	byFrequency	D458_J4	D458parental								Untested	Somatic	Phase_I	WXS	none			Illumina GAIIx	D458_J4	D458parental	g.chr16:1884942_1884943delCC	ENST00000397344.3	-	13	1413				FAHD1_ENST00000382666.4_Intron|FAHD1_ENST00000382668.4_Intron|MEIOB_ENST00000412554.2_Intron|MEIOB_ENST00000325962.3_Intron|MEIOB_ENST00000470044.1_Intron|MEIOB_ENST00000452149.2_Intron	NM_152764.2	NP_689977.2	Q8N635	MEIOB_HUMAN	meiosis specific with OB domains
PPL	5493	broad.mit.edu	37	16	4939233	4939233	+	Intron	DEL	G	G	-			D458_J4	D458parental								Untested	Somatic	Phase_I	WXS	none			Illumina GAIIx	D458_J4	D458parental	g.chr16:4939233delG	ENST00000345988.2	-	19	2403				PPL_ENST00000590782.2_Intron	NM_002705.4	NP_002696	O60437	PEPL_HUMAN	periplakin
KIAA0430	9665	broad.mit.edu	37	16	15702117	15702118	+	Intron	INS	-	-	A	rs7187923		D458_J4	D458parental								Untested	Somatic	Phase_I	WXS	none			Illumina GAIIx	D458_J4	D458parental	g.chr16:15702117_15702118insA	ENST00000396368.3	-	21	4389				KIAA0430_ENST00000547936.1_5'Flank|CTB-193M12.1_ENST00000549756.1_RNA|KIAA0430_ENST00000602337.1_Intron|KIAA0430_ENST00000540441.2_Intron|KIAA0430_ENST00000548025.1_Intron|KIAA0430_ENST00000344181.3_Intron|KIAA0430_ENST00000551742.1_Intron	NM_001184998.1|NM_001184999.1|NM_014647.3	NP_001171927.1|NP_001171928.1|NP_055462.2	Q9Y4F3	MARF1_HUMAN	KIAA0430
Unknown	0	broad.mit.edu	37	16	15953990	15953990	+	IGR	DEL	A	A	-			D458_J4	D458parental								Untested	Somatic	Phase_I	WXS	none			Illumina GAIIx	D458_J4	D458parental	g.chr16:15953990delA								MYH11 (3100 upstream) : FOPNL (5586 downstream)
XYLT1	64131	broad.mit.edu	37	16	17567213	17567213	+	5'Flank	DEL	T	T	-			D458_J4	D458parental								Untested	Somatic	Phase_I	WXS	none			Illumina GAIIx	D458_J4	D458parental	g.chr16:17567213delT	ENST00000261381.6	-	0	0					NM_022166.3	NP_071449.1	Q86Y38	XYLT1_HUMAN	xylosyltransferase I
SMG1	23049	broad.mit.edu	37	16	18875508	18875509	+	Intron	INS	-	-	CTTT			D458_J4	D458parental								Untested	Somatic	Phase_I	WXS	none			Illumina GAIIx	D458_J4	D458parental	g.chr16:18875508_18875509insCTTT	ENST00000446231.2	-	24	3763				SMG1_ENST00000389467.3_Intron			Q96Q15	SMG1_HUMAN	SMG1 phosphatidylinositol 3-kinase-related kinase
OTOA	146183	broad.mit.edu	37	16	21763589	21763590	+	Intron	INS	-	-	GT			D458_J4	D458parental								Untested	Somatic	Phase_I	WXS	none			Illumina GAIIx	D458_J4	D458parental	g.chr16:21763589_21763590insGT	ENST00000286149.4	+	25	2961				OTOA_ENST00000388957.3_Intron|OTOA_ENST00000388958.3_Intron|OTOA_ENST00000388956.4_Intron			Q7RTW8	OTOAN_HUMAN	otoancorin
ITGAL	3683	broad.mit.edu	37	16	30528786	30528787	+	Intron	INS	-	-	A			D458_J4	D458parental								Untested	Somatic	Phase_I	WXS	none			Illumina GAIIx	D458_J4	D458parental	g.chr16:30528786_30528787insA	ENST00000356798.6	+	27	3156				ITGAL_ENST00000358164.5_Intron|ITGAL_ENST00000433423.2_Intron	NM_002209.2	NP_002200.2	P20701	ITAL_HUMAN	integrin, alpha L (antigen CD11A (p180), lymphocyte function-associated antigen 1; alpha polypeptide)
Unknown	0	broad.mit.edu	37	16	32442218	32442220	+	IGR	DEL	CTT	CTT	-	rs77121300		D458_J4	D458parental								Untested	Somatic	Phase_I	WXS	none			Illumina GAIIx	D458_J4	D458parental	g.chr16:32442218_32442220delCTT								RP11-17M15.2 (120342 upstream) : RP11-626K17.3 (23712 downstream)
Unknown	0	broad.mit.edu	37	16	33951847	33951847	+	IGR	DEL	T	T	-			D458_J4	D458parental								Untested	Somatic	Phase_I	WXS	none			Illumina GAIIx	D458_J4	D458parental	g.chr16:33951847delT								AC136932.2 (5826 upstream) : LINC00273 (9204 downstream)
LONP2	83752	broad.mit.edu	37	16	48303834	48303834	+	Intron	DEL	A	A	-			D458_J4	D458parental								Untested	Somatic	Phase_I	WXS	none			Illumina GAIIx	D458_J4	D458parental	g.chr16:48303834delA	ENST00000285737.4	+	7	1075				LONP2_ENST00000535754.1_Intron	NM_031490.2	NP_113678.2			lon peptidase 2, peroxisomal
Unknown	0	broad.mit.edu	37	16	89299877	89299899	+	IGR	DEL	TGCAACTCAACTCACACTGCGTA	TGCAACTCAACTCACACTGCGTA	-	rs533568693|rs71158787|rs34356864|rs560034522|rs34175485|rs552062143	byFrequency	D458_J4	D458parental								Untested	Somatic	Phase_I	WXS	none			Illumina GAIIx	D458_J4	D458parental	g.chr16:89299877_89299899delTGCAACTCAACTCACACTGCGTA								ZNF778 (4514 upstream) : RP11-46C24.5 (23687 downstream)
CDK10	8558	broad.mit.edu	37	16	89751858	89751895	+	5'Flank	DEL	CGCAGTGGGCGGTGGTTTGGGCCCGACCGAGCTGGTCT	CGCAGTGGGCGGTGGTTTGGGCCCGACCGAGCTGGTCT	-	rs538135893|rs558474819|rs56100923|rs111714972|rs3751698	byFrequency	D458_J4	D458parental								Untested	Somatic	Phase_I	WXS	none			Illumina GAIIx	D458_J4	D458parental	g.chr16:89751858_89751895delCGCAGTGGGCGGTGGTTTGGGCCCGACCGAGCTGGTCT	ENST00000353379.7	+	0	0				RP11-368I7.4_ENST00000567544.1_Frame_Shift_Del_p.DQLGRAQTTAHCG51fs|CDK10_ENST00000331006.8_Intron|CDK10_ENST00000505473.1_5'Flank	NM_001098533.2|NM_001160367.1|NM_052988.4	NP_001092003.2|NP_001153839.1|NP_443714.3	Q15131	CDK10_HUMAN	cyclin-dependent kinase 10
RPH3AL	9501	broad.mit.edu	37	17	182929	182990	+	Intron	DEL	GGCCATTAGAGCTCACCACCCCGGGCGTTCGTCACTGCAGACATCACTGCAGACACAGAGAA	GGCCATTAGAGCTCACCACCCCGGGCGTTCGTCACTGCAGACATCACTGCAGACACAGAGAA	-	rs4627431|rs71145705|rs1129995|rs577354804|rs552630794	byFrequency	D458_J4	D458parental								Untested	Somatic	Phase_I	WXS	none			Illumina GAIIx	D458_J4	D458parental	g.chr17:182929_182990delGGCCATTAGAGCTCACCACCCCGGGCGTTCGTCACTGCAGACATCACTGCAGACACAGAGAA	ENST00000331302.7	-	2	272				RPH3AL_ENST00000536489.2_Intron|RPH3AL_ENST00000323434.8_Intron|RP11-1260E13.4_ENST00000573601.1_RNA|RP11-1260E13.4_ENST00000570711.1_RNA	NM_001190411.1|NM_006987.3	NP_001177340.1|NP_008918.1	Q9UNE2	RPH3L_HUMAN	rabphilin 3A-like (without C2 domains)
TEFM	79736	broad.mit.edu	37	17	29231700	29231700	+	Intron	DEL	T	T	-			D458_J4	D458parental								Untested	Somatic	Phase_I	WXS	none			Illumina GAIIx	D458_J4	D458parental	g.chr17:29231700delT	ENST00000581216.1	-	2	653				TEFM_ENST00000580840.1_Intron	NM_024683.3	NP_078959.3	Q96QE5	TEFM_HUMAN	transcription elongation factor, mitochondrial
MYO1D	4642	broad.mit.edu	37	17	31032454	31032455	+	Intron	INS	-	-	T			D458_J4	D458parental								Untested	Somatic	Phase_I	WXS	none			Illumina GAIIx	D458_J4	D458parental	g.chr17:31032454_31032455insT	ENST00000318217.5	-	16	2426				MYO1D_ENST00000579584.1_Intron|MYO1D_ENST00000394649.4_Intron	NM_015194.1	NP_056009.1	O94832	MYO1D_HUMAN	myosin ID
Unknown	0	broad.mit.edu	37	17	36818284	36818285	+	IGR	INS	-	-	T			D458_J4	D458parental								Untested	Somatic	Phase_I	WXS	none			Illumina GAIIx	D458_J4	D458parental	g.chr17:36818284_36818285insT								RN7SL102P (40551 upstream) : C17orf96 (9675 downstream)
CTD-2206N4.4	0	broad.mit.edu	37	17	37213525	37213526	+	RNA	INS	-	-	TTTTG	rs59291335		D458_J4	D458parental								Untested	Somatic	Phase_I	WXS	none			Illumina GAIIx	D458_J4	D458parental	g.chr17:37213525_37213526insTTTTG	ENST00000583447.1	+	0	141					NR_036551.1
KRTAP4-3	85290	broad.mit.edu	37	17	39324141	39324142	+	In_Frame_Ins	INS	-	-	AGCAGGTGGTCAGGC			D458_J4	D458parental								Untested	Somatic	Phase_I	WXS	none			Illumina GAIIx	D458_J4	D458parental	g.chr17:39324141_39324142insAGCAGGTGGTCAGGC	ENST00000391356.2	-	1	282_283	c.283_284insGCCTGACCACCTGCT	c.(283-285)tgc>tGCCTGACCACCTGCTgc	p.95_95C>CLTTCC		NM_033187.1	NP_149443.1	Q9BYR4	KRA43_HUMAN	keratin associated protein 4-3	95	29 X 5 AA repeats of C-C-[GIKRQVH]-[SPT]- [STA].
KRTAP9-1	728318	broad.mit.edu	37	17	39346425	39346427	+	In_Frame_Del	DEL	GTG	GTG	-	rs376633756		D458_J4	D458parental								Untested	Somatic	Phase_I	WXS	none			Illumina GAIIx	D458_J4	D458parental	g.chr17:39346425_39346427delGTG	ENST00000398470.1	+	1	287_289	c.287_289delGTG	c.(286-291)tgtggc>tgc	p.G97del	KRTAP9-1_ENST00000318329.5_Splice_Site_p.46_47CG>W|KRTAP9-1_ENST00000377723.3_Intron	NM_001190460.1	NP_001177389.1	A8MXZ3	KRA91_HUMAN	keratin associated protein 9-1	97	30 X 5 AA repeats of C-C-[CGSVRQH]- [SQTNP]-[PTSI].
NBR1	4077	broad.mit.edu	37	17	41354541	41354542	+	Intron	INS	-	-	A			D458_J4	D458parental								Untested	Somatic	Phase_I	WXS	none			Illumina GAIIx	D458_J4	D458parental	g.chr17:41354541_41354542insA	ENST00000422280.1	+	19	3022				NBR1_ENST00000341165.6_Intron|NBR1_ENST00000542611.1_Intron|NBR1_ENST00000589872.1_Intron|NBR1_ENST00000389312.4_Intron|NBR1_ENST00000590996.1_Intron	NM_031858.2	NP_114064.1	Q14596	NBR1_HUMAN	neighbor of BRCA1 gene 1
CTC-296K1.4	0	broad.mit.edu	37	17	42870979	42870980	+	lincRNA	INS	-	-	A			D458_J4	D458parental								Untested	Somatic	Phase_I	WXS	none			Illumina GAIIx	D458_J4	D458parental	g.chr17:42870979_42870980insA	ENST00000591137.1	-	0	1174				CTC-296K1.3_ENST00000585620.1_lincRNA
Unknown	0	broad.mit.edu	37	17	44337986	44337987	+	IGR	INS	-	-	T	rs574155664	byFrequency	D458_J4	D458parental								Untested	Somatic	Phase_I	WXS	none			Illumina GAIIx	D458_J4	D458parental	g.chr17:44337986_44337987insT								KANSL1 (36812 upstream) : RP11-259G18.1 (6415 downstream)
MRPL10	124995	broad.mit.edu	37	17	45905570	45905570	+	Intron	DEL	A	A	-			D458_J4	D458parental								Untested	Somatic	Phase_I	WXS	none			Illumina GAIIx	D458_J4	D458parental	g.chr17:45905570delA	ENST00000351111.2	-	2	228				MRPL10_ENST00000290208.7_Intron|MRPL10_ENST00000414011.1_Intron	NM_145255.3	NP_660298.2	Q7Z7H8	RM10_HUMAN	mitochondrial ribosomal protein L10
HOXB3	3213	broad.mit.edu	37	17	46632726	46632731	+	Intron	DEL	GGGAGG	GGGAGG	-	rs541474149|rs9913170|rs61702349|rs150349515		D458_J4	D458parental								Untested	Somatic	Phase_I	WXS	none			Illumina GAIIx	D458_J4	D458parental	g.chr17:46632726_46632731delGGGAGG	ENST00000311626.4	-	2	739				HOXB3_ENST00000498678.1_Intron|HOXB-AS3_ENST00000465846.2_RNA|HOXB3_ENST00000470495.1_5'Flank|HOXB3_ENST00000465120.3_Intron|HOXB3_ENST00000472863.1_Intron|HOXB3_ENST00000490677.1_Intron|HOXB3_ENST00000460160.1_Intron|HOXB3_ENST00000485909.2_Intron|HOXB3_ENST00000476342.1_Intron|HOXB3_ENST00000489475.1_Intron|HOXB-AS2_ENST00000464382.2_RNA	NM_002146.4	NP_002137.4	P14651	HXB3_HUMAN	homeobox B3
RP5-1029K10.2	0	broad.mit.edu	37	17	47639449	47639449	+	RNA	DEL	A	A	-			D458_J4	D458parental								Untested	Somatic	Phase_I	WXS	none			Illumina GAIIx	D458_J4	D458parental	g.chr17:47639449delA	ENST00000514506.1	-	0	246				RP5-1029K10.4_ENST00000503624.1_RNA|AC006487.1_ENST00000516980.1_RNA	NR_103773.1
CA10	56934	broad.mit.edu	37	17	49711042	49711043	+	Intron	INS	-	-	CCC			D458_J4	D458parental								Untested	Somatic	Phase_I	WXS	none			Illumina GAIIx	D458_J4	D458parental	g.chr17:49711042_49711043insCCC	ENST00000285273.4	-	9	1901				CA10_ENST00000571918.1_5'Flank|CA10_ENST00000570565.1_Intron|CA10_ENST00000340813.6_Intron|CA10_ENST00000451037.2_Intron|CA10_ENST00000442502.2_Intron	NM_001082533.1	NP_001076002.1	Q9NS85	CAH10_HUMAN	carbonic anhydrase X
TRIM37	4591	broad.mit.edu	37	17	57089576	57089577	+	Intron	INS	-	-	CAG			D458_J4	D458parental								Untested	Somatic	Phase_I	WXS	none			Illumina GAIIx	D458_J4	D458parental	g.chr17:57089576_57089577insCAG	ENST00000262294.7	-	22	2955				TRIM37_ENST00000393066.3_Intron|TRIM37_ENST00000393065.2_Intron|TRIM37_ENST00000376149.3_Intron	NM_015294.3	NP_056109.1	O94972	TRI37_HUMAN	tripartite motif containing 37
MED13	9969	broad.mit.edu	37	17	60138068	60138068	+	Intron	DEL	T	T	-			D458_J4	D458parental								Untested	Somatic	Phase_I	WXS	none			Illumina GAIIx	D458_J4	D458parental	g.chr17:60138068delT	ENST00000397786.2	-	2	378					NM_005121.2	NP_005112.2	Q9UHV7	MED13_HUMAN	mediator complex subunit 13
TNRC6C	57690	broad.mit.edu	37	17	76047421	76047423	+	In_Frame_Del	DEL	ACC	ACC	-			D458_J4	D458parental								Untested	Somatic	Phase_I	WXS	none			Illumina GAIIx	D458_J4	D458parental	g.chr17:76047421_76047423delACC	ENST00000588061.1	+	5	3005_3007	c.2278_2280delACC	c.(2278-2280)accdel	p.T768del	TNRC6C_ENST00000335749.4_In_Frame_Del_p.T768del|TNRC6C_ENST00000541771.1_In_Frame_Del_p.T768del|TNRC6C_ENST00000544502.1_In_Frame_Del_p.T768del|TNRC6C_ENST00000588847.1_In_Frame_Del_p.T768del|TNRC6C_ENST00000301624.4_In_Frame_Del_p.T768del			Q9HCJ0	TNR6C_HUMAN	trinucleotide repeat containing 6C	768	Sufficient for interaction with argonaute family proteins.|Thr-rich.
PDE6G	5148	broad.mit.edu	37	17	79616784	79616785	+	IGR	INS	-	-	T			D458_J4	D458parental								Untested	Somatic	Phase_I	WXS	none			Illumina GAIIx	D458_J4	D458parental	g.chr17:79616784_79616785insT	ENST00000331056.5	-	0	1023				PDE6G_ENST00000574777.1_5'Flank|TSPAN10_ENST00000572675.1_RNA|TSPAN10_ENST00000328585.4_RNA	NM_002602.3	NP_002593.1	P18545	CNRG_HUMAN	phosphodiesterase 6G, cGMP-specific, rod, gamma
CCDC57	284001	broad.mit.edu	37	17	80141904	80141909	+	Intron	DEL	CGCGCA	CGCGCA	-	rs12953056|rs59638220|rs11650529|rs376730678|rs71166198|rs56671535	byFrequency	D458_J4	D458parental								Untested	Somatic	Phase_I	WXS	none			Illumina GAIIx	D458_J4	D458parental	g.chr17:80141904_80141909delCGCGCA	ENST00000389641.4	-	8	1089				CCDC57_ENST00000327026.3_Intron|CCDC57_ENST00000392343.3_Intron|CCDC57_ENST00000392347.1_Intron			Q2TAC2	CCD57_HUMAN	coiled-coil domain containing 57
ROCK1	6093	broad.mit.edu	37	18	18528076	18528076	+	3'UTR	DEL	C	C	-			D458_J4	D458parental								Untested	Somatic	Phase_I	WXS	none			Illumina GAIIx	D458_J4	D458parental	g.chr18:18528076delC	ENST00000399799.2	-	0	8274					NM_005406.2	NP_005397.1	Q13464	ROCK1_HUMAN	Rho-associated, coiled-coil containing protein kinase 1
PQLC1	80148	broad.mit.edu	37	18	77679550	77679550	+	Intron	DEL	A	A	-			D458_J4	D458parental								Untested	Somatic	Phase_I	WXS	none			Illumina GAIIx	D458_J4	D458parental	g.chr18:77679550delA	ENST00000397778.2	-	5	574				PQLC1_ENST00000590381.1_Intron|PQLC1_ENST00000409073.1_Intron|PQLC1_ENST00000357575.4_Intron	NM_025078.4	NP_079354.2	Q8N2U9	PQLC1_HUMAN	PQ loop repeat containing 1
ANKRD24	170961	broad.mit.edu	37	19	4207083	4207083	+	Intron	DEL	T	T	-			D458_J4	D458parental								Untested	Somatic	Phase_I	WXS	none			Illumina GAIIx	D458_J4	D458parental	g.chr19:4207083delT	ENST00000600132.1	+	8	742				ANKRD24_ENST00000318934.4_Intron|ANKRD24_ENST00000262970.5_Intron|RN7SL84P_ENST00000578969.1_RNA	NM_133475.1	NP_597732.1	Q8TF21	ANR24_HUMAN	ankyrin repeat domain 24
MPND	84954	broad.mit.edu	37	19	4355333	4355334	+	Intron	INS	-	-	T			D458_J4	D458parental								Untested	Somatic	Phase_I	WXS	none			Illumina GAIIx	D458_J4	D458parental	g.chr19:4355333_4355334insT	ENST00000262966.8	+	8	1063				AC007292.4_ENST00000594776.1_RNA|MPND_ENST00000599840.1_Intron|MPND_ENST00000359935.4_Intron|AC007292.3_ENST00000593524.1_RNA	NM_032868.4	NP_116257.2	Q8N594	MPND_HUMAN	MPN domain containing
SAFB	6294	broad.mit.edu	37	19	5658854	5658854	+	Intron	DEL	A	A	-			D458_J4	D458parental								Untested	Somatic	Phase_I	WXS	none			Illumina GAIIx	D458_J4	D458parental	g.chr19:5658854delA	ENST00000292123.5	+	14	1969				SAFB_ENST00000454510.1_Intron|SAFB_ENST00000538656.1_Intron|SAFB_ENST00000433404.1_Intron|SAFB_ENST00000592224.1_Intron|SAFB_ENST00000588852.1_Intron	NM_001201338.1|NM_001201339.1|NM_002967.3	NP_001188267.1|NP_001188268.1|NP_002958.2	Q15424	SAFB1_HUMAN	scaffold attachment factor B
C3	718	broad.mit.edu	37	19	6698001	6698009	+	Intron	DEL	TTATTATTA	TTATTATTA	-	rs200822778|rs146892701|rs548449023|rs149611117	byFrequency	D458_J4	D458parental								Untested	Somatic	Phase_I	WXS	none			Illumina GAIIx	D458_J4	D458parental	g.chr19:6698001_6698009delTTATTATTA	ENST00000245907.6	-	20	2533					NM_000064.2	NP_000055.2	P01024	CO3_HUMAN	complement component 3
MUC16	94025	broad.mit.edu	37	19	9080283	9080284	+	Intron	INS	-	-	AA	rs59230545|rs374198310|rs200394373		D458_J4	D458parental								Untested	Somatic	Phase_I	WXS	none			Illumina GAIIx	D458_J4	D458parental	g.chr19:9080283_9080284insAA	ENST00000397910.4	-	2	9784					NM_024690.2	NP_078966.2	Q8WXI7	MUC16_HUMAN	mucin 16, cell surface associated
Unknown	0	broad.mit.edu	37	19	9371275	9371276	+	IGR	INS	-	-	CTTTT			D458_J4	D458parental								Untested	Somatic	Phase_I	WXS	none			Illumina GAIIx	D458_J4	D458parental	g.chr19:9371275_9371276insCTTTT								OR7E24 (8455 upstream) : OR7E19P (4873 downstream)
ZNF559	84527	broad.mit.edu	37	19	9435306	9435306	+	5'UTR	DEL	A	A	-			D458_J4	D458parental								Untested	Somatic	Phase_I	WXS	none			Illumina GAIIx	D458_J4	D458parental	g.chr19:9435306delA	ENST00000393883.2	+	0	379				ZNF559_ENST00000587557.1_Intron|ZNF559_ENST00000317221.7_Intron|ZNF559_ENST00000538743.1_Intron|ZNF559_ENST00000585352.1_Intron|ZNF177_ENST00000541595.2_Intron|ZNF177_ENST00000602856.1_5'Flank|ZNF559_ENST00000592504.1_Intron|ZNF559_ENST00000592896.1_Intron|ZNF559_ENST00000586255.1_Intron|ZNF177_ENST00000602738.1_Intron|ZNF177_ENST00000446085.4_Intron|ZNF559_ENST00000603380.1_Intron	NM_001202412.1	NP_001189341.1	Q9BR84	ZN559_HUMAN	zinc finger protein 559
ICAM5	7087	broad.mit.edu	37	19	10403104	10403105	+	Intron	INS	-	-	G			D458_J4	D458parental								Untested	Somatic	Phase_I	WXS	none			Illumina GAIIx	D458_J4	D458parental	g.chr19:10403104_10403105insG	ENST00000221980.4	+	4	1024					NM_003259.3	NP_003250.3	Q9UMF0	ICAM5_HUMAN	intercellular adhesion molecule 5, telencephalin
USE1	55850	broad.mit.edu	37	19	17329935	17329936	+	Intron	INS	-	-	A			D458_J4	D458parental								Untested	Somatic	Phase_I	WXS	none			Illumina GAIIx	D458_J4	D458parental	g.chr19:17329935_17329936insA	ENST00000263897.5	+	7	469				USE1_ENST00000445667.2_Intron|USE1_ENST00000596136.1_Intron|USE1_ENST00000379776.4_Intron	NM_018467.3	NP_060937	Q9NZ43	USE1_HUMAN	unconventional SNARE in the ER 1 homolog (S. cerevisiae)
ANKLE1	126549	broad.mit.edu	37	19	17397498	17397501	+	3'UTR	DEL	TGTT	TGTT	-	rs71180380|rs563327402|rs534658778|rs1465582	byFrequency	D458_J4	D458parental								Untested	Somatic	Phase_I	WXS	none			Illumina GAIIx	D458_J4	D458parental	g.chr19:17397498_17397501delTGTT	ENST00000394458.3	+	0	2261_2264				ANKLE1_ENST00000598347.1_Frame_Shift_Del_p.CL590fs|ANKLE1_ENST00000594072.1_3'UTR|ANKLE1_ENST00000404085.1_3'UTR	NM_152363.4	NP_689576	Q8NAG6	ANKL1_HUMAN	ankyrin repeat and LEM domain containing 1
FCHO1	23149	broad.mit.edu	37	19	17897171	17897172	+	Intron	DEL	AC	AC	-	rs35026316|rs4007691	byFrequency	D458_J4	D458parental								Untested	Somatic	Phase_I	WXS	none			Illumina GAIIx	D458_J4	D458parental	g.chr19:17897171_17897172delAC	ENST00000596536.1	+	27	2709				FCHO1_ENST00000539407.1_Intron|FCHO1_ENST00000595033.1_Intron|FCHO1_ENST00000252771.7_Intron|FCHO1_ENST00000600676.1_Intron|FCHO1_ENST00000596951.1_Intron|FCHO1_ENST00000597512.1_Intron|FCHO1_ENST00000594202.1_Intron|FCHO1_ENST00000389133.4_Intron	NM_015122.2	NP_055937.1	O14526	FCHO1_HUMAN	FCH domain only 1
TM6SF2	53345	broad.mit.edu	37	19	19379018	19379019	+	Intron	DEL	TT	TT	-			D458_J4	D458parental								Untested	Somatic	Phase_I	WXS	none			Illumina GAIIx	D458_J4	D458parental	g.chr19:19379018_19379019delTT	ENST00000389363.4	-	7	682				TM6SF2_ENST00000586107.1_5'Flank|AC138430.4_ENST00000586064.2_RNA	NM_001001524.2	NP_001001524.2	Q9BZW4	TM6S2_HUMAN	transmembrane 6 superfamily member 2
ANKRD27	84079	broad.mit.edu	37	19	33116751	33116752	+	Intron	INS	-	-	C			D458_J4	D458parental								Untested	Somatic	Phase_I	WXS	none			Illumina GAIIx	D458_J4	D458parental	g.chr19:33116751_33116752insC	ENST00000306065.4	-	17	1788					NM_032139.2	NP_115515.2	Q96NW4	ANR27_HUMAN	ankyrin repeat domain 27 (VPS9 domain)
KCTD15	79047	broad.mit.edu	37	19	34288187	34288194	+	Intron	DEL	GTGCGCGC	GTGCGCGC	-	rs459494|rs372197494|rs138328510		D458_J4	D458parental								Untested	Somatic	Phase_I	WXS	none			Illumina GAIIx	D458_J4	D458parental	g.chr19:34288187_34288194delGTGCGCGC	ENST00000589786.1	+	1	126				KCTD15_ENST00000430256.3_5'Flank|KCTD15_ENST00000284006.6_Intron|KCTD15_ENST00000588881.1_Intron			Q96SI1	KCD15_HUMAN	potassium channel tetramerization domain containing 15
KMT2B	9757	broad.mit.edu	37	19	36224005	36224006	+	Frame_Shift_Ins	INS	-	-	C			D458_J4	D458parental								Untested	Somatic	Phase_I	WXS	none			Illumina GAIIx	D458_J4	D458parental	g.chr19:36224005_36224006insC	ENST00000222270.7	+	28	6555_6556	c.6555_6556insC	c.(6556-6558)cccfs	p.P2186fs	KMT2B_ENST00000420124.1_Frame_Shift_Ins_p.P2186fs|KMT2B_ENST00000607650.1_RNA	NM_014727.1	NP_055542.1	Q9UMN6	KMT2B_HUMAN	lysine (K)-specific methyltransferase 2B	2186
RYR1	6261	broad.mit.edu	37	19	38955558	38955559	+	Intron	DEL	AG	AG	-			D458_J4	D458parental								Untested	Somatic	Phase_I	WXS	none			Illumina GAIIx	D458_J4	D458parental	g.chr19:38955558_38955559delAG	ENST00000359596.3	+	23	2870				RYR1_ENST00000360985.3_Intron|RYR1_ENST00000355481.4_Intron			P21817	RYR1_HUMAN	ryanodine receptor 1 (skeletal)
CLASRP	11129	broad.mit.edu	37	19	45565643	45565644	+	Intron	INS	-	-	T	rs555251096		D458_J4	D458parental								Untested	Somatic	Phase_I	WXS	none			Illumina GAIIx	D458_J4	D458parental	g.chr19:45565643_45565644insT	ENST00000221455.3	+	11	1003				CLASRP_ENST00000391953.4_Intron|CLASRP_ENST00000544944.2_Intron	NM_007056.2	NP_008987	Q8N2M8	CLASR_HUMAN	CLK4-associating serine/arginine rich protein
CARD8	22900	broad.mit.edu	37	19	48709970	48709971	+	IGR	INS	-	-	TG	rs369785068|rs151011409|rs373170006		D458_J4	D458parental								Untested	Somatic	Phase_I	WXS	none			Illumina GAIIx	D458_J4	D458parental	g.chr19:48709970_48709971insTG	ENST00000359009.4	-	0	5215				CARD8_ENST00000357778.5_Intron|CTC-453G23.8_ENST00000595201.1_RNA|CARD8_ENST00000600800.1_5'Flank|ZNF114_ENST00000597695.1_Intron			Q9Y2G2	CARD8_HUMAN	caspase recruitment domain family, member 8
CACNG8	59283	broad.mit.edu	37	19	54483312	54483313	+	Intron	DEL	GT	GT	-	rs56223082|rs146480444		D458_J4	D458parental								Untested	Somatic	Phase_I	WXS	none			Illumina GAIIx	D458_J4	D458parental	g.chr19:54483312_54483313delGT	ENST00000270458.2	+	3	611				MIR935_ENST00000401179.1_RNA	NM_031895.5	NP_114101	Q8WXS5	CCG8_HUMAN	calcium channel, voltage-dependent, gamma subunit 8
RIN2	54453	broad.mit.edu	37	20	19867256	19867257	+	5'UTR	INS	-	-	T	rs11362637		D458_J4	D458parental								Untested	Somatic	Phase_I	WXS	none			Illumina GAIIx	D458_J4	D458parental	g.chr20:19867256_19867257insT	ENST00000255006.6	+	0	92_93				RIN2_ENST00000440354.2_5'Flank	NM_001242581.1|NM_018993.3	NP_001229510.1|NP_061866.1	Q8WYP3	RIN2_HUMAN	Ras and Rab interactor 2
ABHD12	26090	broad.mit.edu	37	20	25293105	25293105	+	Intron	DEL	G	G	-			D458_J4	D458parental								Untested	Somatic	Phase_I	WXS	none			Illumina GAIIx	D458_J4	D458parental	g.chr20:25293105delG	ENST00000339157.5	-	6	892				ABHD12_ENST00000376542.3_Intron|ABHD12_ENST00000481556.1_5'Flank	NM_001042472.2	NP_001035937.1	Q8N2K0	ABD12_HUMAN	abhydrolase domain containing 12
Unknown	0	broad.mit.edu	37	20	26072131	26072132	+	IGR	DEL	TC	TC	-			D458_J4	D458parental								Untested	Somatic	Phase_I	WXS	none			Illumina GAIIx	D458_J4	D458parental	g.chr20:26072131_26072132delTC								FAM182A (4578 upstream) : NCOR1P1 (11919 downstream)
FRG1B	284802	broad.mit.edu	37	20	29633770	29633771	+	Intron	INS	-	-	AA	rs147264091		D458_J4	D458parental								Untested	Somatic	Phase_I	WXS	none			Illumina GAIIx	D458_J4	D458parental	g.chr20:29633770_29633771insAA	ENST00000278882.3	+	9	916				FRG1B_ENST00000358464.4_Intron			Q9BZ01	FRG1B_HUMAN	FSHD region gene 1 family, member B
NFS1	9054	broad.mit.edu	37	20	34282810	34282810	+	Intron	DEL	A	A	-			D458_J4	D458parental								Untested	Somatic	Phase_I	WXS	none			Illumina GAIIx	D458_J4	D458parental	g.chr20:34282810delA	ENST00000374092.4	-	4	479				NFS1_ENST00000540053.1_Intron|NFS1_ENST00000374085.1_Intron|NFS1_ENST00000306750.3_Intron|NFS1_ENST00000397425.1_Intron|NFS1_ENST00000541387.1_Intron	NM_021100.4	NP_066923.3	Q9Y697	NFS1_HUMAN	NFS1 cysteine desulfurase
RBL1	5933	broad.mit.edu	37	20	35632029	35632029	+	Intron	DEL	A	A	-			D458_J4	D458parental								Untested	Somatic	Phase_I	WXS	none			Illumina GAIIx	D458_J4	D458parental	g.chr20:35632029delA	ENST00000373664.3	-	21	3103				RBL1_ENST00000344359.3_3'UTR	NM_002895.2	NP_002886.2	P28749	RBL1_HUMAN	retinoblastoma-like 1
LAMA5	3911	broad.mit.edu	37	20	60904422	60904426	+	Intron	DEL	CAGCC	CAGCC	-	rs140984798|rs549841643|rs5842385|rs3065756|rs398036046	byFrequency	D458_J4	D458parental								Untested	Somatic	Phase_I	WXS	none			Illumina GAIIx	D458_J4	D458parental	g.chr20:60904422_60904426delCAGCC	ENST00000252999.3	-	33	4186					NM_005560.3	NP_005551.3	O15230	LAMA5_HUMAN	laminin, alpha 5
RP11-305P22.9	0	broad.mit.edu	37	20	61680511	61680511	+	lincRNA	DEL	C	C	-			D458_J4	D458parental								Untested	Somatic	Phase_I	WXS	none			Illumina GAIIx	D458_J4	D458parental	g.chr20:61680511delC	ENST00000607802.1	+	0	91				LINC01056_ENST00000455711.1_lincRNA	NR_033370.1
RTEL1	51750	broad.mit.edu	37	20	62325007	62325008	+	Intron	INS	-	-	CCT			D458_J4	D458parental								Untested	Somatic	Phase_I	WXS	none			Illumina GAIIx	D458_J4	D458parental	g.chr20:62325007_62325008insCCT	ENST00000360203.5	+	30	3317				RTEL1_ENST00000370018.3_Intron|RTEL1_ENST00000318100.4_Intron|RTEL1_ENST00000508582.2_Intron|RTEL1-TNFRSF6B_ENST00000482936.1_Intron|RTEL1_ENST00000370003.1_Intron					regulator of telomere elongation helicase 1
Unknown	0	broad.mit.edu	37	21	9766147	9766147	+	IGR	DEL	T	T	-			D458_J4	D458parental								Untested	Somatic	Phase_I	WXS	none			Illumina GAIIx	D458_J4	D458parental	g.chr21:9766147delT								CR381670.1 (82875 upstream) : MIR3648 (59684 downstream)
BAGE2	85319	broad.mit.edu	37	21	11062746	11062747	+	RNA	INS	-	-	TA	rs201324089|rs35108289		D458_J4	D458parental								Untested	Somatic	Phase_I	WXS	none			Illumina GAIIx	D458_J4	D458parental	g.chr21:11062746_11062747insTA	ENST00000470054.1	-	0	324							Q86Y30	BAGE2_HUMAN	B melanoma antigen family, member 2
BAGE2	85319	broad.mit.edu	37	21	11066244	11066249	+	RNA	DEL	CAAAAA	CAAAAA	-	rs202052085|rs201145462|rs57259061		D458_J4	D458parental								Untested	Somatic	Phase_I	WXS	none			Illumina GAIIx	D458_J4	D458parental	g.chr21:11066244_11066249delCAAAAA	ENST00000470054.1	-	0	324							Q86Y30	BAGE2_HUMAN	B melanoma antigen family, member 2
Unknown	0	broad.mit.edu	37	21	11107401	11107402	+	IGR	INS	-	-	TTT			D458_J4	D458parental								Untested	Somatic	Phase_I	WXS	none			Illumina GAIIx	D458_J4	D458parental	g.chr21:11107401_11107402insTTT								BAGE2 (8476 upstream) : AP003900.6 (62385 downstream)
MX1	4599	broad.mit.edu	37	21	42812982	42812983	+	Intron	INS	-	-	TGAGAATGGGGGAGCCCGCCTGTGCTCGA			D458_J4	D458parental								Untested	Somatic	Phase_I	WXS	none			Illumina GAIIx	D458_J4	D458parental	g.chr21:42812982_42812983insTGAGAATGGGGGAGCCCGCCTGTGCTCGA	ENST00000398600.2	+	11	1755				MX1_ENST00000398598.3_Intron|AP001610.5_ENST00000411427.1_RNA|MX1_ENST00000455164.2_Intron|MX1_ENST00000288383.6_Intron	NM_001144925.1	NP_001138397.1	P20591	MX1_HUMAN	MX dynamin-like GTPase 1
PCNT	5116	broad.mit.edu	37	21	47810134	47810136	+	Intron	DEL	AGG	AGG	-	rs139405921|rs548362716	byFrequency	D458_J4	D458parental								Untested	Somatic	Phase_I	WXS	none			Illumina GAIIx	D458_J4	D458parental	g.chr21:47810134_47810136delAGG	ENST00000359568.5	+	20	3947				PCNT_ENST00000480896.1_Intron	NM_006031.5	NP_006022.3	O95613	PCNT_HUMAN	pericentrin
Unknown	0	broad.mit.edu	37	22	18887538	18887538	+	IGR	DEL	T	T	-			D458_J4	D458parental								Untested	Somatic	Phase_I	WXS	none			Illumina GAIIx	D458_J4	D458parental	g.chr22:18887538delT								AC008132.13 (38976 upstream) : DGCR6 (6002 downstream)
AP1B1	162	broad.mit.edu	37	22	29763451	29763452	+	Intron	INS	-	-	T	rs3963295		D458_J4	D458parental								Untested	Somatic	Phase_I	WXS	none			Illumina GAIIx	D458_J4	D458parental	g.chr22:29763451_29763452insT	ENST00000357586.2	-	2	160				AP1B1_ENST00000405198.1_5'Flank|AP1B1_ENST00000317368.7_Intron|AP1B1_ENST00000432560.2_Intron|AP1B1_ENST00000415447.1_Intron|AP1B1_ENST00000402502.1_5'Flank|AP1B1_ENST00000356015.2_Intron	NM_001127.3	NP_001118	Q10567	AP1B1_HUMAN	adaptor-related protein complex 1, beta 1 subunit
DEPDC5	9681	broad.mit.edu	37	22	32257592	32257593	+	Intron	INS	-	-	G	rs559425799		D458_J4	D458parental								Untested	Somatic	Phase_I	WXS	none			Illumina GAIIx	D458_J4	D458parental	g.chr22:32257592_32257593insG	ENST00000382112.3	+	32	3373				DEPDC5_ENST00000494060.1_Intron|DEPDC5_ENST00000266091.3_Intron|DEPDC5_ENST00000400246.1_Intron|DEPDC5_ENST00000382111.2_Intron|DEPDC5_ENST00000535622.1_Intron|DEPDC5_ENST00000539165.1_Intron|DEPDC5_ENST00000400248.2_Intron|DEPDC5_ENST00000400249.2_Intron|DEPDC5_ENST00000382105.2_Intron	NM_001136029.2|NM_001242896.1	NP_001129501.1|NP_001229825.1	O75140	DEPD5_HUMAN	DEP domain containing 5
DMC1	11144	broad.mit.edu	37	22	38942395	38942396	+	Intron	INS	-	-	AA			D458_J4	D458parental								Untested	Somatic	Phase_I	WXS	none			Illumina GAIIx	D458_J4	D458parental	g.chr22:38942395_38942396insAA	ENST00000216024.2	-	8	771				DMC1_ENST00000428462.2_Intron	NM_007068.2	NP_008999.2	Q14565	DMC1_HUMAN	DNA meiotic recombinase 1
SGSM3	27352	broad.mit.edu	37	22	40766359	40766360	+	5'Flank	DEL	AA	AA	-	rs74405557		D458_J4	D458parental								Untested	Somatic	Phase_I	WXS	none			Illumina GAIIx	D458_J4	D458parental	g.chr22:40766359_40766360delAA	ENST00000248929.9	+	0	0				RP5-1042K10.10_ENST00000608572.1_RNA|SGSM3_ENST00000454798.2_5'Flank|RP5-1042K10.10_ENST00000414261.1_RNA|RP5-1042K10.10_ENST00000607915.1_RNA	NM_015705.4	NP_056520.2			small G protein signaling modulator 3
ASMTL	8623	broad.mit.edu	37	X	1553688	1553688	+	Intron	DEL	A	A	-			D458_J4	D458parental								Untested	Somatic	Phase_I	WXS	none			Illumina GAIIx	D458_J4	D458parental	g.chrX:1553688delA	ENST00000381317.3	-	5	433				ASMTL_ENST00000534940.1_Intron|ASMTL_ENST00000463763.1_Intron|ASMTL_ENST00000381333.4_Intron|ASMTL_ENST00000416733.2_Intron	NM_004192.3	NP_004183.2	O95671	ASML_HUMAN	acetylserotonin O-methyltransferase-like
WWC3	55841	broad.mit.edu	37	X	10107389	10107390	+	Intron	INS	-	-	AAAAA			D458_J4	D458parental								Untested	Somatic	Phase_I	WXS	none			Illumina GAIIx	D458_J4	D458parental	g.chrX:10107389_10107390insAAAAA	ENST00000380861.4	+	22	3475				WWC3_ENST00000454666.1_Intron	NM_015691.3	NP_056506.2	Q9ULE0	WWC3_HUMAN	WWC family member 3
ARHGAP6	395	broad.mit.edu	37	X	11284154	11284157	+	Intron	DEL	TGTG	TGTG	-	rs56408947		D458_J4	D458parental								Untested	Somatic	Phase_I	WXS	none			Illumina GAIIx	D458_J4	D458parental	g.chrX:11284154_11284157delTGTG	ENST00000337414.4	-	2	1461				ARHGAP6_ENST00000380732.3_Intron|ARHGAP6_ENST00000380736.1_Intron|ARHGAP6_ENST00000413512.3_Intron|ARHGAP6_ENST00000303025.6_5'Flank|ARHGAP6_ENST00000534860.1_5'Flank|ARHGAP6_ENST00000380718.1_Intron	NM_013427.2	NP_038286.2	O43182	RHG06_HUMAN	Rho GTPase activating protein 6
SCML2	10389	broad.mit.edu	37	X	18343206	18343207	+	Intron	INS	-	-	A			D458_J4	D458parental								Untested	Somatic	Phase_I	WXS	none			Illumina GAIIx	D458_J4	D458parental	g.chrX:18343206_18343207insA	ENST00000251900.4	-	4	251					NM_006089.2	NP_006080.1	Q9UQR0	SCML2_HUMAN	sex comb on midleg-like 2 (Drosophila)
MED12	9968	broad.mit.edu	37	X	70335519	70335524	+	5'Flank	DEL	TTGTTG	TTGTTG	-	rs375337505|rs368970109|rs373202124		D458_J4	D458parental								Untested	Somatic	Phase_I	WXS	none			Illumina GAIIx	D458_J4	D458parental	g.chrX:70335519_70335524delTTGTTG	ENST00000333646.6	+	0	0					NM_005120.2	NP_005111.2	Q93074	MED12_HUMAN	mediator complex subunit 12
Unknown	0	broad.mit.edu	37	X	82609812	82609812	+	IGR	DEL	C	C	-			D458_J4	D458parental								Untested	Somatic	Phase_I	WXS	none			Illumina GAIIx	D458_J4	D458parental	g.chrX:82609812delC								SNORA4 (793016 upstream) : RP3-326L13.2 (151218 downstream)
CUL4B	8450	broad.mit.edu	37	X	119660918	119660918	+	Intron	DEL	T	T	-			D458_J4	D458parental								Untested	Somatic	Phase_I	WXS	none			Illumina GAIIx	D458_J4	D458parental	g.chrX:119660918delT	ENST00000404115.3	-	22	3048				CUL4B_ENST00000336592.6_Intron|CUL4B_ENST00000371322.5_Intron	NM_003588.3	NP_003579.3	Q13620	CUL4B_HUMAN	cullin 4B
Unknown	0	broad.mit.edu	37	X	152928192	152928193	+	IGR	INS	-	-	C			D458_J4	D458parental								Untested	Somatic	Phase_I	WXS	none			Illumina GAIIx	D458_J4	D458parental	g.chrX:152928192_152928193insC								DUSP9 (11411 upstream) : RN7SL687P (3487 downstream)
Unknown	0	broad.mit.edu	37	Y	59013019	59013019	+	IGR	DEL	A	A	-			D458_J4	D458parental								Untested	Somatic	Phase_I	WXS	none			Illumina GAIIx	D458_J4	D458parental	g.chrY:59013019delA								None (None upstream) : SPRY3 (87460 downstream)
[truncated: 310 more columns]

## Sheet: D458_J3_SNP
Hugo_Symbol	Entrez_Gene_Id	Center	NCBI_Build	Chromosome	Start_position	End_position	Strand	Variant_Classification	Variant_Type	Reference_Allele	Tumor_Seq_Allele1	Tumor_Seq_Allele2	dbSNP_RS	dbSNP_Val_Status	Tumor_Sample_Barcode	Matched_Norm_Sample_Barcode	Match_Norm_Seq_Allele1	Match_Norm_Seq_Allele2	Tumor_Validation_Allele1	Tumor_Validation_Allele2	Match_Norm_Validation_Allele1	Match_Norm_Validation_Allele2	Verification_Status	Validation_Status	Mutation_Status	Sequencing_Phase	Sequence_Source	Validation_Method	Score	BAM_file	Sequencer	Tumor_Sample_UUID	Matched_Norm_Sample_UUID	Genome_Change	Annotation_Transcript	Transcript_Strand	Transcript_Exon	Transcript_Position	cDNA_Change	Codon_Change	Protein_Change	Other_Transcripts	Refseq_mRNA_Id	Refseq_prot_Id	SwissProt_acc_Id	SwissProt_entry_Id	Description	UniProt_AApos	UniProt_Region
PLEKHH1	57475	broad.mit.edu	37	14	68008612	68008612	+	Missense_Mutation	SNP	G	G	T			D458_J3	D458parental								Untested	Somatic	Phase_I	WXS	none			Illumina GAIIx	D458_J3	D458parental	g.chr14:68008612G>T	ENST00000329153.5	+	2	160	c.28G>T	c.(28-30)Gcc>Tcc	p.A10S		NM_020715.2	NP_065766.1	Q9ULM0	PKHH1_HUMAN	pleckstrin homology domain containing, family H (with MyTH4 domain) member 1	10
ANKRD13C	81573	broad.mit.edu	37	1	70790633	70790633	+	Silent	SNP	G	G	T			D458_J3	D458parental								Untested	Somatic	Phase_I	WXS	none			Illumina GAIIx	D458_J3	D458parental	g.chr1:70790633G>T	ENST00000370944.4	-	3	793	c.480C>A	c.(478-480)gcC>gcA	p.A160A	ANKRD13C_ENST00000262346.6_Intron	NM_030816.4	NP_110443.3	Q8N6S4	AN13C_HUMAN	ankyrin repeat domain 13C	160
PLOD3	8985	broad.mit.edu	37	7	100859287	100859287	+	Missense_Mutation	SNP	C	C	A			D458_J3	D458parental								Untested	Somatic	Phase_I	WXS	none			Illumina GAIIx	D458_J3	D458parental	g.chr7:100859287C>A	ENST00000223127.3	-	5	915	c.517G>T	c.(517-519)Gcc>Tcc	p.A173S	ZNHIT1_ENST00000305105.2_5'Flank	NM_001084.4	NP_001075.1	O60568	PLOD3_HUMAN	procollagen-lysine, 2-oxoglutarate 5-dioxygenase 3	173
P2RY6	5031	broad.mit.edu	37	11	73008113	73008113	+	Missense_Mutation	SNP	G	G	T			D458_J3	D458parental								Untested	Somatic	Phase_I	WXS	none			Illumina GAIIx	D458_J3	D458parental	g.chr11:73008113G>T	ENST00000393590.2	+	2	849	c.550G>T	c.(550-552)Gcc>Tcc	p.A184S	P2RY6_ENST00000540124.1_Missense_Mutation_p.A184S|P2RY6_ENST00000393592.2_Missense_Mutation_p.A184S|P2RY6_ENST00000349767.2_Missense_Mutation_p.A184S|P2RY6_ENST00000393591.1_Missense_Mutation_p.A184S|P2RY6_ENST00000540342.1_Missense_Mutation_p.A184S|P2RY6_ENST00000538328.1_Missense_Mutation_p.A184S|P2RY6_ENST00000542092.1_Missense_Mutation_p.A184S	NM_001277207.1|NM_001277208.1	NP_001264136.1|NP_001264137.1	Q15077	P2RY6_HUMAN	pyrimidinergic receptor P2Y, G-protein coupled, 6	184
SBNO2	22904	broad.mit.edu	37	19	1122705	1122705	+	Missense_Mutation	SNP	G	G	T			D458_J3	D458parental								Untested	Somatic	Phase_I	WXS	none			Illumina GAIIx	D458_J3	D458parental	g.chr19:1122705G>T	ENST00000361757.3	-	9	1103	c.866C>A	c.(865-867)gCc>gAc	p.A289D	SBNO2_ENST00000587024.1_Missense_Mutation_p.A289D|SBNO2_ENST00000438103.2_Missense_Mutation_p.A232D	NM_014963.2	NP_055778.2	Q9Y2G9	SBNO2_HUMAN	strawberry notch homolog 2 (Drosophila)	289
ST8SIA3	51046	broad.mit.edu	37	18	55024407	55024407	+	Missense_Mutation	SNP	G	G	T			D458_J3	D458parental								Untested	Somatic	Phase_I	WXS	none			Illumina GAIIx	D458_J3	D458parental	g.chr18:55024407G>T	ENST00000324000.3	+	3	2600	c.566G>T	c.(565-567)tGc>tTc	p.C189F		NM_015879.2	NP_056963.2	O43173	SIA8C_HUMAN	ST8 alpha-N-acetyl-neuraminide alpha-2,8-sialyltransferase 3	189
PLXNA2	5362	broad.mit.edu	37	1	208272313	208272313	+	Splice_Site	SNP	A	A	C			D458_J3	D458parental								Untested	Somatic	Phase_I	WXS	none			Illumina GAIIx	D458_J3	D458parental	g.chr1:208272313A>C	ENST00000367033.3	-	6	2366	c.1609T>G	c.(1609-1611)Tgc>Ggc	p.C537G		NM_025179.3	NP_079455.3	O75051	PLXA2_HUMAN	plexin A2	537
MUC17	140453	broad.mit.edu	37	7	100684239	100684239	+	Missense_Mutation	SNP	A	A	T			D458_J3	D458parental								Untested	Somatic	Phase_I	WXS	none			Illumina GAIIx	D458_J3	D458parental	g.chr7:100684239A>T	ENST00000306151.4	+	3	9606	c.9542A>T	c.(9541-9543)gAt>gTt	p.D3181V		NM_001040105.1	NP_001035194.1	Q685J3	MUC17_HUMAN	mucin 17, cell surface associated	3181	59 X approximate tandem repeats.|Ser-rich.
GTF2B	2959	broad.mit.edu	37	1	89329793	89329793	+	Silent	SNP	G	G	A			D458_J3	D458parental								Untested	Somatic	Phase_I	WXS	none			Illumina GAIIx	D458_J3	D458parental	g.chr1:89329793G>A	ENST00000370500.5	-	3	247	c.129C>T	c.(127-129)gaC>gaT	p.D43D	GTF2B_ENST00000494819.1_5'UTR	NM_001514.5	NP_001505.1	Q00403	TF2B_HUMAN	general transcription factor IIB	43
MYO7B	4648	broad.mit.edu	37	2	128370131	128370131	+	Missense_Mutation	SNP	G	G	T			D458_J3	D458parental								Untested	Somatic	Phase_I	WXS	none			Illumina GAIIx	D458_J3	D458parental	g.chr2:128370131G>T	ENST00000409816.2	+	24	3305	c.3273G>T	c.(3271-3273)gaG>gaT	p.E1091D	MYO7B_ENST00000389524.4_Missense_Mutation_p.E1091D|MYO7B_ENST00000428314.1_Missense_Mutation_p.E1091D			Q6PIF6	MYO7B_HUMAN	myosin VIIB	1091	MyTH4 1. {ECO:0000255|PROSITE- ProRule:PRU00359}.
LAMA3	3909	broad.mit.edu	37	18	21501491	21501491	+	Nonsense_Mutation	SNP	G	G	T			D458_J3	D458parental								Untested	Somatic	Phase_I	WXS	none			Illumina GAIIx	D458_J3	D458parental	g.chr18:21501491G>T	ENST00000313654.9	+	62	8360	c.8119G>T	c.(8119-8121)Gaa>Taa	p.E2707*	LAMA3_ENST00000588770.1_3'UTR|LAMA3_ENST00000587184.1_Nonsense_Mutation_p.E1042*|LAMA3_ENST00000269217.6_Nonsense_Mutation_p.E1098*|LAMA3_ENST00000399516.3_Nonsense_Mutation_p.E2651*	NM_198129.1	NP_937762.1	Q16787	LAMA3_HUMAN	laminin, alpha 3	2707	Laminin G-like 2. {ECO:0000255|PROSITE- ProRule:PRU00122}.
NUDT10	170685	broad.mit.edu	37	X	51075901	51075901	+	Silent	SNP	G	G	A			D458_J3	D458parental								Untested	Somatic	Phase_I	WXS	none			Illumina GAIIx	D458_J3	D458parental	g.chrX:51075901G>A	ENST00000376006.3	+	2	304	c.84G>A	c.(82-84)gaG>gaA	p.E28E	NUDT10_ENST00000356450.2_Silent_p.E28E	NM_153183.2	NP_694853.1	Q9BW91	NUDT9_HUMAN	nudix (nucleoside diphosphate linked moiety X)-type motif 10	0
GLI3	2737	broad.mit.edu	37	7	42262762	42262762	+	Nonsense_Mutation	SNP	C	C	A			D458_J3	D458parental								Untested	Somatic	Phase_I	WXS	none			Illumina GAIIx	D458_J3	D458parental	g.chr7:42262762C>A	ENST00000395925.3	-	2	175	c.91G>T	c.(91-93)Gag>Tag	p.E31*	GLI3_ENST00000437480.1_Nonsense_Mutation_p.E31*	NM_000168.5	NP_000159.3	P10071	GLI3_HUMAN	GLI family zinc finger 3	31
YME1L1	10730	broad.mit.edu	37	10	27411861	27411861	+	Nonsense_Mutation	SNP	C	C	A			D458_J3	D458parental								Untested	Somatic	Phase_I	WXS	none			Illumina GAIIx	D458_J3	D458parental	g.chr10:27411861C>A	ENST00000326799.3	-	12	1463	c.1315G>T	c.(1315-1317)Gaa>Taa	p.E439*	YME1L1_ENST00000376016.3_Nonsense_Mutation_p.E382*|YME1L1_ENST00000375972.3_Nonsense_Mutation_p.E349*|YME1L1_ENST00000463270.1_5'Flank	NM_139312.2	NP_647473.1	Q96TA2	YMEL1_HUMAN	YME1-like 1 ATPase	439
YME1L1	10730	broad.mit.edu	37	10	27411860	27411860	+	Missense_Mutation	SNP	T	T	A			D458_J3	D458parental								Untested	Somatic	Phase_I	WXS	none			Illumina GAIIx	D458_J3	D458parental	g.chr10:27411860T>A	ENST00000326799.3	-	12	1464	c.1316A>T	c.(1315-1317)gAa>gTa	p.E439V	YME1L1_ENST00000376016.3_Missense_Mutation_p.E382V|YME1L1_ENST00000375972.3_Missense_Mutation_p.E349V|YME1L1_ENST00000463270.1_5'Flank	NM_139312.2	NP_647473.1	Q96TA2	YMEL1_HUMAN	YME1-like 1 ATPase	439
TESPA1	9840	broad.mit.edu	37	12	55355032	55355032	+	Missense_Mutation	SNP	T	T	C			D458_J3	D458parental								Untested	Somatic	Phase_I	WXS	none			Illumina GAIIx	D458_J3	D458parental	g.chr12:55355032T>C	ENST00000449076.1	-	10	1619	c.1487A>G	c.(1486-1488)gAg>gGg	p.E496G	TESPA1_ENST00000524959.1_5'Flank|TESPA1_ENST00000531122.1_Missense_Mutation_p.E358G|TESPA1_ENST00000524622.1_Missense_Mutation_p.E358G|TESPA1_ENST00000316577.8_Missense_Mutation_p.E496G|TESPA1_ENST00000532804.1_Missense_Mutation_p.E358G	NM_001136030.2	NP_001129502.1	A2RU30	TESP1_HUMAN	thymocyte expressed, positive selection associated 1	496
DDX46	9879	broad.mit.edu	37	5	134154663	134154663	+	Missense_Mutation	SNP	A	A	C			D458_J3	D458parental								Untested	Somatic	Phase_I	WXS	none			Illumina GAIIx	D458_J3	D458parental	g.chr5:134154663A>C	ENST00000354283.4	+	21	3078	c.2943A>C	c.(2941-2943)gaA>gaC	p.E981D	DDX46_ENST00000452510.2_Missense_Mutation_p.E982D			Q7L014	DDX46_HUMAN	DEAD (Asp-Glu-Ala-Asp) box polypeptide 46	981
NAT8	9027	broad.mit.edu	37	2	73868177	73868177	+	Missense_Mutation	SNP	G	G	C			D458_J3	D458parental								Untested	Somatic	Phase_I	WXS	none			Illumina GAIIx	D458_J3	D458parental	g.chr2:73868177G>C	ENST00000272425.3	-	2	728	c.579C>G	c.(577-579)ttC>ttG	p.F193L		NM_003960.3|NM_016347.2	NP_003951.3|NP_057431.2			N-acetyltransferase 8 (GCN5-related, putative)
TAS2R19	259294	broad.mit.edu	37	12	11174302	11174302	+	Missense_Mutation	SNP	A	A	G			D458_J3	D458parental								Untested	Somatic	Phase_I	WXS	none			Illumina GAIIx	D458_J3	D458parental	g.chr12:11174302A>G	ENST00000390673.2	-	1	917	c.869T>C	c.(868-870)tTt>tCt	p.F290S	PRR4_ENST00000536668.1_Intron|TAS2R14_ENST00000381852.4_Intron	NM_176888.1	NP_795369.1	P59542	T2R19_HUMAN	taste receptor, type 2, member 19	290
BRINP1	1620	broad.mit.edu	37	9	122011269	122011269	+	Silent	SNP	G	G	T			D458_J3	D458parental								Untested	Somatic	Phase_I	WXS	none			Illumina GAIIx	D458_J3	D458parental	g.chr9:122011269G>T	ENST00000265922.3	-	3	839	c.378C>A	c.(376-378)ggC>ggA	p.G126G	BRINP1_ENST00000373964.2_Silent_p.G126G	NM_014618.2	NP_055433.2	O60477	BRNP1_HUMAN	bone morphogenetic protein/retinoic acid inducible neural-specific 1	126	MACPF.
TMEM200C	645369	broad.mit.edu	37	18	5891677	5891677	+	Missense_Mutation	SNP	C	C	T			D458_J3	D458parental								Untested	Somatic	Phase_I	WXS	none			Illumina GAIIx	D458_J3	D458parental	g.chr18:5891677C>T	ENST00000581347.2	-	3	1031	c.386G>A	c.(385-387)gGc>gAc	p.G129D	RP11-945C19.4_ENST00000580845.1_RNA|RP11-945C19.4_ENST00000577694.1_RNA|RP11-945C19.4_ENST00000582939.1_RNA|TMEM200C_ENST00000383490.2_Missense_Mutation_p.G129D			A6NKL6	T200C_HUMAN	transmembrane protein 200C	129
PKHD1L1	93035	broad.mit.edu	37	8	110455176	110455176	+	Splice_Site	SNP	T	T	G			D458_J3	D458parental								Untested	Somatic	Phase_I	WXS	none			Illumina GAIIx	D458_J3	D458parental	g.chr8:110455176T>G	ENST00000378402.5	+	36	4499	c.4395T>G	c.(4393-4395)ggT>ggG	p.G1465G		NM_177531.4	NP_803875.2	Q86WI1	PKHL1_HUMAN	polycystic kidney and hepatic disease 1 (autosomal recessive)-like 1	1465	IPT/TIG 7.
AC016757.3	0	broad.mit.edu	37	2	239133813	239133813	+	Silent	SNP	G	G	T			D458_J3	D458parental								Untested	Somatic	Phase_I	WXS	none			Illumina GAIIx	D458_J3	D458parental	g.chr2:239133813G>T	ENST00000409070.1	-	3	673	c.462C>A	c.(460-462)ggC>ggA	p.G154G	AC016757.3_ENST00000409376.1_Silent_p.G134G|AC016757.3_ENST00000409942.1_Silent_p.G134G|AC016757.3_ENST00000334973.4_Silent_p.G131G|AC016757.3_ENST00000470346.1_5'UTR
URAD	646625	broad.mit.edu	37	13	28562719	28562719	+	Missense_Mutation	SNP	C	C	T			D458_J3	D458parental								Untested	Somatic	Phase_I	WXS	none			Illumina GAIIx	D458_J3	D458parental	g.chr13:28562719C>T	ENST00000332715.5	-	1	72	c.56G>A	c.(55-57)gGg>gAg	p.G19E	RN7SL272P_ENST00000487762.2_RNA	NM_001105577.1	NP_001099047.1	A6NGE7	URAD_HUMAN	ureidoimidazoline (2-oxo-4-hydroxy-4-carboxy-5-) decarboxylase	19
MPDZ	8777	broad.mit.edu	37	9	13221429	13221429	+	Missense_Mutation	SNP	C	C	T			D458_J3	D458parental								Untested	Somatic	Phase_I	WXS	none			Illumina GAIIx	D458_J3	D458parental	g.chr9:13221429C>T	ENST00000319217.7	-	7	1065	c.818G>A	c.(817-819)gGa>gAa	p.G273E	MPDZ_ENST00000381022.2_Missense_Mutation_p.G273E|MPDZ_ENST00000541718.1_Missense_Mutation_p.G273E|MPDZ_ENST00000381015.4_Missense_Mutation_p.G273E|MPDZ_ENST00000447879.1_Missense_Mutation_p.G273E|MPDZ_ENST00000536827.1_Missense_Mutation_p.G273E|MPDZ_ENST00000546205.1_Missense_Mutation_p.G273E	NM_001261406.1	NP_001248335.1	O75970	MPDZ_HUMAN	multiple PDZ domain protein	273	PDZ 2. {ECO:0000255|PROSITE- ProRule:PRU00143}.
FAM196B	100131897	broad.mit.edu	37	5	169310030	169310030	+	Silent	SNP	G	G	T			D458_J3	D458parental								Untested	Somatic	Phase_I	WXS	none			Illumina GAIIx	D458_J3	D458parental	g.chr5:169310030G>T	ENST00000377365.3	-	2	2254	c.873C>A	c.(871-873)ggC>ggA	p.G291G	DOCK2_ENST00000520908.1_Intron|DOCK2_ENST00000256935.8_Intron|DOCK2_ENST00000540750.1_Intron|DOCK2_ENST00000523351.1_Intron|FAM196B_ENST00000523970.1_5'Flank	NM_001129891.1	NP_001123363.1	A6NMK8	F196B_HUMAN	family with sequence similarity 196, member B	291
PHGR1	644844	broad.mit.edu	37	15	40648372	40648372	+	Silent	SNP	T	T	C			D458_J3	D458parental								Untested	Somatic	Phase_I	WXS	none			Illumina GAIIx	D458_J3	D458parental	g.chr15:40648372T>C	ENST00000448599.2	+	4	173	c.117T>C	c.(115-117)ggT>ggC	p.G39G	DISP2_ENST00000267889.3_5'Flank	NM_001145643.1	NP_001139115.1	C9JFL3	PHGR1_HUMAN	proline/histidine/glycine-rich 1	39	Gly-rich.
UBXN11	91544	broad.mit.edu	37	1	26608889	26608889	+	Silent	SNP	A	A	T			D458_J3	D458parental								Untested	Somatic	Phase_I	WXS	none			Illumina GAIIx	D458_J3	D458parental	g.chr1:26608889A>T	ENST00000374222.1	-	16	1928	c.1464T>A	c.(1462-1464)ggT>ggA	p.G488G	UBXN11_ENST00000357089.4_Silent_p.G455G|UBXN11_ENST00000374221.3_Silent_p.G488G|UBXN11_ENST00000374217.2_Silent_p.G455G|UBXN11_ENST00000314675.7_Silent_p.G368G|UBXN11_ENST00000374223.1_Silent_p.G245G			Q5T124	UBX11_HUMAN	UBX domain protein 11	488	3 X 8 AA tandem repeats of P-G-P-G-P-G-P- S.|Pro-rich.
GDPD5	81544	broad.mit.edu	37	11	75148083	75148083	+	Missense_Mutation	SNP	C	C	A			D458_J3	D458parental								Untested	Somatic	Phase_I	WXS	none			Illumina GAIIx	D458_J3	D458parental	g.chr11:75148083C>A	ENST00000336898.3	-	16	2404	c.1567G>T	c.(1567-1569)Ggt>Tgt	p.G523C	GDPD5_ENST00000443276.2_3'UTR|GDPD5_ENST00000376282.3_Missense_Mutation_p.G404C|GDPD5_ENST00000526177.1_Missense_Mutation_p.G385C|GDPD5_ENST00000533805.1_Missense_Mutation_p.G278C|GDPD5_ENST00000533784.1_Missense_Mutation_p.G404C|GDPD5_ENST00000529721.1_Missense_Mutation_p.G523C	NM_030792.6	NP_110419.5	Q8WTR4	GDPD5_HUMAN	glycerophosphodiester phosphodiesterase domain containing 5	523
KRT5	3852	broad.mit.edu	37	12	52913871	52913871	+	Silent	SNP	G	G	A			D458_J3	D458parental								Untested	Somatic	Phase_I	WXS	none			Illumina GAIIx	D458_J3	D458parental	g.chr12:52913871G>A	ENST00000252242.4	-	1	600	c.210C>T	c.(208-210)ggC>ggT	p.G70G		NM_000424.3	NP_000415.2	P13647	K2C5_HUMAN	keratin 5	70	Gly-rich.|Head.
OR4C5	79346	broad.mit.edu	37	11	48387983	48387983	+	Missense_Mutation	SNP	T	T	C			D458_J3	D458parental								Untested	Somatic	Phase_I	WXS	none			Illumina GAIIx	D458_J3	D458parental	g.chr11:48387983T>C	ENST00000319813.3	-	1	34	c.35A>G	c.(34-36)cAc>cGc	p.H12R				Q8NGB2	OR4C5_HUMAN	olfactory receptor, family 4, subfamily C, member 5	12
RYR2	6262	broad.mit.edu	37	1	237711883	237711883	+	Missense_Mutation	SNP	T	T	A			D458_J3	D458parental								Untested	Somatic	Phase_I	WXS	none			Illumina GAIIx	D458_J3	D458parental	g.chr1:237711883T>A	ENST00000366574.2	+	26	3376	c.3059T>A	c.(3058-3060)aTc>aAc	p.I1020N	RYR2_ENST00000542537.1_Missense_Mutation_p.I1004N|RYR2_ENST00000360064.6_Missense_Mutation_p.I1018N	NM_001035.2	NP_001026.2	Q92736	RYR2_HUMAN	ryanodine receptor 2 (cardiac)	1020	4 X approximate repeats.
OR5H6	79295	broad.mit.edu	37	3	97983602	97983602	+	Silent	SNP	T	T	C			D458_J3	D458parental								Untested	Somatic	Phase_I	WXS	none			Illumina GAIIx	D458_J3	D458parental	g.chr3:97983602T>C	ENST00000383696.2	+	1	515	c.474T>C	c.(472-474)atT>atC	p.I158I	RP11-325B23.2_ENST00000508616.1_lincRNA	NM_001005479.1	NP_001005479.1	Q8NGV6	OR5H6_HUMAN	olfactory receptor, family 5, subfamily H, member 6 (gene/pseudogene)	158
TMPRSS11F	389208	broad.mit.edu	37	4	68934529	68934529	+	Missense_Mutation	SNP	T	T	C			D458_J3	D458parental								Untested	Somatic	Phase_I	WXS	none			Illumina GAIIx	D458_J3	D458parental	g.chr4:68934529T>C	ENST00000356291.2	-	7	621	c.562A>G	c.(562-564)Ata>Gta	p.I188V	UBA6-AS1_ENST00000499180.2_RNA|UBA6-AS1_ENST00000511571.1_RNA|UBA6-AS1_ENST00000500538.2_RNA	NM_207407.2	NP_997290.2	Q6ZWK6	TM11F_HUMAN	transmembrane protease, serine 11F	188
SELE	6401	broad.mit.edu	37	1	169701993	169701993	+	Missense_Mutation	SNP	T	T	A			D458_J3	D458parental								Untested	Somatic	Phase_I	WXS	none			Illumina GAIIx	D458_J3	D458parental	g.chr1:169701993T>A	ENST00000333360.7	-	3	323	c.184A>T	c.(184-186)Ata>Tta	p.I62L	SELE_ENST00000367780.4_Missense_Mutation_p.I62L|C1orf112_ENST00000498289.1_Intron|SELE_ENST00000367775.1_Missense_Mutation_p.I62L|SELE_ENST00000367776.1_Missense_Mutation_p.I62L|SELE_ENST00000367779.4_Missense_Mutation_p.I62L|SELE_ENST00000367781.4_Missense_Mutation_p.I62L|SELE_ENST00000367777.1_Missense_Mutation_p.I62L|SELE_ENST00000367782.4_Missense_Mutation_p.I62L|SELE_ENST00000367774.1_Missen…	NM_000450.2	NP_000441.2	P16581	LYAM2_HUMAN	selectin E	62	C-type lectin. {ECO:0000255|PROSITE- ProRule:PRU00040}.
TAF1	6872	broad.mit.edu	37	X	70603967	70603967	+	Missense_Mutation	SNP	A	A	G			D458_J3	D458parental								Untested	Somatic	Phase_I	WXS	none			Illumina GAIIx	D458_J3	D458parental	g.chrX:70603967A>G	ENST00000373790.4	+	13	2151	c.2100A>G	c.(2098-2100)atA>atG	p.I700M	TAF1_ENST00000449580.1_Missense_Mutation_p.I700M|TAF1_ENST00000423759.1_Missense_Mutation_p.I721M|TAF1_ENST00000276072.3_Missense_Mutation_p.I721M	NM_004606.3|NM_138923.2	NP_004597.2|NP_620278.1	P21675	TAF1_HUMAN	TAF1 RNA polymerase II, TATA box binding protein (TBP)-associated factor, 250kDa	700	Histone acetyltransferase (HAT).
OR4C5	79346	broad.mit.edu	37	11	48387978	48387978	+	Nonsense_Mutation	SNP	T	T	A			D458_J3	D458parental								Untested	Somatic	Phase_I	WXS	none			Illumina GAIIx	D458_J3	D458parental	g.chr11:48387978T>A	ENST00000319813.3	-	1	39	c.40A>T	c.(40-42)Aaa>Taa	p.K14*				Q8NGB2	OR4C5_HUMAN	olfactory receptor, family 4, subfamily C, member 5	14
UST	10090	broad.mit.edu	37	6	149275020	149275020	+	Nonsense_Mutation	SNP	A	A	T			D458_J3	D458parental								Untested	Somatic	Phase_I	WXS	none			Illumina GAIIx	D458_J3	D458parental	g.chr6:149275020A>T	ENST00000367463.4	+	4	563	c.460A>T	c.(460-462)Aaa>Taa	p.K154*	RP11-162J8.2_ENST00000413845.1_RNA	NM_005715.2	NP_005706.1	Q9Y2C2	UST_HUMAN	uronyl-2-sulfotransferase	154
ESRP1	54845	broad.mit.edu	37	8	95677016	95677016	+	Missense_Mutation	SNP	A	A	G			D458_J3	D458parental								Untested	Somatic	Phase_I	WXS	none			Illumina GAIIx	D458_J3	D458parental	g.chr8:95677016A>G	ENST00000433389.2	+	7	926	c.736A>G	c.(736-738)Aaa>Gaa	p.K246E	ESRP1_ENST00000454170.2_Missense_Mutation_p.K246E|ESRP1_ENST00000358397.5_Missense_Mutation_p.K246E|ESRP1_ENST00000423620.2_Missense_Mutation_p.K246E	NM_001034915.2|NM_017697.3	NP_001030087.2|NP_060167.2	Q6NXG1	ESRP1_HUMAN	epithelial splicing regulatory protein 1	246	RRM 1. {ECO:0000255|PROSITE- ProRule:PRU00176}.
CLIP1	6249	broad.mit.edu	37	12	122845681	122845681	+	Missense_Mutation	SNP	T	T	G			D458_J3	D458parental								Untested	Somatic	Phase_I	WXS	none			Illumina GAIIx	D458_J3	D458parental	g.chr12:122845681T>G	ENST00000540338.1	-	4	871	c.830A>C	c.(829-831)aAa>aCa	p.K277T	CLIP1_ENST00000537178.1_Missense_Mutation_p.K277T|CLIP1_ENST00000302528.7_Missense_Mutation_p.K277T|CLIP1_ENST00000545889.1_5'UTR|CLIP1_ENST00000358808.2_Missense_Mutation_p.K277T|CLIP1_ENST00000361654.4_Missense_Mutation_p.K277T			P30622	CLIP1_HUMAN	CAP-GLY domain containing linker protein 1	277
TNFAIP2	7127	broad.mit.edu	37	14	103592892	103592892	+	Missense_Mutation	SNP	A	A	G			D458_J3	D458parental								Untested	Somatic	Phase_I	WXS	none			Illumina GAIIx	D458_J3	D458parental	g.chr14:103592892A>G	ENST00000560869.1	+	2	737	c.98A>G	c.(97-99)aAg>aGg	p.K33R	TNFAIP2_ENST00000451723.2_5'Flank|TNFAIP2_ENST00000333007.1_Missense_Mutation_p.K33R			Q03169	TNAP2_HUMAN	tumor necrosis factor, alpha-induced protein 2	33	Lys-rich (basic).
PITPNB	23760	broad.mit.edu	37	22	28306999	28306999	+	Missense_Mutation	SNP	C	C	A			D458_J3	D458parental								Untested	Somatic	Phase_I	WXS	none			Illumina GAIIx	D458_J3	D458parental	g.chr22:28306999C>A	ENST00000335272.5	-	3	226	c.150G>T	c.(148-150)aaG>aaT	p.K50N	PITPNB_ENST00000455418.3_Missense_Mutation_p.K52N|PITPNB_ENST00000320996.10_Missense_Mutation_p.K50N	NM_012399.3	NP_036531.1	P48739	PIPNB_HUMAN	phosphatidylinositol transfer protein, beta	50
CCDC150	284992	broad.mit.edu	37	2	197584254	197584254	+	Missense_Mutation	SNP	A	A	G			D458_J3	D458parental								Untested	Somatic	Phase_I	WXS	none			Illumina GAIIx	D458_J3	D458parental	g.chr2:197584254A>G	ENST00000389175.4	+	19	2164	c.2029A>G	c.(2029-2031)Aaa>Gaa	p.K677E	CCDC150_ENST00000272831.7_Missense_Mutation_p.K324E|CCDC150_ENST00000409270.1_Missense_Mutation_p.K164E|CCDC150_ENST00000487663.1_3'UTR	NM_001080539.1	NP_001074008.1	Q8NCX0	CC150_HUMAN	coiled-coil domain containing 150	677
MPDZ	8777	broad.mit.edu	37	9	13176137	13176137	+	Nonsense_Mutation	SNP	T	T	A			D458_J3	D458parental								Untested	Somatic	Phase_I	WXS	none			Illumina GAIIx	D458_J3	D458parental	g.chr9:13176137T>A	ENST00000319217.7	-	20	3176	c.2929A>T	c.(2929-2931)Aag>Tag	p.K977*	MPDZ_ENST00000381022.2_Nonsense_Mutation_p.K977*|MPDZ_ENST00000541718.1_Nonsense_Mutation_p.K977*|MPDZ_ENST00000381015.4_Nonsense_Mutation_p.K977*|MPDZ_ENST00000447879.1_Nonsense_Mutation_p.K977*|MPDZ_ENST00000536827.1_Nonsense_Mutation_p.K977*|MPDZ_ENST00000546205.1_Nonsense_Mutation_p.K977*	NM_001261406.1	NP_001248335.1	O75970	MPDZ_HUMAN	multiple PDZ domain protein	977
ABCC10	89845	broad.mit.edu	37	6	43415437	43415437	+	Missense_Mutation	SNP	C	C	A			D458_J3	D458parental								Untested	Somatic	Phase_I	WXS	none			Illumina GAIIx	D458_J3	D458parental	g.chr6:43415437C>A	ENST00000372530.4	+	18	3936	c.3721C>A	c.(3721-3723)Ctg>Atg	p.L1241M	ABCC10_ENST00000244533.3_Missense_Mutation_p.L1213M	NM_001198934.1	NP_001185863.1	Q5T3U5	MRP7_HUMAN	ATP-binding cassette, sub-family C (CFTR/MRP), member 10	1241
RGPD2	729857	broad.mit.edu	37	2	88125215	88125215	+	Missense_Mutation	SNP	G	G	C			D458_J3	D458parental								Untested	Somatic	Phase_I	WXS	none			Illumina GAIIx	D458_J3	D458parental	g.chr2:88125215G>C	ENST00000398146.3	-	1	256	c.34C>G	c.(34-36)Ctc>Gtc	p.L12V	RGPD2_ENST00000420840.2_Intron|RGPD2_ENST00000327544.6_5'UTR			P0DJD1	RGPD2_HUMAN	RANBP2-like and GRIP domain containing 2	12
KIF1B	23095	broad.mit.edu	37	1	10425496	10425496	+	Silent	SNP	G	G	A			D458_J3	D458parental								Untested	Somatic	Phase_I	WXS	none			Illumina GAIIx	D458_J3	D458parental	g.chr1:10425496G>A	ENST00000377086.1	+	43	4744	c.4542G>A	c.(4540-4542)ctG>ctA	p.L1514L	KIF1B_ENST00000263934.6_Silent_p.L1468L|KIF1B_ENST00000377081.1_Silent_p.L1514L			O60333	KIF1B_HUMAN	kinesin family member 1B	1514
RPS27	6232	broad.mit.edu	37	1	153963654	153963654	+	Missense_Mutation	SNP	C	C	G			D458_J3	D458parental								Untested	Somatic	Phase_I	WXS	none			Illumina GAIIx	D458_J3	D458parental	g.chr1:153963654C>G	ENST00000368567.4	+	2	108	c.70C>G	c.(70-72)Ctg>Gtg	p.L24V	RPS27_ENST00000392558.4_Missense_Mutation_p.L24V|RPS27_ENST00000493224.1_3'UTR	NM_001030.4	NP_001021.1	P42677	RS27_HUMAN	ribosomal protein S27	24
COPS3	8533	broad.mit.edu	37	17	17163764	17163764	+	Missense_Mutation	SNP	A	A	T			D458_J3	D458parental								Untested	Somatic	Phase_I	WXS	none			Illumina GAIIx	D458_J3	D458parental	g.chr17:17163764A>T	ENST00000268717.5	-	8	893	c.787T>A	c.(787-789)Tta>Ata	p.L263I	COPS3_ENST00000539941.2_Missense_Mutation_p.L243I|COPS3_ENST00000439936.2_Intron	NM_003653.3	NP_003644.2	Q9UNS2	CSN3_HUMAN	COP9 signalosome subunit 3	263	PCI.
SMOC2	64094	broad.mit.edu	37	6	169053664	169053664	+	Silent	SNP	A	A	G			D458_J3	D458parental								Untested	Somatic	Phase_I	WXS	none			Illumina GAIIx	D458_J3	D458parental	g.chr6:169053664A>G	ENST00000356284.2	+	11	1261	c.1041A>G	c.(1039-1041)ctA>ctG	p.L347L	SMOC2_ENST00000354536.5_Silent_p.L358L	NM_001166412.1	NP_001159884.1	Q9H3U7	SMOC2_HUMAN	SPARC related modular calcium binding 2	347	EF-hand 1. {ECO:0000255|PROSITE- ProRule:PRU00448}.
TGM2	7052	broad.mit.edu	37	20	36766736	36766736	+	Missense_Mutation	SNP	A	A	T			D458_J3	D458parental								Untested	Somatic	Phase_I	WXS	none			Illumina GAIIx	D458_J3	D458parental	g.chr20:36766736A>T	ENST00000361475.2	-	10	1567	c.1394T>A	c.(1393-1395)cTg>cAg	p.L465Q	TGM2_ENST00000536701.1_Missense_Mutation_p.L384Q|TGM2_ENST00000536724.1_Missense_Mutation_p.L405Q	NM_004613.2|NM_198951.1	NP_004604.2|NP_945189.1	P21980	TGM2_HUMAN	transglutaminase 2	465
CLIP1	6249	broad.mit.edu	37	12	122825654	122825654	+	Silent	SNP	C	C	T			D458_J3	D458parental								Untested	Somatic	Phase_I	WXS	none			Illumina GAIIx	D458_J3	D458parental	g.chr12:122825654C>T	ENST00000540338.1	-	10	2138	c.2097G>A	c.(2095-2097)ctG>ctA	p.L699L	CLIP1_ENST00000537178.1_Silent_p.L653L|CLIP1_ENST00000302528.7_Silent_p.L688L|CLIP1_ENST00000545889.1_Silent_p.L389L|CLIP1_ENST00000358808.2_Silent_p.L688L|CLIP1_ENST00000361654.4_Silent_p.L653L			P30622	CLIP1_HUMAN	CAP-GLY domain containing linker protein 1	699
VAV1	7409	broad.mit.edu	37	19	6828147	6828147	+	Missense_Mutation	SNP	A	A	G			D458_J3	D458parental								Untested	Somatic	Phase_I	WXS	none			Illumina GAIIx	D458_J3	D458parental	g.chr19:6828147A>G	ENST00000602142.1	+	10	1070	c.988A>G	c.(988-990)Atg>Gtg	p.M330V	VAV1_ENST00000599806.1_Missense_Mutation_p.M275V|VAV1_ENST00000304076.2_Missense_Mutation_p.M330V|VAV1_ENST00000596764.1_Missense_Mutation_p.M298V|VAV1_ENST00000539284.1_Missense_Mutation_p.M233V	NM_005428.3	NP_005419.2	P15498	VAV_HUMAN	vav 1 guanine nucleotide exchange factor	330	DH. {ECO:0000255|PROSITE- ProRule:PRU00062}.
SLC6A8	6535	broad.mit.edu	37	X	152959444	152959444	+	Missense_Mutation	SNP	T	T	G			D458_J3	D458parental								Untested	Somatic	Phase_I	WXS	none			Illumina GAIIx	D458_J3	D458parental	g.chrX:152959444T>G	ENST00000253122.5	+	8	1702	c.1226T>G	c.(1225-1227)aTg>aGg	p.M409R	SLC6A8_ENST00000485324.1_3'UTR|SLC6A8_ENST00000430077.2_Missense_Mutation_p.M294R	NM_001142805.1|NM_005629.3	NP_001136277.1|NP_005620.1	P48029	SC6A8_HUMAN	solute carrier family 6 (neurotransmitter transporter), member 8	409
ZNF729	100287226	broad.mit.edu	37	19	22498569	22498569	+	Missense_Mutation	SNP	A	A	G			D458_J3	D458parental								Untested	Somatic	Phase_I	WXS	none			Illumina GAIIx	D458_J3	D458parental	g.chr19:22498569A>G	ENST00000601693.1	+	4	2468	c.2350A>G	c.(2350-2352)Atg>Gtg	p.M784V	ZNF729_ENST00000357491.6_Missense_Mutation_p.M784V			A6NN14	ZN729_HUMAN	zinc finger protein 729	784
APOBEC3C	27350	broad.mit.edu	37	22	39411675	39411675	+	Missense_Mutation	SNP	C	C	A			D458_J3	D458parental								Untested	Somatic	Phase_I	WXS	none			Illumina GAIIx	D458_J3	D458parental	g.chr22:39411675C>A	ENST00000361441.4	+	2	373	c.93C>A	c.(91-93)aaC>aaA	p.N31K	APOBEC3D_ENST00000381568.4_Intron	NM_014508.2	NP_055323.2	Q9NRW3	ABC3C_HUMAN	apolipoprotein B mRNA editing enzyme, catalytic polypeptide-like 3C	31
EIF5B	9669	broad.mit.edu	37	2	99999254	99999254	+	Missense_Mutation	SNP	A	A	G			D458_J3	D458parental								Untested	Somatic	Phase_I	WXS	none			Illumina GAIIx	D458_J3	D458parental	g.chr2:99999254A>G	ENST00000289371.6	+	14	2343	c.2141A>G	c.(2140-2142)aAt>aGt	p.N714S		NM_015904.3	NP_056988.3	O60841	IF2P_HUMAN	eukaryotic translation initiation factor 5B	714	tr-type G. {ECO:0000255|PROSITE- ProRule:PRU01059}.
LSR	51599	broad.mit.edu	37	19	35741280	35741280	+	Missense_Mutation	SNP	C	C	T			D458_J3	D458parental								Untested	Somatic	Phase_I	WXS	none			Illumina GAIIx	D458_J3	D458parental	g.chr19:35741280C>T	ENST00000361790.3	+	2	475	c.316C>T	c.(316-318)Cct>Tct	p.P106S	LSR_ENST00000347609.4_Missense_Mutation_p.P69S|LSR_ENST00000602122.1_Missense_Mutation_p.P106S|LSR_ENST00000597933.1_3'UTR|LSR_ENST00000360798.3_Missense_Mutation_p.P106S|LSR_ENST00000354900.3_Missense_Mutation_p.P106S|AC002128.5_ENST00000604161.1_RNA|LSR_ENST00000427250.1_Missense_Mutation_p.P58S	NM_205834.3	NP_991403.1	Q86X29	LSR_HUMAN	lipolysis stimulated lipoprotein receptor	106	Ig-like V-type.
C6orf222	389384	broad.mit.edu	37	6	36298070	36298070	+	Missense_Mutation	SNP	G	G	A			D458_J3	D458parental								Untested	Somatic	Phase_I	WXS	none			Illumina GAIIx	D458_J3	D458parental	g.chr6:36298070G>A	ENST00000437635.2	-	2	575	c.398C>T	c.(397-399)cCg>cTg	p.P133L		NM_001010903.4	NP_001010903.3	P0C671	CF222_HUMAN	chromosome 6 open reading frame 222	133
TMEM210	100505993	broad.mit.edu	37	9	140065451	140065451	+	Silent	SNP	T	T	G			D458_J3	D458parental								Untested	Somatic	Phase_I	WXS	none			Illumina GAIIx	D458_J3	D458parental	g.chr9:140065451T>G	ENST00000413619.2	-	4	801	c.420A>C	c.(418-420)ccA>ccC	p.P140P	TMEM210_ENST00000535352.2_Silent_p.P44P|RP11-350O14.18_ENST00000568665.1_RNA|LRRC26_ENST00000371542.3_5'Flank|MIR3621_ENST00000580529.1_RNA|TMEM210_ENST00000430332.1_5'UTR	NM_001282477.1	NP_001269406.1	A6NLX4	TM210_HUMAN	transmembrane protein 210	140	Poly-Pro.
SEZ6L	23544	broad.mit.edu	37	22	26688778	26688778	+	Silent	SNP	G	G	T			D458_J3	D458parental								Untested	Somatic	Phase_I	WXS	none			Illumina GAIIx	D458_J3	D458parental	g.chr22:26688778G>T	ENST00000248933.6	+	2	596	c.501G>T	c.(499-501)ccG>ccT	p.P167P	SEZ6L_ENST00000360929.3_Silent_p.P167P|SEZ6L_ENST00000402979.1_5'UTR|SEZ6L_ENST00000403121.1_5'UTR|SEZ6L_ENST00000529632.2_Silent_p.P167P|SEZ6L_ENST00000404234.3_Silent_p.P167P|SEZ6L_ENST00000343706.4_Silent_p.P167P			Q9BYH1	SE6L1_HUMAN	seizure related 6 homolog (mouse)-like	167
KRTAP5-5	439915	broad.mit.edu	37	11	1651643	1651643	+	Silent	SNP	C	C	T			D458_J3	D458parental								Untested	Somatic	Phase_I	WXS	none			Illumina GAIIx	D458_J3	D458parental	g.chr11:1651643C>T	ENST00000399676.2	+	1	611	c.573C>T	c.(571-573)ccC>ccT	p.P191P		NM_001001480.2	NP_001001480.2	Q701N2	KRA55_HUMAN	keratin associated protein 5-5	191	8 X 4 AA repeats of C-C-X-P.
FRAS1	80144	broad.mit.edu	37	4	79371458	79371458	+	Missense_Mutation	SNP	C	C	G			D458_J3	D458parental								Untested	Somatic	Phase_I	WXS	none			Illumina GAIIx	D458_J3	D458parental	g.chr4:79371458C>G	ENST00000264895.6	+	45	6868	c.6428C>G	c.(6427-6429)cCc>cGc	p.P2143R		NM_025074.6	NP_079350.5	Q86XX4	FRAS1_HUMAN	Fraser extracellular matrix complex subunit 1	2143
RUSC1	23623	broad.mit.edu	37	1	155292770	155292770	+	Silent	SNP	A	A	C			D458_J3	D458parental								Untested	Somatic	Phase_I	WXS	none			Illumina GAIIx	D458_J3	D458parental	g.chr1:155292770A>C	ENST00000368352.5	+	2	1357	c.1206A>C	c.(1204-1206)ccA>ccC	p.P402P	RUSC1_ENST00000368349.4_5'Flank|RUSC1-AS1_ENST00000450199.1_RNA|RUSC1-AS1_ENST00000446880.1_RNA|RUSC1-AS1_ENST00000443642.1_RNA|RUSC1_ENST00000292254.4_5'Flank|RUSC1_ENST00000368347.4_5'Flank|RUSC1_ENST00000368354.3_Silent_p.P402P|RUSC1-AS1_ENST00000543656.1_RNA	NM_001105203.1	NP_001098673.1	Q9BVN2	RUSC1_HUMAN	RUN and SH3 domain containing 1	402
FAM230A	653203	broad.mit.edu	37	22	20710757	20710757	+	Missense_Mutation	SNP	C	C	T			D458_J3	D458parental								Untested	Somatic	Phase_I	WXS	none			Illumina GAIIx	D458_J3	D458parental	g.chr22:20710757C>T	ENST00000434783.3	+	8	2673	c.2489C>T	c.(2488-2490)cCg>cTg	p.P830L	USP41_ENST00000486536.2_Intron|USP41_ENST00000454608.2_Intron					family with sequence similarity 230, member A
IRF2BPL	64207	broad.mit.edu	37	14	77493785	77493785	+	Silent	SNP	C	C	T			D458_J3	D458parental								Untested	Somatic	Phase_I	WXS	none			Illumina GAIIx	D458_J3	D458parental	g.chr14:77493785C>T	ENST00000238647.3	-	1	1249	c.351G>A	c.(349-351)caG>caA	p.Q117Q		NM_024496.3	NP_078772.1	Q9H1B7	I2BPL_HUMAN	interferon regulatory factor 2 binding protein-like	117	Poly-Gln.
AIG1	51390	broad.mit.edu	37	6	143605298	143605298	+	Nonsense_Mutation	SNP	C	C	T			D458_J3	D458parental								Untested	Somatic	Phase_I	WXS	none			Illumina GAIIx	D458_J3	D458parental	g.chr6:143605298C>T	ENST00000275235.4	+	4	476	c.451C>T	c.(451-453)Cag>Tag	p.Q151*	AIG1_ENST00000344492.5_Nonsense_Mutation_p.Q99*|AIG1_ENST00000357847.4_Nonsense_Mutation_p.Q151*			Q9NVV5	AIG1_HUMAN	androgen-induced 1	151
USP7	7874	broad.mit.edu	37	16	9057131	9057131	+	Missense_Mutation	SNP	C	C	G			D458_J3	D458parental								Untested	Somatic	Phase_I	WXS	none			Illumina GAIIx	D458_J3	D458parental	g.chr16:9057131C>G	ENST00000344836.4	-	1	210	c.12G>C	c.(10-12)caG>caC	p.Q4H	RP11-77H9.8_ENST00000564485.1_lincRNA	NM_003470.2	NP_003461.2	Q93009	UBP7_HUMAN	ubiquitin specific peptidase 7 (herpes virus-associated)	4	Interaction with TSPYL5.|Poly-Gln.
C17orf64	124773	broad.mit.edu	37	17	58499974	58499974	+	Silent	SNP	A	A	G			D458_J3	D458parental								Untested	Somatic	Phase_I	WXS	none			Illumina GAIIx	D458_J3	D458parental	g.chr17:58499974A>G	ENST00000269127.4	+	1	105	c.21A>G	c.(19-21)caA>caG	p.Q7Q		NM_181707.2	NP_859058.2	Q86WR6	CQ064_HUMAN	chromosome 17 open reading frame 64	7
FAM131C	348487	broad.mit.edu	37	1	16385042	16385042	+	Missense_Mutation	SNP	G	G	A			D458_J3	D458parental								Untested	Somatic	Phase_I	WXS	none			Illumina GAIIx	D458_J3	D458parental	g.chr1:16385042G>A	ENST00000375662.4	-	7	916	c.733C>T	c.(733-735)Cgg>Tgg	p.R245W	FAM131C_ENST00000494078.1_5'UTR	NM_182623.2	NP_872429.2	Q96AQ9	F131C_HUMAN	family with sequence similarity 131, member C	245	Pro-rich.
NOC2L	26155	broad.mit.edu	37	1	889227	889227	+	Missense_Mutation	SNP	G	G	A			D458_J3	D458parental								Untested	Somatic	Phase_I	WXS	none			Illumina GAIIx	D458_J3	D458parental	g.chr1:889227G>A	ENST00000327044.6	-	8	872	c.823C>T	c.(823-825)Cgg>Tgg	p.R275W	NOC2L_ENST00000487214.1_5'Flank	NM_015658.3	NP_056473	Q9Y3T9	NOC2L_HUMAN	nucleolar complex associated 2 homolog (S. cerevisiae)	275
KRTAP13-2	337959	broad.mit.edu	37	21	31744217	31744217	+	Silent	SNP	G	G	A			D458_J3	D458parental								Untested	Somatic	Phase_I	WXS	none			Illumina GAIIx	D458_J3	D458parental	g.chr21:31744217G>A	ENST00000399889.2	-	1	340	c.315C>T	c.(313-315)agC>agT	p.S105S		NM_181621.3	NP_853652.1	Q52LG2	KR132_HUMAN	keratin associated protein 13-2	105
LEP	3952	broad.mit.edu	37	7	127894701	127894701	+	Missense_Mutation	SNP	G	G	A			D458_J3	D458parental								Untested	Somatic	Phase_I	WXS	none			Illumina GAIIx	D458_J3	D458parental	g.chr7:127894701G>A	ENST00000308868.4	+	3	440	c.389G>A	c.(388-390)aGc>aAc	p.S130N		NM_000230.2	NP_000221.1	P41159	LEP_HUMAN	leptin	130
TPRXL	348825	broad.mit.edu	37	3	14106091	14106091	+	Missense_Mutation	SNP	T	T	C			D458_J3	D458parental								Untested	Somatic	Phase_I	WXS	none			Illumina GAIIx	D458_J3	D458parental	g.chr3:14106091T>C	ENST00000424053.1	+	3	962	c.415T>C	c.(415-417)Tcc>Ccc	p.S139P	TPRXL_ENST00000326972.8_Missense_Mutation_p.S139P|TPRXL_ENST00000532753.1_Intron|TPRXL_ENST00000429201.1_Missense_Mutation_p.S139P			Q17RH7	TPRXL_HUMAN	tetra-peptide repeat homeobox-like	0	Ser-rich.
TPRXL	348825	broad.mit.edu	37	3	14106310	14106310	+	Missense_Mutation	SNP	T	T	C			D458_J3	D458parental								Untested	Somatic	Phase_I	WXS	none			Illumina GAIIx	D458_J3	D458parental	g.chr3:14106310T>C	ENST00000424053.1	+	3	1181	c.634T>C	c.(634-636)Tcc>Ccc	p.S212P	TPRXL_ENST00000326972.8_Missense_Mutation_p.S212P|TPRXL_ENST00000532753.1_Intron|TPRXL_ENST00000429201.1_Missense_Mutation_p.S212P			Q17RH7	TPRXL_HUMAN	tetra-peptide repeat homeobox-like	0	Ser-rich.
FRG1	2483	broad.mit.edu	37	4	190864371	190864371	+	Missense_Mutation	SNP	G	G	A			D458_J3	D458parental								Untested	Somatic	Phase_I	WXS	none			Illumina GAIIx	D458_J3	D458parental	g.chr4:190864371G>A	ENST00000226798.4	+	2	299	c.77G>A	c.(76-78)aGc>aAc	p.S26N	FRG1_ENST00000514482.1_3'UTR	NM_004477.2	NP_004468.1	Q14331	FRG1_HUMAN	FSHD region gene 1	26	Lys-rich.
RBM39	9584	broad.mit.edu	37	20	34304699	34304699	+	Missense_Mutation	SNP	C	C	A			D458_J3	D458parental								Untested	Somatic	Phase_I	WXS	none			Illumina GAIIx	D458_J3	D458parental	g.chr20:34304699C>A	ENST00000253363.6	-	10	877	c.854G>T	c.(853-855)aGt>aTt	p.S285I	snoU13_ENST00000459110.1_RNA|RBM39_ENST00000528062.3_Missense_Mutation_p.S263I|RBM39_ENST00000407261.4_Missense_Mutation_p.S128I|RBM39_ENST00000361162.6_Missense_Mutation_p.S285I			Q14498	RBM39_HUMAN	RNA binding motif protein 39	285	RRM 2. {ECO:0000255|PROSITE- ProRule:PRU00176}.
DRD5	1816	broad.mit.edu	37	4	9784550	9784550	+	Silent	SNP	G	G	A			D458_J3	D458parental								Untested	Somatic	Phase_I	WXS	none			Illumina GAIIx	D458_J3	D458parental	g.chr4:9784550G>A	ENST00000304374.2	+	1	1293	c.897G>A	c.(895-897)tcG>tcA	p.S299S		NM_000798.4	NP_000789.1	P21918	DRD5_HUMAN	dopamine receptor D5	299
SLC39A12	221074	broad.mit.edu	37	10	18280131	18280131	+	Missense_Mutation	SNP	A	A	T			D458_J3	D458parental								Untested	Somatic	Phase_I	WXS	none			Illumina GAIIx	D458_J3	D458parental	g.chr10:18280131A>T	ENST00000377369.2	+	8	1594	c.1321A>T	c.(1321-1323)Agc>Tgc	p.S441C	SLC39A12_ENST00000539911.1_Missense_Mutation_p.S307C|SLC39A12_ENST00000377374.4_Missense_Mutation_p.S441C|SLC39A12_ENST00000377371.3_Missense_Mutation_p.S441C	NM_001145195.1|NM_001282733.1|NM_001282734.1	NP_001138667.1|NP_001269662.1|NP_001269663.1	Q504Y0	S39AC_HUMAN	solute carrier family 39 (zinc transporter), member 12	441
OR2T8	343172	broad.mit.edu	37	1	248084579	248084579	+	Missense_Mutation	SNP	G	G	A			D458_J3	D458parental								Untested	Somatic	Phase_I	WXS	none			Illumina GAIIx	D458_J3	D458parental	g.chr1:248084579G>A	ENST00000319968.4	+	1	260	c.260G>A	c.(259-261)aGt>aAt	p.S87N		NM_001005522.1	NP_001005522.1	A6NH00	OR2T8_HUMAN	olfactory receptor, family 2, subfamily T, member 8	87
PSG5	5673	broad.mit.edu	37	19	43690528	43690528	+	Silent	SNP	T	T	C			D458_J3	D458parental								Untested	Somatic	Phase_I	WXS	none			Illumina GAIIx	D458_J3	D458parental	g.chr19:43690528T>C	ENST00000366175.3	-	1	160	c.30A>G	c.(28-30)acA>acG	p.T10T	PSG5_ENST00000342951.6_Silent_p.T10T|PSG5_ENST00000407356.1_Silent_p.T10T|PSG5_ENST00000599812.1_Silent_p.T10T|PSG5_ENST00000404580.1_Silent_p.T10T|PSG5_ENST00000401992.1_5'UTR|PSG5_ENST00000407568.1_Silent_p.T10T			Q15238	PSG5_HUMAN	pregnancy specific beta-1-glycoprotein 5	10
PLCH1	23007	broad.mit.edu	37	3	155301421	155301421	+	Missense_Mutation	SNP	G	G	C			D458_J3	D458parental								Untested	Somatic	Phase_I	WXS	none			Illumina GAIIx	D458_J3	D458parental	g.chr3:155301421G>C	ENST00000340059.7	-	5	574	c.575C>G	c.(574-576)aCa>aGa	p.T192R	PLCH1_ENST00000460012.1_Missense_Mutation_p.T174R|PLCH1_ENST00000494598.1_Missense_Mutation_p.T192R|PLCH1_ENST00000447496.2_Missense_Mutation_p.T192R|PLCH1_ENST00000414191.1_Missense_Mutation_p.T174R|PLCH1_ENST00000334686.6_Missense_Mutation_p.T174R	NM_001130960.1	NP_001124432.1	Q4KWH8	PLCH1_HUMAN	phospholipase C, eta 1	192	EF-hand 2. {ECO:0000255|PROSITE- ProRule:PRU00448}.
ZNF318	24149	broad.mit.edu	37	6	43305199	43305199	+	Silent	SNP	G	G	C			D458_J3	D458parental								Untested	Somatic	Phase_I	WXS	none			Illumina GAIIx	D458_J3	D458parental	g.chr6:43305199G>C	ENST00000361428.2	-	10	6614	c.6537C>G	c.(6535-6537)acC>acG	p.T2179T	ZNF318_ENST00000318149.3_Intron	NM_014345.2	NP_055160.2	Q5VUA4	ZN318_HUMAN	zinc finger protein 318	2179
DRD5	1816	broad.mit.edu	37	4	9784542	9784542	+	Missense_Mutation	SNP	A	A	C			D458_J3	D458parental								Untested	Somatic	Phase_I	WXS	none			Illumina GAIIx	D458_J3	D458parental	g.chr4:9784542A>C	ENST00000304374.2	+	1	1285	c.889A>C	c.(889-891)Acc>Ccc	p.T297P		NM_000798.4	NP_000789.1	P21918	DRD5_HUMAN	dopamine receptor D5	297
MYCBP2	23077	broad.mit.edu	37	13	77670518	77670518	+	Missense_Mutation	SNP	T	T	A			D458_J3	D458parental								Untested	Somatic	Phase_I	WXS	none			Illumina GAIIx	D458_J3	D458parental	g.chr13:77670518T>A	ENST00000544440.2	-	57	9786	c.9769A>T	c.(9769-9771)Act>Tct	p.T3257S	MYCBP2-AS1_ENST00000593933.1_RNA|MYCBP2_ENST00000357337.6_Missense_Mutation_p.T3257S|MYCBP2_ENST00000482517.1_5'Flank|MYCBP2_ENST00000407578.2_Missense_Mutation_p.T3295S					MYC binding protein 2, E3 ubiquitin protein ligase
FCGR3A	2214	broad.mit.edu	37	1	161600177	161600177	+	Splice_Site	SNP	A	A	T			D458_J3	D458parental								Untested	Somatic	Phase_I	WXS	none			Illumina GAIIx	D458_J3	D458parental	g.chr1:161600177A>T	ENST00000540048.1	-	2	74	c.42T>A	c.(40-42)gtT>gtA	p.V14V	FCGR2B_ENST00000428605.2_Intron|FCGR3B_ENST00000367964.2_Splice_Site_p.V14V|FCGR2B_ENST00000367960.5_Intron|FCGR2B_ENST00000403078.3_Intron|FCGR3B_ENST00000294800.3_Splice_Site_p.V14V|FCGR3B_ENST00000531221.1_Splice_Site_p.V50V|FCGR2B_ENST00000367962.4_Intron			P08637	FCG3A_HUMAN	Fc fragment of IgG, low affinity IIIa, receptor (CD16a)	14
GPR55	9290	broad.mit.edu	37	2	231775190	231775190	+	Missense_Mutation	SNP	A	A	C			D458_J3	D458parental								Untested	Somatic	Phase_I	WXS	none			Illumina GAIIx	D458_J3	D458parental	g.chr2:231775190A>C	ENST00000392040.1	-	2	680	c.488T>G	c.(487-489)gTg>gGg	p.V163G	GPR55_ENST00000392039.2_Missense_Mutation_p.V163G|AC012507.4_ENST00000454890.1_RNA	NM_005683.3	NP_005674.2	Q9Y2T6	GPR55_HUMAN	G protein-coupled receptor 55	163
WNK2	65268	broad.mit.edu	37	9	96080261	96080261	+	Silent	SNP	G	G	T			D458_J3	D458parental								Untested	Somatic	Phase_I	WXS	none			Illumina GAIIx	D458_J3	D458parental	g.chr9:96080261G>T	ENST00000297954.4	+	30	6846	c.6846G>T	c.(6844-6846)gtG>gtT	p.V2282V	WNK2_ENST00000395477.2_Intron|WNK2_ENST00000427277.2_Intron|WNK2_ENST00000395475.2_Intron|WNK2_ENST00000471076.1_Intron|WNK2_ENST00000349097.3_Intron|WNK2_ENST00000356055.3_Intron	NM_001282394.1	NP_001269323.1	Q9Y3S1	WNK2_HUMAN	WNK lysine deficient protein kinase 2	2282
TMPRSS11B	132724	broad.mit.edu	37	4	69107461	69107461	+	Missense_Mutation	SNP	C	C	G			D458_J3	D458parental								Untested	Somatic	Phase_I	WXS	none			Illumina GAIIx	D458_J3	D458parental	g.chr4:69107461C>G	ENST00000332644.5	-	2	231	c.70G>C	c.(70-72)Gtg>Ctg	p.V24L		NM_182502.3	NP_872308.2	Q86T26	TM11B_HUMAN	transmembrane protease, serine 11B	24
CD14	929	broad.mit.edu	37	5	140011774	140011774	+	Silent	SNP	T	T	C			D458_J3	D458parental								Untested	Somatic	Phase_I	WXS	none			Illumina GAIIx	D458_J3	D458parental	g.chr5:140011774T>C	ENST00000302014.6	-	2	1424	c.795A>G	c.(793-795)gtA>gtG	p.V265V	CD14_ENST00000401743.2_Silent_p.V265V	NM_000591.3	NP_000582.1	P08571	CD14_HUMAN	CD14 molecule	265
ENPP7	339221	broad.mit.edu	37	17	77709330	77709330	+	Silent	SNP	G	G	T			D458_J3	D458parental								Untested	Somatic	Phase_I	WXS	none			Illumina GAIIx	D458_J3	D458parental	g.chr17:77709330G>T	ENST00000328313.5	+	3	1109	c.888G>T	c.(886-888)gtG>gtT	p.V296V		NM_178543.3	NP_848638.3			ectonucleotide pyrophosphatase/phosphodiesterase 7
SELRC1	0	broad.mit.edu	37	1	53158524	53158524	+	Missense_Mutation	SNP	A	A	C			D458_J3	D458parental								Untested	Somatic	Phase_I	WXS	none			Illumina GAIIx	D458_J3	D458parental	g.chr1:53158524A>C	ENST00000371538.3	-	2	161	c.122T>G	c.(121-123)gTg>gGg	p.V41G	SELRC1_ENST00000486918.1_5'UTR	NM_023077.2	NP_075565.2
C9orf37	0	broad.mit.edu	37	9	140510529	140510529	+	Silent	SNP	C	C	A			D458_J3	D458parental								Untested	Somatic	Phase_I	WXS	none			Illumina GAIIx	D458_J3	D458parental	g.chr9:140510529C>A	ENST00000371417.3	-	3	663	c.123G>T	c.(121-123)gtG>gtT	p.V41V	EHMT1_ENST00000334856.6_5'Flank|C9orf37_ENST00000496793.1_5'UTR|EHMT1_ENST00000462484.1_5'Flank|EHMT1_ENST00000460843.1_5'Flank	NM_032937.4	NP_116326.2	Q9H2J1	CI037_HUMAN		41
PLD4	122618	broad.mit.edu	37	14	105399147	105399147	+	Missense_Mutation	SNP	T	T	G			D458_J3	D458parental								Untested	Somatic	Phase_I	WXS	none			Illumina GAIIx	D458_J3	D458parental	g.chr14:105399147T>G	ENST00000392593.4	+	11	1535	c.1367T>G	c.(1366-1368)gTg>gGg	p.V456G	PLD4_ENST00000540372.1_Missense_Mutation_p.V463G|PLD4_ENST00000553861.1_Missense_Mutation_p.V25G	NM_138790.2	NP_620145.2	Q96BZ4	PLD4_HUMAN	phospholipase D family, member 4	456
FAM65B	9750	broad.mit.edu	37	6	24843308	24843308	+	Missense_Mutation	SNP	C	C	G			D458_J3	D458parental								Untested	Somatic	Phase_I	WXS	none			Illumina GAIIx	D458_J3	D458parental	g.chr6:24843308C>G	ENST00000259698.4	-	14	1877	c.1702G>C	c.(1702-1704)Gtc>Ctc	p.V568L	FAM65B_ENST00000540914.1_Missense_Mutation_p.V518L|FAM65B_ENST00000473070.1_5'UTR|FAM65B_ENST00000510784.2_Missense_Mutation_p.V552L|FAM65B_ENST00000378023.4_Missense_Mutation_p.V518L|FAM65B_ENST00000538035.1_Missense_Mutation_p.V547L	NM_014722.2	NP_055537.2	Q9Y4F9	FA65B_HUMAN	family with sequence similarity 65, member B	568
KRTAP5-4	387267	broad.mit.edu	37	11	1643049	1643049	+	Missense_Mutation	SNP	A	A	C			D458_J3	D458parental								Untested	Somatic	Phase_I	WXS	none			Illumina GAIIx	D458_J3	D458parental	g.chr11:1643049A>C	ENST00000399682.1	-	1	319	c.275T>G	c.(274-276)gTc>gGc	p.V92G		NM_001012709.1	NP_001012727	Q6L8H1	KRA54_HUMAN	keratin associated protein 5-4	0	9 X 4 AA repeats of C-C-X-P.
C14orf166B	0	broad.mit.edu	37	14	77292886	77292886	+	Missense_Mutation	SNP	G	G	T			D458_J3	D458parental								Untested	Somatic	Phase_I	WXS	none			Illumina GAIIx	D458_J3	D458parental	g.chr14:77292886G>T	ENST00000393774.3	+	1	172	c.48G>T	c.(46-48)tgG>tgT	p.W16C	C14orf166B_ENST00000450042.2_5'UTR|C14orf166B_ENST00000460005.1_3'UTR|C14orf166B_ENST00000216453.5_5'Flank	NM_194287.2	NP_919263.2
ZNF217	7764	broad.mit.edu	37	20	52188334	52188334	+	Silent	SNP	A	A	G			D458_J3	D458parental								Untested	Somatic	Phase_I	WXS	none			Illumina GAIIx	D458_J3	D458parental	g.chr20:52188334A>G	ENST00000371471.2	-	5	3521	c.3096T>C	c.(3094-3096)taT>taC	p.Y1032Y	ZNF217_ENST00000302342.3_Silent_p.Y1032Y|RP4-724E16.2_ENST00000424252.1_RNA			O75362	ZN217_HUMAN	zinc finger protein 217	1032
BEST4	266675	broad.mit.edu	37	1	45250831	45250831	+	Silent	SNP	G	G	A			D458_J3	D458parental								Untested	Somatic	Phase_I	WXS	none			Illumina GAIIx	D458_J3	D458parental	g.chr1:45250831G>A	ENST00000372207.3	-	6	860	c.861C>T	c.(859-861)taC>taT	p.Y287Y		NM_153274.2	NP_695006.1	Q8NFU0	BEST4_HUMAN	bestrophin 4	287
PTCHD2	57540	broad.mit.edu	37	1	11582861	11582861	+	Intron	SNP	G	G	A			D458_J3	D458parental								Untested	Somatic	Phase_I	WXS	none			Illumina GAIIx	D458_J3	D458parental	g.chr1:11582861G>A	ENST00000294484.6	+	11	2500				PTCHD2_ENST00000389575.3_Intron	NM_020780.1	NP_065831.1	Q9P2K9	PTHD2_HUMAN	patched domain containing 2
PTCHD2	57540	broad.mit.edu	37	1	11582883	11582883	+	Intron	SNP	A	A	G			D458_J3	D458parental								Untested	Somatic	Phase_I	WXS	none			Illumina GAIIx	D458_J3	D458parental	g.chr1:11582883A>G	ENST00000294484.6	+	11	2500				PTCHD2_ENST00000389575.3_Intron	NM_020780.1	NP_065831.1	Q9P2K9	PTHD2_HUMAN	patched domain containing 2
STPG1	90529	broad.mit.edu	37	1	24706013	24706013	+	Intron	SNP	G	G	A			D458_J3	D458parental								Untested	Somatic	Phase_I	WXS	none			Illumina GAIIx	D458_J3	D458parental	g.chr1:24706013G>A	ENST00000374409.1	-	5	717				STPG1_ENST00000337248.4_Intron|STPG1_ENST00000003583.8_Intron|STPG1_ENST00000468303.1_Intron|STPG1_ENST00000440416.1_Intron	NM_001199012.1	NP_001185941.1	Q5TH74	STPG1_HUMAN	sperm-tail PG-rich repeat containing 1
SERINC2	347735	broad.mit.edu	37	1	31902435	31902435	+	Intron	SNP	G	G	T			D458_J3	D458parental								Untested	Somatic	Phase_I	WXS	none			Illumina GAIIx	D458_J3	D458parental	g.chr1:31902435G>T	ENST00000373709.3	+	8	1163				SERINC2_ENST00000536859.1_Intron|AC114494.1_ENST00000596131.1_Silent_p.G60G|SERINC2_ENST00000491976.1_Intron|SERINC2_ENST00000536384.1_Intron|SERINC2_ENST00000373710.1_Intron	NM_178865.4	NP_849196.2	Q96SA4	SERC2_HUMAN	serine incorporator 2
COL9A2	1298	broad.mit.edu	37	1	40775748	40775748	+	Intron	SNP	C	C	G			D458_J3	D458parental								Untested	Somatic	Phase_I	WXS	none			Illumina GAIIx	D458_J3	D458parental	g.chr1:40775748C>G	ENST00000372748.3	-	15	889					NM_001852.3	NP_001843.1	Q14055	CO9A2_HUMAN	collagen, type IX, alpha 2
Unknown	0	broad.mit.edu	37	1	40840298	40840298	+	IGR	SNP	A	A	T			D458_J3	D458parental								Untested	Somatic	Phase_I	WXS	none			Illumina GAIIx	D458_J3	D458parental	g.chr1:40840298A>T								COL9A2 (57332 upstream) : SMAP2 (22208 downstream)
AGBL4	84871	broad.mit.edu	37	1	50310481	50310481	+	Intron	SNP	G	G	A			D458_J3	D458parental								Untested	Somatic	Phase_I	WXS	none			Illumina GAIIx	D458_J3	D458parental	g.chr1:50310481G>A	ENST00000371839.1	-	2	274				AGBL4_ENST00000371836.1_Intron|AGBL4_ENST00000371838.1_Intron|AGBL4_ENST00000497451.1_Intron	NM_032785.3	NP_116174.3	Q5VU57	CBPC6_HUMAN	ATP/GTP binding protein-like 4
EVI5	7813	broad.mit.edu	37	1	93129003	93129003	+	Intron	SNP	C	C	T			D458_J3	D458parental								Untested	Somatic	Phase_I	WXS	none			Illumina GAIIx	D458_J3	D458parental	g.chr1:93129003C>T	ENST00000370331.1	-	11	1354				EVI5_ENST00000491940.1_5'UTR|EVI5_ENST00000540033.1_Intron|EVI5_ENST00000543509.1_Missense_Mutation_p.A451T	NM_005665.4	NP_005656.4	O60447	EVI5_HUMAN	ecotropic viral integration site 5
CLCC1	23155	broad.mit.edu	37	1	109505942	109505942	+	Intron	SNP	G	G	C			D458_J3	D458parental								Untested	Somatic	Phase_I	WXS	none			Illumina GAIIx	D458_J3	D458parental	g.chr1:109505942G>C	ENST00000369971.2	-	1	129				CLCC1_ENST00000356970.2_Intron|CLCC1_ENST00000369976.1_Intron|AKNAD1_ENST00000357393.4_Intron|CLCC1_ENST00000415331.1_Intron	NM_001048210.1	NP_001041675.1	Q96S66	CLCC1_HUMAN	chloride channel CLIC-like 1
Unknown	0	broad.mit.edu	37	1	121483309	121483309	+	IGR	SNP	C	C	G			D458_J3	D458parental								Untested	Somatic	Phase_I	WXS	none			Illumina GAIIx	D458_J3	D458parental	g.chr1:121483309C>G								RP11-344P13.1 (160987 upstream) : None (None downstream)
Unknown	0	broad.mit.edu	37	1	121483445	121483445	+	IGR	SNP	G	G	A			D458_J3	D458parental								Untested	Somatic	Phase_I	WXS	none			Illumina GAIIx	D458_J3	D458parental	g.chr1:121483445G>A								RP11-344P13.1 (161123 upstream) : None (None downstream)
RP11-458D21.5	0	broad.mit.edu	37	1	145293002	145293002	+	Intron	SNP	C	C	T			D458_J3	D458parental								Untested	Somatic	Phase_I	WXS	none			Illumina GAIIx	D458_J3	D458parental	g.chr1:145293002C>T	ENST00000468030.1	+	5	970				NBPF10_ENST00000369339.3_Intron|NBPF10_ENST00000342960.5_5'Flank|NBPF10_ENST00000369338.1_5'Flank
TXNIP	10628	broad.mit.edu	37	1	145439705	145439705	+	Intron	SNP	A	A	G			D458_J3	D458parental								Untested	Somatic	Phase_I	WXS	none			Illumina GAIIx	D458_J3	D458parental	g.chr1:145439705A>G	ENST00000369317.4	+	2	657				TXNIP_ENST00000475171.1_Intron	NM_006472.3	NP_006463.3	Q9H3M7	TXNIP_HUMAN	thioredoxin interacting protein
Unknown	0	broad.mit.edu	37	1	146216713	146216713	+	IGR	SNP	T	T	C			D458_J3	D458parental								Untested	Somatic	Phase_I	WXS	none			Illumina GAIIx	D458_J3	D458parental	g.chr1:146216713T>C								RP4-565E6.1 (67379 upstream) : HYDIN2 (117464 downstream)
NBPF14	25832	broad.mit.edu	37	1	148004954	148004954	+	Intron	SNP	A	A	G			D458_J3	D458parental								Untested	Somatic	Phase_I	WXS	none			Illumina GAIIx	D458_J3	D458parental	g.chr1:148004954A>G	ENST00000369219.1	-	22	2539							Q5TI25	NBPFE_HUMAN	neuroblastoma breakpoint family, member 14
Unknown	0	broad.mit.edu	37	1	153547319	153547319	+	IGR	SNP	G	G	A			D458_J3	D458parental								Untested	Somatic	Phase_I	WXS	none			Illumina GAIIx	D458_J3	D458parental	g.chr1:153547319G>A								S100A2 (6953 upstream) : S100A16 (32042 downstream)
Unknown	0	broad.mit.edu	37	1	153547322	153547322	+	IGR	SNP	T	T	A			D458_J3	D458parental								Untested	Somatic	Phase_I	WXS	none			Illumina GAIIx	D458_J3	D458parental	g.chr1:153547322T>A								S100A2 (6956 upstream) : S100A16 (32039 downstream)
MEF2D	4209	broad.mit.edu	37	1	156452198	156452198	+	Intron	SNP	T	T	G			D458_J3	D458parental								Untested	Somatic	Phase_I	WXS	none			Illumina GAIIx	D458_J3	D458parental	g.chr1:156452198T>G	ENST00000348159.4	-	3	739				MEF2D_ENST00000464356.2_Intron|MEF2D_ENST00000360595.3_Intron|MEF2D_ENST00000368240.2_Intron|Y_RNA_ENST00000383924.1_RNA|MEF2D_ENST00000353795.3_Intron|MEF2D_ENST00000340875.5_Intron	NM_005920.2	NP_005911.1	Q14814	MEF2D_HUMAN	myocyte enhancer factor 2D
Unknown	0	broad.mit.edu	37	1	164326574	164326574	+	IGR	SNP	G	G	A			D458_J3	D458parental								Untested	Somatic	Phase_I	WXS	none			Illumina GAIIx	D458_J3	D458parental	g.chr1:164326574G>A								RNU5F-6P (5949 upstream) : PBX1 (201862 downstream)
PAPPA2	60676	broad.mit.edu	37	1	176671916	176671916	+	Intron	SNP	A	A	T			D458_J3	D458parental								Untested	Somatic	Phase_I	WXS	none			Illumina GAIIx	D458_J3	D458parental	g.chr1:176671916A>T	ENST00000367662.3	+	9	4529					NM_020318.2	NP_064714.2	Q9BXP8	PAPP2_HUMAN	pappalysin 2
HMCN1	83872	broad.mit.edu	37	1	185922697	185922697	+	Intron	SNP	G	G	T			D458_J3	D458parental								Untested	Somatic	Phase_I	WXS	none			Illumina GAIIx	D458_J3	D458parental	g.chr1:185922697G>T	ENST00000271588.4	+	12	2057				HMCN1_ENST00000367492.2_Intron	NM_031935.2	NP_114141.2	Q96RW7	HMCN1_HUMAN	hemicentin 1
Unknown	0	broad.mit.edu	37	1	192017878	192017878	+	IGR	SNP	A	A	G			D458_J3	D458parental								Untested	Somatic	Phase_I	WXS	none			Illumina GAIIx	D458_J3	D458parental	g.chr1:192017878A>G								RP11-541F9.2 (37488 upstream) : RGS18 (109708 downstream)
CHIT1	1118	broad.mit.edu	37	1	203187085	203187085	+	Intron	SNP	T	T	G			D458_J3	D458parental								Untested	Somatic	Phase_I	WXS	none			Illumina GAIIx	D458_J3	D458parental	g.chr1:203187085T>G	ENST00000367229.1	-	10	1064				CHIT1_ENST00000484834.1_Intron|CHIT1_ENST00000535569.1_Intron|CHIT1_ENST00000255427.3_Intron	NM_001270509.1|NM_003465.2	NP_001257438.1|NP_003456.1	Q13231	CHIT1_HUMAN	chitinase 1 (chitotriosidase)
PM20D1	148811	broad.mit.edu	37	1	205816893	205816893	+	Intron	SNP	T	T	C			D458_J3	D458parental								Untested	Somatic	Phase_I	WXS	none			Illumina GAIIx	D458_J3	D458parental	g.chr1:205816893T>C	ENST00000367136.4	-	2	301				PM20D1_ENST00000460624.1_Intron	NM_152491.4	NP_689704.4	Q6GTS8	P20D1_HUMAN	peptidase M20 domain containing 1
Unknown	0	broad.mit.edu	37	1	206506842	206506842	+	IGR	SNP	G	G	A			D458_J3	D458parental								Untested	Somatic	Phase_I	WXS	none			Illumina GAIIx	D458_J3	D458parental	g.chr1:206506842G>A								CTSE (174738 upstream) : SRGAP2-AS1 (45376 downstream)
Unknown	0	broad.mit.edu	37	1	211346925	211346925	+	IGR	SNP	G	G	A			D458_J3	D458parental								Untested	Somatic	Phase_I	WXS	none			Illumina GAIIx	D458_J3	D458parental	g.chr1:211346925G>A								KCNH1 (39468 upstream) : RP11-543B16.3 (8572 downstream)
EPRS	2058	broad.mit.edu	37	1	220193585	220193585	+	Intron	SNP	T	T	G			D458_J3	D458parental								Untested	Somatic	Phase_I	WXS	none			Illumina GAIIx	D458_J3	D458parental	g.chr1:220193585T>G	ENST00000366923.3	-	10	1385					NM_004446.2	NP_004437.2	P07814	SYEP_HUMAN	glutamyl-prolyl-tRNA synthetase
WDR26	80232	broad.mit.edu	37	1	224600919	224600919	+	Intron	SNP	C	C	A			D458_J3	D458parental								Untested	Somatic	Phase_I	WXS	none			Illumina GAIIx	D458_J3	D458parental	g.chr1:224600919C>A	ENST00000414423.2	-	7	1213				WDR26_ENST00000366852.2_Intron|WDR26_ENST00000295024.6_Intron	NM_001115113.2|NM_025160.6	NP_001108585.2|NP_079436.4	Q9H7D7	WDR26_HUMAN	WD repeat domain 26
Unknown	0	broad.mit.edu	37	1	242214851	242214851	+	IGR	SNP	A	A	G			D458_J3	D458parental								Untested	Somatic	Phase_I	WXS	none			Illumina GAIIx	D458_J3	D458parental	g.chr1:242214851A>G								RNU6-1139P (27495 upstream) : PLD5 (31436 downstream)
NLRP3	114548	broad.mit.edu	37	1	247599206	247599206	+	Intron	SNP	T	T	G			D458_J3	D458parental								Untested	Somatic	Phase_I	WXS	none			Illumina GAIIx	D458_J3	D458parental	g.chr1:247599206T>G	ENST00000336119.3	+	6	3244				NLRP3_ENST00000391828.3_Intron|NLRP3_ENST00000391827.2_Intron|NLRP3_ENST00000366496.2_Intron|NLRP3_ENST00000366497.2_Intron|NLRP3_ENST00000348069.2_Intron	NM_001127462.2|NM_001243133.1|NM_004895.4	NP_001120934.1|NP_001230062.1|NP_004886.3	Q96P20	NALP3_HUMAN	NLR family, pyrin domain containing 3
ZNF692	55657	broad.mit.edu	37	1	249145207	249145207	+	Intron	SNP	A	A	C			D458_J3	D458parental								Untested	Somatic	Phase_I	WXS	none			Illumina GAIIx	D458_J3	D458parental	g.chr1:249145207A>C	ENST00000306601.4	-	11	1320				ZNF692_ENST00000366471.3_Intron|ZNF692_ENST00000366469.5_Intron|ZNF692_ENST00000427146.1_Intron|ZNF692_ENST00000451251.1_Intron	NM_017865.3	NP_060335.2	Q9BU19	ZN692_HUMAN	zinc finger protein 692
SNTG2	54221	broad.mit.edu	37	2	1099076	1099076	+	Intron	SNP	T	T	A			D458_J3	D458parental								Untested	Somatic	Phase_I	WXS	none			Illumina GAIIx	D458_J3	D458parental	g.chr2:1099076T>A	ENST00000308624.5	+	4	454				SNTG2_ENST00000407292.1_Intron	NM_018968.3	NP_061841.2	Q9NY99	SNTG2_HUMAN	syntrophin, gamma 2
HPCAL1	3241	broad.mit.edu	37	2	10539388	10539388	+	Intron	SNP	T	T	C			D458_J3	D458parental								Untested	Somatic	Phase_I	WXS	none			Illumina GAIIx	D458_J3	D458parental	g.chr2:10539388T>C	ENST00000381765.3	+	2	329				HPCAL1_ENST00000307845.3_Intron	NM_134421.2	NP_602293.1	P37235	HPCL1_HUMAN	hippocalcin-like 1
OTOF	9381	broad.mit.edu	37	2	26742122	26742122	+	Intron	SNP	G	G	A			D458_J3	D458parental								Untested	Somatic	Phase_I	WXS	none			Illumina GAIIx	D458_J3	D458parental	g.chr2:26742122G>A	ENST00000272371.2	-	4	354				OTOF_ENST00000403946.3_Intron	NM_194248.2	NP_919224.1	Q9HC10	OTOF_HUMAN	otoferlin
TMEM247	388946	broad.mit.edu	37	2	46706863	46706863	+	Intron	SNP	A	A	C			D458_J3	D458parental								Untested	Somatic	Phase_I	WXS	none			Illumina GAIIx	D458_J3	D458parental	g.chr2:46706863A>C	ENST00000434431.1	+	1	117					NM_001145051.2	NP_001138523.1	A6NEH6	TM247_HUMAN	transmembrane protein 247
TMEM247	388946	broad.mit.edu	37	2	46706866	46706866	+	Intron	SNP	A	A	C			D458_J3	D458parental								Untested	Somatic	Phase_I	WXS	none			Illumina GAIIx	D458_J3	D458parental	g.chr2:46706866A>C	ENST00000434431.1	+	1	117					NM_001145051.2	NP_001138523.1	A6NEH6	TM247_HUMAN	transmembrane protein 247
Unknown	0	broad.mit.edu	37	2	55662636	55662636	+	IGR	SNP	A	A	G			D458_J3	D458parental								Untested	Somatic	Phase_I	WXS	none			Illumina GAIIx	D458_J3	D458parental	g.chr2:55662636A>G								CCDC88A (15579 upstream) : RNU6-775P (15503 downstream)
TMSB10	9168	broad.mit.edu	37	2	85133612	85133612	+	3'UTR	SNP	A	A	C			D458_J3	D458parental								Untested	Somatic	Phase_I	WXS	none			Illumina GAIIx	D458_J3	D458parental	g.chr2:85133612A>C	ENST00000233143.4	+	0	309					NM_021103.3	NP_066926.1	P63313	TYB10_HUMAN	thymosin beta 10
AC096579.13	0	broad.mit.edu	37	2	89111129	89111129	+	RNA	SNP	T	T	C			D458_J3	D458parental								Untested	Somatic	Phase_I	WXS	none			Illumina GAIIx	D458_J3	D458parental	g.chr2:89111129T>C	ENST00000452230.1	-	0	275				MIR4436A_ENST00000585278.1_RNA
IGKV1-17	28937	broad.mit.edu	37	2	89416848	89416848	+	RNA	SNP	C	C	G			D458_J3	D458parental								Untested	Somatic	Phase_I	WXS	none			Illumina GAIIx	D458_J3	D458parental	g.chr2:89416848C>G	ENST00000490686.1	-	0	362									immunoglobulin kappa variable 1-17
Unknown	0	broad.mit.edu	37	2	91785012	91785012	+	IGR	SNP	C	C	A			D458_J3	D458parental								Untested	Somatic	Phase_I	WXS	none			Illumina GAIIx	D458_J3	D458parental	g.chr2:91785012C>A								RP11-575H3.1 (16092 upstream) : AC027612.6 (20173 downstream)
Unknown	0	broad.mit.edu	37	2	92316502	92316502	+	IGR	SNP	G	G	A			D458_J3	D458parental								Untested	Somatic	Phase_I	WXS	none			Illumina GAIIx	D458_J3	D458parental	g.chr2:92316502G>A								SLC9B1P2 (214264 upstream) : None (None downstream)
ANKRD20A8P	729171	broad.mit.edu	37	2	95514005	95514005	+	RNA	SNP	T	T	C			D458_J3	D458parental								Untested	Somatic	Phase_I	WXS	none			Illumina GAIIx	D458_J3	D458parental	g.chr2:95514005T>C	ENST00000432432.2	-	0	712				RNU6-1320P_ENST00000390838.1_RNA	NR_040113.1		Q5CZ79	AN20B_HUMAN	ankyrin repeat domain 20 family, member A8, pseudogene
KCNIP3	30818	broad.mit.edu	37	2	96047504	96047504	+	Intron	SNP	A	A	C			D458_J3	D458parental								Untested	Somatic	Phase_I	WXS	none			Illumina GAIIx	D458_J3	D458parental	g.chr2:96047504A>C	ENST00000295225.5	+	6	690				KCNIP3_ENST00000360990.3_Intron|KCNIP3_ENST00000377181.2_Intron|KCNIP3_ENST00000468529.1_Intron	NM_013434.4	NP_038462.1	Q9Y2W7	CSEN_HUMAN	Kv channel interacting protein 3, calsenilin
ANKRD36C	400986	broad.mit.edu	37	2	96522011	96522011	+	Intron	SNP	A	A	T			D458_J3	D458parental								Untested	Somatic	Phase_I	WXS	none			Illumina GAIIx	D458_J3	D458parental	g.chr2:96522011A>T	ENST00000456556.1	-	63	4165				ANKRD36C_ENST00000419039.2_Intron|ANKRD36C_ENST00000420871.2_Intron			Q5JPF3	AN36C_HUMAN	ankyrin repeat domain 36C
ANKRD36C	400986	broad.mit.edu	37	2	96561620	96561620	+	Intron	SNP	C	C	T			D458_J3	D458parental								Untested	Somatic	Phase_I	WXS	none			Illumina GAIIx	D458_J3	D458parental	g.chr2:96561620C>T	ENST00000456556.1	-	44	2840				ANKRD36C_ENST00000419039.2_Intron|ANKRD36C_ENST00000420871.2_Intron|ANKRD36C_ENST00000295246.5_Intron			Q5JPF3	AN36C_HUMAN	ankyrin repeat domain 36C
ANKRD36	375248	broad.mit.edu	37	2	97847260	97847260	+	Intron	SNP	C	C	A			D458_J3	D458parental								Untested	Somatic	Phase_I	WXS	none			Illumina GAIIx	D458_J3	D458parental	g.chr2:97847260C>A	ENST00000461153.2	+	25	1979				ANKRD36_ENST00000420699.2_Intron			A6QL64	AN36A_HUMAN	ankyrin repeat domain 36
Unknown	0	broad.mit.edu	37	2	105826057	105826057	+	IGR	SNP	A	A	G			D458_J3	D458parental								Untested	Somatic	Phase_I	WXS	none			Illumina GAIIx	D458_J3	D458parental	g.chr2:105826057A>G								AC104655.3 (64377 upstream) : GPR45 (32142 downstream)
IL36G	56300	broad.mit.edu	37	2	113736412	113736412	+	Intron	SNP	C	C	A			D458_J3	D458parental								Untested	Somatic	Phase_I	WXS	none			Illumina GAIIx	D458_J3	D458parental	g.chr2:113736412C>A	ENST00000259205.4	+	2	124				IL36G_ENST00000376489.2_Intron	NM_019618.2	NP_062564.1	Q9NZH8	IL36G_HUMAN	interleukin 36, gamma
PTPN4	5775	broad.mit.edu	37	2	120714687	120714687	+	Intron	SNP	G	G	A			D458_J3	D458parental								Untested	Somatic	Phase_I	WXS	none			Illumina GAIIx	D458_J3	D458parental	g.chr2:120714687G>A	ENST00000263708.2	+	22	2904				PTPN4_ENST00000544261.1_Intron	NM_002830.3	NP_002821.1	P29074	PTN4_HUMAN	protein tyrosine phosphatase, non-receptor type 4 (megakaryocyte)
RP11-109E12.1	0	broad.mit.edu	37	2	132218542	132218542	+	lincRNA	SNP	G	G	A			D458_J3	D458parental								Untested	Somatic	Phase_I	WXS	none			Illumina GAIIx	D458_J3	D458parental	g.chr2:132218542G>A	ENST00000609270.1	-	0	1160
ANKRD30BL	554226	broad.mit.edu	37	2	133014513	133014513	+	Intron	SNP	G	G	A			D458_J3	D458parental								Untested	Somatic	Phase_I	WXS	none			Illumina GAIIx	D458_J3	D458parental	g.chr2:133014513G>A	ENST00000470729.1	-	1	441				MIR663B_ENST00000408361.1_RNA	NR_027020.2		A7E2S9	A30BL_HUMAN	ankyrin repeat domain 30B-like
ANKRD30BL	554226	broad.mit.edu	37	2	133014552	133014552	+	Intron	SNP	C	C	T			D458_J3	D458parental								Untested	Somatic	Phase_I	WXS	none			Illumina GAIIx	D458_J3	D458parental	g.chr2:133014552C>T	ENST00000470729.1	-	1	441				MIR663B_ENST00000408361.1_RNA	NR_027020.2		A7E2S9	A30BL_HUMAN	ankyrin repeat domain 30B-like
Unknown	0	broad.mit.edu	37	2	133020712	133020712	+	IGR	SNP	G	G	T			D458_J3	D458parental								Untested	Somatic	Phase_I	WXS	none			Illumina GAIIx	D458_J3	D458parental	g.chr2:133020712G>T								ANKRD30BL (5170 upstream) : AC097532.2 (22655 downstream)
NEB	4703	broad.mit.edu	37	2	152586239	152586239	+	Intron	SNP	G	G	A			D458_J3	D458parental								Untested	Somatic	Phase_I	WXS	none			Illumina GAIIx	D458_J3	D458parental	g.chr2:152586239G>A	ENST00000172853.10	-	4	184				NEB_ENST00000397345.3_Intron|NEB_ENST00000409198.1_Intron|NEB_ENST00000604864.1_Intron|NEB_ENST00000427231.2_Intron|NEB_ENST00000603639.1_Intron			P20929	NEBU_HUMAN	nebulin
FAP	2191	broad.mit.edu	37	2	163078144	163078144	+	Intron	SNP	G	G	A			D458_J3	D458parental								Untested	Somatic	Phase_I	WXS	none			Illumina GAIIx	D458_J3	D458parental	g.chr2:163078144G>A	ENST00000188790.4	-	7	621				FAP_ENST00000443424.1_Intron	NM_004460.2	NP_004451.2			fibroblast activation protein, alpha
LRP2	4036	broad.mit.edu	37	2	170002484	170002484	+	Intron	SNP	A	A	C			D458_J3	D458parental								Untested	Somatic	Phase_I	WXS	none			Illumina GAIIx	D458_J3	D458parental	g.chr2:170002484A>C	ENST00000263816.3	-	70	13097					NM_004525.2	NP_004516.2	P98164	LRP2_HUMAN	low density lipoprotein receptor-related protein 2
LRP2	4036	broad.mit.edu	37	2	170002493	170002493	+	Intron	SNP	A	A	C			D458_J3	D458parental								Untested	Somatic	Phase_I	WXS	none			Illumina GAIIx	D458_J3	D458parental	g.chr2:170002493A>C	ENST00000263816.3	-	70	13097					NM_004525.2	NP_004516.2	P98164	LRP2_HUMAN	low density lipoprotein receptor-related protein 2
ITGAV	3685	broad.mit.edu	37	2	187516708	187516708	+	Splice_Site	SNP	G	G	T			D458_J3	D458parental								Untested	Somatic	Phase_I	WXS	none			Illumina GAIIx	D458_J3	D458parental	g.chr2:187516708G>T	ENST00000261023.3	+	15	1671		c.e15-1		AC017101.10_ENST00000453665.1_RNA|ITGAV_ENST00000374907.3_Splice_Site|ITGAV_ENST00000433736.2_Splice_Site	NM_002210.3	NP_002201	P06756	ITAV_HUMAN	integrin, alpha V
CPS1	1373	broad.mit.edu	37	2	211466901	211466901	+	Intron	SNP	G	G	T			D458_J3	D458parental								Untested	Somatic	Phase_I	WXS	none			Illumina GAIIx	D458_J3	D458parental	g.chr2:211466901G>T	ENST00000233072.5	+	16	1903				CPS1_ENST00000451903.2_Intron|CPS1_ENST00000430249.2_Intron	NM_001875.4	NP_001866.2	P31327	CPSM_HUMAN	carbamoyl-phosphate synthase 1, mitochondrial
PECR	55825	broad.mit.edu	37	2	216931068	216931068	+	Intron	SNP	T	T	C			D458_J3	D458parental								Untested	Somatic	Phase_I	WXS	none			Illumina GAIIx	D458_J3	D458parental	g.chr2:216931068T>C	ENST00000265322.7	-	2	333				PECR_ENST00000497889.1_Intron	NM_018441.5	NP_060911.2	Q9BY49	PECR_HUMAN	peroxisomal trans-2-enoyl-CoA reductase
ACSL3	2181	broad.mit.edu	37	2	223782702	223782702	+	Intron	SNP	A	A	G			D458_J3	D458parental								Untested	Somatic	Phase_I	WXS	none			Illumina GAIIx	D458_J3	D458parental	g.chr2:223782702A>G	ENST00000357430.3	+	6	1087				ACSL3_ENST00000392066.3_Intron|AC097461.4_ENST00000446709.1_RNA	NM_004457.3	NP_004448.2	O95573	ACSL3_HUMAN	acyl-CoA synthetase long-chain family member 3
GIGYF2	26058	broad.mit.edu	37	2	233710718	233710718	+	Intron	SNP	A	A	C			D458_J3	D458parental								Untested	Somatic	Phase_I	WXS	none			Illumina GAIIx	D458_J3	D458parental	g.chr2:233710718A>C	ENST00000409547.1	+	28	3771				GIGYF2_ENST00000409196.3_Intron|GIGYF2_ENST00000409480.1_Intron|GIGYF2_ENST00000373563.4_Intron|GIGYF2_ENST00000409451.3_Intron|GIGYF2_ENST00000373566.3_Intron	NM_015575.3	NP_056390.2	Q6Y7W6	PERQ2_HUMAN	GRB10 interacting GYF protein 2
LZTFL1	54585	broad.mit.edu	37	3	45954771	45954771	+	Intron	SNP	A	A	C			D458_J3	D458parental								Untested	Somatic	Phase_I	WXS	none			Illumina GAIIx	D458_J3	D458parental	g.chr3:45954771A>C	ENST00000536047.1	-	2	622				LZTFL1_ENST00000539217.1_Intron			Q9NQ48	LZTL1_HUMAN	leucine zipper transcription factor-like 1
FAM86DP	692099	broad.mit.edu	37	3	75475709	75475709	+	RNA	SNP	T	T	C			D458_J3	D458parental								Untested	Somatic	Phase_I	WXS	none			Illumina GAIIx	D458_J3	D458parental	g.chr3:75475709T>C	ENST00000459803.1	-	0	820					NR_024241.1				family with sequence similarity 86, member D, pseudogene
ALG1L	200810	broad.mit.edu	37	3	125651614	125651614	+	Intron	SNP	C	C	T			D458_J3	D458parental								Untested	Somatic	Phase_I	WXS	none			Illumina GAIIx	D458_J3	D458parental	g.chr3:125651614C>T	ENST00000340333.3	-	3	264				FAM86JP_ENST00000485843.1_RNA	NM_001015050.2|NM_001195223.1	NP_001015050.2|NP_001182152.1	Q6GMV1	ALG1L_HUMAN	ALG1, chitobiosyldiphosphodolichol beta-mannosyltransferase-like
UROC1	131669	broad.mit.edu	37	3	126229642	126229642	+	Intron	SNP	G	G	A			D458_J3	D458parental								Untested	Somatic	Phase_I	WXS	none			Illumina GAIIx	D458_J3	D458parental	g.chr3:126229642G>A	ENST00000290868.2	-	2	180				UROC1_ENST00000383579.3_Intron	NM_144639.2	NP_653240.1	Q96N76	HUTU_HUMAN	urocanate hydratase 1
RAB6B	51560	broad.mit.edu	37	3	133553361	133553361	+	Intron	SNP	T	T	A			D458_J3	D458parental								Untested	Somatic	Phase_I	WXS	none			Illumina GAIIx	D458_J3	D458parental	g.chr3:133553361T>A	ENST00000285208.4	-	7	912				RAB6B_ENST00000543906.1_Intron|RAB6B_ENST00000486858.1_Intron|RAB6B_ENST00000469959.1_Intron	NM_016577.3	NP_057661.3	Q9NRW1	RAB6B_HUMAN	RAB6B, member RAS oncogene family
ATR	545	broad.mit.edu	37	3	142215121	142215121	+	Intron	SNP	T	T	A			D458_J3	D458parental								Untested	Somatic	Phase_I	WXS	none			Illumina GAIIx	D458_J3	D458parental	g.chr3:142215121T>A	ENST00000350721.4	-	34	6020				ATR_ENST00000383101.3_Intron	NM_001184.3	NP_001175.2	Q13535	ATR_HUMAN	ATR serine/threonine kinase
ATR	545	broad.mit.edu	37	3	142215122	142215122	+	Intron	SNP	A	A	T			D458_J3	D458parental								Untested	Somatic	Phase_I	WXS	none			Illumina GAIIx	D458_J3	D458parental	g.chr3:142215122A>T	ENST00000350721.4	-	34	6020				ATR_ENST00000383101.3_Intron	NM_001184.3	NP_001175.2	Q13535	ATR_HUMAN	ATR serine/threonine kinase
KPNA4	3840	broad.mit.edu	37	3	160219839	160219839	+	3'UTR	SNP	T	T	C			D458_J3	D458parental								Untested	Somatic	Phase_I	WXS	none			Illumina GAIIx	D458_J3	D458parental	g.chr3:160219839T>C	ENST00000334256.4	-	0	1924					NM_002268.4	NP_002259.1	O00629	IMA3_HUMAN	karyopherin alpha 4 (importin alpha 3)
HTR3E	285242	broad.mit.edu	37	3	183819430	183819430	+	Intron	SNP	G	G	A			D458_J3	D458parental								Untested	Somatic	Phase_I	WXS	none			Illumina GAIIx	D458_J3	D458parental	g.chr3:183819430G>A	ENST00000415389.2	+	3	745				HTR3E_ENST00000335304.2_Intron|HTR3E_ENST00000440596.2_Intron|HTR3E_ENST00000425359.2_Intron|HTR3E_ENST00000436361.2_Intron|HTR3E-AS1_ENST00000431427.1_RNA	NM_001256613.1|NM_198313.2	NP_001243542.1|NP_938055.1	A5X5Y0	5HT3E_HUMAN	5-hydroxytryptamine (serotonin) receptor 3E, ionotropic
PAK2	5062	broad.mit.edu	37	3	196509425	196509425	+	Intron	SNP	T	T	G			D458_J3	D458parental								Untested	Somatic	Phase_I	WXS	none			Illumina GAIIx	D458_J3	D458parental	g.chr3:196509425T>G	ENST00000327134.3	+	2	301				RNU6-42P_ENST00000384165.1_RNA	NM_002577.4	NP_002568.2	Q13177	PAK2_HUMAN	p21 protein (Cdc42/Rac)-activated kinase 2
ZNF718	255403	broad.mit.edu	37	4	124448	124448	+	lincRNA	SNP	G	G	A			D458_J3	D458parental								Untested	Somatic	Phase_I	WXS	none			Illumina GAIIx	D458_J3	D458parental	g.chr4:124448G>A	ENST00000510175.1	+	0	29							Q3SXZ3	ZN718_HUMAN	zinc finger protein 718
ZNF718	255403	broad.mit.edu	37	4	124449	124449	+	lincRNA	SNP	G	G	T			D458_J3	D458parental								Untested	Somatic	Phase_I	WXS	none			Illumina GAIIx	D458_J3	D458parental	g.chr4:124449G>T	ENST00000510175.1	+	0	30							Q3SXZ3	ZN718_HUMAN	zinc finger protein 718
ZNF141	7700	broad.mit.edu	37	4	336827	336827	+	Intron	SNP	A	A	T			D458_J3	D458parental								Untested	Somatic	Phase_I	WXS	none			Illumina GAIIx	D458_J3	D458parental	g.chr4:336827A>T	ENST00000240499.7	+	2	152				ZNF141_ENST00000512994.1_Intron|ZNF141_ENST00000505939.1_Intron	NM_003441.2	NP_003432.1	Q15928	ZN141_HUMAN	zinc finger protein 141
Unknown	0	broad.mit.edu	37	4	40296321	40296321	+	IGR	SNP	C	C	T			D458_J3	D458parental								Untested	Somatic	Phase_I	WXS	none			Illumina GAIIx	D458_J3	D458parental	g.chr4:40296321C>T								RP11-395I6.2 (28244 upstream) : AC195454.1 (22180 downstream)
FRYL	285527	broad.mit.edu	37	4	48655845	48655845	+	Intron	SNP	C	C	A			D458_J3	D458parental								Untested	Somatic	Phase_I	WXS	none			Illumina GAIIx	D458_J3	D458parental	g.chr4:48655845C>A	ENST00000358350.4	-	4	525				FRYL_ENST00000264319.7_Intron|FRYL_ENST00000507711.1_Intron|FRYL_ENST00000514783.1_Intron|FRYL_ENST00000537810.1_Intron	NM_015030.1	NP_055845.1	O94915	FRYL_HUMAN	FRY-like
Unknown	0	broad.mit.edu	37	4	49107634	49107634	+	IGR	SNP	T	T	A			D458_J3	D458parental								Untested	Somatic	Phase_I	WXS	none			Illumina GAIIx	D458_J3	D458parental	g.chr4:49107634T>A								CWH43 (43538 upstream) : AC118282.3 (91585 downstream)
Unknown	0	broad.mit.edu	37	4	49109431	49109431	+	IGR	SNP	G	G	A			D458_J3	D458parental								Untested	Somatic	Phase_I	WXS	none			Illumina GAIIx	D458_J3	D458parental	g.chr4:49109431G>A								CWH43 (45335 upstream) : AC118282.3 (89788 downstream)
Unknown	0	broad.mit.edu	37	4	49109855	49109855	+	IGR	SNP	C	C	T			D458_J3	D458parental								Untested	Somatic	Phase_I	WXS	none			Illumina GAIIx	D458_J3	D458parental	g.chr4:49109855C>T								CWH43 (45759 upstream) : AC118282.3 (89364 downstream)
Unknown	0	broad.mit.edu	37	4	49110488	49110488	+	IGR	SNP	C	C	A			D458_J3	D458parental								Untested	Somatic	Phase_I	WXS	none			Illumina GAIIx	D458_J3	D458parental	g.chr4:49110488C>A								CWH43 (46392 upstream) : AC118282.3 (88731 downstream)
Unknown	0	broad.mit.edu	37	4	49121609	49121609	+	IGR	SNP	A	A	C			D458_J3	D458parental								Untested	Somatic	Phase_I	WXS	none			Illumina GAIIx	D458_J3	D458parental	g.chr4:49121609A>C								CWH43 (57513 upstream) : AC118282.3 (77610 downstream)
Unknown	0	broad.mit.edu	37	4	49123012	49123012	+	IGR	SNP	A	A	C			D458_J3	D458parental								Untested	Somatic	Phase_I	WXS	none			Illumina GAIIx	D458_J3	D458parental	g.chr4:49123012A>C								CWH43 (58916 upstream) : AC118282.3 (76207 downstream)
Unknown	0	broad.mit.edu	37	4	49141757	49141757	+	IGR	SNP	C	C	T			D458_J3	D458parental								Untested	Somatic	Phase_I	WXS	none			Illumina GAIIx	D458_J3	D458parental	g.chr4:49141757C>T								CWH43 (77661 upstream) : AC118282.3 (57462 downstream)
Unknown	0	broad.mit.edu	37	4	49552997	49552997	+	IGR	SNP	G	G	A			D458_J3	D458parental								Untested	Somatic	Phase_I	WXS	none			Illumina GAIIx	D458_J3	D458parental	g.chr4:49552997G>A								AC118282.4 (341532 upstream) : AC119751.5 (32044 downstream)
USO1	8615	broad.mit.edu	37	4	76711212	76711212	+	Intron	SNP	C	C	A			D458_J3	D458parental								Untested	Somatic	Phase_I	WXS	none			Illumina GAIIx	D458_J3	D458parental	g.chr4:76711212C>A	ENST00000538159.1	+	11	1002				USO1_ENST00000514213.2_Intron			O60763	USO1_HUMAN	USO1 vesicle transport factor
Unknown	0	broad.mit.edu	37	4	191030175	191030175	+	IGR	SNP	C	C	T			D458_J3	D458parental								Untested	Somatic	Phase_I	WXS	none			Illumina GAIIx	D458_J3	D458parental	g.chr4:191030175C>T								DUX4L2 (16456 upstream) : None (None downstream)
SEMA5A	9037	broad.mit.edu	37	5	9136761	9136761	+	Intron	SNP	G	G	T			D458_J3	D458parental								Untested	Somatic	Phase_I	WXS	none			Illumina GAIIx	D458_J3	D458parental	g.chr5:9136761G>T	ENST00000382496.5	-	13	2147					NM_003966.2	NP_003957.2	Q13591	SEM5A_HUMAN	sema domain, seven thrombospondin repeats (type 1 and type 1-like), transmembrane domain (TM) and short cytoplasmic domain, (semaphorin) 5A
TRIO	7204	broad.mit.edu	37	5	14271085	14271085	+	Intron	SNP	A	A	C			D458_J3	D458parental								Untested	Somatic	Phase_I	WXS	none			Illumina GAIIx	D458_J3	D458parental	g.chr5:14271085A>C	ENST00000344204.4	+	2	256				TRIO_ENST00000537187.1_Intron|TRIO_ENST00000509967.2_Intron	NM_007118.2	NP_009049.2	O75962	TRIO_HUMAN	trio Rho guanine nucleotide exchange factor
NUP155	9631	broad.mit.edu	37	5	37342853	37342853	+	Intron	SNP	T	T	C			D458_J3	D458parental								Untested	Somatic	Phase_I	WXS	none			Illumina GAIIx	D458_J3	D458parental	g.chr5:37342853T>C	ENST00000231498.3	-	10	1199				NUP155_ENST00000513532.1_Intron|NUP155_ENST00000381843.2_Intron	NM_153485.1	NP_705618.1	O75694	NU155_HUMAN	nucleoporin 155kDa
FGF10	2255	broad.mit.edu	37	5	44310720	44310720	+	Intron	SNP	T	T	C			D458_J3	D458parental								Untested	Somatic	Phase_I	WXS	none			Illumina GAIIx	D458_J3	D458parental	g.chr5:44310720T>C	ENST00000264664.4	-	2	440					NM_004465.1	NP_004456.1	O15520	FGF10_HUMAN	fibroblast growth factor 10
Unknown	0	broad.mit.edu	37	5	53716597	53716597	+	IGR	SNP	G	G	A			D458_J3	D458parental								Untested	Somatic	Phase_I	WXS	none			Illumina GAIIx	D458_J3	D458parental	g.chr5:53716597G>A								LINC01033 (5668 upstream) : HSPB3 (34847 downstream)
Unknown	0	broad.mit.edu	37	5	53716653	53716653	+	IGR	SNP	G	G	C			D458_J3	D458parental								Untested	Somatic	Phase_I	WXS	none			Illumina GAIIx	D458_J3	D458parental	g.chr5:53716653G>C								LINC01033 (5724 upstream) : HSPB3 (34791 downstream)
CTD-2117L12.1	0	broad.mit.edu	37	5	57853985	57853985	+	Intron	SNP	A	A	G			D458_J3	D458parental								Untested	Somatic	Phase_I	WXS	none			Illumina GAIIx	D458_J3	D458parental	g.chr5:57853985A>G	ENST00000504333.1	-	1	58
Unknown	0	broad.mit.edu	37	5	99728507	99728507	+	IGR	SNP	T	T	G			D458_J3	D458parental								Untested	Somatic	Phase_I	WXS	none			Illumina GAIIx	D458_J3	D458parental	g.chr5:99728507T>G								RNU6-1119P (239024 upstream) : RP11-346J10.1 (8637 downstream)
Unknown	0	broad.mit.edu	37	5	125999334	125999334	+	IGR	SNP	T	T	C			D458_J3	D458parental								Untested	Somatic	Phase_I	WXS	none			Illumina GAIIx	D458_J3	D458parental	g.chr5:125999334T>C								C5orf48 (27355 upstream) : RP11-434D11.4 (88320 downstream)
PDLIM4	8572	broad.mit.edu	37	5	131593382	131593382	+	5'UTR	SNP	C	C	G			D458_J3	D458parental								Untested	Somatic	Phase_I	WXS	none			Illumina GAIIx	D458_J3	D458parental	g.chr5:131593382C>G	ENST00000253754.3	+	0	19				P4HA2_ENST00000471826.1_Intron|PDLIM4_ENST00000379018.3_5'Flank	NM_001131027.1|NM_003687.3	NP_001124499.1|NP_003678.2	P50479	PDLI4_HUMAN	PDZ and LIM domain 4
RAD50	10111	broad.mit.edu	37	5	131927465	131927465	+	Intron	SNP	T	T	C			D458_J3	D458parental								Untested	Somatic	Phase_I	WXS	none			Illumina GAIIx	D458_J3	D458parental	g.chr5:131927465T>C	ENST00000265335.6	+	11	2022				RAD50_ENST00000378823.3_Intron			Q92878	RAD50_HUMAN	RAD50 homolog (S. cerevisiae)
G3BP1	10146	broad.mit.edu	37	5	151180469	151180469	+	Intron	SNP	T	T	A			D458_J3	D458parental								Untested	Somatic	Phase_I	WXS	none			Illumina GAIIx	D458_J3	D458parental	g.chr5:151180469T>A	ENST00000394123.3	+	11	1339				G3BP1_ENST00000356245.3_Intron|G3BP1_ENST00000543466.1_Intron			Q13283	G3BP1_HUMAN	GTPase activating protein (SH3 domain) binding protein 1
SLC34A1	6569	broad.mit.edu	37	5	176823897	176823897	+	Intron	SNP	G	G	T			D458_J3	D458parental								Untested	Somatic	Phase_I	WXS	none			Illumina GAIIx	D458_J3	D458parental	g.chr5:176823897G>T	ENST00000324417.5	+	11	1382				SLC34A1_ENST00000513614.1_Intron	NM_003052.4	NP_003043.3	Q06495	NPT2A_HUMAN	solute carrier family 34 (type II sodium/phosphate contransporter), member 1
RNF130	55819	broad.mit.edu	37	5	179397259	179397259	+	Intron	SNP	C	C	T			D458_J3	D458parental								Untested	Somatic	Phase_I	WXS	none			Illumina GAIIx	D458_J3	D458parental	g.chr5:179397259C>T	ENST00000261947.4	-	6	1344				RNF130_ENST00000521389.1_Intron|RNF130_ENST00000522208.2_Intron	NM_001280801.1	NP_001267730.1			ring finger protein 130
Unknown	0	broad.mit.edu	37	6	372348	372348	+	IGR	SNP	T	T	C			D458_J3	D458parental								Untested	Somatic	Phase_I	WXS	none			Illumina GAIIx	D458_J3	D458parental	g.chr6:372348T>C								DUSP22 (20993 upstream) : IRF4 (19390 downstream)
Unknown	0	broad.mit.edu	37	6	5066975	5066975	+	IGR	SNP	G	G	C			D458_J3	D458parental								Untested	Somatic	Phase_I	WXS	none			Illumina GAIIx	D458_J3	D458parental	g.chr6:5066975G>C								RP11-428J1.4 (12318 upstream) : PPP1R3G (18744 downstream)
DDAH2	23564	broad.mit.edu	37	6	31692687	31692687	+	IGR	SNP	G	G	A			D458_J3	D458parental								Untested	Somatic	Phase_I	WXS	none			Illumina GAIIx	D458_J3	D458parental	g.chr6:31692687G>A	ENST00000375789.2	-	0	1688				DDAH2_ENST00000480913.1_5'Flank|C6orf25_ENST00000375805.2_Intron|C6orf25_ENST00000375810.4_3'UTR|C6orf25_ENST00000480039.1_3'UTR|C6orf25_ENST00000375809.3_Intron			O95865	DDAH2_HUMAN	dimethylarginine dimethylaminohydrolase 2
HLA-DQA1	3117	broad.mit.edu	37	6	32610782	32610782	+	3'UTR	SNP	T	T	C			D458_J3	D458parental								Untested	Somatic	Phase_I	WXS	none			Illumina GAIIx	D458_J3	D458parental	g.chr6:32610782T>C	ENST00000343139.5	+	0	944				HLA-DQA1_ENST00000374949.2_3'UTR|HLA-DQA1_ENST00000395363.1_Intron	NM_002122.3	NP_002113.2	P01909	DQA1_HUMAN	major histocompatibility complex, class II, DQ alpha 1
Unknown	0	broad.mit.edu	37	6	33453240	33453240	+	IGR	SNP	T	T	C			D458_J3	D458parental								Untested	Somatic	Phase_I	WXS	none			Illumina GAIIx	D458_J3	D458parental	g.chr6:33453240T>C								ZBTB9 (27915 upstream) : RN7SL26P (55230 downstream)
Unknown	0	broad.mit.edu	37	6	33453258	33453258	+	IGR	SNP	A	A	G			D458_J3	D458parental								Untested	Somatic	Phase_I	WXS	none			Illumina GAIIx	D458_J3	D458parental	g.chr6:33453258A>G								ZBTB9 (27933 upstream) : RN7SL26P (55212 downstream)
BRPF3	27154	broad.mit.edu	37	6	36185812	36185812	+	Intron	SNP	G	G	T			D458_J3	D458parental								Untested	Somatic	Phase_I	WXS	none			Illumina GAIIx	D458_J3	D458parental	g.chr6:36185812G>T	ENST00000357641.6	+	9	3336				BRPF3_ENST00000443324.2_Intron|BRPF3_ENST00000543502.1_Intron|BRPF3_ENST00000339717.7_Intron|BRPF3_ENST00000534400.1_Intron|BRPF3_ENST00000534694.1_Intron	NM_015695.2	NP_056510.2	Q9ULD4	BRPF3_HUMAN	bromodomain and PHD finger containing, 3
KIF6	221458	broad.mit.edu	37	6	39546098	39546098	+	Intron	SNP	G	G	T			D458_J3	D458parental								Untested	Somatic	Phase_I	WXS	none			Illumina GAIIx	D458_J3	D458parental	g.chr6:39546098G>T	ENST00000287152.7	-	10	1172				KIF6_ENST00000538893.1_Intron|KIF6_ENST00000373216.3_Intron|KIF6_ENST00000373213.4_Intron|KIF6_ENST00000373215.3_Intron	NM_145027.4	NP_659464.3	Q6ZMV9	KIF6_HUMAN	kinesin family member 6
Unknown	0	broad.mit.edu	37	6	58776555	58776555	+	IGR	SNP	T	T	C			D458_J3	D458parental								Untested	Somatic	Phase_I	WXS	none			Illumina GAIIx	D458_J3	D458parental	g.chr6:58776555T>C								RP11-143A22.1 (262695 upstream) : None (None downstream)
Unknown	0	broad.mit.edu	37	6	99151311	99151311	+	IGR	SNP	A	A	G			D458_J3	D458parental								Untested	Somatic	Phase_I	WXS	none			Illumina GAIIx	D458_J3	D458parental	g.chr6:99151311A>G								RP3-453D15.1 (144864 upstream) : POU3F2 (131268 downstream)
IGF2R	3482	broad.mit.edu	37	6	160430199	160430199	+	Intron	SNP	T	T	A			D458_J3	D458parental								Untested	Somatic	Phase_I	WXS	none			Illumina GAIIx	D458_J3	D458parental	g.chr6:160430199T>A	ENST00000356956.1	+	3	562				AIRN_ENST00000601203.1_RNA|AIRN_ENST00000609176.1_RNA	NM_000876.2	NP_000867	P11717	MPRI_HUMAN	insulin-like growth factor 2 receptor
RASA4CP	401331	broad.mit.edu	37	7	44074651	44074651	+	RNA	SNP	T	T	C			D458_J3	D458parental								Untested	Somatic	Phase_I	WXS	none			Illumina GAIIx	D458_J3	D458parental	g.chr7:44074651T>C	ENST00000446874.1	-	0	202									RAS p21 protein activator 4C, pseudogene
Unknown	0	broad.mit.edu	37	7	56877177	56877177	+	IGR	SNP	G	G	A			D458_J3	D458parental								Untested	Somatic	Phase_I	WXS	none			Illumina GAIIx	D458_J3	D458parental	g.chr7:56877177G>A								RP11-760D2.5 (271354 upstream) : RP13-580B18.1 (65900 downstream)
Unknown	0	broad.mit.edu	37	7	57710786	57710786	+	IGR	SNP	G	G	T			D458_J3	D458parental								Untested	Somatic	Phase_I	WXS	none			Illumina GAIIx	D458_J3	D458parental	g.chr7:57710786G>T								RP11-368M16.3 (5891 upstream) : None (None downstream)
Unknown	0	broad.mit.edu	37	7	61970390	61970390	+	IGR	SNP	A	A	G			D458_J3	D458parental								Untested	Somatic	Phase_I	WXS	none			Illumina GAIIx	D458_J3	D458parental	g.chr7:61970390A>G								None (None upstream) : RNU6-417P (501450 downstream)
CLDN4	1364	broad.mit.edu	37	7	73211366	73211366	+	IGR	SNP	A	A	C			D458_J3	D458parental								Untested	Somatic	Phase_I	WXS	none			Illumina GAIIx	D458_J3	D458parental	g.chr7:73211366A>C	ENST00000466411.1	+	0	0							O14493	CLD4_HUMAN	claudin 4
CLIP2	7461	broad.mit.edu	37	7	73771549	73771549	+	Intron	SNP	C	C	A			D458_J3	D458parental								Untested	Somatic	Phase_I	WXS	none			Illumina GAIIx	D458_J3	D458parental	g.chr7:73771549C>A	ENST00000395060.1	+	5	1017				CLIP2_ENST00000223398.6_Intron|CLIP2_ENST00000361545.5_Intron			Q9UDT6	CLIP2_HUMAN	CAP-GLY domain containing linker protein 2
GTF2I	2969	broad.mit.edu	37	7	74167590	74167590	+	Intron	SNP	G	G	A			D458_J3	D458parental								Untested	Somatic	Phase_I	WXS	none			Illumina GAIIx	D458_J3	D458parental	g.chr7:74167590G>A	ENST00000324896.4	+	29	3030				GTF2I_ENST00000416070.1_Intron|GTF2I_ENST00000353920.4_Intron|GTF2I_ENST00000346152.4_Intron	NM_032999.2	NP_127492.1	P78347	GTF2I_HUMAN	general transcription factor IIi
PTCD1	26024	broad.mit.edu	37	7	99036344	99036344	+	5'UTR	SNP	G	G	A			D458_J3	D458parental								Untested	Somatic	Phase_I	WXS	none			Illumina GAIIx	D458_J3	D458parental	g.chr7:99036344G>A	ENST00000292478.4	-	0	195				ATP5J2-PTCD1_ENST00000413834.1_Intron|ATP5J2-PTCD1_ENST00000437572.1_Intron|CPSF4_ENST00000441580.1_5'Flank|PTCD1_ENST00000555673.1_Intron|CPSF4_ENST00000292476.5_5'Flank|CPSF4_ENST00000436336.2_5'Flank|CPSF4_ENST00000451876.1_5'Flank	NM_015545.3	NP_056360.2	O75127	PTCD1_HUMAN	pentatricopeptide repeat domain 1
MOSPD3	64598	broad.mit.edu	37	7	100212438	100212438	+	Intron	SNP	C	C	T			D458_J3	D458parental								Untested	Somatic	Phase_I	WXS	none			Illumina GAIIx	D458_J3	D458parental	g.chr7:100212438C>T	ENST00000393950.2	+	4	793				MOSPD3_ENST00000424091.2_Intron|MOSPD3_ENST00000223054.4_Intron|MOSPD3_ENST00000379527.2_Intron	NM_023948.4	NP_076438.1	O75425	MSPD3_HUMAN	motile sperm domain containing 3
TFR2	7036	broad.mit.edu	37	7	100226800	100226800	+	Intron	SNP	C	C	T			D458_J3	D458parental								Untested	Somatic	Phase_I	WXS	none			Illumina GAIIx	D458_J3	D458parental	g.chr7:100226800C>T	ENST00000462107.1	-	11	1678				TFR2_ENST00000544242.1_Intron|TFR2_ENST00000431692.1_Intron|TFR2_ENST00000223051.3_Intron			Q9UP52	TFR2_HUMAN	transferrin receptor 2
ZAN	7455	broad.mit.edu	37	7	100349919	100349919	+	RNA	SNP	T	T	C			D458_J3	D458parental								Untested	Somatic	Phase_I	WXS	none			Illumina GAIIx	D458_J3	D458parental	g.chr7:100349919T>C	ENST00000348028.3	+	0	2356				ZAN_ENST00000421100.1_RNA|ZAN_ENST00000443370.1_RNA|ZAN_ENST00000546292.1_RNA|ZAN_ENST00000427578.1_RNA|ZAN_ENST00000349350.6_RNA|ZAN_ENST00000449052.1_RNA|ZAN_ENST00000542585.1_RNA|ZAN_ENST00000546213.1_RNA|ZAN_ENST00000538115.1_RNA			Q9Y493	ZAN_HUMAN	zonadhesin (gene/pseudogene)
ZAN	7455	broad.mit.edu	37	7	100349994	100349994	+	RNA	SNP	C	C	A			D458_J3	D458parental								Untested	Somatic	Phase_I	WXS	none			Illumina GAIIx	D458_J3	D458parental	g.chr7:100349994C>A	ENST00000348028.3	+	0	2431				ZAN_ENST00000421100.1_RNA|ZAN_ENST00000443370.1_RNA|ZAN_ENST00000546292.1_RNA|ZAN_ENST00000427578.1_RNA|ZAN_ENST00000349350.6_RNA|ZAN_ENST00000449052.1_RNA|ZAN_ENST00000542585.1_RNA|ZAN_ENST00000546213.1_RNA|ZAN_ENST00000538115.1_RNA			Q9Y493	ZAN_HUMAN	zonadhesin (gene/pseudogene)
SERPINE1	5054	broad.mit.edu	37	7	100780223	100780223	+	Intron	SNP	T	T	G			D458_J3	D458parental								Untested	Somatic	Phase_I	WXS	none			Illumina GAIIx	D458_J3	D458parental	g.chr7:100780223T>G	ENST00000223095.4	+	8	1244				SERPINE1_ENST00000445463.2_Intron	NM_000602.4	NP_000593.1	P05121	PAI1_HUMAN	serpin peptidase inhibitor, clade E (nexin, plasminogen activator inhibitor type 1), member 1
POLR2J2	246721	broad.mit.edu	37	7	102296892	102296892	+	Intron	SNP	G	G	T			D458_J3	D458parental								Untested	Somatic	Phase_I	WXS	none			Illumina GAIIx	D458_J3	D458parental	g.chr7:102296892G>T	ENST00000476151.1	-	4	442				POLR2J2_ENST00000333432.6_Intron|POLR2J2_ENST00000591000.1_Intron|SPDYE2B_ENST00000436228.2_Intron|SPDYE2B_ENST00000507450.1_Intron|SPDYE2B_ENST00000455020.2_Intron			Q9GZM3	RPB1B_HUMAN	polymerase (RNA) II (DNA directed) polypeptide J2
DPY19L2P2	349152	broad.mit.edu	37	7	102920373	102920373	+	RNA	SNP	G	G	T			D458_J3	D458parental								Untested	Somatic	Phase_I	WXS	none			Illumina GAIIx	D458_J3	D458parental	g.chr7:102920373G>T	ENST00000312132.4	-	0	484							Q6ZN68	D19P2_HUMAN	DPY19L2 pseudogene 2
CFTR	1080	broad.mit.edu	37	7	117267903	117267903	+	Intron	SNP	G	G	C			D458_J3	D458parental								Untested	Somatic	Phase_I	WXS	none			Illumina GAIIx	D458_J3	D458parental	g.chr7:117267903G>C	ENST00000003084.6	+	22	3849				AC000111.6_ENST00000456270.1_RNA|CFTR_ENST00000454343.1_Intron	NM_000492.3	NP_000483.3	P13569	CFTR_HUMAN	cystic fibrosis transmembrane conductance regulator (ATP-binding cassette sub-family C, member 7)
TBXAS1	6916	broad.mit.edu	37	7	139565512	139565512	+	Intron	SNP	A	A	G			D458_J3	D458parental								Untested	Somatic	Phase_I	WXS	none			Illumina GAIIx	D458_J3	D458parental	g.chr7:139565512A>G	ENST00000455353.1	+	2	226				TBXAS1_ENST00000458722.1_Intron|TBXAS1_ENST00000416849.2_Intron|TBXAS1_ENST00000539806.1_Intron|TBXAS1_ENST00000448866.1_Intron|TBXAS1_ENST00000414508.2_Intron|TBXAS1_ENST00000411653.1_Intron|TBXAS1_ENST00000336425.5_Intron|TBXAS1_ENST00000462275.1_Intron|TBXAS1_ENST00000436047.2_Intron|TBXAS1_ENST00000263552.6_Intron|TBXAS1_ENST00000425687.1_Intron			P24557	THAS_HUMAN	thromboxane A synthase 1 (platelet)
KMT2C	58508	broad.mit.edu	37	7	151971062	151971062	+	Intron	SNP	T	T	G			D458_J3	D458parental								Untested	Somatic	Phase_I	WXS	none			Illumina GAIIx	D458_J3	D458parental	g.chr7:151971062T>G	ENST00000262189.6	-	7	1068				KMT2C_ENST00000355193.2_Intron	NM_170606.2	NP_733751.2	Q8NEZ4	KMT2C_HUMAN	lysine (K)-specific methyltransferase 2C
Unknown	0	broad.mit.edu	37	8	7623408	7623408	+	IGR	SNP	G	G	C			D458_J3	D458parental								Untested	Somatic	Phase_I	WXS	none			Illumina GAIIx	D458_J3	D458parental	g.chr8:7623408G>C								RP11-1118M6.1 (223436 upstream) : AC084121.16 (12704 downstream)
Unknown	0	broad.mit.edu	37	8	12522009	12522009	+	IGR	SNP	T	T	C			D458_J3	D458parental								Untested	Somatic	Phase_I	WXS	none			Illumina GAIIx	D458_J3	D458parental	g.chr8:12522009T>C								AC068587.1 (28248 upstream) : MIR5692A2 (54626 downstream)
PPAPDC1B	84513	broad.mit.edu	37	8	38125801	38125801	+	Intron	SNP	C	C	T			D458_J3	D458parental								Untested	Somatic	Phase_I	WXS	none			Illumina GAIIx	D458_J3	D458parental	g.chr8:38125801C>T	ENST00000424479.2	-	3	295				PPAPDC1B_ENST00000419686.2_Intron|PPAPDC1B_ENST00000422581.2_Intron|PPAPDC1B_ENST00000531823.1_Intron|PPAPDC1B_ENST00000530588.1_5'Flank|PPAPDC1B_ENST00000529359.1_Intron	NM_001102559.1	NP_001096029.1	Q8NEB5	PPC1B_HUMAN	phosphatidic acid phosphatase type 2 domain containing 1B
SNAI2	6591	broad.mit.edu	37	8	49832335	49832335	+	Intron	SNP	A	A	G			D458_J3	D458parental								Untested	Somatic	Phase_I	WXS	none			Illumina GAIIx	D458_J3	D458parental	g.chr8:49832335A>G	ENST00000396822.1	-	3	983				SNAI2_ENST00000020945.1_Intron			O43623	SNAI2_HUMAN	snail family zinc finger 2
PI15	51050	broad.mit.edu	37	8	75757575	75757575	+	Intron	SNP	T	T	C			D458_J3	D458parental								Untested	Somatic	Phase_I	WXS	none			Illumina GAIIx	D458_J3	D458parental	g.chr8:75757575T>C	ENST00000260113.2	+	5	704				PI15_ENST00000523773.1_Intron|RP11-758M4.4_ENST00000522914.1_RNA|RP11-758M4.4_ENST00000523860.1_RNA|RP11-758M4.4_ENST00000518128.1_RNA	NM_015886.3	NP_056970.1	O43692	PI15_HUMAN	peptidase inhibitor 15
Unknown	0	broad.mit.edu	37	8	89759525	89759525	+	IGR	SNP	T	T	C			D458_J3	D458parental								Untested	Somatic	Phase_I	WXS	none			Illumina GAIIx	D458_J3	D458parental	g.chr8:89759525T>C								RP11-586K2.1 (10162 upstream) : RP11-642C5.1 (61021 downstream)
Unknown	0	broad.mit.edu	37	8	89759543	89759543	+	IGR	SNP	G	G	A			D458_J3	D458parental								Untested	Somatic	Phase_I	WXS	none			Illumina GAIIx	D458_J3	D458parental	g.chr8:89759543G>A								RP11-586K2.1 (10180 upstream) : RP11-642C5.1 (61003 downstream)
Unknown	0	broad.mit.edu	37	8	89759544	89759544	+	IGR	SNP	T	T	A			D458_J3	D458parental								Untested	Somatic	Phase_I	WXS	none			Illumina GAIIx	D458_J3	D458parental	g.chr8:89759544T>A								RP11-586K2.1 (10181 upstream) : RP11-642C5.1 (61002 downstream)
Unknown	0	broad.mit.edu	37	8	90711879	90711879	+	IGR	SNP	A	A	T			D458_J3	D458parental								Untested	Somatic	Phase_I	WXS	none			Illumina GAIIx	D458_J3	D458parental	g.chr8:90711879A>T								RP11-642C5.1 (890742 upstream) : RP11-37B2.1 (17776 downstream)
Unknown	0	broad.mit.edu	37	8	90711904	90711904	+	IGR	SNP	G	G	T			D458_J3	D458parental								Untested	Somatic	Phase_I	WXS	none			Illumina GAIIx	D458_J3	D458parental	g.chr8:90711904G>T								RP11-642C5.1 (890767 upstream) : RP11-37B2.1 (17751 downstream)
Unknown	0	broad.mit.edu	37	8	90711916	90711916	+	IGR	SNP	G	G	A			D458_J3	D458parental								Untested	Somatic	Phase_I	WXS	none			Illumina GAIIx	D458_J3	D458parental	g.chr8:90711916G>A								RP11-642C5.1 (890779 upstream) : RP11-37B2.1 (17739 downstream)
MATN2	4147	broad.mit.edu	37	8	99016070	99016070	+	Intron	SNP	G	G	A			D458_J3	D458parental								Untested	Somatic	Phase_I	WXS	none			Illumina GAIIx	D458_J3	D458parental	g.chr8:99016070G>A	ENST00000520016.1	+	7	1451				MATN2_ENST00000522025.2_Intron|MATN2_ENST00000254898.5_Intron|MATN2_ENST00000524308.1_Intron|MATN2_ENST00000521689.1_Intron			O00339	MATN2_HUMAN	matrilin 2
VPS13B	157680	broad.mit.edu	37	8	100527654	100527654	+	Intron	SNP	C	C	G			D458_J3	D458parental								Untested	Somatic	Phase_I	WXS	none			Illumina GAIIx	D458_J3	D458parental	g.chr8:100527654C>G	ENST00000358544.2	+	29	4819				VPS13B_ENST00000357162.2_Intron|VPS13B_ENST00000395996.1_Intron	NM_017890.4	NP_060360.3	Q7Z7G8	VP13B_HUMAN	vacuolar protein sorting 13 homolog B (yeast)
Unknown	0	broad.mit.edu	37	8	128574552	128574552	+	IGR	SNP	G	G	A			D458_J3	D458parental								Untested	Somatic	Phase_I	WXS	none			Illumina GAIIx	D458_J3	D458parental	g.chr8:128574552G>A								CASC8 (80168 upstream) : CASC11 (124035 downstream)
Unknown	0	broad.mit.edu	37	8	128600662	128600662	+	IGR	SNP	C	C	T			D458_J3	D458parental								Untested	Somatic	Phase_I	WXS	none			Illumina GAIIx	D458_J3	D458parental	g.chr8:128600662C>T								CASC8 (106278 upstream) : CASC11 (97925 downstream)
Unknown	0	broad.mit.edu	37	8	129582596	129582596	+	IGR	SNP	G	G	T			D458_J3	D458parental								Untested	Somatic	Phase_I	WXS	none			Illumina GAIIx	D458_J3	D458parental	g.chr8:129582596G>T								RP11-89M16.1 (142434 upstream) : AC068570.1 (249443 downstream)
Unknown	0	broad.mit.edu	37	8	129586383	129586383	+	IGR	SNP	G	G	A			D458_J3	D458parental								Untested	Somatic	Phase_I	WXS	none			Illumina GAIIx	D458_J3	D458parental	g.chr8:129586383G>A								RP11-89M16.1 (146221 upstream) : AC068570.1 (245656 downstream)
Unknown	0	broad.mit.edu	37	8	129604978	129604978	+	IGR	SNP	T	T	C			D458_J3	D458parental								Untested	Somatic	Phase_I	WXS	none			Illumina GAIIx	D458_J3	D458parental	g.chr8:129604978T>C								RP11-89M16.1 (164816 upstream) : AC068570.1 (227061 downstream)
Unknown	0	broad.mit.edu	37	8	130013429	130013429	+	IGR	SNP	C	C	A			D458_J3	D458parental								Untested	Somatic	Phase_I	WXS	none			Illumina GAIIx	D458_J3	D458parental	g.chr8:130013429C>A								AC068570.1 (181305 upstream) : LINC00977 (215283 downstream)
TG	7038	broad.mit.edu	37	8	134030364	134030364	+	Intron	SNP	G	G	C			D458_J3	D458parental								Untested	Somatic	Phase_I	WXS	none			Illumina GAIIx	D458_J3	D458parental	g.chr8:134030364G>C	ENST00000220616.4	+	38	6822				TG_ENST00000542445.1_Intron|TG_ENST00000519543.1_Intron|TG_ENST00000377869.1_Intron	NM_003235.4	NP_003226.4	P01266	THYG_HUMAN	thyroglobulin
Unknown	0	broad.mit.edu	37	8	144140160	144140160	+	IGR	SNP	T	T	C			D458_J3	D458parental								Untested	Somatic	Phase_I	WXS	none			Illumina GAIIx	D458_J3	D458parental	g.chr8:144140160T>C								C8orf31 (4440 upstream) : RP11-520P18.5 (21713 downstream)
MIR4477B	100616194	broad.mit.edu	37	9	68415636	68415636	+	RNA	SNP	C	C	T			D458_J3	D458parental								Untested	Somatic	Phase_I	WXS	none			Illumina GAIIx	D458_J3	D458parental	g.chr9:68415636C>T	ENST00000581659.1	+	0	81					NR_039688.1|NR_039689.1				microRNA 4477b
Unknown	0	broad.mit.edu	37	9	68428005	68428005	+	IGR	SNP	G	G	T			D458_J3	D458parental								Untested	Somatic	Phase_I	WXS	none			Illumina GAIIx	D458_J3	D458parental	g.chr9:68428005G>T								MIR4477B (12617 upstream) : CR786580.2 (84340 downstream)
Unknown	0	broad.mit.edu	37	9	68429250	68429250	+	IGR	SNP	A	A	G			D458_J3	D458parental								Untested	Somatic	Phase_I	WXS	none			Illumina GAIIx	D458_J3	D458parental	g.chr9:68429250A>G								MIR4477B (13862 upstream) : CR786580.2 (83095 downstream)
Unknown	0	broad.mit.edu	37	9	68429913	68429913	+	IGR	SNP	G	G	A			D458_J3	D458parental								Untested	Somatic	Phase_I	WXS	none			Illumina GAIIx	D458_J3	D458parental	g.chr9:68429913G>A								MIR4477B (14525 upstream) : CR786580.2 (82432 downstream)
Unknown	0	broad.mit.edu	37	9	68429958	68429958	+	IGR	SNP	C	C	T			D458_J3	D458parental								Untested	Somatic	Phase_I	WXS	none			Illumina GAIIx	D458_J3	D458parental	g.chr9:68429958C>T								MIR4477B (14570 upstream) : CR786580.2 (82387 downstream)
Unknown	0	broad.mit.edu	37	9	68430971	68430971	+	IGR	SNP	G	G	C			D458_J3	D458parental								Untested	Somatic	Phase_I	WXS	none			Illumina GAIIx	D458_J3	D458parental	g.chr9:68430971G>C								MIR4477B (15583 upstream) : CR786580.2 (81374 downstream)
Unknown	0	broad.mit.edu	37	9	68431174	68431174	+	IGR	SNP	G	G	A			D458_J3	D458parental								Untested	Somatic	Phase_I	WXS	none			Illumina GAIIx	D458_J3	D458parental	g.chr9:68431174G>A								MIR4477B (15786 upstream) : CR786580.2 (81171 downstream)
Unknown	0	broad.mit.edu	37	9	90744785	90744785	+	IGR	SNP	A	A	T			D458_J3	D458parental								Untested	Somatic	Phase_I	WXS	none			Illumina GAIIx	D458_J3	D458parental	g.chr9:90744785A>T								U6 (131535 upstream) : U3 (244398 downstream)
S1PR3	1903	broad.mit.edu	37	9	91606688	91606688	+	Intron	SNP	C	C	T			D458_J3	D458parental								Untested	Somatic	Phase_I	WXS	none			Illumina GAIIx	D458_J3	D458parental	g.chr9:91606688C>T	ENST00000358157.2	+	1	249				C9orf47_ENST00000375850.3_Missense_Mutation_p.P165S|C9orf47_ENST00000375851.2_Intron|C9orf47_ENST00000334490.5_Intron	NM_005226.3	NP_005217.2	Q99500	S1PR3_HUMAN	sphingosine-1-phosphate receptor 3
SHC3	53358	broad.mit.edu	37	9	91660563	91660563	+	Intron	SNP	A	A	T			D458_J3	D458parental								Untested	Somatic	Phase_I	WXS	none			Illumina GAIIx	D458_J3	D458parental	g.chr9:91660563A>T	ENST00000375835.4	-	9	1508				SHC3_ENST00000375830.1_Intron	NM_016848.5	NP_058544.3	Q92529	SHC3_HUMAN	SHC (Src homology 2 domain containing) transforming protein 3
AUH	549	broad.mit.edu	37	9	94058500	94058500	+	Intron	SNP	G	G	T			D458_J3	D458parental								Untested	Somatic	Phase_I	WXS	none			Illumina GAIIx	D458_J3	D458parental	g.chr9:94058500G>T	ENST00000375731.4	-	6	622				AUH_ENST00000303617.5_Intron|AUH_ENST00000478465.1_5'Flank|AUH_ENST00000422391.2_Intron	NM_001698.2	NP_001689.1	Q13825	AUHM_HUMAN	AU RNA binding protein/enoyl-CoA hydratase
HSD17B3	3293	broad.mit.edu	37	9	99060532	99060532	+	Intron	SNP	C	C	G			D458_J3	D458parental								Untested	Somatic	Phase_I	WXS	none			Illumina GAIIx	D458_J3	D458parental	g.chr9:99060532C>G	ENST00000375263.3	-	2	249				HSD17B3_ENST00000375262.2_Intron	NM_000197.1	NP_000188.1	P37058	DHB3_HUMAN	hydroxysteroid (17-beta) dehydrogenase 3
TRAF1	7185	broad.mit.edu	37	9	123676453	123676453	+	Intron	SNP	G	G	A			D458_J3	D458parental								Untested	Somatic	Phase_I	WXS	none			Illumina GAIIx	D458_J3	D458parental	g.chr9:123676453G>A	ENST00000373887.3	-	4	2740				TRAF1_ENST00000546084.1_Intron|TRAF1_ENST00000540010.1_Intron	NM_005658.4	NP_005649.1	Q13077	TRAF1_HUMAN	TNF receptor-associated factor 1
TSC1	7248	broad.mit.edu	37	9	135772570	135772570	+	Splice_Site	SNP	C	C	A			D458_J3	D458parental								Untested	Somatic	Phase_I	WXS	none			Illumina GAIIx	D458_J3	D458parental	g.chr9:135772570C>A	ENST00000298552.3	-	22	3197		c.e22+1		TSC1_ENST00000545250.1_Splice_Site|TSC1_ENST00000440111.2_Splice_Site	NM_000368.4|NM_001162426.1|NM_001162427.1	NP_000359.1|NP_001155898.1|NP_001155899.1	Q92574	TSC1_HUMAN	tuberous sclerosis 1
EHMT1	79813	broad.mit.edu	37	9	140732900	140732900	+	IGR	SNP	C	C	T			D458_J3	D458parental								Untested	Somatic	Phase_I	WXS	none			Illumina GAIIx	D458_J3	D458parental	g.chr9:140732900C>T	ENST00000460843.1	+	0	5095				MIR602_ENST00000384960.1_RNA	NM_024757.4	NP_079033.4	Q9H9B1	EHMT1_HUMAN	euchromatic histone-lysine N-methyltransferase 1
HSPA14	51182	broad.mit.edu	37	10	14897828	14897828	+	Intron	SNP	A	A	G			D458_J3	D458parental								Untested	Somatic	Phase_I	WXS	none			Illumina GAIIx	D458_J3	D458parental	g.chr10:14897828A>G	ENST00000378372.3	+	10	1129					NM_016299.2	NP_057383.2	Q0VDF9	HSP7E_HUMAN	heat shock 70kDa protein 14
PIP4K2A	5305	broad.mit.edu	37	10	22862435	22862435	+	Intron	SNP	G	G	A			D458_J3	D458parental								Untested	Somatic	Phase_I	WXS	none			Illumina GAIIx	D458_J3	D458parental	g.chr10:22862435G>A	ENST00000376573.4	-	5	721				PIP4K2A_ENST00000545335.1_Intron|PIP4K2A_ENST00000323883.7_Intron|PIP4K2A_ENST00000422321.1_Intron	NM_005028.4	NP_005019.2	P48426	PI42A_HUMAN	phosphatidylinositol-5-phosphate 4-kinase, type II, alpha
C10orf67	256815	broad.mit.edu	37	10	23633741	23633741	+	5'UTR	SNP	A	A	C			D458_J3	D458parental								Untested	Somatic	Phase_I	WXS	none			Illumina GAIIx	D458_J3	D458parental	g.chr10:23633741A>C	ENST00000323327.4	-	0	33				RP11-371A19.2_ENST00000443224.1_RNA	NM_153714.2	NP_714925.2	Q8IYJ2	CJ067_HUMAN	chromosome 10 open reading frame 67
CCDC7	79741	broad.mit.edu	37	10	32800660	32800660	+	Intron	SNP	A	A	C			D458_J3	D458parental								Untested	Somatic	Phase_I	WXS	none			Illumina GAIIx	D458_J3	D458parental	g.chr10:32800660A>C	ENST00000362006.5	+	11	1415				CCDC7_ENST00000277657.6_Intron|CCDC7_ENST00000537047.1_Intron|CCDC7_ENST00000545067.1_3'UTR|CCDC7_ENST00000539197.1_Intron|CCDC7_ENST00000535327.1_Intron	NM_145023.4	NP_659460.3	Q96M83	CCDC7_HUMAN	coiled-coil domain containing 7
CCNY	219771	broad.mit.edu	37	10	35818897	35818897	+	Intron	SNP	C	C	T			D458_J3	D458parental								Untested	Somatic	Phase_I	WXS	none			Illumina GAIIx	D458_J3	D458parental	g.chr10:35818897C>T	ENST00000374704.4	+	6	581				CCNY_ENST00000339497.5_Intron|CCNY_ENST00000374706.1_Intron|CCNY_ENST00000265375.9_Intron|CCNY_ENST00000492478.1_Intron	NM_145012.4	NP_659449.3	Q8ND76	CCNY_HUMAN	cyclin Y
LINC00999	399744	broad.mit.edu	37	10	38734434	38734434	+	3'UTR	SNP	T	T	C			D458_J3	D458parental								Untested	Somatic	Phase_I	WXS	none			Illumina GAIIx	D458_J3	D458parental	g.chr10:38734434T>C	ENST00000423687.1	+	0	755									long intergenic non-protein coding RNA 999
Unknown	0	broad.mit.edu	37	10	42390710	42390710	+	IGR	SNP	A	A	T			D458_J3	D458parental								Untested	Somatic	Phase_I	WXS	none			Illumina GAIIx	D458_J3	D458parental	g.chr10:42390710A>T								None (None upstream) : AL031601.1 (339640 downstream)
Unknown	0	broad.mit.edu	37	10	42390766	42390766	+	IGR	SNP	A	A	T			D458_J3	D458parental								Untested	Somatic	Phase_I	WXS	none			Illumina GAIIx	D458_J3	D458parental	g.chr10:42390766A>T								None (None upstream) : AL031601.1 (339584 downstream)
Unknown	0	broad.mit.edu	37	10	42390949	42390949	+	IGR	SNP	A	A	G			D458_J3	D458parental								Untested	Somatic	Phase_I	WXS	none			Illumina GAIIx	D458_J3	D458parental	g.chr10:42390949A>G								None (None upstream) : AL031601.1 (339401 downstream)
Unknown	0	broad.mit.edu	37	10	42396229	42396229	+	IGR	SNP	T	T	C			D458_J3	D458parental								Untested	Somatic	Phase_I	WXS	none			Illumina GAIIx	D458_J3	D458parental	g.chr10:42396229T>C								None (None upstream) : AL031601.1 (334121 downstream)
Unknown	0	broad.mit.edu	37	10	42396430	42396430	+	IGR	SNP	A	A	G			D458_J3	D458parental								Untested	Somatic	Phase_I	WXS	none			Illumina GAIIx	D458_J3	D458parental	g.chr10:42396430A>G								None (None upstream) : AL031601.1 (333920 downstream)
Unknown	0	broad.mit.edu	37	10	42772407	42772407	+	IGR	SNP	G	G	A			D458_J3	D458parental								Untested	Somatic	Phase_I	WXS	none			Illumina GAIIx	D458_J3	D458parental	g.chr10:42772407G>A								AL031601.1 (41984 upstream) : RP11-313J2.1 (54906 downstream)
ZNF33B	7582	broad.mit.edu	37	10	43078623	43078623	+	RNA	SNP	G	G	T			D458_J3	D458parental								Untested	Somatic	Phase_I	WXS	none			Illumina GAIIx	D458_J3	D458parental	g.chr10:43078623G>T	ENST00000486187.1	-	0	411							Q06732	ZN33B_HUMAN	zinc finger protein 33B
AGAP6	414189	broad.mit.edu	37	10	51754222	51754222	+	Intron	SNP	T	T	C			D458_J3	D458parental								Untested	Somatic	Phase_I	WXS	none			Illumina GAIIx	D458_J3	D458parental	g.chr10:51754222T>C	ENST00000374056.4	+	3	725				AGAP6_ENST00000412531.3_Intron			Q5VW22	AGAP6_HUMAN	ArfGAP with GTPase domain, ankyrin repeat and PH domain 6
ASAH2	56624	broad.mit.edu	37	10	51994042	51994042	+	Intron	SNP	T	T	C			D458_J3	D458parental								Untested	Somatic	Phase_I	WXS	none			Illumina GAIIx	D458_J3	D458parental	g.chr10:51994042T>C	ENST00000395526.4	-	5	815				ASAH2_ENST00000443575.1_Intron|ASAH2_ENST00000447815.1_Intron|ASAH2_ENST00000329428.6_Intron	NM_019893.2	NP_063946.2	Q9NR71	ASAH2_HUMAN	N-acylsphingosine amidohydrolase (non-lysosomal ceramidase) 2
C10orf35	219738	broad.mit.edu	37	10	71391621	71391621	+	Intron	SNP	G	G	A			D458_J3	D458parental								Untested	Somatic	Phase_I	WXS	none			Illumina GAIIx	D458_J3	D458parental	g.chr10:71391621G>A	ENST00000373279.4	+	3	255				C10orf35_ENST00000491890.1_Intron	NM_145306.2	NP_660349.1	Q96D05	CJ035_HUMAN	chromosome 10 open reading frame 35
POLR3A	11128	broad.mit.edu	37	10	79770061	79770061	+	Intron	SNP	A	A	G			D458_J3	D458parental								Untested	Somatic	Phase_I	WXS	none			Illumina GAIIx	D458_J3	D458parental	g.chr10:79770061A>G	ENST00000372371.3	-	12	1780				POLR3A_ENST00000484760.1_5'Flank	NM_007055.3	NP_008986.2	O14802	RPC1_HUMAN	polymerase (RNA) III (DNA directed) polypeptide A, 155kDa
POLR3A	11128	broad.mit.edu	37	10	79770062	79770062	+	Intron	SNP	G	G	A			D458_J3	D458parental								Untested	Somatic	Phase_I	WXS	none			Illumina GAIIx	D458_J3	D458parental	g.chr10:79770062G>A	ENST00000372371.3	-	12	1780				POLR3A_ENST00000484760.1_5'Flank	NM_007055.3	NP_008986.2	O14802	RPC1_HUMAN	polymerase (RNA) III (DNA directed) polypeptide A, 155kDa
HTR7	3363	broad.mit.edu	37	10	92502316	92502316	+	Intron	SNP	A	A	G			D458_J3	D458parental								Untested	Somatic	Phase_I	WXS	none			Illumina GAIIx	D458_J3	D458parental	g.chr10:92502316A>G	ENST00000336152.3	-	4	1420				HTR7_ENST00000371719.2_Intron|HTR7_ENST00000277874.6_Intron|HTR7_ENST00000371721.3_Intron	NM_019859.3	NP_062873.1	P34969	5HT7R_HUMAN	5-hydroxytryptamine (serotonin) receptor 7, adenylate cyclase-coupled
MYOF	26509	broad.mit.edu	37	10	95107575	95107575	+	Intron	SNP	C	C	G			D458_J3	D458parental								Untested	Somatic	Phase_I	WXS	none			Illumina GAIIx	D458_J3	D458parental	g.chr10:95107575C>G	ENST00000359263.4	-	37	4083				MYOF_ENST00000371502.4_Intron|MYOF_ENST00000358334.5_Intron|MYOF_ENST00000371501.4_Intron	NM_013451.3	NP_038479.1	Q9NZM1	MYOF_HUMAN	myoferlin
ADAM8	101	broad.mit.edu	37	10	135084663	135084663	+	Intron	SNP	G	G	T			D458_J3	D458parental								Untested	Somatic	Phase_I	WXS	none			Illumina GAIIx	D458_J3	D458parental	g.chr10:135084663G>T	ENST00000445355.3	-	13	1425				ADAM8_ENST00000485491.2_Intron|ADAM8_ENST00000415217.3_Intron|ADAM8_ENST00000559180.1_5'Flank	NM_001109.4	NP_001100.3	P78325	ADAM8_HUMAN	ADAM metallopeptidase domain 8
FRG2B	441581	broad.mit.edu	37	10	135440026	135440026	+	Intron	SNP	C	C	T			D458_J3	D458parental								Untested	Somatic	Phase_I	WXS	none			Illumina GAIIx	D458_J3	D458parental	g.chr10:135440026C>T	ENST00000425520.1	-	1	231				FRG2B_ENST00000443774.1_Intron	NM_001080998.1	NP_001074467.1	Q96QU4	FRG2B_HUMAN	FSHD region gene 2 family, member B
Unknown	0	broad.mit.edu	37	10	135454962	135454962	+	IGR	SNP	C	C	T			D458_J3	D458parental								Untested	Somatic	Phase_I	WXS	none			Illumina GAIIx	D458_J3	D458parental	g.chr10:135454962C>T								FRG2B (14663 upstream) : AL845259.1 (18121 downstream)
CD81	975	broad.mit.edu	37	11	2416591	2416591	+	Intron	SNP	T	T	G			D458_J3	D458parental								Untested	Somatic	Phase_I	WXS	none			Illumina GAIIx	D458_J3	D458parental	g.chr11:2416591T>G	ENST00000263645.5	+	5	610				CD81_ENST00000492627.1_Intron|CD81_ENST00000526072.1_Intron|CD81_ENST00000524805.1_Intron|CD81_ENST00000381036.3_Intron|CD81_ENST00000481687.1_Intron	NM_004356.3	NP_004347.1	P60033	CD81_HUMAN	CD81 molecule
KCNQ1	3784	broad.mit.edu	37	11	2482660	2482660	+	Intron	SNP	T	T	G			D458_J3	D458parental								Untested	Somatic	Phase_I	WXS	none			Illumina GAIIx	D458_J3	D458parental	g.chr11:2482660T>G	ENST00000155840.5	+	1	494				KCNQ1_ENST00000335475.5_5'Flank	NM_000218.2	NP_000209.2	P51787	KCNQ1_HUMAN	potassium voltage-gated channel, KQT-like subfamily, member 1
Unknown	0	broad.mit.edu	37	11	5955927	5955927	+	IGR	SNP	C	C	G			D458_J3	D458parental								Untested	Somatic	Phase_I	WXS	none			Illumina GAIIx	D458_J3	D458parental	g.chr11:5955927C>G								OR52E4 (49400 upstream) : AC025016.1 (4053 downstream)
Unknown	0	broad.mit.edu	37	11	5955933	5955933	+	IGR	SNP	G	G	A			D458_J3	D458parental								Untested	Somatic	Phase_I	WXS	none			Illumina GAIIx	D458_J3	D458parental	g.chr11:5955933G>A								OR52E4 (49406 upstream) : AC025016.1 (4047 downstream)
MRVI1	10335	broad.mit.edu	37	11	10709424	10709424	+	Intron	SNP	G	G	T			D458_J3	D458parental								Untested	Somatic	Phase_I	WXS	none			Illumina GAIIx	D458_J3	D458parental	g.chr11:10709424G>T	ENST00000423302.2	-	1	217				MRVI1_ENST00000558540.1_Intron|MRVI1_ENST00000547195.1_Intron|MRVI1_ENST00000541483.1_Intron|MRVI1_ENST00000527509.2_Intron|MRVI1_ENST00000532037.1_Intron	NM_001206880.1|NM_130385.3	NP_001193809.1|NP_569056.4	Q9Y6F6	MRVI1_HUMAN	murine retrovirus integration site 1 homolog
LDHA	3939	broad.mit.edu	37	11	18418155	18418155	+	5'UTR	SNP	A	A	G			D458_J3	D458parental								Untested	Somatic	Phase_I	WXS	none			Illumina GAIIx	D458_J3	D458parental	g.chr11:18418155A>G	ENST00000379412.5	+	0	331				LDHA_ENST00000430553.2_Intron|LDHA_ENST00000542179.1_5'UTR|LDHA_ENST00000396222.2_Intron|LDHA_ENST00000422447.3_Intron|LDHA_ENST00000227157.4_Intron|LDHA_ENST00000540430.1_Missense_Mutation_p.K21E			P00338	LDHA_HUMAN	lactate dehydrogenase A
CRY2	1408	broad.mit.edu	37	11	45891878	45891878	+	Intron	SNP	C	C	T			D458_J3	D458parental								Untested	Somatic	Phase_I	WXS	none			Illumina GAIIx	D458_J3	D458parental	g.chr11:45891878C>T	ENST00000443527.2	+	9	1431				CRY2_ENST00000417225.2_Intron	NM_021117.3	NP_066940.2	Q49AN0	CRY2_HUMAN	cryptochrome circadian clock 2
Unknown	0	broad.mit.edu	37	11	49104634	49104634	+	IGR	SNP	G	G	A			D458_J3	D458parental								Untested	Somatic	Phase_I	WXS	none			Illumina GAIIx	D458_J3	D458parental	g.chr11:49104634G>A								TRIM64C (23970 upstream) : FOLH1 (63552 downstream)
FOLH1	2346	broad.mit.edu	37	11	49175368	49175368	+	Intron	SNP	C	C	T			D458_J3	D458parental								Untested	Somatic	Phase_I	WXS	none			Illumina GAIIx	D458_J3	D458parental	g.chr11:49175368C>T	ENST00000256999.2	-	17	2231				FOLH1_ENST00000343844.4_Intron|FOLH1_ENST00000533034.1_Intron|FOLH1_ENST00000340334.7_Intron|FOLH1_ENST00000356696.3_Intron	NM_004476.1	NP_004467.1	Q04609	FOLH1_HUMAN	folate hydrolase (prostate-specific membrane antigen) 1
CPSF7	79869	broad.mit.edu	37	11	61188089	61188089	+	Intron	SNP	A	A	C			D458_J3	D458parental								Untested	Somatic	Phase_I	WXS	none			Illumina GAIIx	D458_J3	D458parental	g.chr11:61188089A>C	ENST00000394888.4	-	4	446				CPSF7_ENST00000340437.4_Intron|CPSF7_ENST00000448745.1_Intron|CPSF7_ENST00000541963.1_Intron|CPSF7_ENST00000439958.3_Intron	NM_001136040.2	NP_001129512.1	Q8N684	CPSF7_HUMAN	cleavage and polyadenylation specific factor 7, 59kDa
MYRF	745	broad.mit.edu	37	11	61551927	61551927	+	Intron	SNP	A	A	C			D458_J3	D458parental								Untested	Somatic	Phase_I	WXS	none			Illumina GAIIx	D458_J3	D458parental	g.chr11:61551927A>C	ENST00000278836.5	+	25	3396				MYRF_ENST00000265460.5_Intron|MYRF_ENST00000389602.4_Intron|TMEM258_ENST00000535042.1_Intron	NM_001127392.1	NP_001120864.1	Q9Y2G1	MRF_HUMAN	myelin regulatory factor
EHBP1L1	254102	broad.mit.edu	37	11	65353087	65353087	+	Intron	SNP	T	T	C			D458_J3	D458parental								Untested	Somatic	Phase_I	WXS	none			Illumina GAIIx	D458_J3	D458parental	g.chr11:65353087T>C	ENST00000309295.4	+	12	4198					NM_001099409.1	NP_001092879.1	Q8N3D4	EH1L1_HUMAN	EH domain binding protein 1-like 1
CAPN5	726	broad.mit.edu	37	11	76798926	76798926	+	Intron	SNP	G	G	T			D458_J3	D458parental								Untested	Somatic	Phase_I	WXS	none			Illumina GAIIx	D458_J3	D458parental	g.chr11:76798926G>T	ENST00000278559.3	+	2	354				CAPN5_ENST00000456580.2_Intron|CAPN5_ENST00000529629.1_Intron|CAPN5_ENST00000531028.1_Intron	NM_004055.4	NP_004046.2	O15484	CAN5_HUMAN	calpain 5
Unknown	0	broad.mit.edu	37	11	82843308	82843308	+	IGR	SNP	T	T	A			D458_J3	D458parental								Untested	Somatic	Phase_I	WXS	none			Illumina GAIIx	D458_J3	D458parental	g.chr11:82843308T>A								RP11-113K21.4 (35070 upstream) : PCF11 (24721 downstream)
CCDC67	159989	broad.mit.edu	37	11	93170919	93170919	+	3'UTR	SNP	A	A	C			D458_J3	D458parental								Untested	Somatic	Phase_I	WXS	none			Illumina GAIIx	D458_J3	D458parental	g.chr11:93170919A>C	ENST00000298050.3	+	0	1949				CCDC67_ENST00000525646.1_3'UTR	NM_181645.3	NP_857596.2	Q05D60	DEUP1_HUMAN	coiled-coil domain containing 67
CEP164	22897	broad.mit.edu	37	11	117265557	117265557	+	Intron	SNP	T	T	G			D458_J3	D458parental								Untested	Somatic	Phase_I	WXS	none			Illumina GAIIx	D458_J3	D458parental	g.chr11:117265557T>G	ENST00000278935.3	+	22	2907				CEP164_ENST00000533706.1_Intron	NM_001271933.1|NM_014956.4	NP_001258862.1|NP_055771.4	Q9UPV0	CE164_HUMAN	centrosomal protein 164kDa
Unknown	0	broad.mit.edu	37	11	124820206	124820206	+	IGR	SNP	C	C	A			D458_J3	D458parental								Untested	Somatic	Phase_I	WXS	none			Illumina GAIIx	D458_J3	D458parental	g.chr11:124820206C>A								HEPACAM (13898 upstream) : CCDC15 (3810 downstream)
ST3GAL4	6484	broad.mit.edu	37	11	126283271	126283271	+	Intron	SNP	T	T	A			D458_J3	D458parental								Untested	Somatic	Phase_I	WXS	none			Illumina GAIIx	D458_J3	D458parental	g.chr11:126283271T>A	ENST00000526727.1	+	9	1145				ST3GAL4_ENST00000532243.1_Intron|ST3GAL4_ENST00000356132.4_Intron|ST3GAL4_ENST00000227495.6_Intron|ST3GAL4_ENST00000449406.2_Intron|ST3GAL4_ENST00000534457.1_Intron|ST3GAL4_ENST00000444328.2_Intron|ST3GAL4_ENST00000392669.2_Intron|ST3GAL4_ENST00000530591.1_Intron|ST3GAL4_ENST00000534083.1_Intron			Q11206	SIA4C_HUMAN	ST3 beta-galactoside alpha-2,3-sialyltransferase 4
JAM3	83700	broad.mit.edu	37	11	133993913	133993913	+	Intron	SNP	C	C	T			D458_J3	D458parental								Untested	Somatic	Phase_I	WXS	none			Illumina GAIIx	D458_J3	D458parental	g.chr11:133993913C>T	ENST00000299106.4	+	2	235				JAM3_ENST00000441717.3_Intron|JAM3_ENST00000529443.2_Intron			Q9BX67	JAM3_HUMAN	junctional adhesion molecule 3
PRMT8	56341	broad.mit.edu	37	12	3600763	3600763	+	5'UTR	SNP	T	T	A			D458_J3	D458parental								Untested	Somatic	Phase_I	WXS	none			Illumina GAIIx	D458_J3	D458parental	g.chr12:3600763T>A	ENST00000382622.3	+	0	362				PRMT8_ENST00000452611.2_Intron	NM_019854.4	NP_062828.3	Q9NR22	ANM8_HUMAN	protein arginine methyltransferase 8
DYRK4	8798	broad.mit.edu	37	12	4716598	4716598	+	Intron	SNP	A	A	C			D458_J3	D458parental								Untested	Somatic	Phase_I	WXS	none			Illumina GAIIx	D458_J3	D458parental	g.chr12:4716598A>C	ENST00000540757.2	+	10	1175				DYRK4_ENST00000010132.5_Intron|DYRK4_ENST00000545342.1_Intron|DYRK4_ENST00000543431.1_Intron|RP11-500M8.7_ENST00000536588.1_Intron	NM_001282285.1|NM_001282286.1|NM_003845.1	NP_001269214.1|NP_001269215.1|NP_003836.1	Q9NR20	DYRK4_HUMAN	dual-specificity tyrosine-(Y)-phosphorylation regulated kinase 4
AICDA	57379	broad.mit.edu	37	12	8757081	8757081	+	Intron	SNP	G	G	T			D458_J3	D458parental								Untested	Somatic	Phase_I	WXS	none			Illumina GAIIx	D458_J3	D458parental	g.chr12:8757081G>T	ENST00000229335.6	-	5	647				AICDA_ENST00000537228.1_Intron	NM_020661.2	NP_065712.1	Q9GZX7	AICDA_HUMAN	activation-induced cytidine deaminase
EIF2S3L	0	broad.mit.edu	37	12	10658390	10658390	+	5'Flank	SNP	G	G	A			D458_J3	D458parental								Untested	Somatic	Phase_I	WXS	none			Illumina GAIIx	D458_J3	D458parental	g.chr12:10658390G>A	ENST00000538173.1	+	0	0				EIF2S3L_ENST00000322446.3_5'UTR			Q2VIR3	IF2GL_HUMAN
TAS2R31	259290	broad.mit.edu	37	12	11182998	11182998	+	3'UTR	SNP	C	C	T			D458_J3	D458parental								Untested	Somatic	Phase_I	WXS	none			Illumina GAIIx	D458_J3	D458parental	g.chr12:11182998C>T	ENST00000390675.2	-	0	1008				PRR4_ENST00000536668.1_Intron|TAS2R14_ENST00000381852.4_Intron	NM_176885.2	NP_795366.2	P59538	T2R31_HUMAN	taste receptor, type 2, member 31
TAS2R31	259290	broad.mit.edu	37	12	11182999	11182999	+	3'UTR	SNP	A	A	C			D458_J3	D458parental								Untested	Somatic	Phase_I	WXS	none			Illumina GAIIx	D458_J3	D458parental	g.chr12:11182999A>C	ENST00000390675.2	-	0	1007				PRR4_ENST00000536668.1_Intron|TAS2R14_ENST00000381852.4_Intron	NM_176885.2	NP_795366.2	P59538	T2R31_HUMAN	taste receptor, type 2, member 31
PLEKHA5	54477	broad.mit.edu	37	12	19475335	19475335	+	Intron	SNP	T	T	C			D458_J3	D458parental								Untested	Somatic	Phase_I	WXS	none			Illumina GAIIx	D458_J3	D458parental	g.chr12:19475335T>C	ENST00000299275.6	+	14	1995				PLEKHA5_ENST00000359180.3_Intron|PLEKHA5_ENST00000317589.4_Intron|PLEKHA5_ENST00000429027.2_Intron|PLEKHA5_ENST00000355397.3_Intron|PLEKHA5_ENST00000538714.1_Intron|PLEKHA5_ENST00000424268.1_Intron|PLEKHA5_ENST00000543806.1_Intron|PLEKHA5_ENST00000539256.1_Intron	NM_019012.5	NP_061885.2	Q9HAU0	PKHA5_HUMAN	pleckstrin homology domain containing, family A member 5
SLCO1B7	338821	broad.mit.edu	37	12	21199986	21199986	+	Splice_Site	SNP	G	G	C			D458_J3	D458parental								Untested	Somatic	Phase_I	WXS	none			Illumina GAIIx	D458_J3	D458parental	g.chr12:21199986G>C	ENST00000421593.2	+	7	829		c.e7-1		SLCO1B3_ENST00000553473.1_Intron|LST3_ENST00000540229.1_Intron|SLCO1B7_ENST00000554957.1_Splice_Site|LST3_ENST00000381541.3_Splice_Site	NM_001009562.4	NP_001009562.3	G3V0H7	SO1B7_HUMAN	solute carrier organic anion transporter family, member 1B7 (non-functional)
PLXNC1	10154	broad.mit.edu	37	12	94691303	94691303	+	Intron	SNP	C	C	T			D458_J3	D458parental								Untested	Somatic	Phase_I	WXS	none			Illumina GAIIx	D458_J3	D458parental	g.chr12:94691303C>T	ENST00000258526.4	+	26	4323				PLXNC1_ENST00000547057.1_Intron|PLXNC1_ENST00000545312.1_Intron	NM_005761.2	NP_005752.1	O60486	PLXC1_HUMAN	plexin C1
SART3	9733	broad.mit.edu	37	12	108943074	108943074	+	Intron	SNP	A	A	C			D458_J3	D458parental								Untested	Somatic	Phase_I	WXS	none			Illumina GAIIx	D458_J3	D458parental	g.chr12:108943074A>C	ENST00000228284.3	-	2	547				SART3_ENST00000552221.1_Intron|SART3_ENST00000431469.2_Intron	NM_014706.3	NP_055521.1	Q15020	SART3_HUMAN	squamous cell carcinoma antigen recognized by T cells 3
GALNT9	50614	broad.mit.edu	37	12	132824301	132824301	+	Intron	SNP	T	T	C			D458_J3	D458parental								Untested	Somatic	Phase_I	WXS	none			Illumina GAIIx	D458_J3	D458parental	g.chr12:132824301T>C	ENST00000328957.8	-	6	1077				GALNT9_ENST00000535228.1_Intron	NM_001122636.1	NP_001116108.1	Q9HCQ5	GALT9_HUMAN	polypeptide N-acetylgalactosaminyltransferase 9
Unknown	0	broad.mit.edu	37	13	19989405	19989405	+	IGR	SNP	C	C	T			D458_J3	D458parental								Untested	Somatic	Phase_I	WXS	none			Illumina GAIIx	D458_J3	D458parental	g.chr13:19989405C>T								RP11-385E5.5 (5736 upstream) : TPTE2 (7611 downstream)
Unknown	0	broad.mit.edu	37	13	19989406	19989406	+	IGR	SNP	C	C	A			D458_J3	D458parental								Untested	Somatic	Phase_I	WXS	none			Illumina GAIIx	D458_J3	D458parental	g.chr13:19989406C>A								RP11-385E5.5 (5737 upstream) : TPTE2 (7610 downstream)
CRYL1	51084	broad.mit.edu	37	13	21013672	21013672	+	Intron	SNP	A	A	G			D458_J3	D458parental								Untested	Somatic	Phase_I	WXS	none			Illumina GAIIx	D458_J3	D458parental	g.chr13:21013672A>G	ENST00000298248.7	-	4	501				CRYL1_ENST00000480748.1_Intron|CRYL1_ENST00000382812.1_Intron	NM_015974.2	NP_057058.2	Q9Y2S2	CRYL1_HUMAN	crystallin, lambda 1
PARP4	143	broad.mit.edu	37	13	25043329	25043329	+	Intron	SNP	C	C	T			D458_J3	D458parental								Untested	Somatic	Phase_I	WXS	none			Illumina GAIIx	D458_J3	D458parental	g.chr13:25043329C>T	ENST00000381989.3	-	17	2152					NM_006437.3	NP_006428.2	Q9UKK3	PARP4_HUMAN	poly (ADP-ribose) polymerase family, member 4
BRCA2	675	broad.mit.edu	37	13	32920937	32920937	+	Intron	SNP	A	A	G			D458_J3	D458parental								Untested	Somatic	Phase_I	WXS	none			Illumina GAIIx	D458_J3	D458parental	g.chr13:32920937A>G	ENST00000380152.3	+	13	7170				BRCA2_ENST00000544455.1_Intron			P51587	BRCA2_HUMAN	breast cancer 2, early onset
KIAA0226L	80183	broad.mit.edu	37	13	46923599	46923599	+	Intron	SNP	A	A	C			D458_J3	D458parental								Untested	Somatic	Phase_I	WXS	none			Illumina GAIIx	D458_J3	D458parental	g.chr13:46923599A>C	ENST00000429979.1	-	12	2174				KIAA0226L_ENST00000378797.2_Intron|KIAA0226L_ENST00000534925.1_Intron|KIAA0226L_ENST00000322896.6_Intron|KIAA0226L_ENST00000378781.3_Intron|KIAA0226L_ENST00000389908.3_Intron|KIAA0226L_ENST00000378787.3_Intron|KIAA0226L_ENST00000378784.4_Intron|KIAA0226L_ENST00000409879.2_Intron	NM_025113.2	NP_079389.2	Q9H714	K226L_HUMAN	KIAA0226-like
Unknown	0	broad.mit.edu	37	13	50466990	50466990	+	IGR	SNP	T	T	C			D458_J3	D458parental								Untested	Somatic	Phase_I	WXS	none			Illumina GAIIx	D458_J3	D458parental	g.chr13:50466990T>C								RNY4P30 (3126 upstream) : RNY4P9 (15779 downstream)
Unknown	0	broad.mit.edu	37	13	103392333	103392333	+	IGR	SNP	T	T	C			D458_J3	D458parental								Untested	Somatic	Phase_I	WXS	none			Illumina GAIIx	D458_J3	D458parental	g.chr13:103392333T>C								CCDC168 (3174 upstream) : LINC00283 (3006 downstream)
TUBGCP3	10426	broad.mit.edu	37	13	113158861	113158861	+	Intron	SNP	C	C	T			D458_J3	D458parental								Untested	Somatic	Phase_I	WXS	none			Illumina GAIIx	D458_J3	D458parental	g.chr13:113158861C>T	ENST00000261965.3	-	18	2362				TUBGCP3_ENST00000375669.3_Intron	NM_006322.4	NP_006313.1	Q96CW5	GCP3_HUMAN	tubulin, gamma complex associated protein 3
NDRG2	57447	broad.mit.edu	37	14	21488239	21488239	+	Intron	SNP	G	G	C			D458_J3	D458parental								Untested	Somatic	Phase_I	WXS	none			Illumina GAIIx	D458_J3	D458parental	g.chr14:21488239G>C	ENST00000556147.1	-	9	1496				NDRG2_ENST00000554277.1_Intron|NDRG2_ENST00000397847.2_Intron|NDRG2_ENST00000298687.5_Intron|NDRG2_ENST00000397858.1_Intron|NDRG2_ENST00000360463.3_Intron|NDRG2_ENST00000397855.3_Intron|NDRG2_ENST00000397844.2_Intron|NDRG2_ENST00000554104.1_Intron|NDRG2_ENST00000554143.1_Intron|NDRG2_ENST00000397853.3_Intron|NDRG2_ENST00000403829.3_Intron|NDRG2_ENST00000397851.2_Intron|NDRG2_ENST00000350792.3_Int…			Q9UN36	NDRG2_HUMAN	NDRG family member 2
TRAJ53	28702	broad.mit.edu	37	14	22951264	22951264	+	RNA	SNP	C	C	G			D458_J3	D458parental								Untested	Somatic	Phase_I	WXS	none			Illumina GAIIx	D458_J3	D458parental	g.chr14:22951264C>G	ENST00000390485.1	+	0	0				TRAJ56_ENST00000390483.1_RNA|TRAJ54_ENST00000390484.1_RNA|AE000661.37_ENST00000514473.2_RNA|AE000661.37_ENST00000556777.1_RNA					T cell receptor alpha joining 53
RP11-280K24.1	0	broad.mit.edu	37	14	52230535	52230535	+	lincRNA	SNP	G	G	C			D458_J3	D458parental								Untested	Somatic	Phase_I	WXS	none			Illumina GAIIx	D458_J3	D458parental	g.chr14:52230535G>C	ENST00000557308.1	+	0	896				RP11-280K24.4_ENST00000553312.1_RNA
RP11-280K24.1	0	broad.mit.edu	37	14	52230537	52230537	+	lincRNA	SNP	T	T	C			D458_J3	D458parental								Untested	Somatic	Phase_I	WXS	none			Illumina GAIIx	D458_J3	D458parental	g.chr14:52230537T>C	ENST00000557308.1	+	0	896				RP11-280K24.4_ENST00000553312.1_RNA
Unknown	0	broad.mit.edu	37	14	57219683	57219683	+	IGR	SNP	G	G	A			D458_J3	D458parental								Untested	Somatic	Phase_I	WXS	none			Illumina GAIIx	D458_J3	D458parental	g.chr14:57219683G>A								RP11-1085N6.3 (22430 upstream) : RP11-1085N6.4 (6413 downstream)
Unknown	0	broad.mit.edu	37	14	57242247	57242247	+	IGR	SNP	A	A	T			D458_J3	D458parental								Untested	Somatic	Phase_I	WXS	none			Illumina GAIIx	D458_J3	D458parental	g.chr14:57242247A>T								RP11-1085N6.4 (9772 upstream) : RP11-1085N6.6 (24375 downstream)
OTX2-AS1	100309464	broad.mit.edu	37	14	57303641	57303641	+	RNA	SNP	G	G	A			D458_J3	D458parental								Untested	Somatic	Phase_I	WXS	none			Illumina GAIIx	D458_J3	D458parental	g.chr14:57303641G>A	ENST00000534909.2	+	0	287				OTX2-AS1_ENST00000554428.1_RNA|OTX2-AS1_ENST00000554725.1_RNA|OTX2-AS1_ENST00000554358.1_RNA	NR_029385.1				OTX2 antisense RNA 1 (head to head)
OTX2-AS1	100309464	broad.mit.edu	37	14	57340580	57340580	+	RNA	SNP	T	T	C			D458_J3	D458parental								Untested	Somatic	Phase_I	WXS	none			Illumina GAIIx	D458_J3	D458parental	g.chr14:57340580T>C	ENST00000534909.2	+	0	287				OTX2-AS1_ENST00000554428.1_RNA|OTX2-AS1_ENST00000554725.1_RNA|OTX2-AS1_ENST00000554358.1_RNA	NR_029385.1				OTX2 antisense RNA 1 (head to head)
ZFYVE26	23503	broad.mit.edu	37	14	68265697	68265697	+	Intron	SNP	T	T	G			D458_J3	D458parental								Untested	Somatic	Phase_I	WXS	none			Illumina GAIIx	D458_J3	D458parental	g.chr14:68265697T>G	ENST00000347230.4	-	11	1778				ZFYVE26_ENST00000555452.1_Intron	NM_015346.3	NP_056161.2	Q68DK2	ZFY26_HUMAN	zinc finger, FYVE domain containing 26
TMEM63C	57156	broad.mit.edu	37	14	77685790	77685790	+	Intron	SNP	G	G	A			D458_J3	D458parental								Untested	Somatic	Phase_I	WXS	none			Illumina GAIIx	D458_J3	D458parental	g.chr14:77685790G>A	ENST00000298351.4	+	4	294				RP11-463C8.4_ENST00000557752.1_Intron	NM_020431.2	NP_065164.2	Q9P1W3	CSC1_HUMAN	transmembrane protein 63C
TRIP11	9321	broad.mit.edu	37	14	92493273	92493273	+	Intron	SNP	C	C	T			D458_J3	D458parental								Untested	Somatic	Phase_I	WXS	none			Illumina GAIIx	D458_J3	D458parental	g.chr14:92493273C>T	ENST00000267622.4	-	3	575					NM_004239.3	NP_004230.2	Q15643	TRIPB_HUMAN	thyroid hormone receptor interactor 11
HERC2P3	283755	broad.mit.edu	37	15	20663293	20663293	+	RNA	SNP	A	A	G			D458_J3	D458parental								Untested	Somatic	Phase_I	WXS	none			Illumina GAIIx	D458_J3	D458parental	g.chr15:20663293A>G	ENST00000428453.1	-	0	1089							Q9BVR0	HRC23_HUMAN	hect domain and RLD 2 pseudogene 3
Unknown	0	broad.mit.edu	37	15	28878914	28878914	+	IGR	SNP	C	C	T			D458_J3	D458parental								Untested	Somatic	Phase_I	WXS	none			Illumina GAIIx	D458_J3	D458parental	g.chr15:28878914C>T								GOLGA8G (100771 upstream) : HERC2P9 (20673 downstream)
CHRFAM7A	89832	broad.mit.edu	37	15	30675629	30675629	+	Intron	SNP	G	G	A			D458_J3	D458parental								Untested	Somatic	Phase_I	WXS	none			Illumina GAIIx	D458_J3	D458parental	g.chr15:30675629G>A	ENST00000299847.2	-	3	423				U8_ENST00000459285.1_RNA|CHRFAM7A_ENST00000401522.3_Intron|CHRFAM7A_ENST00000567722.1_Intron|CHRFAM7A_ENST00000397827.3_Intron	NM_139320.1	NP_647536.1	Q494W8	CRFM7_HUMAN	CHRNA7 (cholinergic receptor, nicotinic, alpha 7, exons 5-10) and FAM7A (family with sequence similarity 7A, exons A-E) fusion
C15orf41	84529	broad.mit.edu	37	15	37100426	37100426	+	Intron	SNP	A	A	C			D458_J3	D458parental								Untested	Somatic	Phase_I	WXS	none			Illumina GAIIx	D458_J3	D458parental	g.chr15:37100426A>C	ENST00000566621.1	+	11	966				C15orf41_ENST00000338183.4_Intron|C15orf41_ENST00000562489.1_Intron|CSNK1A1P1_ENST00000430593.3_RNA|C15orf41_ENST00000567389.1_Intron|C15orf41_ENST00000562877.1_Intron|C15orf41_ENST00000565792.1_Intron|C15orf41_ENST00000569302.1_Intron|C15orf41_ENST00000563167.1_Intron|C15orf41_ENST00000437989.2_Intron	NM_001130010.1	NP_001123482.1	Q9Y2V0	CO041_HUMAN	chromosome 15 open reading frame 41
MAN2C1	4123	broad.mit.edu	37	15	75651556	75651556	+	Intron	SNP	A	A	C			D458_J3	D458parental								Untested	Somatic	Phase_I	WXS	none			Illumina GAIIx	D458_J3	D458parental	g.chr15:75651556A>C	ENST00000267978.5	-	18	2093				MAN2C1_ENST00000565683.1_Intron|MAN2C1_ENST00000569482.1_Intron|MAN2C1_ENST00000563622.1_Intron	NM_006715.3	NP_006706.2	Q9NTJ4	MA2C1_HUMAN	mannosidase, alpha, class 2C, member 1
Unknown	0	broad.mit.edu	37	15	82620307	82620307	+	IGR	SNP	G	G	T			D458_J3	D458parental								Untested	Somatic	Phase_I	WXS	none			Illumina GAIIx	D458_J3	D458parental	g.chr15:82620307G>T								RP13-98N21.3 (22155 upstream) : GOLGA6L10 (14822 downstream)
DNM1P51	0	broad.mit.edu	37	15	84952409	84952409	+	RNA	SNP	A	A	G			D458_J3	D458parental								Untested	Somatic	Phase_I	WXS	none			Illumina GAIIx	D458_J3	D458parental	g.chr15:84952409A>G	ENST00000558801.1	-	0	8752				AC136704.1_ENST00000408320.1_RNA					DNM1 pseudogene 51
TSC2	7249	broad.mit.edu	37	16	2112734	2112734	+	Intron	SNP	G	G	C			D458_J3	D458parental								Untested	Somatic	Phase_I	WXS	none			Illumina GAIIx	D458_J3	D458parental	g.chr16:2112734G>C	ENST00000219476.3	+	13	1991				TSC2_ENST00000568454.1_Intron|TSC2_ENST00000401874.2_Intron|TSC2_ENST00000350773.4_Intron|TSC2_ENST00000382538.6_Intron|TSC2_ENST00000353929.4_Intron|TSC2_ENST00000439673.2_Intron	NM_000548.3	NP_000539.2	P49815	TSC2_HUMAN	tuberous sclerosis 2
FLYWCH1	84256	broad.mit.edu	37	16	2998602	2998602	+	Intron	SNP	A	A	G			D458_J3	D458parental								Untested	Somatic	Phase_I	WXS	none			Illumina GAIIx	D458_J3	D458parental	g.chr16:2998602A>G	ENST00000253928.9	+	10	2516				FLYWCH1_ENST00000416288.2_Intron|LA16c-321D4.2_ENST00000573260.1_RNA|FLYWCH1_ENST00000570752.1_Intron|FLYWCH1_ENST00000399667.2_Intron			Q4VC44	FWCH1_HUMAN	FLYWCH-type zinc finger 1
SRL	6345	broad.mit.edu	37	16	4247956	4247956	+	Intron	SNP	A	A	G			D458_J3	D458parental								Untested	Somatic	Phase_I	WXS	none			Illumina GAIIx	D458_J3	D458parental	g.chr16:4247956A>G	ENST00000399609.3	-	4	272				SRL_ENST00000537996.1_Intron	NM_001098814.1	NP_001092284.1	Q86TD4	SRCA_HUMAN	sarcalumenin
RP11-166B2.1	0	broad.mit.edu	37	16	12020260	12020260	+	IGR	SNP	C	C	T			D458_J3	D458parental								Untested	Somatic	Phase_I	WXS	none			Illumina GAIIx	D458_J3	D458parental	g.chr16:12020260C>T	ENST00000399147.4	-	0	1194
RP11-166B2.1	0	broad.mit.edu	37	16	12020271	12020271	+	IGR	SNP	C	C	T			D458_J3	D458parental								Untested	Somatic	Phase_I	WXS	none			Illumina GAIIx	D458_J3	D458parental	g.chr16:12020271C>T	ENST00000399147.4	-	0	1194
RRN3P2	653390	broad.mit.edu	37	16	29096576	29096576	+	RNA	SNP	G	G	T			D458_J3	D458parental								Untested	Somatic	Phase_I	WXS	none			Illumina GAIIx	D458_J3	D458parental	g.chr16:29096576G>T	ENST00000564580.1	+	0	568							A6NIE6	RN3P2_HUMAN	RNA polymerase I transcription factor homolog (S. cerevisiae) pseudogene 2
RP11-67H24.2	0	broad.mit.edu	37	16	32833893	32833893	+	lincRNA	SNP	T	T	A			D458_J3	D458parental								Untested	Somatic	Phase_I	WXS	none			Illumina GAIIx	D458_J3	D458parental	g.chr16:32833893T>A	ENST00000569859.1	+	0	373
RP11-19N8.4	0	broad.mit.edu	37	16	33059946	33059946	+	lincRNA	SNP	C	C	G			D458_J3	D458parental								Untested	Somatic	Phase_I	WXS	none			Illumina GAIIx	D458_J3	D458parental	g.chr16:33059946C>G	ENST00000561541.1	-	0	291
RP11-19N8.4	0	broad.mit.edu	37	16	33059988	33059988	+	lincRNA	SNP	T	T	G			D458_J3	D458parental								Untested	Somatic	Phase_I	WXS	none			Illumina GAIIx	D458_J3	D458parental	g.chr16:33059988T>G	ENST00000561541.1	-	0	291
RP11-19N8.4	0	broad.mit.edu	37	16	33071477	33071477	+	lincRNA	SNP	G	G	T			D458_J3	D458parental								Untested	Somatic	Phase_I	WXS	none			Illumina GAIIx	D458_J3	D458parental	g.chr16:33071477G>T	ENST00000561541.1	-	0	291
BMS1P8	653557	broad.mit.edu	37	16	33498922	33498922	+	RNA	SNP	C	C	T			D458_J3	D458parental								Untested	Somatic	Phase_I	WXS	none			Illumina GAIIx	D458_J3	D458parental	g.chr16:33498922C>T	ENST00000565156.1	-	0	104									BMS1 pseudogene 8
Unknown	0	broad.mit.edu	37	16	33941779	33941779	+	IGR	SNP	T	T	C			D458_J3	D458parental								Untested	Somatic	Phase_I	WXS	none			Illumina GAIIx	D458_J3	D458parental	g.chr16:33941779T>C								RP11-812E19.3 (164035 upstream) : AC136932.2 (4169 downstream)
AC136932.2	0	broad.mit.edu	37	16	33944355	33944355	+	RNA	SNP	C	C	T			D458_J3	D458parental								Untested	Somatic	Phase_I	WXS	none			Illumina GAIIx	D458_J3	D458parental	g.chr16:33944355C>T	ENST00000583871.1	-	0	73
Unknown	0	broad.mit.edu	37	16	46391464	46391464	+	IGR	SNP	T	T	C			D458_J3	D458parental								Untested	Somatic	Phase_I	WXS	none			Illumina GAIIx	D458_J3	D458parental	g.chr16:46391464T>C								None (None upstream) : ANKRD26P1 (111788 downstream)
Unknown	0	broad.mit.edu	37	16	46391911	46391911	+	IGR	SNP	G	G	T			D458_J3	D458parental								Untested	Somatic	Phase_I	WXS	none			Illumina GAIIx	D458_J3	D458parental	g.chr16:46391911G>T								None (None upstream) : ANKRD26P1 (111341 downstream)
Unknown	0	broad.mit.edu	37	16	46393178	46393178	+	IGR	SNP	G	G	A			D458_J3	D458parental								Untested	Somatic	Phase_I	WXS	none			Illumina GAIIx	D458_J3	D458parental	g.chr16:46393178G>A								None (None upstream) : ANKRD26P1 (110074 downstream)
Unknown	0	broad.mit.edu	37	16	46395402	46395402	+	IGR	SNP	C	C	A			D458_J3	D458parental								Untested	Somatic	Phase_I	WXS	none			Illumina GAIIx	D458_J3	D458parental	g.chr16:46395402C>A								None (None upstream) : ANKRD26P1 (107850 downstream)
Unknown	0	broad.mit.edu	37	16	46395445	46395445	+	IGR	SNP	C	C	A			D458_J3	D458parental								Untested	Somatic	Phase_I	WXS	none			Illumina GAIIx	D458_J3	D458parental	g.chr16:46395445C>A								None (None upstream) : ANKRD26P1 (107807 downstream)
Unknown	0	broad.mit.edu	37	16	46400059	46400059	+	IGR	SNP	G	G	A			D458_J3	D458parental								Untested	Somatic	Phase_I	WXS	none			Illumina GAIIx	D458_J3	D458parental	g.chr16:46400059G>A								None (None upstream) : ANKRD26P1 (103193 downstream)
Unknown	0	broad.mit.edu	37	16	46400116	46400116	+	IGR	SNP	G	G	T			D458_J3	D458parental								Untested	Somatic	Phase_I	WXS	none			Illumina GAIIx	D458_J3	D458parental	g.chr16:46400116G>T								None (None upstream) : ANKRD26P1 (103136 downstream)
Unknown	0	broad.mit.edu	37	16	46403406	46403406	+	IGR	SNP	C	C	T			D458_J3	D458parental								Untested	Somatic	Phase_I	WXS	none			Illumina GAIIx	D458_J3	D458parental	g.chr16:46403406C>T								None (None upstream) : ANKRD26P1 (99846 downstream)
Unknown	0	broad.mit.edu	37	16	46403717	46403717	+	IGR	SNP	A	A	T			D458_J3	D458parental								Untested	Somatic	Phase_I	WXS	none			Illumina GAIIx	D458_J3	D458parental	g.chr16:46403717A>T								None (None upstream) : ANKRD26P1 (99535 downstream)
Unknown	0	broad.mit.edu	37	16	46404581	46404581	+	IGR	SNP	C	C	G			D458_J3	D458parental								Untested	Somatic	Phase_I	WXS	none			Illumina GAIIx	D458_J3	D458parental	g.chr16:46404581C>G								None (None upstream) : ANKRD26P1 (98671 downstream)
Unknown	0	broad.mit.edu	37	16	46405159	46405159	+	IGR	SNP	T	T	G			D458_J3	D458parental								Untested	Somatic	Phase_I	WXS	none			Illumina GAIIx	D458_J3	D458parental	g.chr16:46405159T>G								None (None upstream) : ANKRD26P1 (98093 downstream)
Unknown	0	broad.mit.edu	37	16	46405900	46405900	+	IGR	SNP	C	C	T			D458_J3	D458parental								Untested	Somatic	Phase_I	WXS	none			Illumina GAIIx	D458_J3	D458parental	g.chr16:46405900C>T								None (None upstream) : ANKRD26P1 (97352 downstream)
Unknown	0	broad.mit.edu	37	16	46406531	46406531	+	IGR	SNP	G	G	A			D458_J3	D458parental								Untested	Somatic	Phase_I	WXS	none			Illumina GAIIx	D458_J3	D458parental	g.chr16:46406531G>A								None (None upstream) : ANKRD26P1 (96721 downstream)
Unknown	0	broad.mit.edu	37	16	46407723	46407723	+	IGR	SNP	C	C	T			D458_J3	D458parental								Untested	Somatic	Phase_I	WXS	none			Illumina GAIIx	D458_J3	D458parental	g.chr16:46407723C>T								None (None upstream) : ANKRD26P1 (95529 downstream)
Unknown	0	broad.mit.edu	37	16	46407772	46407772	+	IGR	SNP	C	C	T			D458_J3	D458parental								Untested	Somatic	Phase_I	WXS	none			Illumina GAIIx	D458_J3	D458parental	g.chr16:46407772C>T								None (None upstream) : ANKRD26P1 (95480 downstream)
PDXDC2P	283970	broad.mit.edu	37	16	70030117	70030117	+	RNA	SNP	C	C	G			D458_J3	D458parental								Untested	Somatic	Phase_I	WXS	none			Illumina GAIIx	D458_J3	D458parental	g.chr16:70030117C>G	ENST00000531894.1	-	0	1659					NR_003610.1		Q6P474	PDXD2_HUMAN	pyridoxal-dependent decarboxylase domain containing 2, pseudogene
ZFHX3	463	broad.mit.edu	37	16	72863641	72863641	+	Intron	SNP	C	C	A			D458_J3	D458parental								Untested	Somatic	Phase_I	WXS	none			Illumina GAIIx	D458_J3	D458parental	g.chr16:72863641C>A	ENST00000268489.5	-	5	4202				ZFHX3_ENST00000397992.5_Intron	NM_006885.3	NP_008816.3	Q15911	ZFHX3_HUMAN	zinc finger homeobox 3
[truncated: 152 more rows]
[truncated: 308 more columns]

## Sheet: D458_J3_indel
#version 2.4
##
[truncated: 417 more rows]
[truncated: 310 more columns]

## Sheet: D458_J2_indel
#version 2.4
##
[truncated: 92 more rows]
[truncated: 310 more columns]

## Sheet: D458J2_SNP
Hugo_Symbol	Entrez_Gene_Id	Center	NCBI_Build	Chromosome	Start_position	End_position	Strand	Variant_Classification	Variant_Type	Reference_Allele	Tumor_Seq_Allele1	Tumor_Seq_Allele2	dbSNP_RS	dbSNP_Val_Status	Tumor_Sample_Barcode	Matched_Norm_Sample_Barcode	Match_Norm_Seq_Allele1	Match_Norm_Seq_Allele2	Tumor_Validation_Allele1	Tumor_Validation_Allele2	Match_Norm_Validation_Allele1	Match_Norm_Validation_Allele2	Verification_Status	Validation_Status	Mutation_Status	Sequencing_Phase	Sequence_Source	Validation_Method	Score	BAM_file	Sequencer	Tumor_Sample_UUID	Matched_Norm_Sample_UUID	Genome_Change	Annotation_Transcript	Transcript_Strand	Transcript_Exon	Transcript_Position	cDNA_Change	Codon_Change	Protein_Change	Other_Transcripts	Refseq_mRNA_Id	Refseq_prot_Id	SwissProt_acc_Id	SwissProt_entry_Id	Description	UniProt_AApos	UniProt_Region
[truncated: 240 more rows]
[truncated: 308 more columns]

[truncated: 16 more sheets: D458J1_indel, D458J1_SNP, D458D3_SNP, D458D3_indel, D458D2_SNP, D458D2_indel, D458D1_SNP, D458D1_indel, D425J3_SNP, D458J3_indel, D425J1_SNP, D425J1_indel, D425D3_SNP, D425D3_indel, D425D1_SNP, D425D1_indel]
