# Supplementary material for: Neuronal differentiation and cell-cycle programs mediate response to BET-bromodomain inhibition in MYC-driven medulloblastoma
Source: Nat Commun. 2019 Jun 3;10:2400. doi: 10.1038/s41467-019-10307-9 (PMC6546744; doi:10.1038/s41467-019-10307-9)
Supplement: Supplementary file 9 — Supplementary Data 8 [file 41467_2019_10307_MOESM9_ESM.xlsx]

## Sheet: Top differential marks
Upregulated In	Feature	Description	Bonferroni	Sensitive Mean	Sensitive Std	Resistant Mean	Resistant Std
Resistant	H3K27me1K36me1	H3K27me1K36me1	0.015197	-0.0954762	0.193299	0.173222	0.22585
Resistant	H3K27me1K36me2	H3K27me1K36me2	0.015197	-0.248857	0.380226	0.339833	0.517545
Resistant	H3K79me1	H3K79me1	0.015197	-0.159762	0.226886	0.144278	0.222508
Resistant	H3K4me2	H3K4me2	0.015197	-0.114857	0.171782	0.208611	0.275062
Resistant	H3K27me0K36me1	H3K27me0K36me1	0.015197	-0.155667	0.247863	0.210778	0.257694
Resistant	H3K27me0K36me2	H3K27me0K36me2	0.015197	-0.131762	0.253088	0.359167	0.378209
Resistant	H3K79me2	H3K79me2	0.015197	-0.181095	0.244647	0.278667	0.282978
Resistant	H3K9me1K14ac1	H3K9me1K14ac1	0.015197	-0.200429	0.219036	0.181944	0.186249
Resistant	H3.3K27me0K36me0	H3.3K27me0K36me0	0.015197	-0.244667	0.270611	0.244111	0.236915
Resistant	H3K4me3	H3K4me3	0.015197	-0.210238	0.183672	0.323333	0.250297
Resistant	H2A(12to17)K13ac1	H2A(12to17)K13ac1	0.0303939	-0.045619	0.142722	0.114333	0.192935
Resistant	H3K9me1K14ac0	H3K9me1K14ac0	0.106379	-0.0948095	0.223971	0.204611	0.281131
Sensitive	H3K9me3S10ph1K14ac0	H3K9me3S10ph1K14ac0	0.015197	0.403524	0.477527	-0.601889	0.537192
Sensitive	H3K9me0S10ph1K14ac1	H3K9me0S10ph1K14ac1	0.015197	0.393095	0.507068	-0.437056	0.391843
Sensitive	H3K27me3K36me2	H3K27me3K36me2	0.015197	0.188238	0.285098	-0.234389	0.28777
Sensitive	H3K9me2S10ph1K14ac1	H3K9me2S10ph1K14ac1	0.0303939	0.344857	0.586601	-0.568667	0.495466
Sensitive	H2B(1to29)K5ac1	H2B(1to29)K5ac1	0.0455909	0.104143	0.173577	-0.194	0.241558
Sensitive	H3K9me2S10ph1K14ac0	H3K9me2S10ph1K14ac0	0.0759848	0.318048	0.520548	-0.456778	0.733196

## Sheet: all marks
Rank	Upregulated In	Feature	Description	T-Test	Feature P	Feature P Low	Feature P High	FDR(BH)	Q Value	Bonferroni	maxT	FWER	Fold Change	Sensitive Mean	Sensitive Std	Resistant Mean	Resistant Std	k
1	Equal	H3K9me3S10ph1K14ac1	H3K9me3S10ph1K14ac1	NaN	0.00019996	0	0.000299498	0.00094981	0.00038873	0.015197	0	0	NaN	NaN	NaN	NaN	NaN	0
2	Equal	H3K9me1S10ph1K14ac1	H3K9me1S10ph1K14ac1	NaN	0.00019996	0	0.000299498	0.00094981	0.00038873	0.015197	0	0	NaN	NaN	NaN	NaN	NaN	0
3	Equal	H3K27ac1K36me3	H3K27ac1K36me3	NaN	0.00019996	0	0.000299498	0.00094981	0.00038873	0.015197	0	0	NaN	NaN	NaN	NaN	NaN	0
18	Resistant	H3K27me1K36me1	H3K27me1K36me1	-3.95613	0.00019996	0	0.000299498	0.00094981	0.00038873	0.015197	0.008	0.0112	-1.8143	-0.0954762	0.193299	0.173222	0.22585	10000
17	Resistant	H3K27me1K36me2	H3K27me1K36me2	-3.99031	0.00019996	0	0.000299498	0.00094981	0.00038873	0.015197	0.0072	0.0102	-1.36558	-0.248857	0.380226	0.339833	0.517545	10000
16	Resistant	H3K79me1	H3K79me1	-4.21553	0.00019996	0	0.000299498	0.00094981	0.00038873	0.015197	0.0038	0.0058	-0.90308	-0.159762	0.226886	0.144278	0.222508	10000
15	Resistant	H3K4me2	H3K4me2	-4.31926	0.00019996	0	0.000299498	0.00094981	0.00038873	0.015197	0.0032	0.0051	-1.81627	-0.114857	0.171782	0.208611	0.275062	10000
13	Resistant	H3K27me0K36me1	H3K27me0K36me1	-4.50558	0.00019996	0	0.000299498	0.00094981	0.00038873	0.015197	0.0018	0.0027	-1.35403	-0.155667	0.247863	0.210778	0.257694	10000
11	Resistant	H3K27me0K36me2	H3K27me0K36me2	-4.68147	0.00019996	0	0.000299498	0.00094981	0.00038873	0.015197	0.0009	0.0014	-2.72588	-0.131762	0.253088	0.359167	0.378209	10000
9	Resistant	H3K79me2	H3K79me2	-5.38154	0.00019996	0	0.000299498	0.00094981	0.00038873	0.015197	0.0003	0.0003	-1.53879	-0.181095	0.244647	0.278667	0.282978	10000
7	Resistant	H3K9me1K14ac1	H3K9me1K14ac1	-5.89191	0.00019996	0	0.000299498	0.00094981	0.00038873	0.015197	0.0002	0.0002	-0.907777	-0.200429	0.219036	0.181944	0.186249	10000
6	Resistant	H3.3K27me0K36me0	H3.3K27me0K36me0	-6.01397	0.00019996	0	0.000299498	0.00094981	0.00038873	0.015197	0.0001	0.0001	-0.997729	-0.244667	0.270611	0.244111	0.236915	10000
4	Resistant	H3K4me3	H3K4me3	-7.4811	0.00019996	0	0.000299498	0.00094981	0.00038873	0.015197	0	0	-1.53794	-0.210238	0.183672	0.323333	0.250297	10000
5	Sensitive	H3K9me3S10ph1K14ac0	H3K9me3S10ph1K14ac0	6.13118	0.00019996	0	0.000299498	0.00094981	0.00038873	0.015197	0	0	-0.670429	0.403524	0.477527	-0.601889	0.537192	0
8	Sensitive	H3K9me0S10ph1K14ac1	H3K9me0S10ph1K14ac1	5.75969	0.00019996	0	0.000299498	0.00094981	0.00038873	0.015197	0.0002	0.0002	-0.899417	0.393095	0.507068	-0.437056	0.391843	0
12	Sensitive	H3K27me3K36me2	H3K27me3K36me2	4.59183	0.00019996	0	0.000299498	0.00094981	0.00038873	0.015197	0.0014	0.0021	-0.803102	0.188238	0.285098	-0.234389	0.28777	0
22	Resistant	H2A(12to17)K13ac1	H2A(12to17)K13ac1	-2.90201	0.00039992	3.03e-05	0.000639896	0.00168855	0.00049671	0.0303939	0.1004	0.1451	-2.50626	-0.045619	0.142722	0.114333	0.192935	9999
10	Sensitive	H3K9me2S10ph1K14ac1	H3K9me2S10ph1K14ac1	5.27213	0.00039992	3.03e-05	0.000639896	0.00168855	0.00049671	0.0303939	0.0003	0.0004	-0.606431	0.344857	0.586601	-0.568667	0.495466	1
14	Sensitive	H2B(1to29)K5ac1	H2B(1to29)K5ac1	4.35983	0.00059988	0.000120654	0.000942625	0.00239952	0.000705851	0.0455909	0.0028	0.0042	-0.536819	0.104143	0.173577	-0.194	0.241558	2
19	Sensitive	H3K9me2S10ph1K14ac0	H3K9me2S10ph1K14ac0	3.74663	0.0009998	0.000362139	0.00149689	0.00379924	0.0011176	0.0759848	0.013	0.018	-0.696285	0.318048	0.520548	-0.456778	0.733196	4
20	Resistant	H3K9me1K14ac0	H3K9me1K14ac0	-3.63648	0.00139972	0.000639906	0.0020184	0.00506565	0.00149013	0.106379	0.0165	0.0241	-2.15813	-0.0948095	0.223971	0.204611	0.281131	9994
25	Resistant	H2A(12to17)ac0	H2A(12to17)ac0	-2.63829	0.00219956	0.00124471	0.00301234	0.00759848	0.0022352	0.167167	0.177	0.2567	-0.871633	-0.0907619	0.168173	0.0791111	0.224459	9990
21	Sensitive	H3K9me0S10ph1K14ac0	H3K9me0S10ph1K14ac0	3.44789	0.00259948	0.00156184	0.00349473	0.00858959	0.00252674	0.19756	0.0266	0.0385	-0.78425	0.259238	0.564414	-0.330556	0.503636	12
29	Resistant	H3K18ac1K23ac0	H3K18ac1K23ac0	-2.58328	0.0029994	0.00188542	0.00397039	0.0094981	0.00279399	0.227954	0.1849	0.2841	-0.178403	-0.256286	0.456708	0.0457222	0.259295	9986
27	Resistant	H2A(12to17)K15ac1	H2A(12to17)K15ac1	-2.62067	0.0059988	0.00443378	0.00741953	0.0182364	0.00536447	0.455909	0.1806	0.2657	-1.53614	-0.0581905	0.162607	0.0893889	0.185521	9971
30	Resistant	H2AZ(1to19)ac0	H2AZ(1to19)ac0	-2.22958	0.00679864	0.00513562	0.00831809	0.0196998	0.00579495	0.516697	0.3716	0.5183	-1.62349	-0.121857	0.232623	0.197833	0.568937	9967
24	Resistant	H3K27ac1K36me2	H3K27ac1K36me2	-2.72579	0.0069986	0.00531192	0.00854165	0.0196998	0.00579495	0.531894	0.1493	0.2157	-0.751931	-0.248619	0.526808	0.186944	0.470882	9966
34	Sensitive	H4(20to23)K20me1	H4(20to23)K20me1	1.94807	0.00779844	0.00602026	0.00943231	0.0211672	0.00622661	0.592681	0.5499	0.7294	-0.105822	0.0271905	0.277709	-0.256944	0.562867	38
35	Sensitive	H4(20to23)K20me0	H4(20to23)K20me0	1.94001	0.00859828	0.00673334	0.0103182	0.0225334	0.00662851	0.653469	0.5537	0.737	-1.54011	0.181476	0.503273	-0.117833	0.459735	42
23	Sensitive	H3K9me3K14ac1	H3K9me3K14ac1	2.76279	0.0105979	0.00853379	0.0125169	0.02517	0.00740408	0.805439	0.1431	0.1987	-1.56187	0.163476	0.290842	-0.104667	0.311529	52
28	Sensitive	H3K9me3K14ac0	H3K9me3K14ac0	2.58416	0.010198	0.00817205	0.0120789	0.02517	0.00740408	0.775045	0.1849	0.2836	-0.341299	0.0521429	0.273825	-0.152778	0.221179	50
48	Sensitive	H4(4to17)K12ac1me0	H4(4to17)K12ac1me0	1.1974	0.0103979	0.00835306	0.0122982	0.02517	0.00740408	0.790242	0.9138	0.9974	0.0921468	-0.0222381	0.466435	-0.241333	0.645109	51
26	Resistant	H2A(4to11)K5ac1	H2A(4to11)K5ac1	-2.62605	0.0137972	0.0114522	0.0159977	0.0308409	0.00907226	1	0.1806	0.2628	-1.42838	-0.115476	0.366045	0.164944	0.300672	9932
50	Sensitive	H4(4to17)K8ac1K12ac1me0	H4(4to17)K8ac1K12ac1me0	1.12611	0.0135973	0.0112684	0.0157809	0.0308409	0.00907226	1	0.9329	0.9992	0.32526	-0.128333	0.53191	-0.394556	0.873776	67
40	Resistant	H3K18ac1K23ac1	H3K18ac1K23ac1	-1.6615	0.014797	0.012371	0.0170778	0.0321307	0.00945168	1	0.7012	0.9016	-0.0652856	-0.288476	0.585926	0.0188333	0.567021	9927
33	Resistant	H3K27me0K36me3	H3K27me0K36me3	-1.98191	0.0205959	0.0177501	0.0232953	0.0434802	0.0127903	1	0.5307	0.706	-3.31542	-0.0478571	0.233876	0.158667	0.385448	9898
31	Resistant	H3K4me0	H3K4me0	-2.13395	0.0385923	0.0347507	0.0422853	0.0792706	0.0233185	1	0.4346	0.59	-1.18058	-0.0758571	0.235145	0.0895556	0.246495	9808
51	Sensitive	H4(4to17)K5ac1me0	H4(4to17)K5ac1me0	1.0373	0.0407918	0.0368484	0.0445867	0.0815837	0.0239989	1	0.9642	0.9998	0.437189	-0.131667	0.534714	-0.301167	0.485336	203
58	Sensitive	H4(4to17)K5ac1K8ac1K12ac1me0	H4(4to17)K5ac1K8ac1K12ac1me0	0.866684	0.0511898	0.0468024	0.0554274	0.0997544	0.0293441	1	0.9864	1	0.0634359	-0.0139524	0.678043	-0.219944	0.78916	255
37	Sensitive	H3K27me2K36me0	H3K27me2K36me0	1.78113	0.0543891	0.0498764	0.0587526	0.103339	0.0303986	1	0.6481	0.8388	-0.762121	0.0744762	0.245251	-0.0977222	0.341598	271
32	Resistant	H2A(4to11)K5ac1K9ac1	H2A(4to11)K5ac1K9ac1	-2.07352	0.0557888	0.0512223	0.0602057	0.103413	0.0304205	1	0.4721	0.6349	-0.401034	-0.219571	0.458376	0.0880556	0.464863	9722
38	Sensitive	H4(4to17)ac0me0	H4(4to17)ac0me0	1.69093	0.0571886	0.0525691	0.0616581	0.103484	0.0304412	1	0.699	0.8871	-1.21028	0.103143	0.298509	-0.0852222	0.383394	285
42	Resistant	H3K27ac1K36me1	H3K27ac1K36me1	-1.58385	0.0641872	0.0593144	0.0689092	0.111107	0.0326835	1	0.7569	0.9338	-0.919358	-0.16219	0.661128	0.149111	0.566311	9680
36	Sensitive	H2B(1to29)ac0	H2B(1to29)ac0	1.83217	0.065187	0.0602793	0.0699435	0.111107	0.0326835	1	0.6353	0.8094	-1.15793	0.0597619	0.202161	-0.0516111	0.177431	325
52	Sensitive	H4(4to17)K5ac1K8ac1me0	H4(4to17)K5ac1K8ac1me0	0.998014	0.0657868	0.0608587	0.0705644	0.111107	0.0326835	1	0.9737	1	0.308877	-0.0865714	0.571854	-0.280278	0.630706	328
41	Resistant	H3K9me0K14ac1	H3K9me0K14ac1	-1.60006	0.0729854	0.0678171	0.0780017	0.120585	0.0354716	1	0.7491	0.9279	-1.3977	-0.0822381	0.283988	0.114944	0.45192	9636
39	Resistant	H3K18ac0K23ac0	H3K18ac0K23ac0	-1.68717	0.0913817	0.0856623	0.0969473	0.147766	0.0434674	1	0.699	0.8885	-0.595195	-0.079619	0.198078	0.0473889	0.261483	9544
49	Sensitive	H4(20to23)K20me2	H4(20to23)K20me2	1.19367	0.114577	0.10826	0.120737	0.181414	0.0533653	1	0.9152	0.9976	-1.09737	0.0750476	0.354616	-0.0683889	0.390032	572
43	Resistant	H2A(4to11)K9ac1	H2A(4to11)K9ac1	-1.53529	0.129374	0.122722	0.135869	0.200662	0.0590274	1	0.7855	0.9499	-0.0582535	-0.139238	0.295705	0.00811111	0.301414	9354
53	Resistant	H3K9ac1K14ac0	H3K9ac1K14ac0	-0.971382	0.15237	0.145249	0.159329	0.231602	0.0681287	1	0.9788	1	-0.245494	-0.169952	0.425998	0.0417222	0.836172	9239
44	Resistant	H3K9me0K14ac0	H3K9me0K14ac0	-1.50651	0.156769	0.149566	0.16381	0.233616	0.0687213	1	0.7855	0.9594	-0.824398	-0.0639524	0.247828	0.0527222	0.235201	9217
46	Resistant	H2B(1to29)K5ac1K11ac1	H2B(1to29)K5ac1K11ac1	-1.39482	0.163567	0.15624	0.170732	0.234549	0.0689958	1	0.8232	0.9823	-0.318791	-0.174095	0.586783	0.0555	0.438842	9183
45	Resistant	H3K9me2K14ac1	H3K9me2K14ac1	-1.45467	0.162368	0.155062	0.169511	0.234549	0.0689958	1	0.8058	0.9725	-0.516207	-0.112143	0.333739	0.0578889	0.387884	9189
56	Sensitive	H3K27me3K36me0	H3K27me3K36me0	0.898495	0.173965	0.166457	0.18131	0.24484	0.0720229	1	0.9864	1	-0.0534937	0.00614286	0.218839	-0.114833	0.534106	869
63	Sensitive	H3K27me1K36me0	H3K27me1K36me0	0.673271	0.177764	0.170193	0.185172	0.245638	0.0722578	1	0.9956	1	0.235993	-0.0252381	0.333044	-0.106944	0.41234	888
47	Resistant	H3K27me2K36me2	H3K27me2K36me2	-1.2666	0.182164	0.17452	0.189643	0.247222	0.0727237	1	0.8895	0.9933	-0.381481	-0.09	0.2089	0.0343333	0.36884	9090
54	Resistant	H3K9ac1K14ac1	H3K9ac1K14ac1	-0.926353	0.190362	0.182588	0.197971	0.253816	0.0746634	1	0.9859	1	-0.601528	-0.149619	0.633132	0.09	0.927786	9049
60	Resistant	H3K27me1K36me3	H3K27me1K36me3	-0.855628	0.223155	0.214914	0.231228	0.29241	0.0860165	1	0.9864	1	-35.7092	-0.00242857	0.190937	0.0867222	0.405172	8885
65	Sensitive	H4(4to17)K12ac1K16ac1me0	H4(4to17)K12ac1K16ac1me0	0.368206	0.267746	0.258984	0.276335	0.344894	0.101455	1	0.9998	1	0.67963	-0.180857	0.774162	-0.266111	0.67177	1338
57	Resistant	H3K18ac0K23ac1	H3K18ac0K23ac1	-0.877508	0.372126	0.362561	0.381505	0.471359	0.138657	1	0.9864	1	-0.188105	-0.0803333	0.335882	0.0151111	0.34095	8140
55	Resistant	H3K56me0	H3K56me0	-0.922359	0.381924	0.37231	0.39135	0.475839	0.139974	1	0.9864	1	-15.0633	-0.0037619	0.175881	0.0566667	0.225267	8091
66	Sensitive	H3K27me0K36me0	H3K27me0K36me0	0.363104	0.414917	0.405167	0.424477	0.508608	0.149614	1	0.9998	1	0.401626	-0.0337143	0.428688	-0.0839444	0.432366	2074
59	Resistant	H3K4ac1	H3K4ac1	-0.859773	0.429314	0.419519	0.438918	0.517903	0.152348	1	0.9864	1	-0.0985445	-0.0665238	0.200814	0.00655556	0.308998	7854
61	Resistant	H2AZ(1to19)K4ac1	H2AZ(1to19)K4ac1	-0.744791	0.446711	0.436872	0.456356	0.530469	0.156045	1	0.9927	1	-0.128223	-0.140381	0.571215	0.018	0.730957	7767
62	Sensitive	H3K27me3K36me1	H3K27me3K36me1	0.681027	0.465707	0.455834	0.475384	0.544519	0.160178	1	0.9956	1	-0.314607	0.014	0.254481	-0.0445	0.278044	2328
70	Sensitive	H4(4to17)K5ac1K16ac1me0	H4(4to17)K5ac1K16ac1me0	0.238675	0.517297	0.507403	0.526988	0.595675	0.175226	1	0.9998	1	0.816046	-0.230714	0.806466	-0.282722	0.545158	2586
71	Sensitive	H4(4to17)K5ac1K8ac1K16ac1me0	H4(4to17)K5ac1K8ac1K16ac1me0	0.220632	0.568886	0.559078	0.578488	0.645304	0.189825	1	0.9998	1	-0.554702	0.0194762	0.82399	-0.0351111	0.721026	2844
64	Resistant	H3K4me1	H3K4me1	-0.570782	0.603479	0.593787	0.61296	0.674477	0.198406	1	0.9976	1	0.121987	-0.0428095	0.147519	-0.00522222	0.24373	6983
74	Sensitive	H4(4to17)K5ac1K8ac1K12ac1K16ac1me0	H4(4to17)K5ac1K8ac1K12ac1K16ac1me0	0.100142	0.670266	0.660944	0.67937	0.738264	0.21717	1	0.9998	1	0.843134	-0.140429	0.870449	-0.166556	0.758808	3351
69	Resistant	H3K9me2K14ac0	H3K9me2K14ac0	-0.249812	0.74825	0.739631	0.756643	0.79974	0.235254	1	0.9998	1	1.83265	0.0349524	0.25829	0.0640556	0.432572	6259
68	Sensitive	H3K79me0	H3K79me0	0.308823	0.753249	0.744686	0.761584	0.79974	0.235254	1	0.9998	1	0.387755	-0.0171905	0.185689	-0.0443333	0.330898	3766
75	Sensitive	H3K27ac1K36me0	H3K27ac1K36me0	0.00724256	0.757648	0.749136	0.765932	0.79974	0.235254	1	0.9999	1	0.94783	-0.0308571	0.728771	-0.0325556	0.731183	3788
67	Sensitive	H3K27me2K36me1	H3K27me2K36me1	0.309408	0.804239	0.796345	0.811898	0.83729	0.2463	1	0.9998	1	1.75857	0.058619	0.248101	0.0333333	0.259721	4021
72	Resistant	H4(4to17)K16ac1me0	H4(4to17)K16ac1me0	-0.185899	0.916417	0.910869	0.921719	0.941185	0.276862	1	0.9998	1	0.706291	-0.0777143	0.376728	-0.0548889	0.386933	5418
73	Resistant	H4(4to17)K8ac1K12ac1K16ac1me0	H4(4to17)K8ac1K12ac1K16ac1me0	-0.130097	0.94861	0.944157	0.952814	0.961258	0.282767	1	0.9998	1	0.375624	-0.0572381	0.90256	-0.0215	0.812451	4743
76	Sensitive	H2A(4to11)ac0	H2A(4to11)ac0	0.000907994	0.974005	0.970758	0.976999	0.974005	0.286517	1	0.9999	1	0.998504	-0.0211905	0.108361	-0.0212222	0.109264	5130
