# Supplementary material for: Neuronal differentiation and cell-cycle programs mediate response to BET-bromodomain inhibition in MYC-driven medulloblastoma
Source: Nat Commun. 2019 Jun 3;10:2400. doi: 10.1038/s41467-019-10307-9 (PMC6546744; doi:10.1038/s41467-019-10307-9)
Supplement: Supplementary file 10 — Supplementary Data 9 [file 41467_2019_10307_MOESM10_ESM.xlsx]

## Sheet: TMA_216
QUANTIFICATION OF LINEAGE AND DIFFERENTIAL MARKER EXPRESSION USING CYCIF IN MEDULLOBLASTOMA TISSUE MICROARRAY 1
			TUJ1+				NeuN+		SOX2+		Olig2+		Nestin+		GFAP+		p53+		Ki-67+		Synaptophysin+		p21+		TUJ1+/Nestin+		TUJ1+/SOX2+		TUJ1+/Olig2+		NeuN+/Nestin+		NeuN+/SOX2+		NeuN+/Olig2+		GFAP+/Nestin+		GFAP+/SOX2+		GFAP+/Olig2+		TUJ1+/Nestin-/SOX2-/Olig2-				NeuN+/Nestin-/SOX2-/Olig2-		TUJ1+/NeuN+/Nestin-/SOX2-/Olig2-
Core Position	Case	Total Cells	Absolute Count	Percent	Average	STDev	Absolute Count	Percent	Absolute Count	Percent	Absolute Count	Percent	Absolute Count	Percent	Absolute Count	Percent	Absolute Count	Percent	Absolute Count	Percent	Absolute Count	Percent	Absolute Count	Percent	Absolute Count	Percent	Absolute Count	Percent	Absolute Count	Percent	Absolute Count	Percent	Absolute Count	Percent	Absolute Count	Percent	Absolute Count	Percent	Absolute Count	Percent	Absolute Count	Percent	Absolute Count	Percent	Average	STDev	Absolute Count	Percent	Absolute Count
Core 4	MB-2	4388	36	0.00820419	0.0128717	0.0149405	5	0.00113947	0	0	0	0	0	0	0	0	4	0.000911577	652	0.148587	88	0.0200547	2	0.000455789	0	0	0	0	0	0	0	0	0	0	0	0	0	0	0	0	0	0	36	0.00820419	0.0128717	0.0149405	5	0.00113947	0
Core 5	MB-2	3988	118	0.0295888			39	0.00977934	2	0.000501505	0	0	0	0	1	0.000250752	15	0.00376128	695	0.174273	61	0.0152959	0	0	0	0	0	0	0	0	0	0	0	0	0	0	0	0	0	0	0	0	118	0.0295888			39	0.00977934	0
Core 6	MB-2	3649	3	0.000822143			1	0.000274048	0	0	0	0	0	0	0	0	0	0	194	0.0531653	25	0.00685119	0	0	0	0	0	0	0	0	0	0	0	0	0	0	0	0	0	0	0	0	3	0.000822143			1	0.000274048	0
Core 7	MB-3	2690	1413	0.525279	0.70891	0.159044	320	0.118959	2	0.000743494	1	0.000371747	0	0	288	0.107063	452	0.16803	859	0.319331	1716	0.637918	15	0.00557621	0	0	1	0.000371747	0	0	0	0	0	0	1	0.000371747	0	0	2	0.000743494	0	0	1412	0.524907	0.708542	0.159043	319	0.118587	0
Core 8	MB-3	2735	2196	0.802925			812	0.296892	0	0	2	0.000731261	0	0	147	0.0537477	1271	0.464717	1268	0.46362	2177	0.795978	2	0.000731261	0	0	0	0	2	0.000731261	0	0	0	0	0	0	0	0	0	0	0	0	2194	0.802194			812	0.296892	0
Core 9	MB-3	2576	2057	0.798525			174	0.0675466	0	0	0	0	0	0	148	0.0574534	969	0.376165	1130	0.438665	1811	0.703028	0	0	0	0	0	0	0	0	0	0	0	0	0	0	0	0	0	0	0	0	2057	0.798525			174	0.0675466	0
Core 10	MB-4	3508	1038	0.295895	0.405531	0.155049	161	0.0458951	0	0	0	0	0	0	0	0	128	0.036488	1870	0.533067	113	0.0322121	8	0.0022805	0	0	0	0	0	0	0	0	0	0	0	0	0	0	0	0	0	0	1038	0.295895	0.405531	0.155049	161	0.0458951	0
Core 11	MB-4	3725	1919	0.515168			9	0.00241611	0	0	0	0	0	0	0	0	20	0.00536913	1864	0.500403	178	0.0477852	7	0.00187919	0	0	0	0	0	0	0	0	0	0	0	0	0	0	0	0	0	0	1919	0.515168			9	0.00241611	0
Core 13	MB-5	3568	0	0	0.0080439	0.00889847	187	0.0524103	0	0	5	0.00140135	0	0	289	0.0809978	698	0.195628	289	0.0809978	1362	0.381726	5	0.00140135	0	0	0	0	0	0	0	0	0	0	4	0.00112108	0	0	0	0	0	0	0	0	0.00792935	0.00892987	183	0.0512892	0
Core 14	MB-5	2910	19	0.00652921			27	0.00927835	0	0	6	0.00206186	1	0.000343643	833	0.286254	110	0.0378007	370	0.127148	843	0.289691	3	0.00103093	1	0.000343643	0	0	0	0	0	0	0	0	4	0.00137457	0	0	0	0	0	0	18	0.00618557			23	0.00790378	0
Core 15	MB-5	4488	79	0.0176025			30	0.00668449	0	0	0	0	0	0	411	0.0915775	30	0.00668449	817	0.182041	1504	0.335116	19	0.00423351	0	0	0	0	0	0	0	0	0	0	0	0	0	0	0	0	0	0	79	0.0176025			30	0.00668449	0
Core 17	MB-6	2488	260	0.104502	0.1	0.1	128	0.0514469	0	0	1	0.000401929	1	0.000401929	410	0.164791	234	0.0940514	1102	0.442926	573	0.230305	252	0.101286	0	0	0	0	1	0.000401929	0	0	0	0	0	0	0	0	0	0	0	0	259	0.1041	0.1		128	0.0514469	0
Core 19	MB-7	2906	2128	0.732278	0.748353	0.0541072	1294	0.445286	26	0.00894701	0	0	0	0	146	0.0502409	12	0.00412939	375	0.129043	2551	0.877839	31	0.0106676	0	0	17	0.00584997	0	0	0	0	0	0	0	0	0	0	7	0.00240881	0	0	2111	0.726428	0.739435	0.0576079	1294	0.445286	0
Core 20	MB-7	3410	2401	0.704106			544	0.159531	58	0.0170088	1	0.000293255	0	0	166	0.0486804	20	0.0058651	830	0.243402	2314	0.678592	21	0.00615836	0	0	49	0.0143695	1	0.000293255	0	0	0	0	1	0.000293255	0	0	14	0.00410557	0	0	2351	0.689443			543	0.159238	0
Core 21	MB-7	3204	2591	0.808677			1023	0.319288	24	0.00749064	0	0	1	0.00031211	216	0.0674157	25	0.00780275	369	0.115169	2788	0.870162	5	0.00156055	0	0	20	0.0062422	0	0	0	0	0	0	0	0	1	0.00031211	4	0.00124844	0	0	2571	0.802434			1023	0.319288	0
Core 22	MB-8	2997	849	0.283283	0.28		0	0	0	0	0	0	0	0	0	0	4	0.00133467	132	0.044044	1683	0.561562	0	0	0	0	0	0	0	0	0	0	0	0	0	0	0	0	0	0	0	0	849	0.283283	0.283283		0	0	0
Core 28	MB-10	4149	124	0.0298867	0.0394101	0.00953057	10	0.00241022	5	0.00120511	13	0.00313329	0	0	724	0.1745	62	0.0149434	593	0.142926	335	0.0807423	614	0.147987	0	0	0	0	0	0	0	0	0	0	0	0	0	0	3	0.000723066	3	0.000723066	124	0.0298867	0.0391589	0.00930198	10	0.00241022	0
Core 29	MB-10	3376	133	0.0393957			6	0.00177725	2	0.000592417	5	0.00148104	0	0	558	0.165284	59	0.0174763	620	0.183649	113	0.0334716	517	0.15314	0	0	1	0.000296209	0	0	0	0	0	0	0	0	0	0	2	0.000592417	1	0.000296209	132	0.0390995			6	0.00177725	0
Core 30	MB-10	4372	214	0.0489478			7	0.0016011	6	0.00137237	6	0.00137237	0	0	1280	0.292772	12	0.00274474	366	0.0837145	216	0.0494053	568	0.129918	0	0	2	0.000457457	0	0	0	0	0	0	0	0	0	0	5	0.00114364	3	0.000686185	212	0.0484904			7	0.0016011	0
Core 31	MB-11	2320	1225	0.528017	0.641164	0.135303	142	0.0612069	2	0.000862069	4	0.00172414	0	0	857	0.369397	123	0.0530172	731	0.315086	1537	0.6625	33	0.0142241	0	0	0	0	2	0.000862069	0	0	0	0	3	0.0012931	0	0	2	0.000862069	0	0	1223	0.527155	0.640598	0.135777	139	0.0599138	0
Core 32	MB-11	2389	1444	0.604437			120	0.0502302	6	0.00251151	1	0.000418585	0	0	1018	0.42612	85	0.0355797	291	0.121808	1586	0.663876	46	0.0192549	0	0	2	0.00083717	0	0	0	0	2	0.00083717	0	0	0	0	6	0.00251151	1	0.000418585	1442	0.6036			118	0.0493931	0
Core 33	MB-11	2656	2101	0.791039			17	0.0064006	0	0	1	0.000376506	0	0	981	0.369352	35	0.0131777	486	0.182982	1064	0.400602	28	0.0105422	0	0	0	0	0	0	0	0	0	0	1	0.000376506	0	0	0	0	1	0.000376506	2101	0.791039			16	0.0060241	0
Core 35	MB-12	2905	66	0.0227194	0.0206446	0.00293421	253	0.0870912	0	0	0	0	1	0.000344234	439	0.151119	91	0.0313253	981	0.337694	1015	0.349398	3	0.0010327	0	0	0	0	0	0	0	0	0	0	0	0	0	0	0	0	0	0	66	0.0227194	0.02	0	253	0.0870912	0
Core 36	MB-12	3608	67	0.0185698			260	0.0720621	0	0	0	0	1	0.000277162	522	0.144678	89	0.0246674	1154	0.319845	655	0.181541	18	0.00498891	0	0	0	0	0	0	1	0.000277162	0	0	0	0	1	0.000277162	0	0	0	0	67	0.0185698			259	0.0717849	0
Core 37	MB-13	2672	11	0.00411677	0.0153965	0.0105555	193	0.0722305	2	0.000748503	2	0.000748503	2	0.000748503	0	0	126	0.0471557	327	0.12238	2445	0.915045	32	0.011976	0	0	0	0	0	0	2	0.000748503	2	0.000748503	2	0.000748503	0	0	0	0	0	0	11	0.00411677	0.0153965	0.0105555	191	0.071482	0
Core 38	MB-13	2700	46	0.017037			187	0.0692593	0	0	0	0	0	0	1	0.00037037	139	0.0514815	501	0.185556	2488	0.921481	38	0.0140741	0	0	0	0	0	0	0	0	0	0	0	0	0	0	0	0	0	0	46	0.017037			187	0.0692593	0
Core 39	MB-13	2796	70	0.0250358			14	0.00500715	0	0	0	0	0	0	0	0	105	0.0375536	268	0.0958512	2572	0.919886	11	0.00393419	0	0	0	0	0	0	0	0	0	0	0	0	0	0	0	0	0	0	70	0.0250358			14	0.00500715	0
Core 40	MB-14	4265	207	0.0485346	0.0236701	0.0216832	0	0	0	0	0	0	0	0	952	0.223212	7	0.00164127	423	0.0991794	2703	0.633763	53	0.0124267	0	0	0	0	0	0	0	0	0	0	0	0	0	0	0	0	0	0	207	0.0485346	0.0236701	0.0216832	0	0	0
Core 41	MB-14	3410	47	0.013783			22	0.00645161	0	0	1	0.000293255	0	0	840	0.246334	25	0.00733138	299	0.0876833	1975	0.579179	14	0.00410557	0	0	0	0	0	0	0	0	0	0	0	0	0	0	0	0	1	0.000293255	47	0.013783			22	0.00645161	0
Core 42	MB-14	2876	25	0.00869263			47	0.0163421	0	0	0	0	0	0	1171	0.407163	22	0.00764951	55	0.0191238	1863	0.647775	4	0.00139082	0	0	0	0	0	0	0	0	0	0	0	0	0	0	0	0	0	0	25	0.00869263			47	0.0163421	0
Core 43	MB-15	2369	302	0.12748	0.0641116	0.0564182	127	0.0536091	0	0	0	0	0	0	0	0	185	0.078092	536	0.226256	303	0.127902	40	0.0168848	0	0	0	0	0	0	0	0	0	0	0	0	0	0	0	0	0	0	302	0.12748	0.0641116	0.0564182	127	0.0536091	0
Core 44	MB-15	2153	98	0.0455179			376	0.17464	1	0.000464468	0	0	2	0.000928936	0	0	269	0.124942	720	0.334417	665	0.308871	58	0.0269392	0	0	0	0	0	0	0	0	0	0	0	0	0	0	0	0	0	0	98	0.0455179			376	0.17464	0
Core 45	MB-15	2172	42	0.019337			99	0.0455801	0	0	0	0	0	0	0	0	756	0.348066	1061	0.48849	1442	0.663904	41	0.0188766	0	0	0	0	0	0	0	0	0	0	0	0	0	0	0	0	0	0	42	0.019337			99	0.0455801	0
Core 46	MB-16	3611	3207	0.88812	0.869389	0.0264893	914	0.253115	36	0.00996954	0	0	0	0	0	0	13	0.00360011	973	0.269454	3500	0.969261	15	0.00415397	0	0	33	0.00913874	0	0	0	0	0	0	0	0	0	0	0	0	0	0	3174	0.878981	0.863611	0.0217366	914	0.253115	0
Core 47	MB-16	3723	3167	0.850658			2054	0.551706	10	0.00268601	0	0	0	0	30	0.00805802	11	0.00295461	1582	0.424926	3655	0.981735	5	0.001343	0	0	9	0.00241741	0	0	0	0	1	0.000268601	0	0	0	0	0	0	0	0	3158	0.848241			2053	0.551437	0
Core 50	MB-17	3676	0	0	0		79	0.0214908	0	0	0	0	0	0	0	0	287	0.078074	507	0.137922	587	0.159684	99	0.0269314	0	0	0	0	0	0	0	0	0	0	0	0	0	0	0	0	0	0	0	0	0	0.000211392	79	0.0214908	0
Core 51	MB-17	3345	1	0.000298954			23	0.00687593	0	0	3	0.000896861	0	0	0	0	83	0.0248132	603	0.180269	815	0.243647	10	0.00298954	0	0	0	0	0	0	0	0	0	0	3	0.000896861	0	0	0	0	0	0	1	0.000298954			20	0.00597907	0
Core 53	MB-18	3160	1268	0.401266	0.4		54	0.0170886	0	0	2	0.000632911	0	0	251	0.0794304	94	0.0297468	1163	0.368038	2030	0.642405	243	0.0768987	0	0	0	0	0	0	0	0	0	0	0	0	0	0	0	0	0	0	1268	0.401266	0.4		54	0.0170886	0
Core 58	MB-20	2950	9	0.00305085	0		39	0.0132203	1	0.000338983	7	0.00237288	0	0	1545	0.523729	497	0.168475	845	0.286441	166	0.0562712	22	0.00745763	0	0	0	0	0	0	0	0	0	0	1	0.000338983	0	0	1	0.000338983	0	0	9	0.00305085	0		38	0.0128814	0
Core 61	MB-21	2745	0	0			42	0.0153005	0	0	0	0	0	0	0	0	363	0.13224	805	0.29326	893	0.325319	37	0.0134791	0	0	0	0	0	0	0	0	0	0	0	0	0	0	0	0	0	0	0	0	0.00051066	0.000884489	42	0.0153005	0
Core 62	MB-21	2078	0	0	0		23	0.0110683	42	0.0202117	10	0.00481232	0	0	1757	0.845525	141	0.0678537	710	0.341675	355	0.170837	83	0.0399423	0	0	0	0	0	0	0	0	5	0.00240616	1	0.000481232	0	0	41	0.0197305	10	0.00481232	0	0			17	0.00818094	0
Core 63	MB-21	2611	4	0.00153198			26	0.00995787	29	0.0111069	12	0.00459594	0	0	1718	0.657985	117	0.0448104	1008	0.386059	620	0.237457	58	0.0222137	0	0	0	0	0	0	0	0	0	0	0	0	0	0	29	0.0111069	12	0.00459594	4	0.00153198			26	0.00995787	0
Core 64	MB-22	2601	1	0.000384468			39	0.0149942	1	0.000384468	1	0.000384468	0	0	10	0.00384468	114	0.0438293	321	0.123414	1640	0.630527	43	0.0165321	0	0	0	0	0	0	0	0	0	0	1	0.000384468	0	0	1	0.000384468	0	0	1	0.000384468	0		38	0.0146098	0
Core 65	MB-22	2666	0	0			12	0.00450113	0	0	1	0.000375094	0	0	2	0.000750188	209	0.0783946	556	0.208552	1540	0.577644	27	0.0101275	0	0	0	0	0	0	0	0	0	0	0	0	0	0	0	0	0	0	0	0			12	0.00450113	0
Core 67	MB-23	3629	1019	0.280794	0.527568	0.249437	54	0.0148801	3	0.000826674	3	0.000826674	0	0	1	0.000275558	138	0.038027	2798	0.771011	113	0.0311381	17	0.00468449	0	0	0	0	1	0.000275558	0	0	1	0.000275558	3	0.000826674	0	0	0	0	0	0	1018	0.280518	0.527201	0.249583	50	0.0137779	0
Core 68	MB-23	3811	2971	0.779585			90	0.0236158	0	0	0	0	1	0.000262398	2	0.000524797	192	0.0503805	1892	0.496458	869	0.228024	21	0.00551036	0	0	0	0	0	0	1	0.000262398	0	0	0	0	0	0	0	0	0	0	2971	0.779585			89	0.0233535	0
Core 69	MB-23	3628	1895	0.522326			82	0.022602	37	0.0101985	0	0	0	0	4	0.00110254	237	0.0653252	2157	0.594542	238	0.0656009	21	0.00578831	0	0	3	0.000826902	0	0	0	0	1	0.000275634	0	0	0	0	0	0	0	0	1892	0.521499			81	0.0223264	0
Core 70	MB-24	3249	0	0	0		106	0.0326254	10	0.00307787	10	0.00307787	2	0.000615574	884	0.272084	254	0.0781779	413	0.127116	3149	0.969221	55	0.0169283	0	0	0	0	0	0	0	0	0	0	3	0.000923361	0	0	9	0.00277008	7	0.00215451	0	0	0	0	103	0.0317021	0
Core 72	MB-24	2511	0	0			393	0.156511	4	0.00159299	13	0.00517722	0	0	828	0.329749	241	0.0959777	340	0.135404	1994	0.794106	56	0.0223019	0	0	0	0	0	0	0	0	0	0	11	0.00438072	0	0	3	0.00119474	4	0.00159299	0	0			382	0.152131	0
Core 73	MB-25	3803	1309	0.344202	0.380228	0.0597872	45	0.0118328	429	0.112806	0	0	0	0	0	0	65	0.0170918	2580	0.678412	443	0.116487	12	0.0031554	0	0	45	0.0118328	0	0	0	0	5	0.00131475	0	0	0	0	0	0	0	0	1264	0.332369	0.349226	0.0537104	40	0.010518	0
Core 74	MB-25	3960	1779	0.449242			49	0.0123737	911	0.230051	2	0.000505051	2	0.000505051	1	0.000252525	40	0.010101	2648	0.668687	475	0.119949	21	0.00530303	1	0.000252525	158	0.039899	1	0.000252525	2	0.000505051	10	0.00252525	2	0.000505051	0	0	0	0	0	0	1621	0.409343			39	0.00984848	0
Core 75	MB-25	2229	774	0.347241			220	0.098699	336	0.15074	3	0.0013459	1	0.000448632	0	0	526	0.23598	1684	0.755496	249	0.111709	54	0.0242261	0	0	92	0.0412741	0	0	1	0.000448632	68	0.030507	3	0.0013459	0	0	0	0	0	0	682	0.305967			151	0.0677434	0
Core 77	CONTROL-1	208	0	0			6	0.0288462	0	0	0	0	0	0	34	0.163462	7	0.0336538	5	0.0240385	36	0.173077	4	0.0192308	0	0	0	0	0	0	0	0	0	0	0	0	0	0	0	0	0	0	0	0	0	0	6	0.0288462	0
Core 78	CONTROL-1	2912	0	0			24	0.00824176	0	0	20	0.00686813	0	0	64	0.021978	14	0.00480769	9	0.00309066	414	0.14217	6	0.00206044	0	0	0	0	0	0	0	0	0	0	5	0.00171703	0	0	0	0	0	0	0	0			19	0.00652473	0
Core 79	CONTROL-2	464	0	0			95	0.204741	0	0	0	0	0	0	140	0.301724	57	0.122845	0	0	130	0.280172	0	0	0	0	0	0	0	0	0	0	0	0	0	0	0	0	0	0	0	0	0	0	0	0	95	0.204741	0
Core 80	CONTROL-2	434	0	0			86	0.198157	0	0	0	0	0	0	154	0.354839	12	0.0276498	0	0	141	0.324885	0	0	0	0	0	0	0	0	0	0	0	0	0	0	0	0	0	0	0	0	0	0			86	0.198157	0
Core 81	CONTROL-2	425	0	0			87	0.204706	0	0	0	0	0	0	97	0.228235	22	0.0517647	1	0.00235294	107	0.251765	0	0	0	0	0	0	0	0	0	0	0	0	0	0	0	0	0	0	0	0	0	0			87	0.204706	0
Core 82	CONTROL-3	340	0	0			51	0.15	0	0	1	0.00294118	0	0	78	0.229412	17	0.05	3	0.00882353	226	0.664706	2	0.00588235	0	0	0	0	0	0	0	0	0	0	0	0	0	0	0	0	0	0	0	0	0	0	51	0.15	0
Core 86	CONTROL-4	995	0	0			11	0.0110553	0	0	0	0	0	0	137	0.137688	46	0.0462312	1	0.00100503	247	0.248241	0	0	0	0	0	0	0	0	0	0	0	0	0	0	0	0	0	0	0	0	0	0			11	0.0110553	0
Core 87	CONTROL-4	445	0	0			97	0.217978	0	0	0	0	0	0	11	0.0247191	30	0.0674157	2	0.00449438	105	0.235955	0	0	0	0	0	0	0	0	0	0	0	0	0	0	0	0	0	0	0	0	0	0			97	0.217978	0
Core 88	CONTROL-5	2207	0	0			1	0.000453104	0	0	1	0.000453104	0	0	13	0.00589035	267	0.120979	1	0.000453104	1486	0.673312	0	0	0	0	0	0	0	0	0	0	0	0	0	0	0	0	0	0	0	0	0	0	0	0	1	0.000453104	0
Core 89	CONTROL-5	1124	0	0			0	0	0	0	0	0	0	0	1	0.00088968	129	0.114769	0	0	674	0.599644	0	0	0	0	0	0	0	0	0	0	0	0	0	0	0	0	0	0	0	0	0	0			0	0	0
Core 90	CONTROL-5	1427	0	0			0	0	0	0	0	0	0	0	6	0.00420463	103	0.0721794	0	0	321	0.224947	0	0	0	0	0	0	0	0	0	0	0	0	0	0	0	0	0	0	0	0	0	0			0	0	0
[truncated: 37 more columns]

## Sheet: TMA_217
QUANTIFICATION OF LINEAGE AND DIFFERENTIAL MARKER EXPRESSION USING CYCIF IN MEDULLOBLASTOMA TISSUE MICROARRAY 2
			TUJ1+				NeuN+		SOX2+		Olig2+		Nestin+		GFAP+		p53+		Ki-67+		Synaptophysin+		p21+		TUJ1+/Nestin+		TUJ1+/SOX2+		TUJ1+/Olig2+		NeuN+/Nestin+		NeuN+/SOX2+		NeuN+/Olig2+		GFAP+/Nestin+		GFAP+/SOX2+		GFAP+/Olig2+		TUJ1+/Nestin-/SOX2-/Olig2-				NeuN+/Nestin-/SOX2-/Olig2-		TUJ1+/NeuN+/Nestin-/SOX2-/Olig2-
Core Position	Case	Total Cells	Absolute Count	Percent	Average	STDev	Absolute Count	Percent	Absolute Count	Percent	Absolute Count	Percent	Absolute Count	Percent	Absolute Count	Percent	Absolute Count	Percent	Absolute Count	Percent	Absolute Count	Percent	Absolute Count	Percent	Absolute Count	Percent	Absolute Count	Percent	Absolute Count	Percent	Absolute Count	Percent	Absolute Count	Percent	Absolute Count	Percent	Absolute Count	Percent	Absolute Count	Percent	Absolute Count	Percent	Absolute Count	Percent	Average	STDev	Absolute Count	Percent	Absolute Count
Core 4	MB-27	3694	259	0.0701137	0.112562	0.0549558	10	0.00270709	1390	0.376286	0	0	0	0	50	0.0135355	184	0.0498105	1253	0.339199	702	0.190038	13	0.00351922	0	0	3	0.000812128	0	0	0	0	8	0.00216567	0	0	0	0	25	0.00676773	0	0	256	0.0693016	0.107109	0.0523925	2	0	0
Core 5	MB-27	4218	392	0.092935			82	0.0194405	2754	0.652916	0	0	0	0	1	0.000237079	45	0.0106686	1500	0.355619	388	0.0919867	19	0.0045045	0	0	33	0.00782361	0	0	0	0	62	0.0146989	0	0	0	0	0	0	0	0	359	0.0851114			20	0	0
Core 6	MB-27	3367	588	0.174636			18	0.00534601	619	0.183843	0	0	4	0.001188	15	0.004455	668	0.198396	1046	0.310662	325	0.0965251	22	0.00653401	0	0	26	0.00772201	0	0	0	0	3	0.000891001	0	0	0	0	3	0.000891001	0	0	562	0.166914			15	0	0
Core 7	MB-28	2752	797	0.289608	0.215977	0.160892	1051	0.381904	1218	0.442587	8	0.00290698	3	0.00109012	0	0	184	0.0668605	708	0.257267	1045	0.379724	18	0.0065407	1	0.000363372	182	0.0661337	1	0.000363372	0	0	334	0.121366	1	0.000363372	0	0	0	0	0	0	615	0.223474	0.149978	0.11201	717	0.26	0
Core 8	MB-28	3371	106	0.0314447			424	0.125779	2424	0.719074	6	0.00177989	21	0.00622961	3	0.000889944	369	0.109463	1696	0.503115	476	0.141204	47	0.0139425	2	0.000593296	33	0.00978938	0	0	0	0	327	0.0970039	6	0.00177989	0	0	2	0.000593296	0	0	71	0.021062			97	0.03	0
Core 9	MB-28	3408	1114	0.326878			1045	0.306631	2232	0.65493	9	0.00264085	0	0	0	0	330	0.096831	1397	0.409918	1318	0.386737	18	0.00528169	0	0	414	0.121479	0	0	0	0	464	0.13615	7	0.00205399	0	0	0	0	0	0	700	0.205399			581	0.17	0
Core 10	MB-29	2810	96	0.0341637	0.03		86	0.030605	1451	0.51637	1	0.000355872	5	0.00177936	28	0.00996441	369	0.131317	1853	0.659431	127	0.0451957	239	0.0850534	0	0	12	0.00427046	0	0	0	0	59	0.0209964	0	0	0	0	16	0.00569395	0	0	84	0.0298932	0.0298932		27	0.01	0
Core 13	MB-30	4337	3967	0.914688	0.903352	0.0467174	14	0.00322804	2126	0.490201	0	0	0	0	5	0.00115287	106	0.0244409	719	0.165783	384	0.0885405	0	0	0	0	1838	0.423795	0	0	0	0	8	0.00184459	0	0	0	0	4	0.000922297	0	0	2129	0.490892	0.489329	0.0625564	6	0	0
Core 14	MB-30	4502	4247	0.943359			31	0.00688583	1967	0.436917	0	0	3	0.000666371	11	0.00244336	33	0.00733008	396	0.0879609	1057	0.234785	1	0.000222124	2	0.000444247	1764	0.391826	0	0	0	0	15	0.00333185	0	0	0	0	11	0.00244336	0	0	2481	0.551088			16	0	0
Core 15	MB-30	4453	3794	0.85201			61	0.0136986	2478	0.556479	2	0.000449135	0	0	25	0.00561419	126	0.0282955	742	0.166629	635	0.1426	3	0.000673703	0	0	1897	0.426005	2	0.000449135	0	0	44	0.00988098	2	0.000449135	0	0	20	0.00449135	0	0	1897	0.426005			17	0	0
Core 16	MB-31	3160	1013	0.32057	0.20261	0.145914	16	0.00506329	1593	0.504114	106	0.0335443	0	0	3046	0.963924	105	0.0332278	950	0.300633	526	0.166456	36	0.0113924	0	0	343	0.108544	9	0.0028481	0	0	4	0.00126582	3	0.000949367	0	0	1532	0.48481	105	0.0332278	670	0.212025	0.139826	0.090411	10	0	0
Core 17	MB-31	3668	909	0.247819			7	0.0019084	1900	0.517993	57	0.0155398	0	0	3241	0.883588	110	0.0299891	1127	0.307252	403	0.109869	30	0.00817884	0	0	289	0.0787895	5	0.00136314	0	0	1	0.000272628	0	0	0	0	1639	0.446838	54	0.0147219	620	0.169029			6	0	0
Core 18	MB-31	2941	116	0.0394424			11	0.00374022	1075	0.365522	25	0.00850051	0	0	2720	0.924855	35	0.0119007	394	0.133968	51	0.017341	32	0.0108807	0	0	3	0.00102006	0	0	0	0	3	0.00102006	2	0.000680041	0	0	970	0.32982	23	0.00782047	113	0.0384223			6	0	0
Core 19	MB-32	4231	0	0	0		33	0.00779957	11	0.00259986	0	0	3	0.000709052	243	0.0574332	125	0.0295438	358	0.0846136	2928	0.692035	80	0.0189081	0	0	0	0	0	0	0	0	0	0	0	0	0	0	9	0.00212716	0	0	0	0	0.000949914	0.0016453	33	0.01	0
Core 20	MB-32	3851	0	0			36	0.00934822	4	0.00103869	0	0	7	0.00181771	177	0.0459621	85	0.0220722	647	0.168008	3314	0.860556	45	0.0116853	0	0	0	0	0	0	0	0	0	0	0	0	0	0	4	0.00103869	0	0	0	0			36	0.01	0
Core 21	MB-32	3860	11	0.00284974			22	0.00569948	3	0.000777202	0	0	4	0.00103627	324	0.0839378	180	0.0466321	617	0.159845	1728	0.447668	90	0.0233161	0	0	0	0	0	0	0	0	0	0	0	0	0	0	3	0.000777202	0	0	11	0.00284974			22	0.01	0
Core 22	MB-33	4754	1262	0.265461	0.266302	0.0544451	178	0.0374422	713	0.149979	2	0.000420698	2	0.000420698	32	0.00673117	398	0.083719	2108	0.443416	1936	0.407236	48	0.0100968	0	0	81	0.0170383	0	0	0	0	7	0.00147244	1	0.000210349	0	0	30	0.00631048	0	0	1181	0.248422	0.243297	0.0420917	170	0.04	0
Core 23	MB-33	3889	1249	0.321162			177	0.045513	1285	0.330419	1	0.000257136	0	0	80	0.0205708	822	0.211365	1974	0.507585	493	0.126768	3	0.000771407	0	0	150	0.0385703	0	0	0	0	11	0.00282849	1	0.000257136	0	0	74	0.019028	0	0	1099	0.282592			165	0.04	0
Core 24	MB-33	3208	681	0.212282			10	0.00311721	774	0.241272	1	0.000311721	0	0	8	0.00249377	264	0.0822943	1023	0.31889	223	0.0695137	4	0.00124688	0	0	43	0.013404	0	0	0	0	0	0	0	0	0	0	6	0.00187032	0	0	638	0.198878			10	0	0
Core 25	MB-34	3959	0	0	0.0193573	0.0330299	11	0.00277848	0	0	0	0	0	0	0	0	81	0.0204597	956	0.241475	783	0.197777	355	0.0896691	0	0	0	0	0	0	0	0	0	0	0	0	0	0	0	0	0	0	0	0	0.0193573	0.0330299	11	0	0
Core 26	MB-34	3322	191	0.0574955			15	0.00451535	3	0.00090307	2	0.000602047	0	0	616	0.18543	26	0.00782661	205	0.0617098	2659	0.800421	9	0.00270921	0	0	0	0	0	0	0	0	0	0	0	0	0	0	2	0.000602047	2	0.000602047	191	0.0574955			15	0	0
Core 27	MB-34	3469	2	0.000576535			4	0.00115307	0	0	0	0	0	0	0	0	54	0.0155664	1587	0.457481	990	0.285385	10	0.00288268	0	0	0	0	0	0	0	0	0	0	0	0	0	0	0	0	0	0	2	0.000576535			4	0	0
Core 29	MB-35	3319	65	0.0195842	0.02		63	0.0189816	0	0	5	0.00150648	1	0.000301296	0	0	174	0.0524254	1684	0.507382	1669	0.502862	1377	0.414884	0	0	0	0	0	0	1	0.000301296	0	0	1	0.000301296	0	0	0	0	0	0	65	0.0195842	0.0195842		62	0.02	0
Core 31	MB-36	4147	3	0.000723415	0.0878751	0.15136	31	0.00747528	3	0.000723415	3	0.000723415	4	0.000964553	99	0.0238727	266	0.0641428	241	0.0581143	3707	0.893899	465	0.112129	0	0	0	0	0	0	0	0	0	0	0	0	0	0	0	0	0	0	3	0.000723415	0.0878751	0.15136	31	0.01	0
Core 32	MB-36	3970	1	0.000251889			116	0.0292191	1	0.000251889	1	0.000251889	0	0	105	0.0264484	273	0.0687657	480	0.120907	3923	0.988161	455	0.11461	0	0	0	0	0	0	0	0	0	0	1	0.000251889	0	0	1	0.000251889	0	0	1	0.000251889			115	0.03	0
Core 33	MB-36	3834	1007	0.26265			104	0.0271257	0	0	0	0	0	0	1	0.000260824	474	0.123631	172	0.0448618	3318	0.865415	198	0.0516432	0	0	0	0	0	0	0	0	0	0	0	0	0	0	0	0	0	0	1007	0.26265			104	0.03	0
Core 34	MB-37	2989	174	0.0582134	0.0201394	0.0329739	156	0.0521914	19	0.00635664	15	0.0050184	105	0.0351288	443	0.14821	587	0.196387	403	0.134828	1476	0.493811	37	0.0123787	4	0.00133824	1	0.00033456	0	0	1	0.00033456	1	0.00033456	2	0.00066912	15	0.0050184	7	0.00234192	4	0.00133824	169	0.0565406	0.0194926	0.0320847	152	0.05	0
Core 35	MB-37	3465	3	0.000865801			203	0.0585859	21	0.00606061	28	0.00808081	106	0.0305916	96	0.0277056	809	0.233478	1195	0.344877	2150	0.620491	186	0.0536797	0	0	0	0	0	0	3	0.000865801	1	0.0002886	11	0.0031746	2	0.000577201	2	0.000577201	1	0.0002886	3	0.000865801			188	0.05	0
Core 36	MB-37	3734	5	0.00133905			63	0.016872	17	0.00455276	21	0.005624	43	0.0115158	296	0.0792716	433	0.115961	971	0.260043	2099	0.562132	637	0.170595	0	0	0	0	1	0.000267809	1	0.000267809	0	0	14	0.00374933	3	0.000803428	10	0.00267809	1	0.000267809	4	0.00107124			48	0.01	0
Core 37	MB-38	3553	0	0	0.00777883	0.0124767	120	0.0337743	7	0.00197017	2	0.000562905	4	0.00112581	113	0.0318041	474	0.133408	1381	0.388686	93	0.0261751	219	0.0616381	0	0	0	0	0	0	0	0	0	0	2	0.000562905	0	0	4	0.00112581	0	0	0	0	0.00777883	0.0124767	118	0.03	0
Core 38	MB-38	3429	4	0.00116652			149	0.0434529	1	0.00029163	3	0.000874891	9	0.00262467	73	0.021289	250	0.0729076	1545	0.450569	109	0.0317877	404	0.117819	0	0	0	0	0	0	0	0	0	0	3	0.000874891	2	0.00058326	1	0.00029163	0	0	4	0.00116652			146	0.04	0
Core 39	MB-38	2977	66	0.02217			67	0.0225059	1	0.000335909	3	0.00100773	1	0.000335909	19	0.00638226	293	0.0984212	1515	0.508902	71	0.0238495	452	0.151831	0	0	0	0	0	0	0	0	0	0	2	0.000671817	0	0	1	0.000335909	0	0	66	0.02217			65	0.02	0
Core 40	MB-39	3983	44	0.0110469	0.00484543	0.00542088	65	0.0163194	0	0	0	0	9	0.0022596	15	0.00376601	69	0.0173236	1357	0.340698	1331	0.33417	293	0.0735626	0	0	0	0	0	0	0	0	0	0	0	0	0	0	0	0	0	0	44	0.0110469	0.00484543	0.00542088	65	0.02	0
Core 41	MB-39	4031	10	0.00248077			154	0.0382039	2	0.000496155	1	0.000248077	7	0.00173654	7	0.00173654	359	0.0890598	1763	0.43736	1943	0.482014	689	0.170925	0	0	0	0	0	0	1	0.000248077	0	0	0	0	0	0	2	0.000496155	1	0.000248077	10	0.00248077			153	0.04	0
Core 42	MB-39	3966	4	0.00100857			418	0.105396	0	0	9	0.00226929	14	0.00353001	29	0.00731215	629	0.158598	1851	0.466717	2632	0.663641	962	0.242562	0	0	0	0	0	0	4	0.00100857	0	0	7	0.001765	0	0	0	0	0	0	4	0.00100857			408	0.1	0
Core 43	MB-40	3022	2259	0.747518	0.62095	0.179225	17	0.00562541	489	0.161813	13	0.00430179	7	0.00231635	923	0.305427	64	0.021178	330	0.109199	6	0.00198544	32	0.010589	4	0.00132363	92	0.0304434	7	0.00231635	0	0	1	0.000330907	0	0	6	0.00198544	209	0.0691595	9	0.00297816	2165	0.716413	0.537875	0.196402	16	0.01	0
Core 44	MB-40	3542	1473	0.415867			13	0.00367024	2162	0.61039	2	0.000564653	0	0	47	0.0132693	26	0.00734049	1487	0.419819	29	0.00818746	170	0.0479955	0	0	312	0.0880858	2	0.000564653	0	0	4	0.00112931	1	0.000282326	0	0	15	0.0042349	1	0.000282326	1160	0.327499			8	0	0
Core 45	MB-40	2998	2097	0.699466			15	0.00500334	1141	0.380587	20	0.00667111	23	0.00767178	723	0.241161	25	0.00833889	940	0.313542	8	0.00266845	141	0.0470314	13	0.00433622	378	0.126084	17	0.00567045	0	0	2	0.000667111	0	0	9	0.003002	171	0.057038	12	0.00400267	1708	0.569713			13	0	0
Core 46	MB-41	2394	1256	0.524645	0.31185	0.300938	82	0.0342523	12	0.00501253	1	0.000417711	0	0	2353	0.982874	114	0.047619	266	0.111111	17	0.00710109	66	0.0275689	0	0	2	0.000835422	0	0	0	0	0	0	1	0.000417711	0	0	12	0.00501253	1	0.000417711	1254	0.52381	0.311432	0.300347	81	0.03	0
Core 47	MB-41	2433	241	0.0990547			22	0.00904233	33	0.0135635	0	0	0	0	2420	0.994657	24	0.00986436	220	0.0904233	18	0.00739827	91	0.0374024	0	0	0	0	0	0	0	0	0	0	0	0	0	0	32	0.0131525	0	0	241	0.0990547			22	0.01	0
Core 49	MB-42	3937	2245	0.570231	0.626693	0.0618081	594	0.150876	1537	0.390399	5	0.00127	0	0	9	0.002286	317	0.0805182	1932	0.490729	57	0.014478	12	0.00304801	0	0	381	0.0967742	1	0.000254001	0	0	114	0.0289561	2	0.000508001	0	0	5	0.00127	0	0	1864	0.473457	0.457013	0.0263577	480	0.12	0
Core 50	MB-42	3996	2466	0.617117			684	0.171171	1822	0.455956	2	0.000500501	2	0.000500501	2	0.000500501	277	0.0693193	2169	0.542793	26	0.00650651	27	0.00675676	1	0.00025025	584	0.146146	1	0.00025025	0	0	227	0.0568068	1	0.00025025	2	0.000500501	2	0.000500501	0	0	1882	0.470971			457	0.11	0
Core 51	MB-42	3645	2525	0.69273			323	0.0886145	1896	0.520165	1	0.000274348	3	0.000823045	4	0.00109739	270	0.0740741	2067	0.567078	103	0.0282579	81	0.0222222	0	0	970	0.266118	1	0.000274348	0	0	72	0.0197531	1	0.000274348	0	0	4	0.00109739	0	0	1555	0.426612			251	0.07	0
Core 52	MB-43	2727	151	0.0553722	0.199976	0.126112	109	0.0399707	1192	0.43711	111	0.0407041	8	0.00293363	2592	0.950495	14	0.00513385	1130	0.414375	133	0.0487715	35	0.0128346	0	0	22	0.00806747	4	0.00146681	0	0	14	0.00513385	2	0.000733407	8	0.00293363	1144	0.419509	102	0.0374037	128	0.046938	0.112665	0.0604135	94	0.03	0
Core 53	MB-43	3722	958	0.257389			271	0.0728103	2116	0.568512	8	0.00214938	0	0	87	0.0233745	22	0.0059108	2586	0.694788	57	0.0153143	5	0.00134336	0	0	341	0.0916174	2	0.000537346	0	0	143	0.0384202	3	0.000806018	0	0	71	0.0190758	0	0	617	0.165771			127	0.03	0
Core 54	MB-43	3935	1130	0.287166			248	0.0630241	2907	0.738755	27	0.0068615	0	0	234	0.0594663	94	0.0238882	2706	0.687675	116	0.029479	122	0.0310038	0	0	637	0.161881	7	0.00177891	0	0	143	0.0363405	0	0	0	0	194	0.0493011	3	0.000762389	493	0.125286			105	0.03	0
Core 55	MB-44	3940	409	0.103807	0.194428	0.0847934	804	0.204061	59	0.0149746	1	0.000253807	0	0	0	0	184	0.0467005	2707	0.687056	82	0.0208122	70	0.0177665	0	0	2	0.000507614	0	0	0	0	30	0.00761421	1	0.000253807	0	0	0	0	0	0	407	0.103299	0.192139	0.0833029	773	0.2	0
Core 56	MB-44	2987	812	0.271845			911	0.304988	110	0.0368262	0	0	0	0	0	0	149	0.0498828	1942	0.650151	104	0.0348175	64	0.0214262	0	0	10	0.00334784	0	0	0	0	79	0.0264479	0	0	0	0	0	0	0	0	802	0.268497			832	0.28	0
Core 57	MB-44	3983	827	0.207632			1085	0.272408	277	0.0695456	0	0	0	0	0	0	140	0.0351494	3153	0.791614	47	0.0118002	98	0.0246046	0	0	12	0.0030128	0	0	0	0	165	0.0414261	0	0	0	0	0	0	0	0	815	0.20462			920	0.23	0
Core 58	MB-45	2948	617	0.209294	0.0939355	0.100276	181	0.0613976	0	0	4	0.00135685	1	0.000339213	148	0.0502035	619	0.209973	696	0.236092	1221	0.414179	27	0.00915875	0	0	0	0	3	0.00101764	0	0	0	0	4	0.00135685	0	0	0	0	0	0	614	0.208277	0.0933383	0.0998809	177	0.06	0
Core 59	MB-45	2824	78	0.0276204			107	0.0378895	0	0	0	0	2	0.000708215	0	0	412	0.145892	748	0.264873	1093	0.38704	118	0.0417847	0	0	0	0	0	0	0	0	0	0	0	0	0	0	0	0	0	0	78	0.0276204			107	0.04	0
Core 60	MB-45	2584	116	0.0448916			213	0.0824303	0	0	7	0.00270898	0	0	0	0	1146	0.443498	933	0.361068	1425	0.551471	87	0.0336687	0	0	0	0	2	0.000773994	0	0	0	0	5	0.00193498	0	0	0	0	0	0	114	0.0441176			208	0.08	0
Core 61	MB-46	3521	441	0.125249	0.131988	0.0757748	91	0.0258449	19	0.00539619	5	0.00142005	0	0	3342	0.949162	11	0.00312411	412	0.117012	176	0.0499858	22	0.00624822	0	0	0	0	0	0	0	0	0	0	0	0	0	0	19	0.00539619	5	0.00142005	441	0.125249	0.131883	0.0756107	91	0.03	0
Core 62	MB-46	3344	200	0.0598086			78	0.0233254	16	0.00478469	12	0.00358852	0	0	3278	0.980263	17	0.00508373	379	0.113337	675	0.201854	59	0.0176435	0	0	0	0	0	0	0	0	0	0	0	0	0	0	16	0.00478469	12	0.00358852	200	0.0598086			78	0.02	0
Core 63	MB-46	3172	669	0.210908			233	0.0734552	11	0.00346784	13	0.00409836	1	0.000315259	3106	0.979193	8	0.00252207	368	0.116015	1223	0.385561	149	0.0469735	1	0.000315259	0	0	1	0.000315259	1	0.000315259	0	0	2	0.000630517	1	0.000315259	11	0.00346784	13	0.00409836	668	0.210593			231	0.07	0
Core 64	MB-47	3147	362	0.11503	0.105096	0.0090799	128	0.0406737	338	0.107404	2	0.000635526	0	0	106	0.0336829	92	0.0292342	1467	0.466158	1078	0.342548	797	0.253257	0	0	42	0.013346	0	0	0	0	6	0.00190658	1	0.000317763	0	0	20	0.00635526	0	0	320	0.101684	0.0937451	0.00689786	122	0.04	0
Core 65	MB-47	3465	357	0.10303			230	0.0663781	231	0.0666667	15	0.004329	6	0.0017316	29	0.00836941	233	0.0672439	1630	0.470418	1881	0.542857	966	0.278788	0	0	43	0.0124098	1	0.0002886	0	0	14	0.0040404	13	0.0037518	0	0	5	0.001443	0	0	313	0.0903319			204	0.06	0
Core 66	MB-47	3497	340	0.0972262			313	0.0895053	115	0.0328853	50	0.014298	1	0.000285959	192	0.0549042	347	0.0992279	1487	0.425222	2245	0.641979	775	0.221619	0	0	22	0.00629111	6	0.00171576	0	0	6	0.00171576	47	0.0134401	0	0	16	0.00457535	0	0	312	0.0892193			260	0.07	0
Core 67	MB-48	3752	0	0	0		97	0.0258529	6	0.00159915	3	0.000799574	2	0.000533049	36	0.00959488	244	0.065032	386	0.102878	2342	0.6242	40	0.010661	0	0	0	0	0	0	0	0	1	0.000266525	3	0.000799574	0	0	2	0.000533049	0	0	0	0	0	0	93	0.02	0
Core 68	MB-48	3213	0	0			74	0.0230314	0	0	1	0.000311236	2	0.000622471	15	0.00466853	266	0.0827887	547	0.170246	1535	0.477747	29	0.00902583	0	0	0	0	0	0	2	0.000622471	0	0	1	0.000311236	0	0	0	0	0	0	0	0			71	0.02	0
Core 69	MB-48	3573	0	0			90	0.0251889	0	0	1	0.000279877	8	0.00223901	3	0.000839631	356	0.0996362	553	0.154772	1480	0.414218	82	0.0229499	0	0	0	0	0	0	0	0	0	0	1	0.000279877	0	0	0	0	0	0	0	0			89	0.02	0
Core 70	MB-49	3447	1317	0.382071	0.292032	0.0798332	30	0.00870322	7	0.00203075	0	0	0	0	659	0.191181	79	0.0229185	302	0.0876124	116	0.0336525	244	0.0707862	0	0	0	0	0	0	0	0	1	0.000290107	0	0	0	0	5	0.00145054	0	0	1317	0.382071	0.291351	0.080503	29	0.01	0
Core 71	MB-49	3415	902	0.264129			12	0.00351391	21	0.00614934	4	0.0011713	0	0	1024	0.299854	194	0.0568082	245	0.0717423	125	0.0366032	223	0.0653001	0	0	0	0	2	0.000585652	0	0	0	0	0	0	0	0	17	0.00497804	2	0.000585652	900	0.263543			12	0	0
Core 72	MB-49	3432	789	0.229895			232	0.0675991	7	0.00203963	7	0.00203963	0	0	565	0.164627	350	0.101981	300	0.0874126	520	0.151515	698	0.20338	0	0	0	0	5	0.00145688	0	0	1	0.000291375	5	0.00145688	0	0	7	0.00203963	0	0	784	0.228438			226	0.07	0
Core 73	MB-50	4104	364	0.088694	0.138827	0.0471302	37	0.00901559	2315	0.564084	1	0.000243665	0	0	85	0.0207115	89	0.0216862	2132	0.519493	211	0.0514133	26	0.00633528	0	0	46	0.0112086	0	0	0	0	27	0.00657895	1	0.000243665	0	0	77	0.0187622	0	0	318	0.0774854	0.0904461	0.0358694	9	0	0
Core 74	MB-50	3962	722	0.182231			31	0.00782433	2604	0.657244	2	0.000504796	0	0	120	0.0302877	81	0.0204442	2446	0.617365	400	0.100959	51	0.0128723	0	0	203	0.0512367	0	0	0	0	26	0.00656234	2	0.000504796	0	0	112	0.0282686	0	0	519	0.130994			5	0	0
Core 75	MB-50	4184	609	0.145554			58	0.0138623	3287	0.785612	6	0.00143403	2	0.000478011	779	0.186185	486	0.116157	2663	0.636472	233	0.0556883	118	0.0282027	1	0.000239006	346	0.082696	0	0	0	0	52	0.0124283	6	0.00143403	1	0.000239006	769	0.183795	0	0	263	0.0628585			6	0	0
Core 76	CONTROL-1	3752	2	0.000533049			14	0.00373134	0	0	1	0.000266525	1	0.000266525	12	0.00319829	16	0.00426439	2	0.000533049	1131	0.301439	28	0.00746269	0	0	0	0	0	0	0	0	0	0	0	0	0	0	0	0	0	0	2	0.000533049	0.000285523	0.000268548	14	0	0
Core 77	CONTROL-1	3091	2	0.00064704			23	0.00744096	0	0	1	0.00032352	1	0.00032352	15	0.0048528	35	0.0113232	3	0.00097056	757	0.244905	34	0.0109997	1	0.00032352	0	0	1	0.00032352	1	0.00032352	0	0	1	0.00032352	0	0	0	0	0	0	1	0.00032352			22	0.01	0
Core 78	CONTROL-1	232	0	0			0	0	0	0	0	0	0	0	6	0.0258621	9	0.0387931	0	0	19	0.0818966	12	0.0517241	0	0	0	0	0	0	0	0	0	0	0	0	0	0	0	0	0	0	0	0			0	0	0
Core 79	CONTROL-2	408	0	0			127	0.311275	0	0	1	0.00245098	0	0	67	0.164216	65	0.159314	5	0.0122549	171	0.419118	25	0.0612745	0	0	0	0	0	0	0	0	0	0	1	0.00245098	0	0	0	0	0	0	0	0	0	0	126	0.31	0
Core 80	CONTROL-2	549	0	0			267	0.486339	0	0	0	0	0	0	109	0.198543	31	0.0564663	3	0.00546448	272	0.495446	25	0.0455373	0	0	0	0	0	0	0	0	0	0	0	0	0	0	0	0	0	0	0	0			267	0.49	0
Core 81	CONTROL-2	366	0	0			116	0.31694	0	0	0	0	0	0	52	0.142077	16	0.0437158	1	0.00273224	160	0.437158	29	0.079235	0	0	0	0	0	0	0	0	0	0	0	0	0	0	0	0	0	0	0	0			116	0.32	0
Core 82	CONTROL-3	403	0	0			11	0.0272953	1	0.00248139	0	0	0	0	18	0.044665	13	0.0322581	2	0.00496278	34	0.0843672	5	0.0124069	0	0	0	0	0	0	0	0	1	0.00248139	0	0	0	0	0	0	0	0	0	0	0.000674764	0.00116873	10	0.02	0
Core 83	CONTROL-3	494	1	0.00202429			8	0.0161943	0	0	1	0.00202429	0	0	31	0.062753	18	0.0364372	7	0.01417	63	0.12753	4	0.00809717	0	0	0	0	0	0	0	0	0	0	1	0.00202429	0	0	0	0	0	0	1	0.00202429			7	0.01	0
Core 84	CONTROL-3	275	0	0			79	0.287273	0	0	1	0.00363636	0	0	23	0.0836364	10	0.0363636	4	0.0145455	205	0.745455	33	0.12	0	0	0	0	0	0	0	0	0	0	1	0.00363636	0	0	0	0	0	0	0	0			78	0.28	0
Core 85	CONTROL-4	592	0	0			17	0.0287162	0	0	0	0	4	0.00675676	55	0.0929054	10	0.0168919	0	0	47	0.0793919	8	0.0135135	0	0	0	0	0	0	0	0	0	0	0	0	3	0.00506757	0	0	0	0	0	0	0	0	17	0.03	0
Core 86	CONTROL-4	547	0	0			8	0.0146252	0	0	0	0	0	0	44	0.0804388	14	0.0255941	1	0.00182815	21	0.0383912	1	0.00182815	0	0	0	0	0	0	0	0	0	0	0	0	0	0	0	0	0	0	0	0			8	0.01	0
Core 87	CONTROL-4	445	0	0			72	0.161798	0	0	0	0	0	0	74	0.166292	11	0.0247191	1	0.00224719	198	0.444944	3	0.00674157	0	0	0	0	0	0	0	0	0	0	0	0	0	0	0	0	0	0	0	0			72	0.16	0
Core 88	CONTROL-5	616	0	0			0	0	0	0	0	0	0	0	8	0.012987	60	0.0974026	1	0.00162338	137	0.222403	0	0	0	0	0	0	0	0	0	0	0	0	0	0	0	0	0	0	0	0	0	0	0	0	0	0	0
Core 89	CONTROL-5	384	0	0			1	0.00260417	0	0	0	0	0	0	5	0.0130208	19	0.0494792	0	0	95	0.247396	0	0	0	0	0	0	0	0	0	0	0	0	0	0	0	0	0	0	0	0	0	0			1	0	0
[truncated: 37 more columns]

## Sheet: Summary
Core Number	Case Number	TUJ1+/Nestin-/SOX2-/Olig2-
Core 4	MB-2	0.0128717
Core 5	MB-2
Core 6	MB-2
Core 7	MB-3	0.708542
Core 8	MB-3
Core 9	MB-3
Core 10	MB-4	0.405531
Core 11	MB-4
Core 13	MB-5	0.00792935
Core 14	MB-5
Core 15	MB-5
Core 17	MB-6	0.1
Core 19	MB-7	0.739435
Core 20	MB-7
Core 21	MB-7
Core 22	MB-8	0.283283
Core 28	MB-10	0.0391589
Core 29	MB-10
Core 30	MB-10
Core 31	MB-11	0.640598
Core 32	MB-11
Core 33	MB-11
Core 35	MB-12	0.02
Core 36	MB-12
Core 37	MB-13	0.0153965
Core 38	MB-13
Core 39	MB-13
Core 40	MB-14	0.0236701
Core 41	MB-14
Core 42	MB-14
Core 43	MB-15	0.0641116
Core 44	MB-15
Core 45	MB-15
Core 46	MB-16	0.863611
Core 47	MB-16
Core 50	MB-17	0
Core 51	MB-17
Core 53	MB-18	0.4
Core 58	MB-20	0
Core 61	MB-21	0
Core 62	MB-21
Core 63	MB-21
Core 64	MB-22	0
Core 65	MB-22
Core 67	MB-23	0.527201
Core 68	MB-23
Core 69	MB-23
Core 70	MB-24	0
Core 72	MB-24
Core 73	MB-25	0.349226
Core 74	MB-25
Core 75	MB-25
Core 4	MB-27	0.107109
Core 5	MB-27
Core 6	MB-27
Core 7	MB-28	0.149978
Core 8	MB-28
Core 9	MB-28
Core 10	MB-29	0.0298932
Core 13	MB-30	0.489329
Core 14	MB-30
Core 15	MB-30
Core 16	MB-31	0.139826
Core 17	MB-31
Core 18	MB-31
Core 19	MB-32	0.000949914
Core 20	MB-32
Core 21	MB-32
Core 22	MB-33	0.243297
Core 23	MB-33
Core 24	MB-33
Core 25	MB-34	0.0193573
Core 26	MB-34
Core 27	MB-34
Core 29	MB-35	0.0195842
Core 31	MB-36	0.0878751
Core 32	MB-36
Core 33	MB-36
Core 34	MB-37	0.0194926
Core 35	MB-37
Core 36	MB-37
Core 37	MB-38	0.00777883
Core 38	MB-38
Core 39	MB-38
Core 40	MB-39	0.00484543
Core 41	MB-39
Core 42	MB-39
Core 43	MB-40	0.537875
Core 44	MB-40
Core 45	MB-40
Core 46	MB-41	0.311432
Core 47	MB-41
Core 49	MB-42	0.457013
Core 50	MB-42
Core 51	MB-42
Core 52	MB-43	0.112665
Core 53	MB-43
Core 54	MB-43
Core 55	MB-44	0.192139
Core 56	MB-44
Core 57	MB-44
Core 58	MB-45	0.0933383
Core 59	MB-45
Core 60	MB-45
Core 61	MB-46	0.131883
Core 62	MB-46
Core 63	MB-46
Core 64	MB-47	0.0937451
Core 65	MB-47
Core 66	MB-47
Core 67	MB-48	0
Core 68	MB-48
Core 69	MB-48
Core 70	MB-49	0.291351
Core 71	MB-49
Core 72	MB-49
Core 73	MB-50	0.0904461
Core 74	MB-50
Core 75	MB-50
Core 76	CONTROL-1
Core 77	CONTROL-1
Core 78	CONTROL-1
Core 79	CONTROL-2
Core 80	CONTROL-2
Core 81	CONTROL-2
Core 82	CONTROL-3
Core 83	CONTROL-3
Core 84	CONTROL-3
Core 85	CONTROL-4
Core 86	CONTROL-4
Core 87	CONTROL-4
Core 88	CONTROL-5
Core 89	CONTROL-5
Core 90	CONTROL-5
	Median	0.0935417
	Range	0-0.86
	total
