# Supplementary material for: Neuronal differentiation and cell-cycle programs mediate response to BET-bromodomain inhibition in MYC-driven medulloblastoma
Source: Nat Commun. 2019 Jun 3;10:2400. doi: 10.1038/s41467-019-10307-9 (PMC6546744; doi:10.1038/s41467-019-10307-9)
Supplement: Supplementary file 11 — Supplementary Data 10 [file 41467_2019_10307_MOESM11_ESM.xlsx]

## Sheet: Antibodies used
t-CyCIF
Antibody			Clone		Vendor		Catalog Number	Fluorophore
Anti-Ki-67			D3B5		CST		11882			Alexa Fluor 488
Anti-p53			9D3DE3		Abcam		ab156030		Alexa Fluor 488
Anti-GFAP			GA5		eBioscience	53-9892-82		Alexa Fluor 488
Anti-NeuN			EPR12763	Abcam		ab207281		Alexa Fluor 555
Anti-Synaptophysin		YE269		Abcam		ab206870		Alexa Fluor 555
Anti-Olig-2					Millipore	AB9610-AF555		Alexa Fluor 555
Anti-Nestin			10C2		eBioscience	41-9843-80		eFluor 570
Anti-Tubulin β 3			TUJ1		BioLegend	801209			Alexa Fluor 647
Anti-SOX2			D6D9		CST		5067			Alexa Fluor 647
Anti-p21 Waf1/Cip1		12D1		CST		8587			Alexa Fluor 647
Wesern blots and flow cytometry
Product	Company	Catalog #
Cell Cycle BrdU Flow Kit	BD Biosciences	552598
APBA3 antibody (WB)	Sigma-Aldrich	SAB2100130-100UL
Tuj1 antibody (WB)	Abcam	ab18207
NeuroD1 antibody (WB)	Abcam	ab60704
Nestin antibody (WB)	Abcam	ab105389
c-MYC antibody (WB)	Abcam	32072
HLX antibody (WB)	Bethyl Laboratories	A303-584A
CCND2 antibody (WB)	Abnova	H00000894-M01
BCL2L1 antibody (WB)	Thermo Fisher Scientific	PA5-21676
Nestin PE-conjugated antibody (FLOW)	R&D Systems	IC1259P
beta III Tub APC-conjugated (FLOW)	R&D Systems	IC1195A
BRD2 antibody (WB)	Abcam	ab3718
BRD3 antibody (WB)	Abcam	ab50818
BRD4 antibody (WB)	Bethyl Laboratories	A301-985A100
H3 antibody	Millipore	05-499 and 06755
MSI1 FITC (FLOW)	LifeSpan Biosciences	LS-C215871
Vinculin antibody (WB)	Sigma-Aldrich	V9131-.2ML
beta III Tub Alexa Fluor-conjugated (FLOW)	Biolegend	657404
MSI1 antibody (WB)	Abcam	ab21628
Sox2 APC-conjugated ab R&D Systems IC2018A	R&D Systems	IC2018A
Annexin V Alexa Fluor 488 conjugated (FLOW)	Invitrogen	A13201

## Sheet: Primers to generate barcodes
Oligo	Sequence
Lib1_s	ccggGATCTGNNATCNNGATSSAAANNGGTNNAACNNG
Lib1_as	aattcNNGTTNNACCNNTTTSSATCNNGATNNCAGATC
Lib2_s	ccggTCAAGTNNATCNNGATSSAAANNGGTNNAACNNG
Lib2_as	aattcNNGTTNNACCNNTTTSSATCNNGATNNACTTGA
Lib3_s	ccggCTGATCNNATCNNGATSSAAANNGGTNNAACNNG
Lib3_as	aattcNNGTTNNACCNNTTTSSATCNNGATNNGATCAG
Lib4_s	ccggAAGCTANNATCNNGATSSAAANNGGTNNAACNNG
Lib4_as	aattcNNGTTNNACCNNTTTSSATCNNGATNNTAGCTT
Lib5_s	ccggTACAAGNNATCNNGATSSAAANNGGTNNAACNNG
Lib5_as	aattcNNGTTNNACCNNTTTSSATCNNGATNNCTTGTA
Lib6_s	ccggAGCGGTNNATCNNGATSSAAANNGGTNNAACNNG
Lib6_as	aattcNNGTTNNACCNNTTTSSATCNNGATNNACCGCT
Lowercase indicate restriction overhangs; ‘N’ indicate location of degenerate di-nucleotides within barcode region
